# Supplementary material for: Parallel and High Throughput Reaction Monitoring with Computer Vision
Source: Angew Chem Int Ed Engl. 2024 Oct 31;64(1):e202413395. doi: 10.1002/anie.202413395 (PMC11701362; doi:10.1002/anie.202413395)
Supplement: Supplementary file 3 — Supporting Information [file ANIE-64-e202413395-s003.zip › Supporting Info - Machine readable data part 2/Table 2 - esterification in HTE/Kineticolor ouputs/Vari-PA+DMAP run 2.xlsx]

## Sheet: Overview
	Setup	Well num	Vial num	Max delta E	Conversion		Setup	Max delta E	Conversion		Final delta E	Conversion		Setup	Final delta E	Conversion
	1	5	1	3.10892	30.3268		1	3.19182	28.5094		2.81851	30.3268		1	2.84171	28.5094
	1	4	2	3.27471	26.6921		2	5.18643	56.1448		2.86491	26.6921		2	4.44509	56.1448
	2	3	3	5.1233	56.0449		3	6.48019	73.06		4.95191	56.0449		3	6.09366	73.06
	2	2	4	5.24955	56.2447		4	8.33686	77.665		3.93827	56.2447		4	7.86331	77.665
	3	1	5	5.97161	71.7508		5	3.6471	36.5047		5.65576	71.7508		5	3.93634	36.5047
	3	0	6	6.98878	74.3693		6	7.12822	70.7796		6.53155	74.3693		6	6.14975	70.7796
	4	11	7	7.58464	77.8403		7	8.72434	81.1723		7.30749	77.8403		7	8.28768	81.1723
	4	10	8	9.08909	77.4896		8	9.54378	86.4773		8.41912	77.4896		8	9.15529	86.4773
	5	9	9	3.48992	36.4183		9	4.29922	44.3859		4.95191	36.4183		9	3.80419	44.3859
	5	8	10	3.80428	36.5912		10	8.81466	74.9095		2.92077	36.5912		10	8.66919	74.9095
	6	7	11	6.58268	69.9791		11	9.48101	86.0791		5.41408	69.9791		11	9.10982	86.0791
	6	6	12	7.67376	71.58		12	10.3807	89.125		6.88541	71.58		12	10.199	89.125
	7	17	13	9.01181	81.1945						8.13847	81.1945
	7	16	14	8.43688	81.1502						8.43688	81.1502
	8	15	15	10.2949	86.4689						9.62347	86.4689
	8	14	16	8.79264	86.4856						8.68711	86.4856
	9	13	17	4.4202	43.6231						3.91612	43.6231
	9	12	18	4.17824	45.1487						3.69225	45.1487
	10	23	19	8.36717	75.2243						8.36717	75.2243
	10	22	20	9.26214	74.5947						8.97121	74.5947
	11	21	21	9.87174	85.8029						9.79027	85.8029
	11	20	22	9.09028	86.3553						8.42937	86.3553
	12	19	23	10.1278	88.8175						10.1278	88.8175
	12	18	24	10.6335	89.4324						10.2702	89.4324

## Sheet: Well 0
frame number	Time (s)	normalised time	Well Coordinates	average color	hexcode	red	green	blue	hue	saturation	value	lightness	a_component	b_component	x	y	z	delta_e	light_ratio	a_ratio	b_ratio	chroma_ab	hue_ab
1	180	0	(132, 106)	(115.7006200177148, 110.07351638618246, 88.49867139061116)	#736e58	115.701	110.074	88.4987	47.5882	59.9521	115.701	71.8706	3.75386	14.7722	108.516	110.84	88.7144	0	1	1	1	15.2417	75.742
2	200	20		(115.55624446412754, 110.05225863596102, 88.82550930026572)	#736e58	115.556	110.052	88.8255	47.6457	58.9872	115.556	71.8602	3.78462	14.5883	108.504	110.801	89.0378	0.186694	0.999855	1.00819	0.987554	15.0713	75.4565
3	220	40		(115.19751992914084, 110.76350752878653, 89.85296722763508)	#736e59	115.198	110.764	89.853	49.503	56.1024	115.198	71.9988	3.48091	14.3044	108.754	111.326	90.0621	0.556579	1.00178	0.927289	0.968332	14.7218	76.3231
4	240	60		(115.7732506643047, 111.94774136403898, 89.61558901682905)	#736f59	115.773	111.948	89.6156	51.2251	57.6144	115.773	72.2776	2.98393	14.8987	109.356	112.387	89.8389	0.880026	1.00566	0.794896	1.00856	15.1945	78.6745
5	260	80		(116.42338352524358, 111.3436669619132, 90.19397697077059)	#746f5a	116.423	111.344	90.194	48.3801	57.4498	116.423	72.1807	3.68993	14.4436	109.603	112.018	90.4055	0.456328	1.00432	0.982969	0.977758	14.9075	75.6691
6	280	100		(116.18246235606732, 111.28077945084145, 89.99822852081488)	#746f59	116.182	111.281	89.9982	48.768	57.4698	116.182	72.1556	3.59197	14.499	109.426	111.922	90.2111	0.426711	1.00397	0.956874	0.981504	14.9373	76.0857
7	300	120		(115.9185119574845, 111.57307351638619, 90.32860938883968)	#736f5a	115.919	111.573	90.3286	49.8114	56.2932	115.919	72.2065	3.40421	14.4194	109.453	112.116	90.5411	0.599657	1.00467	0.906857	0.976118	14.8158	76.7165
8	320	140		(116.57307351638619, 111.04428697962798, 89.69973427812224)	#746f59	116.573	111.044	89.6997	47.6559	58.7846	116.573	72.1224	3.80302	14.5933	109.484	111.796	89.9132	0.312795	1.0035	1.0131	0.987892	15.0807	75.3936
9	340	160		(116.01505757307352, 111.35961027457927, 90.35872453498672)	#746f5a	116.015	111.36	90.3587	49.1128	56.3924	116.015	72.1656	3.56564	14.3348	109.441	111.96	90.5687	0.560163	1.00411	0.94986	0.970391	14.7716	76.0317
10	360	180		(116.07705934455271, 111.24180690876882, 90.21789193976971)	#746f5a	116.077	111.242	90.2179	48.781	56.8078	116.077	72.143	3.62315	14.367	109.406	111.874	90.4281	0.505398	1.00379	0.965178	0.972574	14.8169	75.846
11	380	200		(116.7971656333038, 111.0814880425155, 90.72630646589903)	#746f5a	116.797	111.081	90.7263	46.8458	56.9198	116.797	72.1437	4.0927	14.1142	109.811	111.877	90.9299	0.788882	1.0038	1.09027	0.955458	14.6956	73.8294
12	400	220		(116.87776793622675, 110.99645704162977, 90.20460584588132)	#746e5a	116.878	110.996	90.2046	46.7703	58.1946	116.878	72.1278	4.0547	14.3488	109.72	111.816	90.4125	0.579588	1.00358	1.08014	0.971339	14.9107	74.2207
13	420	240		(116.3569530558016, 111.14703277236492, 90.21789193976971)	#746f5a	116.357	111.147	90.2179	48.0411	57.2846	116.357	72.1358	3.78013	14.3551	109.514	111.847	90.4272	0.494958	1.00369	1.007	0.971765	14.8445	75.2472
14	440	260		(115.33392382639504, 111.21789193976971, 90.5482728077945)	#736f5a	115.334	111.218	90.5483	50.0361	54.8004	115.334	72.1042	3.43281	14.1347	109.101	111.727	90.755	0.751061	1.00325	0.914474	0.956844	14.5456	76.3492
15	460	280		(116.78565101860053, 110.6651904340124, 90.56687333923827)	#746e5a	116.786	110.665	90.5669	45.9937	57.2484	116.786	72.0538	4.28588	14.0411	109.645	111.535	90.7679	0.922519	1.00255	1.14173	0.950512	14.6807	73.0258
16	480	300		(115.80248007085916, 111.56333038086802, 90.4251550044287)	#736f5a	115.802	111.563	90.4252	49.9773	55.8815	115.802	72.1993	3.38782	14.3586	109.413	112.089	90.6365	0.642742	1.00457	0.902489	0.972004	14.7529	76.7243
17	500	320		(116.53410097431355, 110.56687333923827, 91.08857395925598)	#746e5b	116.534	110.567	91.0886	45.9294	55.6799	116.534	72.0225	4.36308	13.7269	109.595	111.416	91.2834	1.2194	1.00211	1.16229	0.929237	14.4036	72.3671
18	520	340		(116.4933569530558, 110.98228520814881, 91.17006200177148)	#746e5b	116.493	110.982	91.1701	46.9423	55.4318	116.493	72.1096	4.13356	13.8343	109.72	111.747	91.3682	1.03966	1.00333	1.10115	0.936511	14.4387	73.3644
19	540	360		(116.71744906997343, 110.92382639503985, 91.16829052258636)	#746e5b	116.717	110.924	91.1683	46.3942	55.8189	116.717	72.1075	4.24895	13.8319	109.812	111.739	91.3658	1.08873	1.0033	1.13189	0.93635	14.4698	72.9239
20	560	380		(116.23737821080603, 111.35163861824624, 90.52081488042515)	#746f5a	116.237	111.352	90.5208	48.601	56.4167	116.237	72.1747	3.6887	14.2692	109.579	111.995	90.7291	0.591353	1.00423	0.982643	0.965952	14.7383	75.5059
21	580	400		(116.34543844109832, 111.29583702391497, 91.47387068201948)	#746f5b	116.345	111.296	91.4739	47.8184	54.5122	116.345	72.1705	3.97084	13.7864	109.806	111.979	91.6721	1.05303	1.00417	1.0578	0.933264	14.3468	73.9322
22	600	420		(116.91054030115146, 110.8547387068202, 90.86271036315323)	#746e5a	116.911	110.855	90.8627	46.0507	56.8144	116.911	72.1009	4.29159	13.9734	109.824	111.714	91.0626	0.990057	1.0032	1.14325	0.945928	14.6176	72.927
23	620	440		(115.98494242692648, 111.64836138175376, 91.24092116917626)	#736f5b	115.985	111.648	91.2409	49.4845	54.4012	115.985	72.2282	3.5891	14.0001	109.692	112.199	91.445	0.866665	1.00498	0.956109	0.947736	14.4529	75.6212
24	640	460		(116.60761736049601, 111.19751992914084, 91.44375553587246)	#746f5b	116.608	111.198	91.4438	47.1003	55.0289	116.608	72.1616	4.11625	13.7865	109.898	111.945	91.6413	1.08973	1.00405	1.09654	0.933277	14.3879	73.3759
25	660	480		(116.94154118689106, 111.07883082373782, 91.32683790965456)	#746f5b	116.942	111.079	91.3268	46.2672	55.8548	116.942	72.1515	4.28039	13.8279	110.001	111.906	91.5244	1.11706	1.00391	1.14026	0.936076	14.4752	72.8002
26	680	500		(117.44641275465013, 110.63330380868025, 91.71479185119574)	#756e5b	117.446	110.633	91.7148	44.1135	55.8686	117.446	72.0809	4.80194	13.5155	110.188	111.638	91.904	1.64984	1.00293	1.2792	0.914929	14.3432	70.4403
27	700	520		(116.39769707705935, 111.00177147918512, 91.6696191319752)	#746f5b	116.398	111.002	91.6696	46.9074	54.1734	116.398	72.1107	4.19768	13.5874	109.779	111.751	91.8629	1.28773	1.00334	1.11823	0.919799	14.2211	72.8321
28	720	540		(116.68999114260407, 111.10451727192205, 92.06643046944198)	#746f5c	116.69	111.105	92.0664	46.3899	53.8093	116.69	72.1473	4.33624	13.4532	110.034	111.891	92.2568	1.46818	1.00385	1.15514	0.91071	14.1347	72.1348
29	740	560		(117.31620903454385, 110.48272807794508, 91.7422497785651)	#756e5b	117.316	110.483	91.7422	43.9677	55.5879	117.316	72.0427	4.84433	13.4368	110.083	111.493	91.9297	1.73263	1.0024	1.29049	0.909602	14.2834	70.1744
30	760	580		(115.84233835252435, 111.80070859167405, 91.66253321523472)	#736f5b	115.842	111.801	91.6625	49.9711	53.2262	115.842	72.2552	3.54468	13.8361	109.753	112.302	91.8639	1.03343	1.00535	0.944277	0.936631	14.2829	75.6304
31	780	600		(117.14791851195749, 110.91674047829937, 91.4295837023915)	#756e5b	117.148	110.917	91.4296	45.4629	55.982	117.148	72.1268	4.47003	13.735	110.073	111.812	91.6245	1.28623	1.00356	1.19078	0.929784	14.444	71.9726
32	800	620		(116.39681133746679, 111.47298494242693, 92.10983170947742)	#746f5c	116.397	111.473	92.1098	47.8359	53.2075	116.397	72.2124	4.03166	13.542	110.013	112.139	92.3035	1.30667	1.00476	1.074	0.916723	14.1294	73.4209
33	820	640		(116.31532329495128, 111.4251550044287, 91.96811337466785)	#746f5b	116.315	111.425	91.9681	47.9489	53.3768	116.315	72.198	3.99682	13.5877	109.93	112.084	92.1627	1.2527	1.00456	1.06472	0.919816	14.1633	73.6088
34	840	660		(116.75553587245349, 111.27192205491585, 92.33215234720993)	#746f5c	116.756	111.272	92.3322	46.5286	53.3419	116.756	72.1868	4.32565	13.3889	110.171	112.041	92.5216	1.52987	1.0044	1.15232	0.906357	14.0703	72.0955
35	860	680		(116.41009743135518, 111.5199291408326, 91.58193091231178)	#746f5b	116.41	111.52	91.5819	48.1824	54.3869	116.41	72.2215	3.89382	13.8195	109.929	112.173	91.7813	1.02487	1.00488	1.03728	0.935509	14.3576	74.2641
36	880	700		(116.17980513728963, 111.43312666076173, 92.27192205491585)	#746f5c	116.18	111.433	92.2719	48.0876	52.4748	116.18	72.1943	4.00927	13.4307	109.927	112.069	92.4635	1.4034	1.0045	1.06804	0.90919	14.0164	73.3789
37	900	720		(116.61381753764394, 111.35341009743135, 91.87953941541187)	#746f5b	116.614	111.353	91.8795	47.2394	54.0866	116.614	72.1963	4.12785	13.6291	110.036	112.077	92.0743	1.24605	1.00453	1.09963	0.922619	14.2405	73.15
38	920	740		(117.07174490699734, 110.73516386182462, 92.80070859167405)	#756e5c	117.072	110.735	92.8007	44.3354	52.866	117.072	72.0883	4.846	12.9903	110.253	111.666	92.9801	2.10123	1.00303	1.29094	0.879378	13.8648	69.5421
39	940	760		(116.87333923826395, 111.12843224092117, 93.2577502214349)	#746f5d	116.873	111.128	93.2578	45.4039	51.5257	116.873	72.1643	4.65339	12.8945	110.369	111.955	93.4365	2.10267	1.00409	1.23963	0.872889	13.7084	70.1564
40	960	780		(117.3808680248007, 110.83968113374668, 92.94331266607617)	#756e5c	117.381	110.84	92.9433	43.9398	53.0885	117.381	72.1254	4.93288	12.9835	110.466	111.807	93.1223	2.1574	1.00355	1.31408	0.878916	13.889	69.1965
41	980	800		(116.82285208148804, 111.32772364924712, 92.46767050487156)	#746f5c	116.823	111.328	92.4677	46.4625	53.1623	116.823	72.2022	4.34929	13.3482	110.248	112.1	92.6563	1.57873	1.00461	1.15862	0.9036	14.0389	71.9526
42	1000	820		(117.22232063773251, 110.95659875996456, 92.70150575730734)	#756e5c	117.222	110.957	92.7015	44.6684	53.3414	117.222	72.1423	4.75571	13.1312	110.376	111.871	92.8841	1.9417	1.00378	1.26688	0.888917	13.9659	70.0913
43	1020	840		(116.10628875110717, 111.83613817537643, 92.12843224092117)	#746f5c	116.106	111.836	92.1284	49.3148	52.6617	116.106	72.2763	3.72596	13.6411	109.987	112.382	92.3255	1.20196	1.00564	0.992568	0.923432	14.1408	74.7228
44	1040	860		(116.97697077059344, 111.03011514614704, 93.29317980513729)	#746f5d	116.977	111.03	93.2932	44.9344	51.6287	116.977	72.1482	4.75442	12.8499	110.397	111.894	93.4705	2.18483	1.00386	1.26654	0.869869	13.7012	69.6957
45	1060	880		(116.62444641275465, 111.57838795394154, 92.74313551815766)	#746f5c	116.624	111.578	92.7431	47.3222	52.2166	116.624	72.2471	4.19692	13.2884	110.284	112.271	92.9315	1.59363	1.00524	1.11803	0.899557	13.9354	72.4722
46	1080	900		(116.80070859167405, 111.25863596102745, 92.92116917626218)	#746f5c	116.801	111.259	92.9212	46.0749	52.134	116.801	72.1877	4.47965	13.0998	110.307	112.044	93.1045	1.85045	1.00441	1.19335	0.886789	13.8446	71.1212
47	1100	920		(116.74402125775022, 110.86182462356068, 93.16829052258636)	#746e5d	116.744	110.862	93.1683	45.0299	51.4957	116.744	72.1011	4.73511	12.8309	110.205	111.715	93.3452	2.1874	1.00321	1.2614	0.868583	13.6767	69.7439
48	1120	940		(116.05491585473871, 111.88751107174491, 93.0903454384411)	#746f5d	116.055	111.888	93.0903	49.1117	50.4586	116.055	72.2875	3.89072	13.1854	110.17	112.425	93.2783	1.6463	1.0058	1.03646	0.892586	13.7475	73.5599
49	1140	960		(116.22409211691763, 111.60496014171834, 93.24180690876882)	#746f5d	116.224	111.605	93.2418	47.9408	50.424	116.224	72.2356	4.14403	13.023	110.196	112.227	93.4254	1.829	1.00508	1.10394	0.881587	13.6664	72.3485
50	1160	980		(116.97608503100089, 111.44109831709477, 93.65101860053144)	#746f5d	116.976	111.441	93.651	45.7621	50.8471	116.976	72.2368	4.60324	12.825	110.595	112.232	93.8289	2.15575	1.0051	1.22627	0.868182	13.626	70.2555
51	1180	1000		(116.83082373782108, 111.52878653675819, 93.36403897254208)	#746f5d	116.831	111.529	93.364	46.4437	51.2196	116.831	72.2479	4.43759	12.9845	110.494	112.274	93.5457	1.95086	1.00525	1.18214	0.87898	13.7218	71.1315
52	1200	1020		(116.40035429583702, 112.09831709477413, 93.44375553587246)	#74705d	116.4	112.098	93.4438	48.7561	50.2914	116.4	72.3493	3.97925	13.1173	110.475	112.661	93.6303	1.73742	1.00666	1.06004	0.887972	13.7076	73.1244
53	1220	1040		(116.33658104517272, 111.51638618246236, 93.16651904340124)	#746f5d	116.337	111.516	93.1665	47.5179	50.7868	116.337	72.2218	4.21839	13.0365	110.208	112.174	93.35	1.83075	1.00489	1.12375	0.882505	13.702	72.0693
54	1240	1060		(116.89548272807795, 111.37378210806023, 93.881310894597)	#746f5d	116.895	111.374	93.8813	45.6044	50.2039	116.895	72.2193	4.66178	12.6825	110.581	112.165	94.0562	2.30495	1.00485	1.24186	0.858538	13.5121	69.8178
55	1260	1080		(116.47298494242693, 111.59521700620017, 93.64658990256865)	#746f5d	116.473	111.595	93.6466	47.1786	49.9749	116.473	72.2462	4.33069	12.8427	110.396	112.268	93.8261	2.04862	1.00523	1.15366	0.869382	13.5532	71.3653
56	1280	1100		(116.78122232063774, 111.36935341009743, 94.10894596988486)	#746f5e	116.781	111.369	94.1089	45.678	49.5065	116.781	72.2137	4.67223	12.5616	110.569	112.144	94.2816	2.41825	1.00477	1.24465	0.850353	13.4023	69.5975
57	1300	1120		(117.03188662533215, 111.40389725420727, 93.61736049601417)	#756f5d	117.032	111.404	93.6174	45.5782	51.0178	117.032	72.2313	4.63716	12.8323	110.604	112.211	93.7952	2.16186	1.00502	1.2353	0.868678	13.6444	70.1318
58	1320	1140		(116.20992028343667, 111.8237378210806, 93.58281665190434)	#746f5d	116.21	111.824	93.5828	48.3692	49.6508	116.21	72.2825	4.09215	12.9353	110.325	112.406	93.7652	1.91265	1.00573	1.09012	0.875653	13.5672	72.4449
59	1340	1160		(116.5155004428698, 111.2843224092117, 94.35163861824624)	#746f5e	116.516	111.284	94.3516	45.8386	48.5067	116.516	72.1839	4.67519	12.3922	110.461	112.03	94.521	2.57123	1.00436	1.24544	0.838889	13.2448	69.3301
60	1360	1180		(116.69353410097432, 111.73870682019486, 94.05580159433127)	#746f5e	116.694	111.739	94.0558	46.8675	49.4682	116.694	72.2881	4.42221	12.714	110.63	112.428	94.2326	2.20391	1.00581	1.17804	0.86067	13.4611	70.8212
61	1380	1200		(116.85031000885739, 111.30469441984057, 94.17006200177148)	#746f5e	116.85	111.305	94.1701	45.3292	49.4946	116.85	72.2033	4.74726	12.5141	110.595	112.104	94.3414	2.48926	1.00463	1.26463	0.847141	13.3843	69.2257
62	1400	1220		(116.92648361381754, 111.4517271922055, 94.99291408325952)	#746f5e	116.926	111.452	94.9929	45.0236	47.834	116.926	72.2405	4.87407	12.1769	110.843	112.246	95.1575	2.85083	1.00515	1.29842	0.824312	13.1161	68.1852
63	1420	1240		(117.07705934455271, 111.35163861824624, 94.49247121346325)	#756f5e	117.077	111.352	94.4925	44.7894	49.1904	117.077	72.2247	4.8754	12.3936	110.785	112.186	94.6611	2.65347	1.00493	1.29877	0.838983	13.3181	68.5263
64	1440	1260		(116.67759078830824, 111.29406554472985, 95.20194862710363)	#746f5f	116.678	111.294	95.2019	44.9592	46.9352	116.678	72.1959	4.91655	11.9995	110.714	112.076	95.3629	3.02417	1.00453	1.30973	0.812302	12.9676	67.7196
65	1460	1280		(117.10540301151461, 111.1913197519929, 94.91231178033658)	#756f5e	117.105	111.191	94.9123	44.011	48.326	117.105	72.1931	5.0677	12.1356	110.833	112.065	95.0751	2.96341	1.00449	1.35	0.821517	13.1512	67.3351
66	1480	1300		(116.41718334809566, 111.69530558015943, 95.14348981399469)	#746f5f	116.417	111.695	95.1435	46.6825	46.5979	116.417	72.2691	4.58378	12.152	110.699	112.355	95.309	2.77718	1.00555	1.22108	0.82263	12.9878	69.3334
67	1500	1320		(116.79450841452613, 111.54295837023915, 95.44021257750221)	#746f5f	116.795	111.543	95.4402	45.2445	46.6233	116.795	72.255	4.87285	11.9848	110.896	112.301	95.6012	3.02815	1.00535	1.29809	0.811305	12.9375	67.874
68	1520	1340		(117.01505757307352, 111.54384410983171, 94.57661647475642)	#756f5e	117.015	111.544	94.5766	45.3701	48.898	117.015	72.263	4.76377	12.4177	110.831	112.332	94.7463	2.59184	1.00546	1.26903	0.840612	13.3001	69.0118
69	1540	1360		(116.96722763507529, 111.07794508414526, 95.25420726306466)	#746f5f	116.967	111.078	95.2542	43.726	47.3365	116.967	72.1634	5.15549	11.9192	110.799	111.952	95.4124	3.19214	1.00407	1.37338	0.806869	12.9864	66.6098
70	1560	1380		(117.00265721877768, 111.46501328609389, 95.16563330380868)	#756f5f	117.003	111.465	95.1656	44.7846	47.5924	117.003	72.2473	4.93259	12.1048	110.919	112.272	95.3286	2.94042	1.00524	1.314	0.819435	13.0713	67.8297
71	1580	1400		(117.02568644818423, 111.35429583702391, 94.87422497785651)	#756f5e	117.026	111.354	94.8742	44.6383	48.2682	117.026	72.224	4.9389	12.2066	110.837	112.183	95.039	2.84806	1.00492	1.31569	0.826323	13.1679	67.9713
72	1600	1420		(117.19929140832595, 111.37732506643047, 95.15057573073517)	#756f5f	117.199	111.377	95.1506	44.157	47.9732	117.199	72.2377	5.05051	12.096	110.985	112.235	95.3128	2.99631	1.00511	1.34542	0.818839	13.1081	67.3378
73	1620	1440		(116.94596988485385, 111.01771479185119, 95.35252435783879)	#746f5f	116.946	111.018	95.3525	43.5276	47.0844	116.946	72.1499	5.20302	11.8485	110.79	111.9	95.5092	3.27505	1.00389	1.38604	0.802083	12.9406	66.2924
74	1640	1460		(117.13374667847653, 111.12931798051373, 94.50930026572188)	#756f5e	117.134	111.129	94.5093	44.0763	49.2534	117.134	72.18	5.02426	12.3095	110.747	112.015	94.6755	2.78832	1.00431	1.33842	0.833286	13.2953	67.7966
75	1660	1480		(116.74756421612047, 111.86891054030116, 95.84765279007972)	#746f5f	116.748	111.869	95.8477	45.9942	45.6496	116.748	72.3233	4.76323	11.904	111.055	112.562	96.0079	3.07412	1.0063	1.26889	0.805839	12.8216	68.1918
76	1680	1500		(117.04517271922055, 111.73073516386182, 95.12666076173605)	#756f5f	117.045	111.731	95.1267	45.4522	47.7527	117.045	72.3057	4.79138	12.2231	111.014	112.495	95.2927	2.78633	1.00605	1.27639	0.82744	13.1287	68.5951
77	1700	1520		(117.1762621789194, 111.0726306465899, 95.19840566873339)	#756f5f	117.176	111.073	95.1984	43.337	47.8284	117.176	72.1719	5.22301	11.9608	110.889	111.984	95.3571	3.18639	1.00419	1.39137	0.809684	13.0515	66.4102
78	1720	1540		(116.63861824623561, 111.75199291408326, 96.04428697962798)	#746f60	116.639	111.752	96.0443	45.7632	45.0241	116.639	72.2939	4.83153	11.7592	111.005	112.45	96.2014	3.22784	1.00589	1.28708	0.796034	12.713	67.6635
79	1740	1560		(116.79539415411868, 111.38972542072631, 96.45527015057573)	#746f60	116.795	111.39	96.4553	44.0542	44.4087	116.795	72.2253	5.18161	11.4448	111.052	112.188	96.6046	3.63814	1.00493	1.38034	0.77475	12.5631	65.6414
80	1760	1580		(116.9007971656333, 111.44375553587246, 95.64216120460584)	#746f5f	116.901	111.444	95.6422	44.5981	46.3722	116.901	72.2394	5.01166	11.8607	110.957	112.242	95.8002	3.19298	1.00513	1.33507	0.802904	12.876	67.0938
81	1780	1600		(116.67316209034544, 111.54472984942427, 96.31709477413641)	#746f60	116.673	111.545	96.3171	44.8838	44.4901	116.673	72.2522	5.01978	11.5569	111.012	112.29	96.4694	3.47654	1.00531	1.33723	0.782341	12.6	66.5221
82	1800	1620		(116.8919397697077, 111.10628875110717, 96.84942426926483)	#746f60	116.892	111.106	96.8494	42.6799	43.7228	116.892	72.1704	5.46216	11.1625	111.09	111.979	96.992	4.00478	1.00417	1.45508	0.755641	12.4272	63.926
83	1820	1640		(116.9911426040744, 111.4517271922055, 95.348095659876)	#746f5f	116.991	111.452	95.3481	44.6433	47.1743	116.991	72.2444	4.97584	12.0116	110.945	112.261	95.5091	3.04203	1.0052	1.32553	0.813122	13.0014	67.4981
84	1840	1660		(115.88396811337466, 110.72010628875111, 95.42781222320637)	#736e5f	115.884	110.72	95.4278	44.8539	45.0133	115.884	72.0371	4.99536	11.6191	110.192	111.471	95.5807	3.3928	1.00232	1.33073	0.786552	12.6474	66.7358
85	1860	1680		(115.95482728077945, 111.04694419840567, 95.43312666076173)	#736f5f	115.955	111.047	95.4331	45.6507	45.1299	115.955	72.1103	4.83942	11.7411	110.329	111.75	95.5893	3.22857	1.00334	1.28918	0.794808	12.6993	67.5996
86	1880	1700		(116.09565987599646, 111.02834366696192, 95.05137289636846)	#746f5f	116.096	111.028	95.0514	45.5524	46.223	116.096	72.1118	4.81766	11.9287	110.316	111.755	95.2111	3.0455	1.00336	1.28339	0.807513	12.8649	68.0077
87	1900	1720		(115.81133746678476, 110.54118689105402, 95.48981399468556)	#736e5f	115.811	110.541	95.4898	44.4397	44.7451	115.811	71.9956	5.08272	11.5184	110.113	111.314	95.6403	3.51689	1.00174	1.354	0.779737	12.59	66.1896
88	1920	1740		(116.28343666961914, 110.52170062001771, 95.84322409211691)	#746e5f	116.283	110.522	95.8432	43.0871	44.8237	116.283	72.0144	5.34563	11.3802	110.409	111.385	95.99	3.74964	1.002	1.42404	0.770382	12.5732	64.8392
89	1940	1760		(116.27457927369353, 110.78387953941541, 95.83790965456156)	#746e5f	116.275	110.784	95.8379	43.8799	44.8193	116.275	72.0701	5.19392	11.4774	110.485	111.597	95.9874	3.60124	1.00278	1.38362	0.776963	12.598	65.6517
90	1960	1780		(116.55801594331267, 110.49689991142604, 95.84499557130204)	#746e5f	116.558	110.497	95.845	42.4426	45.3149	116.558	72.0219	5.46102	11.3924	110.536	111.414	95.9915	3.78947	1.00211	1.45477	0.771207	12.6337	64.389
91	1980	1800		(115.73073516386182, 110.81133746678476, 95.5571302037201)	#736e5f	115.731	110.811	95.5571	45.3688	44.4503	115.731	72.0498	4.91612	11.578	110.171	111.52	95.7097	3.40375	1.00249	1.30962	0.783773	12.5785	66.9936
92	2000	1820		(115.78919397697076, 110.55535872453498, 96.35429583702391)	#736e60	115.789	110.555	96.3543	43.8419	42.801	115.789	72	5.25722	11.109	110.28	111.331	96.4963	3.96176	1.0018	1.40048	0.752023	12.2902	64.6747
93	2020	1840		(116.10097431355182, 110.66696191319753, 96.99468556244464)	#746e60	116.101	110.667	96.9947	42.9354	41.9644	116.101	72.0402	5.45027	10.8705	110.595	111.483	97.1314	4.25788	1.00236	1.45191	0.735878	12.1603	63.3717
94	2040	1860		(115.82639503985828, 110.68821966341895, 95.72010628875111)	#736e5f	115.826	110.688	95.7201	44.667	44.2654	115.826	72.0284	5.05647	11.463	110.212	111.438	95.8698	3.55987	1.0022	1.34701	0.775983	12.5287	66.197
95	2060	1880		(115.9362267493357, 110.8458813108946, 96.02391496899911)	#736e60	115.936	110.846	96.0239	44.6617	43.7968	115.936	72.0681	5.07544	11.384	110.376	111.589	96.1721	3.64215	1.00275	1.35206	0.770639	12.4642	65.9708
96	2080	1900		(115.50752878653675, 110.4295837023915, 96.16829052258636)	#736e60	115.508	110.43	96.1683	44.2457	42.6942	115.508	71.9594	5.18305	11.1292	110.066	111.177	96.3109	3.91435	1.00124	1.38072	0.753386	12.2769	65.0278
97	2100	1920		(116.03985828166519, 110.76527900797166, 96.85208148804251)	#746e60	116.04	110.765	96.8521	43.5064	42.1655	116.04	72.058	5.34117	10.969	110.567	111.551	96.9912	4.12539	1.00261	1.42285	0.742545	12.2003	64.037
98	2120	1940		(116.19043401240036, 110.41364038972542, 97.37643932683791)	#746e61	116.19	110.414	97.3764	41.5771	41.2906	116.19	71.9913	5.70965	10.6048	110.637	111.297	97.5068	4.6051	1.00168	1.52101	0.717889	12.0442	61.7018
99	2140	1960		(116.23914968999114, 110.37023914969, 97.07617360496015)	#746e61	116.239	110.37	97.0762	41.6242	42.0388	116.239	71.9834	5.68595	10.735	110.587	111.268	97.2091	4.47714	1.00157	1.5147	0.726702	12.1478	62.0913
100	2160	1980		(116.00974313551816, 110.57573073516386, 97.3215234720992)	#746e61	116.01	110.576	97.3215	42.5537	41.0784	116.01	72.0174	5.53993	10.6753	110.588	111.396	97.4541	4.47174	1.00204	1.4758	0.722659	12.0271	62.5729
101	2180	2000		(116.5199291408326, 110.54561558901683, 97.03454384410983)	#746e61	116.52	110.546	97.0345	41.6037	42.6431	116.52	72.0339	5.68119	10.8411	110.771	111.459	97.1697	4.38115	1.00227	1.51343	0.733888	12.2395	62.3437
102	2200	2020		(116.53232949512844, 110.37732506643047, 96.90699734278122)	#746e60	116.532	110.377	96.907	41.1825	42.9448	116.532	71.9981	5.75245	10.8413	110.699	111.323	97.0417	4.41161	1.00177	1.53241	0.733901	12.2729	62.0494
103	2220	2040		(116.01594331266608, 110.38175376439327, 96.82108060230293)	#746e60	116.016	110.382	96.8211	42.3884	42.1898	116.016	71.9747	5.54125	10.8422	110.43	111.235	96.9567	4.31865	1.00145	1.47615	0.733958	12.1761	62.9292
104	2240	2060		(115.88751107174491, 110.44021257750221, 96.63241806908769)	#736e60	115.888	110.44	96.6324	43.0259	42.3691	115.888	71.9807	5.41951	10.9427	110.348	111.257	96.7705	4.17748	1.00153	1.44372	0.740765	12.2112	63.6525
105	2260	2080		(115.79185119574845, 110.98405668733392, 96.8325952170062)	#736e60	115.792	110.984	96.8326	44.7849	41.7526	115.792	72.0932	5.12281	11.0379	110.51	111.684	96.9741	3.98353	1.0031	1.36468	0.747208	12.1687	65.1034
106	2280	2100		(115.69087688219663, 110.37378210806023, 97.32506643046945)	#736e61	115.691	110.374	97.3251	42.6294	40.481	115.691	71.9593	5.5371	10.5744	110.369	111.176	97.4556	4.56175	1.00123	1.47504	0.715829	11.9364	62.3619
107	2300	2120		(116.16474756421611, 110.80602302922941, 96.71124889282551)	#746e60	116.165	110.806	96.7112	43.4722	42.7035	116.165	72.0721	5.33325	11.0607	110.613	111.605	96.8522	4.03859	1.0028	1.42074	0.748751	12.2794	64.2576
108	2320	2140		(115.58193091231178, 110.85119574844995, 96.82639503985828)	#736e60	115.582	110.851	96.8264	44.8661	41.379	115.582	72.055	5.11866	10.9757	110.364	111.539	96.9666	4.03858	1.00257	1.36357	0.742996	12.1106	64.9974
109	2340	2160		(115.76085031000886, 111.45438441098317, 96.84410983170947)	#736f60	115.761	111.454	96.8441	46.3408	41.6701	115.761	72.1921	4.85057	11.2007	110.642	112.061	96.9902	3.74991	1.00447	1.29216	0.758228	12.2059	66.5845
110	2360	2180		(116.27457927369353, 110.49158547387069, 97.24357838795395)	#746e61	116.275	110.492	97.2436	41.7677	41.7366	116.275	72.0115	5.66745	10.7028	110.676	111.374	97.3761	4.49909	1.00196	1.50977	0.724522	12.1107	62.0974
111	2380	2200		(115.7865367581931, 110.55801594331267, 97.92382639503985)	#736e61	115.787	110.558	97.9238	42.4376	39.3396	115.787	72.0049	5.60034	10.3666	110.593	111.349	98.0502	4.77876	1.00187	1.49189	0.701766	11.7826	61.6208
112	2400	2220		(116.0372010628875, 110.65367581930913, 97.47121346324181)	#746e61	116.037	110.654	97.4712	42.602	40.8001	116.037	72.0358	5.5391	10.6351	110.655	111.466	97.603	4.50888	1.0023	1.47557	0.71994	11.9911	62.488
113	2420	2240		(115.89991142604075, 110.73959255978743, 97.62178919397697)	#736e61	115.9	110.74	97.6218	43.0607	40.2151	115.9	72.0482	5.47345	10.5842	110.645	111.513	97.753	4.53074	1.00247	1.45809	0.716497	11.9157	62.655
114	2440	2260		(115.9539415411869, 110.95659875996456, 97.67670504871568)	#736e61	115.954	110.957	97.6767	43.5949	40.1944	115.954	72.0972	5.3835	10.6416	110.749	111.7	97.8095	4.44625	1.00315	1.43412	0.720378	11.9258	63.1655
115	2460	2280		(116.79982285208149, 110.16563330380868, 97.23737821080603)	#746e61	116.8	110.166	97.2374	39.6523	42.7092	116.8	71.9662	6.0425	10.6292	110.831	111.202	97.3667	4.73407	1.00133	1.60968	0.719541	12.2267	60.3826
116	2480	2300		(116.06288751107175, 110.39238263950399, 97.51018600531444)	#746e61	116.063	110.392	97.5102	41.6614	40.7619	116.063	71.9811	5.70418	10.5236	110.594	111.259	97.639	4.67617	1.00154	1.51955	0.712392	11.9701	61.5406
117	2500	2320		(115.83525243578389, 110.45084145261293, 96.98937112488929)	#736e60	115.835	110.451	96.9894	42.8575	41.4874	115.835	71.9816	5.47291	10.773	110.397	111.261	97.124	4.35442	1.00154	1.45794	0.729275	12.0835	63.0684
118	2520	2340		(116.022143489814, 110.91585473870683, 97.24357838795395)	#746e61	116.022	110.916	97.2436	43.6847	41.2726	116.022	72.0905	5.33622	10.8369	110.683	111.674	97.3803	4.24724	1.00306	1.42153	0.733598	12.0794	63.7837
119	2540	2360		(115.98405668733392, 110.66430469441984, 97.881310894597)	#736e61	115.984	110.664	97.8813	42.3681	39.8003	115.984	72.0367	5.60376	10.4412	110.714	111.47	98.0091	4.71243	1.00231	1.4928	0.706816	11.8499	61.7777
120	2560	2380		(115.85385296722764, 110.32506643046945, 98.17980513728963)	#736e62	115.854	110.325	98.1798	41.2308	38.9014	115.854	71.9588	5.81262	10.1667	110.605	111.174	98.3013	5.04547	1.00123	1.54844	0.688233	11.711	60.2421
121	2580	2400		(116.11603188662534, 110.511071744907, 98.12134632418069)	#746e62	116.116	110.511	98.1213	41.3113	39.5178	116.116	72.0107	5.7912	10.2831	110.78	111.371	98.2452	4.93181	1.00195	1.54273	0.696109	11.8017	60.6127
122	2600	2420		(116.3436669619132, 110.5199291408326, 98.41806908768822)	#746e62	116.344	110.52	98.4181	40.507	39.289	116.344	72.0241	5.93483	10.1652	110.953	111.422	98.5391	5.09951	1.00214	1.58099	0.688128	11.7708	59.7219
123	2620	2440		(115.859167404783, 110.37466784765279, 98.08060230292294)	#736e62	115.859	110.375	98.0806	41.4906	39.1297	115.859	71.9694	5.76479	10.2319	110.603	111.215	98.2035	4.9667	1.00138	1.5357	0.692644	11.7441	60.6024
124	2640	2460		(116.82905225863595, 109.91674047829937, 98.53587245349867)	#746d62	116.829	109.917	98.5359	37.3282	39.9281	116.829	71.9179	6.47881	9.92906	111.028	111.019	98.6497	5.55729	1.00066	1.7259	0.672146	11.8558	56.8752
125	2660	2480		(116.4074402125775, 110.2621789193977, 99.07528786536759)	#746e63	116.407	110.262	99.0753	38.7265	37.9675	116.407	71.9737	6.24772	9.76858	111.036	111.231	99.1872	5.5916	1.00144	1.66434	0.661282	11.5957	57.3981
126	2680	2500		(116.6209034543844, 110.39858281665191, 98.05757307351638)	#746e62	116.621	110.399	98.0576	39.8883	40.5901	116.621	72.01	6.02565	10.3127	110.979	111.369	98.181	5.00677	1.00194	1.60519	0.698114	11.944	59.7024
127	2700	2520		(115.88485385296723, 110.9007971656333, 97.98317094774137)	#736e61	115.885	110.901	97.9832	43.2952	39.3919	115.885	72.0829	5.45679	10.4713	110.759	111.646	98.1123	4.63062	1.00295	1.45365	0.708853	11.8078	62.4751
128	2720	2540		(115.90611160318866, 111.20992028343667, 98.06643046944198)	#736f62	115.906	111.21	98.0664	44.2054	39.2483	115.906	72.1501	5.30947	10.5461	110.882	111.901	98.1979	4.51194	1.00389	1.4144	0.713918	11.8073	63.2769
129	2740	2560		(115.77679362267493, 110.43489813994685, 98.38441098317095)	#736e62	115.777	110.435	98.3844	41.5716	38.307	115.777	71.9793	5.7674	10.1044	110.642	111.252	98.5049	5.08471	1.00151	1.53639	0.684016	11.6345	60.2831
130	2760	2580		(116.00708591674048, 110.53232949512844, 98.32063773250664)	#746e62	116.007	110.532	98.3206	41.4273	38.8773	116.007	72.0108	5.78304	10.1884	110.773	111.371	98.4428	5.01484	1.00195	1.54056	0.689699	11.7152	60.4202
131	2780	2600		(116.40478299379983, 110.74756421612047, 97.83790965456156)	#746e61	116.405	110.748	97.8379	41.7183	40.6732	116.405	72.074	5.7018	10.5257	110.938	111.611	97.967	4.67634	1.00283	1.51892	0.712538	11.9709	61.5556
132	2800	2620		(116.1080602302923, 110.66341895482728, 98.7865367581931)	#746e62	116.108	110.663	98.7865	41.1403	38.042	116.108	72.0448	5.84858	10.0257	110.956	111.501	98.9053	5.19107	1.00242	1.55802	0.678689	11.6069	59.7425
133	2820	2640		(116.21789193976971, 110.64658990256865, 98.90434012400354)	#746e62	116.218	110.647	98.9043	40.6927	37.9886	116.218	72.0467	5.92414	9.97328	111.028	111.508	99.0218	5.26978	1.00245	1.57815	0.675139	11.6001	59.2897
134	2840	2660		(116.12843224092117, 110.56333038086802, 98.9007971656333)	#746e62	116.128	110.563	98.9008	40.618	37.8292	116.128	72.0247	5.93747	9.93745	110.958	111.424	99.0174	5.30722	1.00214	1.5817	0.672713	11.5761	59.1423
135	2860	2680		(116.00354295837023, 110.40566873339239, 98.86271036315323)	#746e62	116.004	110.406	98.8627	40.4051	37.6791	116.004	71.985	5.97219	9.8878	110.84	111.274	98.9781	5.36575	1.00159	1.59095	0.669353	11.5514	58.8682
136	2880	2700		(115.74579273693534, 110.53675819309123, 99.18246235606732)	#736e63	115.746	110.537	99.1825	41.1305	36.4907	115.746	72.0019	5.87402	9.76536	110.818	111.338	99.296	5.43881	1.00183	1.56479	0.661064	11.3959	58.9724
137	2900	2720		(116.0088573959256, 110.98228520814881, 99.0903454384411)	#746e63	116.009	110.982	99.0903	42.1737	37.1887	116.009	72.1092	5.6996	9.99161	111.067	111.745	99.2093	5.16689	1.00332	1.51833	0.67638	11.5029	60.2979
138	2920	2740		(116.4534986713906, 110.6058458813109, 98.85739592559787)	#746e62	116.453	110.606	98.8574	40.0604	38.5305	116.453	72.0488	6.02303	9.99934	111.122	111.516	98.9749	5.28781	1.00248	1.60449	0.676903	11.6732	58.9376
139	2940	2760		(115.94774136403898, 110.31089459698849, 99.1674047829938)	#736e63	115.948	110.311	99.1674	39.8448	36.9044	115.948	71.963	6.0721	9.70633	110.844	111.19	99.2788	5.57187	1.00129	1.61756	0.657068	11.4492	57.9706
140	2960	2780		(116.466784765279, 110.03277236492471, 99.63950398582817)	#746e63	116.467	110.033	99.6395	37.0586	36.8427	116.467	71.9289	6.52276	9.42653	111.107	111.061	99.7434	6.02049	1.00081	1.73761	0.638127	11.4632	55.3184
141	2980	2800		(116.60141718334809, 110.22409211691763, 99.25863596102745)	#746e63	116.601	110.224	99.2586	37.9367	37.9276	116.601	71.9751	6.38036	9.68468	111.156	111.236	99.3683	5.72645	1.00145	1.69968	0.655602	11.5975	56.6227
142	3000	2820		(116.91496899911427, 110.4207263064659, 98.87688219663418)	#746e62	116.915	110.421	98.8769	38.3982	39.3424	116.915	72.0308	6.30033	9.95991	111.294	111.447	98.9923	5.44685	1.00223	1.67836	0.674234	11.7853	57.6838
143	3020	2840		(116.3215234720992, 110.56067316209034, 98.95305580159433)	#746e62	116.322	110.561	98.9531	40.0989	38.0751	116.322	72.0333	6.02115	9.92755	111.062	111.457	99.0691	5.35141	1.00226	1.60399	0.672043	11.6108	58.7628
144	3040	2860		(116.3348095659876, 110.5571302037201, 99.03985828166519)	#746e63	116.335	110.557	99.0399	39.956	37.9097	116.335	72.0334	6.04704	9.88674	111.085	111.457	99.155	5.39933	1.00227	1.61089	0.669281	11.5894	58.5487
145	3060	2880		(116.36315323294951, 110.07971656333038, 99.71833480956599)	#746e63	116.363	110.08	99.7183	37.3499	36.4757	116.363	71.9344	6.47562	9.39862	111.086	111.082	99.8219	6.02389	1.00089	1.72506	0.636238	11.4135	55.4333
146	3080	2900		(116.17006200177148, 110.41895482728079, 99.5969884853853)	#746e63	116.17	110.419	99.597	39.1791	36.3789	116.17	71.9977	6.18682	9.56326	111.073	111.322	99.7052	5.75052	1.00177	1.64812	0.647382	11.39	57.0997
147	3100	2920		(116.1319751992914, 111.30380868024801, 98.98582816651904)	#746f62	116.132	111.304	98.9858	43.1047	37.6491	116.132	72.1832	5.54138	10.1671	111.206	112.027	99.109	4.94977	1.00435	1.47618	0.688257	11.5791	61.4082
148	3120	2940		(116.38795394154118, 110.59521700620017, 99.41984056687333)	#746e63	116.388	110.595	99.4198	39.5166	37.1763	116.388	72.045	6.12833	9.72749	111.199	111.502	99.5316	5.57831	1.00243	1.63254	0.6585	11.497	57.789
149	3140	2960		(116.40478299379983, 110.34100974313552, 99.46324180690877)	#746e63	116.405	110.341	99.4632	38.5246	37.1127	116.405	71.9916	6.28732	9.61604	111.137	111.298	99.572	5.74621	1.00168	1.6749	0.650956	11.4891	56.8219
150	3160	2980		(116.19574844995572, 110.79185119574845, 98.92559787422498)	#746e62	116.196	110.792	98.9256	41.2258	37.9006	116.196	72.0767	5.83896	10.0144	111.067	111.622	99.0443	5.19872	1.00287	1.55545	0.677923	11.5923	59.7554
151	3180	3000		(115.93445527015058, 110.80425155004428, 99.29229406554472)	#736e63	115.934	110.804	99.2923	41.5041	36.6047	115.934	72.0683	5.81671	9.82662	111.016	111.59	99.4074	5.36219	1.00275	1.54953	0.665211	11.4191	59.3773
152	3200	3020		(116.11780336581045, 110.38972542072631, 99.85208148804251)	#746e63	116.118	110.39	99.8521	38.8706	35.7203	116.118	71.9897	6.24013	9.42971	111.089	111.291	99.9575	5.89388	1.00166	1.66232	0.638342	11.3075	56.5053
153	3220	3040		(116.44995571302037, 110.10894596988486, 100.18511957484499)	#746e64	116.45	110.109	100.185	36.6084	35.6164	116.45	71.946	6.59311	9.19942	111.231	111.126	100.284	6.25482	1.00105	1.75635	0.622752	11.3181	54.3713
154	3240	3060		(116.20637732506643, 110.4384410983171, 99.4517271922055)	#746e63	116.206	110.438	99.4517	39.3445	36.7659	116.206	72.0031	6.15726	9.64095	111.067	111.342	99.5616	5.66776	1.00184	1.64025	0.652642	11.4394	57.4354
155	3260	3080		(116.20194862710363, 110.56864481842338, 99.04428697962798)	#746e63	116.202	110.569	99.0443	40.3004	37.6517	116.202	72.0296	5.99289	9.87819	111.024	111.443	99.1595	5.38422	1.00221	1.59646	0.668702	11.5539	58.7557
156	3280	3100		(116.16917626217892, 110.85651018600531, 99.64747564216121)	#746e63	116.169	110.857	99.6475	40.7066	36.2664	116.169	72.0913	5.95112	9.69892	111.218	111.678	99.7596	5.53306	1.00307	1.58533	0.656566	11.3791	58.4673
157	3300	3120		(116.11160318866253, 110.47829937998229, 99.48538529672277)	#746e63	116.112	110.478	99.4854	39.6708	36.5139	116.112	72.0073	6.10749	9.63216	111.04	111.358	99.5953	5.65492	1.0019	1.62699	0.652047	11.4053	57.6224
158	3320	3140		(116.14880425155005, 110.64127546501328, 99.41541186891054)	#746e63	116.149	110.641	99.4154	40.252	36.7375	116.149	72.0437	6.01393	9.72711	111.095	111.497	99.5277	5.53089	1.00241	1.60206	0.658474	11.4361	58.273
159	3340	3160		(116.35783879539416, 110.24180690876882, 100.26306465899026)	#746e64	116.358	110.242	100.263	37.1999	35.2719	116.358	71.9704	6.50145	9.20431	111.243	111.218	100.363	6.20971	1.00139	1.73194	0.623084	11.2689	54.7646
160	3360	3180		(116.17271922054915, 110.82728077945085, 99.9185119574845)	#746e63	116.173	110.827	99.9185	40.2681	35.6781	116.173	72.086	6.02824	9.56252	111.265	111.657	100.028	5.68858	1.003	1.60588	0.647332	11.304	57.7725
161	3380	3200		(116.57838795394154, 110.34278122232064, 100.8325952170062)	#746e64	116.578	110.343	100.833	36.239	34.4419	116.578	72.0039	6.64953	8.9953	111.496	111.345	100.928	6.46337	1.00185	1.77138	0.608935	11.1862	53.5273
162	3400	3220		(116.22763507528786, 110.54118689105402, 99.69707705934455)	#746e63	116.228	110.541	99.6971	39.3602	36.2676	116.228	72.0268	6.16091	9.56581	111.159	111.432	99.8055	5.738	1.00217	1.64122	0.647555	11.3781	57.2162
163	3420	3240		(115.98848538529673, 110.5792736935341, 100.24712134632418)	#736e64	115.988	110.579	100.247	39.3822	34.6073	115.988	72.0253	6.17254	9.30496	111.163	111.427	100.35	5.98035	1.00215	1.64432	0.629897	11.1661	56.4413
164	3440	3260		(116.44729849424269, 110.69973427812224, 100.12046058458813)	#746e64	116.447	110.7	100.12	38.8781	35.753	116.447	72.0721	6.24458	9.44439	111.4	111.604	100.226	5.8847	1.0028	1.66351	0.639336	11.3222	56.5276
165	3460	3280		(116.511071744907, 110.48095659875996, 99.75642161204605)	#746e63	116.511	110.481	99.7564	38.4056	36.6698	116.511	72.0273	6.31146	9.53904	111.291	111.434	99.8637	5.82681	1.00218	1.68132	0.645743	11.438	56.5096
166	3480	3300		(116.57395925597874, 110.28875110717449, 100.31620903454385)	#746e64	116.574	110.289	100.316	36.8041	35.5631	116.574	71.9907	6.56545	9.21417	111.374	111.295	100.416	6.22985	1.00167	1.74899	0.623751	11.314	54.5287
167	3500	3320		(116.51461470327723, 110.43755535872454, 100.15766164747565)	#746e64	116.515	110.438	100.158	37.7083	35.7983	116.515	72.0193	6.42509	9.33712	111.359	111.404	100.26	6.05785	1.00207	1.71159	0.632074	11.3342	55.4673
168	3520	3340		(116.43489813994685, 110.46589902568645, 100.62533215234721)	#746e64	116.435	110.466	100.625	37.3466	34.624	116.435	72.0229	6.48236	9.1244	111.423	111.418	100.724	6.27419	1.00212	1.72685	0.617674	11.1927	54.6084
169	3540	3360		(116.31355181576616, 110.65367581930913, 100.05403011514615)	#746e64	116.314	110.654	100.054	39.1142	35.6466	116.314	72.0559	6.20713	9.44773	111.307	111.543	100.16	5.86538	1.00258	1.65353	0.639562	11.3043	56.6952
170	3560	3380		(116.10186005314438, 110.44198405668733, 100.13994685562444)	#746e64	116.102	110.442	100.14	38.7248	35.0579	116.102	72.0009	6.26793	9.31378	111.155	111.334	100.243	6.01097	1.00181	1.66973	0.630494	11.2265	56.0605
171	3580	3400		(115.79185119574845, 111.18600531443755, 99.54738706820194)	#736f63	115.792	111.186	99.5474	42.988	35.774	115.792	72.1439	5.60595	9.83498	111.115	111.877	99.6638	5.28024	1.0038	1.49338	0.665777	11.3205	60.3168
172	3600	3420		(116.55004428697963, 110.54295837023915, 100.25155004428699)	#746e64	116.55	110.543	100.252	37.886	35.6595	116.55	72.0437	6.39911	9.33479	111.428	111.497	100.354	6.04918	1.00241	1.70468	0.631917	11.3176	55.5689
173	3620	3440		(116.45792736935341, 111.0903454384411, 99.59521700620017)	#746f63	116.458	111.09	99.5952	40.9014	36.9231	116.458	72.1545	5.91384	9.83134	111.421	111.918	99.7102	5.39982	1.00395	1.5754	0.665531	11.473	58.9719
174	3640	3460		(116.5465013286094, 110.3436669619132, 100.85739592559787)	#746e64	116.547	110.344	100.857	36.2784	34.3273	116.547	72.0026	6.64283	8.9816	111.486	111.341	100.952	6.47259	1.00184	1.7696	0.608008	11.1712	53.5132
175	3660	3480		(116.27280779450841, 110.32063773250664, 101.5022143489814)	#746e65	116.273	110.321	101.502	35.8215	32.3937	116.273	71.9868	6.69713	8.65407	111.474	111.28	101.59	6.79027	1.00162	1.78407	0.585835	10.9428	52.2647
176	3680	3500		(116.28520814880426, 110.87422497785651, 100.68379096545615)	#746e64	116.285	110.874	100.684	39.1904	34.2121	116.285	72.1034	6.21044	9.2339	111.488	111.723	100.786	6.06313	1.00324	1.65441	0.625087	11.1281	56.0764
177	3700	3520		(116.34278122232064, 110.61027457927369, 100.49955713020373)	#746e64	116.343	110.61	100.5	38.2904	34.7252	116.343	72.0492	6.3398	9.22775	111.397	111.517	100.601	6.12043	1.00249	1.68887	0.624671	11.1957	55.5095
178	3720	3540		(116.13817537643932, 110.43578387953941, 101.2488928255093)	#746e65	116.138	110.436	101.249	37.0208	32.6918	116.138	72.0044	6.52757	8.80178	111.393	111.347	101.341	6.58461	1.00186	1.7389	0.595835	10.9581	53.4386
179	3740	3560		(116.7643932683791, 110.45704162976085, 100.88042515500443)	#746e64	116.764	110.457	100.88	36.1747	34.6888	116.764	72.0371	6.66324	9.02977	111.632	111.471	100.976	6.43953	1.00232	1.77504	0.611268	11.2221	53.5757
180	3760	3580		(116.23826395039858, 110.6696191319752, 101.1541186891054)	#746e65	116.238	110.67	101.154	37.8497	33.0911	116.238	72.0588	6.41143	8.93863	111.495	111.554	101.249	6.41315	1.00262	1.70796	0.605098	11.0002	54.3492
181	3780	3600		(116.59433126660761, 110.63507528786536, 100.5243578387954)	#746e64	116.594	110.635	100.524	37.7501	35.1462	116.594	72.0663	6.42301	9.2455	111.533	111.582	100.625	6.1406	1.00272	1.71104	0.625872	11.2576	55.2116
182	3800	3620		(116.12931798051373, 110.5881310894597, 100.5704162976085)	#746e64	116.129	110.588	100.57	38.6314	34.1647	116.129	72.0347	6.28985	9.16976	111.3	111.462	100.671	6.15186	1.00228	1.67557	0.620745	11.1197	55.5524
183	3820	3640		(116.80513728963685, 109.97165633303808, 101.39681133746679)	#746d65	116.805	109.972	101.397	33.3904	33.6383	116.805	71.9365	7.06538	8.61812	111.605	111.09	101.483	6.98878	1.00092	1.88216	0.583402	11.1441	50.6541
184	3840	3660		(116.29849424269266, 110.53764393268379, 101.53498671390611)	#746e65	116.298	110.538	101.535	36.5875	32.371	116.298	72.0345	6.59111	8.72011	111.56	111.461	101.625	6.68614	1.00228	1.75582	0.590306	10.9308	52.9161
185	3860	3680		(116.54295837023915, 110.70947741364039, 100.85739592559787)	#746e64	116.543	110.709	100.857	37.6859	34.3205	116.543	72.0807	6.43517	9.11447	111.597	111.637	100.956	6.26445	1.00292	1.71428	0.617002	11.1573	54.7764
186	3880	3700		(116.58193091231178, 110.33303808680247, 101.10008857395925)	#746e65	116.582	110.333	101.1	35.7824	33.8635	116.582	72.0027	6.71482	8.8686	111.548	111.341	101.192	6.60584	1.00184	1.78878	0.600358	11.1239	52.869
187	3900	3720		(116.40921169176262, 110.80513728963685, 101.54915854738707)	#746e65	116.409	110.805	101.549	37.3726	32.5517	116.409	72.0968	6.48372	8.8198	111.7	111.698	101.642	6.55242	1.00315	1.72721	0.597054	10.9466	53.6792
188	3920	3740		(116.47741364038973, 110.4517271922055, 101.72984942426926)	#746e65	116.477	110.452	101.73	35.4847	32.2863	116.477	72.025	6.74737	8.61367	111.66	111.425	101.817	6.84925	1.00215	1.79745	0.583101	10.9418	51.9273
189	3940	3760		(116.24092116917626, 110.64393268379096, 101.35783879539416)	#746e65	116.241	110.644	101.358	37.4362	32.6493	116.241	72.054	6.47143	8.83566	111.529	111.536	101.451	6.53155	1.00255	1.72394	0.598128	10.9521	53.7801

## Sheet: Well 1
frame number	Time (s)	normalised time	Well Coordinates	average color	hexcode	red	green	blue	hue	saturation	value	lightness	a_component	b_component	x	y	z	delta_e	light_ratio	a_ratio	b_ratio	chroma_ab	hue_ab
1	180	0	(256, 106)	(122.4118689105403, 115.99202834366696, 93.67316209034544)	#7a735d	122.412	115.992	93.6732	46.5968	59.8665	122.412	73.4413	4.0863	14.8684	114.674	116.891	93.8964	0	1	1	1	15.4197	74.6327
2	200	20		(122.36138175376439, 116.54118689105402, 93.19486271036315)	#7a745d	122.361	116.541	93.1949	48.027	60.7828	122.361	73.5514	3.66826	15.2901	114.724	117.323	93.4283	0.603902	1.0015	0.897697	1.02836	15.724	76.5091
3	220	40		(122.31709477413641, 116.70504871567759, 93.4800708591674)	#7a745d	122.317	116.705	93.4801	48.3232	60.1179	122.317	73.584	3.62509	15.2056	114.81	117.451	93.7123	0.588858	1.00194	0.887133	1.02268	15.6317	76.5907
4	240	60		(123.5066430469442, 117.32860938883968, 93.47387068201948)	#7b755d	123.507	117.329	93.4739	47.6574	62.0077	123.507	73.766	3.71588	15.5192	115.585	118.168	93.7124	0.81616	1.00442	0.90935	1.04377	15.9578	76.5347
5	260	80		(123.67670504871568, 117.62444641275465, 94.22763507528786)	#7b755e	123.677	117.624	94.2276	47.669	60.7189	123.677	73.8364	3.77889	15.2706	115.911	118.447	94.4616	0.642129	1.00538	0.92477	1.02705	15.7312	76.1007
6	280	100		(123.5199291408326, 117.51815766164748, 94.07971656333038)	#7b755e	123.52	117.518	94.0797	47.7682	60.7777	123.52	73.8072	3.74822	15.2928	115.771	118.331	94.3141	0.654433	1.00498	0.917264	1.02855	15.7455	76.2285
7	300	120		(123.62621789193977, 117.80779450841453, 93.79982285208149)	#7b755d	123.626	117.808	93.7998	48.2954	61.522	123.626	73.8706	3.5712	15.5377	115.857	118.582	94.0399	0.947399	1.00585	0.873943	1.04501	15.9428	77.0559
8	320	140		(123.89991142604075, 117.43401240035429, 94.12931798051373)	#7b755e	123.9	117.434	94.1293	46.9686	61.2712	123.9	73.807	3.9401	15.2688	115.941	118.331	94.3624	0.56161	1.00498	0.964222	1.02693	15.769	75.5305
9	340	160		(123.674047829938, 117.54030115146146, 94.22409211691763)	#7b755e	123.674	117.54	94.2241	47.5034	60.722	123.674	73.819	3.82236	15.2427	115.883	118.378	94.4573	0.593624	1.00514	0.935407	1.02517	15.7146	75.9224
10	360	180		(123.82019486271037, 117.52081488042515, 94.30646589902568)	#7b755e	123.82	117.521	94.3065	47.1937	60.7817	123.82	73.8218	3.90272	15.2074	115.965	118.389	94.5386	0.541599	1.00518	0.955072	1.0228	15.7002	75.6066
11	380	200		(123.7289636846767, 117.5155004428698, 94.47209920283437)	#7b755e	123.729	117.516	94.4721	47.2574	60.2971	123.729	73.817	3.90824	15.1185	115.951	118.37	94.7025	0.485211	1.00512	0.956424	1.01682	15.6155	75.506
12	400	220		(123.3808680248007, 117.76173604960142, 94.06731620903454)	#7b755e	123.381	117.762	94.0673	48.4986	60.5844	123.381	73.8509	3.56501	15.3732	115.776	118.504	94.3043	0.833262	1.00558	0.87243	1.03395	15.7811	76.944
13	420	240		(123.85385296722764, 117.33126660761737, 95.0637732506643)	#7b755f	123.854	117.331	95.0638	46.4066	59.2753	123.854	73.7863	4.17807	14.779	116.074	118.249	95.2864	0.368042	1.0047	1.02246	0.993988	15.3582	74.2142
14	440	260		(123.4844995571302, 117.51018600531444, 94.7006200177148)	#7b755e	123.484	117.51	94.7006	47.5465	59.4398	123.484	73.8056	3.87231	14.9877	115.876	118.325	94.9287	0.439005	1.00496	0.947632	1.00802	15.4798	75.5135
15	460	280		(123.87776793622675, 117.32772364924712, 94.76527900797166)	#7b755e	123.878	117.328	94.7653	46.5005	59.9275	123.878	73.7859	4.12492	14.9231	116.025	118.247	94.9909	0.351016	1.00469	1.00945	1.00368	15.4827	74.5486
16	480	300		(123.56244464127546, 117.2488928255093, 95.09123117803365)	#7b755f	123.562	117.249	95.0912	46.6949	58.757	123.562	73.7564	4.12405	14.7145	115.911	118.131	95.3128	0.3527	1.00429	1.00924	0.989649	15.2815	74.3433
17	500	320		(123.4933569530558, 117.7732506643047, 95.16386182462357)	#7b755f	123.493	117.773	95.1639	47.8852	58.4972	123.493	73.8613	3.83303	14.8575	116.054	118.545	95.39	0.490549	1.00572	0.938018	0.999269	15.344	75.534
18	520	340		(123.3808680248007, 117.71833480956599, 94.6873339238264)	#7b755e	123.381	117.718	94.6873	48.1593	59.303	123.381	73.8437	3.72061	15.0588	115.887	118.476	94.9176	0.576097	1.00548	0.910507	1.0128	15.5116	76.1217
19	540	360		(123.68467670504872, 117.28786536758193, 94.51372896368467)	#7b755e	123.685	117.288	94.5137	46.8428	60.1416	123.685	73.7684	4.02364	15.0155	115.867	118.178	94.7415	0.364019	1.00445	0.984664	1.00989	15.5452	74.9991
20	560	380		(123.55181576616475, 117.69441984056688, 94.8281665190434)	#7b755e	123.552	117.694	94.8282	47.7647	59.2831	123.552	73.8468	3.82469	14.9958	115.991	118.488	95.0568	0.499105	1.00552	0.935978	1.00857	15.4759	75.6918
21	580	400		(123.85562444641276, 117.27900797165633, 95.58193091231178)	#7b755f	123.856	117.279	95.5819	46.0437	58.2113	123.856	73.7771	4.31721	14.5125	116.162	118.212	95.7989	0.541063	1.00457	1.05651	0.97606	15.141	73.4331
22	600	420		(123.40212577502214, 117.58901682905226, 94.977856510186)	#7b755e	123.402	117.589	94.9779	47.7293	58.7363	123.402	73.8189	3.85961	14.8755	115.915	118.377	95.204	0.440433	1.00514	0.944524	1.00048	15.3681	75.4547
23	620	440		(123.40566873339239, 117.69264836138176, 95.48095659875996)	#7b755f	123.406	117.693	95.481	47.7248	57.7024	123.406	73.8417	3.9125	14.6706	116.05	118.468	95.7031	0.479174	1.00545	0.957466	0.986697	15.1834	75.0674
24	640	460		(123.75819309123118, 117.32683790965456, 95.83968113374668)	#7b755f	123.758	117.327	95.8397	46.1783	57.5252	123.758	73.7832	4.31156	14.3984	116.181	118.237	96.0546	0.62333	1.00466	1.05513	0.96839	15.0301	73.3298
25	660	480		(123.70947741364039, 117.62621789193977, 95.91142604074402)	#7b755f	123.709	117.626	95.9114	46.8697	57.2996	123.709	73.8428	4.14844	14.465	116.264	118.472	96.1286	0.5725	1.00547	1.0152	0.972869	15.0481	73.9976
26	680	500		(123.84853852967228, 117.74933569530558, 95.13374667847653)	#7b755f	123.849	117.749	95.1337	47.2556	59.1228	123.849	73.8722	3.96644	14.891	116.215	118.588	95.3599	0.447791	1.00587	0.970667	1.00152	15.4102	75.0848
27	700	520		(123.77502214348982, 117.19574844995572, 95.64393268379096)	#7b755f	123.775	117.196	95.6439	45.9673	57.9554	123.775	73.7565	4.34647	14.4474	116.109	118.131	95.8595	0.586719	1.00429	1.06367	0.971687	15.0871	73.2562
28	720	540		(123.62001771479186, 117.53410097431355, 95.8697962798937)	#7b755f	123.62	117.534	95.8698	46.8414	57.2424	123.62	73.8197	4.15713	14.4458	116.183	118.381	96.0864	0.571668	1.00515	1.01733	0.971577	15.0321	73.9455
29	740	560		(123.59964570416298, 117.5925597874225, 94.79982285208149)	#7b755e	123.6	117.593	94.7998	47.4852	59.4173	123.6	73.8279	3.89045	14.9776	115.977	118.413	95.0278	0.446956	1.00526	0.95207	1.00734	15.4746	75.4391
30	760	580		(123.37201062887512, 117.68379096545615, 96.69087688219663)	#7b7560	123.372	117.684	96.6909	47.2084	55.1478	123.372	73.8416	4.16292	14.0879	116.272	118.467	96.9008	0.880483	1.00545	1.01875	0.947507	14.6901	73.5378
31	780	600		(123.38175376439327, 117.60318866253321, 95.7511071744907)	#7b755f	123.382	117.603	95.7511	47.4518	57.1058	123.382	73.8229	4.00957	14.5083	116.064	118.394	95.9696	0.530308	1.0052	0.981221	0.975778	15.0521	74.5511
32	800	620		(123.9317980513729, 117.54738706820194, 96.15500442869796)	#7b7560	123.932	117.547	96.155	46.2092	57.1531	123.932	73.8372	4.32196	14.3384	116.397	118.45	96.3689	0.702229	1.00539	1.05767	0.964355	14.9756	73.2259
33	820	640		(123.9317980513729, 117.42869796279894, 96.34189548272808)	#7b7560	123.932	117.429	96.3419	45.8577	56.7685	123.932	73.8133	4.42555	14.2079	116.398	118.355	96.5528	0.830475	1.00507	1.08302	0.955578	14.8812	72.699
34	840	660		(123.96191319751993, 117.0947741364039, 96.74579273693534)	#7b7560	123.962	117.095	96.7458	44.8609	55.9858	123.962	73.7471	4.7021	13.9015	116.39	118.094	96.9493	1.18645	1.00416	1.1507	0.934967	14.6752	71.3122
35	860	680		(123.71656333038086, 117.86891054030116, 95.58990256864482)	#7b755f	123.717	117.869	95.5899	47.5257	57.9736	123.717	73.892	3.95225	14.7039	116.278	118.667	95.8127	0.498163	1.00614	0.967193	0.988939	15.2258	74.9552
36	880	700		(123.91939769707706, 117.12488928255092, 96.63241806908769)	#7b7560	123.919	117.125	96.6324	45.0599	56.1509	123.919	73.751	4.64659	13.9626	116.356	118.109	96.8373	1.10924	1.00422	1.13711	0.939076	14.7154	71.5931
37	900	720		(123.98937112488929, 117.19486271036315, 96.77147918511957)	#7b7560	123.989	117.195	96.7715	45.022	55.9771	123.989	73.769	4.66336	13.9264	116.439	118.18	96.9757	1.15225	1.00446	1.14122	0.936645	14.6865	71.4865
38	920	740		(124.02480070859167, 117.59167404782994, 96.35961027457927)	#7c7560	124.025	117.592	96.3596	46.0479	56.8807	124.025	73.851	4.3748	14.2636	116.497	118.504	96.5719	0.785399	1.00558	1.0706	0.959323	14.9194	72.9486
39	940	760		(124.19486271036315, 117.54118689105402, 96.56598759964571)	#7c7560	124.195	117.541	96.566	45.5506	56.7283	124.195	73.8488	4.50637	14.1609	116.606	118.496	96.7757	0.918162	1.00555	1.1028	0.952417	14.8607	72.3476
40	960	780		(123.90256864481843, 117.40389725420727, 97.04871567759079)	#7b7561	123.903	117.404	97.0487	45.4799	55.2671	123.903	73.8088	4.57875	13.8613	116.517	118.338	97.2523	1.17972	1.005	1.12051	0.932268	14.598	71.7203
41	980	800		(124.15589016829053, 117.17094774136405, 97.03808680248007)	#7c7561	124.156	117.171	97.0381	44.5453	55.6964	124.156	73.7722	4.79219	13.8045	116.567	118.193	97.2394	1.31898	1.00451	1.17275	0.928444	14.6126	70.8557
42	1000	820		(123.43666961913198, 117.65367581930913, 96.31355181576616)	#7b7560	123.437	117.654	96.3136	47.2072	56.0319	123.437	73.8373	4.12187	14.2618	116.219	118.45	96.527	0.725263	1.00539	1.0087	0.959203	14.8455	73.88
43	1020	840		(124.22940655447299, 117.39503985828166, 96.95305580159433)	#7c7560	124.229	117.395	96.9531	44.9664	55.9889	124.229	73.8213	4.67952	13.9288	116.655	118.387	97.1575	1.17439	1.00517	1.14517	0.936805	14.6939	71.4297
44	1040	860		(124.1762621789194, 117.38795394154118, 96.73604960141718)	#7c7560	124.176	117.388	96.736	45.1569	56.3494	124.176	73.8169	4.61834	14.0252	116.584	118.37	96.9426	1.06545	1.00511	1.1302	0.943287	14.766	71.7738
45	1060	880		(124.17891939769707, 117.59964570416298, 97.6784765279008)	#7c7561	124.179	117.6	97.6785	45.1038	54.4184	124.179	73.8631	4.7054	13.6533	116.839	118.552	97.8777	1.42743	1.00574	1.1515	0.918278	14.4414	70.9843
46	1080	900		(124.2577502214349, 117.8963684676705, 96.94242692648362)	#7c7560	124.258	117.896	96.9424	46.0268	56.0561	124.258	73.9255	4.41781	14.111	116.823	118.799	97.152	0.958118	1.00659	1.08113	0.949058	14.7864	72.6159
47	1100	920		(124.17271922054915, 117.26837909654562, 97.50930026572188)	#7c7561	124.173	117.268	97.5093	44.4633	54.7558	124.173	73.7943	4.84571	13.617	116.7	118.28	97.7069	1.50579	1.00481	1.18584	0.915832	14.4535	70.4115
48	1120	940		(124.14968999114261, 117.70770593445528, 97.15766164747565)	#7c7561	124.15	117.708	97.1577	45.6803	55.4409	124.15	73.8825	4.52639	13.9349	116.754	118.629	97.3632	1.1224	1.00601	1.1077	0.937215	14.6516	72.005
49	1140	960		(123.95217006200177, 117.40921169176262, 97.2356067316209)	#7b7561	123.952	117.409	97.2356	45.3058	54.9625	123.952	73.8126	4.63326	13.7785	116.581	118.353	97.4373	1.27469	1.00506	1.13385	0.926699	14.5367	71.4139
50	1160	980		(123.58547387068202, 118.01948627103631, 97.45792736935341)	#7b7661	123.585	118.019	97.4579	47.2181	53.9103	123.585	73.9221	4.22189	13.8582	116.635	118.786	97.6635	1.12697	1.00655	1.03318	0.932056	14.487	73.0567
51	1180	1000		(124.24623560673162, 117.0504871567759, 97.87776793622675)	#7c7561	124.246	117.05	97.8778	43.6265	54.118	124.246	73.7537	5.0676	13.3726	116.742	118.12	98.0695	1.81602	1.00425	1.24014	0.899399	14.3006	69.2456
52	1200	1020		(123.9317980513729, 117.52967227635075, 97.91054030115146)	#7b7561	123.932	117.53	97.9105	45.2379	53.5409	123.932	73.8383	4.70446	13.5005	116.743	118.454	98.1067	1.55273	1.0054	1.15128	0.907996	14.2966	70.7882
53	1220	1040		(124.2843224092117, 117.45084145261293, 98.20903454384411)	#7c7562	124.284	117.451	98.209	44.276	53.4999	124.284	73.8386	4.93544	13.3597	116.951	118.456	98.4015	1.77629	1.00541	1.2078	0.898527	14.2422	69.7243
54	1240	1060		(124.37289636846766, 117.05491585473871, 97.72276350752878)	#7c7561	124.373	117.055	97.7228	43.5243	54.6404	124.373	73.7599	5.0773	13.457	116.774	118.144	97.9161	1.75373	1.00434	1.24252	0.905075	14.383	69.3286
55	1260	1080		(124.20992028343667, 117.69796279893711, 97.39061116031887)	#7c7561	124.21	117.698	97.3906	45.4315	55.0594	124.21	73.8838	4.60247	13.826	116.827	118.635	97.5937	1.24458	1.00603	1.12632	0.929888	14.5719	71.5881
56	1280	1100		(123.33658104517272, 117.93356953055802, 97.86536758193091)	#7b7561	123.337	117.934	97.8654	47.2727	52.6621	123.337	73.8944	4.26589	13.6168	116.567	118.676	98.066	1.34312	1.00617	1.04395	0.915824	14.2694	72.6053
57	1300	1120		(124.30469441984057, 117.38618246235606, 98.02745792736935)	#7c7562	124.305	117.386	98.0275	44.2026	53.9054	124.305	73.8258	4.93902	13.424	116.905	118.405	98.221	1.72079	1.00524	1.20868	0.902857	14.3038	69.8003
58	1320	1140		(124.3082373782108, 117.15234720992028, 98.69619131975199)	#7c7562	124.308	117.152	98.6962	43.2363	52.5393	124.308	73.7797	5.20817	13.0286	116.968	118.223	98.8808	2.18129	1.00461	1.27454	0.876259	14.031	68.211
59	1340	1160		(124.41984056687333, 117.41806908768822, 98.36581045172719)	#7c7562	124.42	117.418	98.3658	43.8756	53.3981	124.42	73.8384	5.0344	13.285	117.038	118.455	98.5563	1.88776	1.00541	1.23202	0.893507	14.2069	69.2457
60	1360	1180		(123.90434012400354, 117.66607617360496, 98.40124003542958)	#7b7562	123.904	117.666	98.4012	45.3235	52.4864	123.904	73.8663	4.7254	13.3152	116.87	118.565	98.5939	1.73246	1.00579	1.1564	0.89554	14.1289	70.4609
61	1380	1200		(123.85296722763508, 117.40478299379983, 98.2488928255093)	#7b7562	123.853	117.405	98.2489	44.8895	52.716	123.853	73.81	4.81552	13.2916	116.733	118.342	98.4405	1.77598	1.00502	1.17845	0.893947	14.137	70.0846
62	1400	1220		(124.31089459698849, 117.34278122232064, 98.41806908768822)	#7c7562	124.311	117.343	98.4181	43.8532	53.1142	124.311	73.8182	5.04742	13.2258	116.972	118.375	98.6073	1.9401	1.00513	1.2352	0.889523	14.1562	69.1114
63	1420	1240		(123.43046944198406, 118.4756421612046, 98.19309123117803)	#7b7662	123.43	118.476	98.1931	48.2203	52.1389	123.43	74.0105	4.07834	13.6587	116.847	119.137	98.3959	1.33696	1.00775	0.99805	0.918639	14.2546	73.375
64	1440	1260		(123.72542072630647, 117.98582816651904, 98.63773250664305)	#7b7562	123.725	117.986	98.6377	46.2731	51.7061	123.725	73.9246	4.54011	13.3021	116.929	118.796	98.8312	1.70083	1.00658	1.11106	0.894655	14.0555	71.1548
65	1460	1280		(124.09388839681134, 117.67316209034544, 98.85296722763508)	#7c7562	124.094	117.673	98.853	44.7373	51.8675	124.094	73.8775	4.88462	13.1206	117.055	118.609	99.0412	1.97037	1.00594	1.19536	0.882449	14.0004	69.5804
66	1480	1300		(124.40124003542958, 117.79185119574845, 98.98937112488929)	#7c7562	124.401	117.792	98.9894	44.3946	52.0897	124.401	73.9159	4.95859	13.1219	117.27	118.762	99.1774	2.00909	1.00646	1.21346	0.882535	14.0275	69.2991
67	1500	1320		(124.25243578387953, 118.01417183348096, 98.16386182462357)	#7c7662	124.252	118.014	98.1639	45.6529	53.5409	124.252	73.9526	4.61161	13.575	117.101	118.907	98.3624	1.48674	1.00696	1.12855	0.913008	14.3369	71.2366
68	1520	1340		(124.36049601417183, 117.41718334809566, 98.2621789193977)	#7c7562	124.36	117.417	98.2622	44.0373	53.5143	124.36	73.8353	4.99187	13.3288	116.988	118.442	98.4537	1.8291	1.00536	1.22161	0.896452	14.2329	69.4682
69	1540	1360		(124.11160318866253, 117.52701505757307, 98.9734278122232)	#7c7562	124.112	117.527	98.9734	44.2839	51.649	124.112	73.8486	4.99512	13.0146	117.043	118.495	99.159	2.10438	1.00555	1.2224	0.875319	13.9403	69.0028
70	1560	1380		(124.64038972542073, 117.3303808680248, 98.95482728077945)	#7c7562	124.64	117.33	98.9548	42.9242	52.5497	124.64	73.8318	5.28452	12.9954	117.237	118.429	99.1386	2.25752	1.00532	1.29323	0.874028	14.0288	67.8711
71	1580	1400		(123.99025686448184, 117.89902568644818, 99.7422497785651)	#7b7563	123.99	117.899	99.7422	44.9277	49.8688	123.99	73.9216	4.91467	12.7765	117.252	118.784	99.9238	2.30063	1.00654	1.20272	0.859305	13.6892	68.96
72	1600	1420		(124.1080602302923, 118.06023029229407, 99.34898139946856)	#7c7663	124.108	118.06	99.349	45.344	50.8715	124.108	73.9588	4.78657	13.0249	117.281	118.932	99.5361	2.03876	1.00705	1.17137	0.876015	13.8766	69.822
73	1620	1440		(124.79539415411868, 117.66607617360496, 98.65899025686448)	#7c7562	124.795	117.666	98.659	43.6336	53.4057	124.795	73.9069	5.09592	13.263	117.358	118.726	98.8491	1.95277	1.00634	1.24707	0.892027	14.2083	68.9822
74	1640	1460		(124.53410097431355, 117.54030115146146, 99.08060230292294)	#7c7563	124.534	117.54	99.0806	43.5139	52.1194	124.534	73.8705	5.16034	13.0017	117.275	118.582	99.2652	2.19597	1.00584	1.26284	0.874453	13.9883	68.352
75	1660	1480		(124.22409211691763, 117.94685562444641, 99.96102745792737)	#7c7563	124.224	117.947	99.961	44.4771	49.8058	124.224	73.9424	5.01801	12.7095	117.426	118.867	100.141	2.40419	1.00682	1.22801	0.854797	13.6642	68.4547
76	1680	1500		(124.87333923826395, 117.64924712134632, 99.46855624446412)	#7c7563	124.873	117.649	99.4686	42.9384	51.8783	124.873	73.9091	5.30364	12.8848	117.553	118.734	99.6504	2.37387	1.00637	1.29791	0.866591	13.9337	67.627
77	1700	1520		(124.49069973427812, 117.62621789193977, 100.07085916740478)	#7c7564	124.491	117.626	100.071	43.1338	50.0203	124.491	73.8889	5.30808	12.5672	117.479	118.654	100.246	2.64361	1.00609	1.29899	0.845227	13.6422	67.1019
78	1720	1540		(124.4534986713906, 118.26040744021257, 99.20460584588132)	#7c7663	124.453	118.26	99.2046	45.2831	51.7339	124.453	74.0148	4.77094	13.1886	117.484	119.154	99.3952	1.90249	1.00781	1.16755	0.88702	14.025	70.1125
79	1740	1560		(123.82108060230293, 117.88219663418955, 100.1169176262179)	#7b7564	123.821	117.882	100.117	44.9675	48.8169	123.821	73.9116	4.94307	12.5835	117.239	118.744	100.295	2.48513	1.0064	1.20967	0.846327	13.5196	68.5541
80	1760	1580		(123.81399468556245, 118.1674047829938, 99.7511071744907)	#7b7663	123.814	118.167	99.7511	45.9204	49.5585	123.814	73.9687	4.70989	12.8524	117.251	118.971	99.9353	2.1752	1.00718	1.1526	0.864407	13.6882	69.8741
81	1780	1600		(124.18689105403011, 117.87865367581931, 99.28166519043401)	#7c7563	124.187	117.879	99.2817	44.8026	51.1393	124.187	73.9249	4.89782	12.9991	117.25	118.797	99.4676	2.09444	1.00659	1.19859	0.874278	13.8912	69.3546
82	1800	1620		(124.33126660761737, 118.24092116917626, 99.1585473870682)	#7c7663	124.331	118.241	99.1585	45.4835	51.6286	124.331	74.0052	4.72838	13.1939	117.409	119.116	99.3494	1.87996	1.00768	1.15713	0.887378	14.0156	70.2835
83	1820	1640		(123.66430469441984, 118.36049601417183, 99.81842338352524)	#7b7663	123.664	118.36	99.8184	46.6548	49.171	123.664	74.0018	4.56748	12.8768	117.251	119.102	100.004	2.1242	1.00763	1.11775	0.866049	13.6628	70.4701
84	1840	1660		(123.04428697962798, 117.18511957484499, 99.19751992914084)	#7b7563	123.044	117.185	99.1975	45.258	49.4206	123.044	73.7311	4.84786	12.7079	116.459	118.031	99.3774	2.30905	1.00395	1.18637	0.854692	13.6012	69.1189
85	1860	1680		(123.7139061116032, 117.01240035429583, 99.14437555358724)	#7b7563	123.714	117.012	99.1444	43.6346	50.6429	123.714	73.7254	5.16794	12.724	116.723	118.008	99.3231	2.41849	1.00387	1.2647	0.855776	13.7335	67.8951
86	1880	1700		(123.6784765279008, 116.77856510186005, 99.61647475642161)	#7b7463	123.678	116.779	99.6165	42.7947	49.611	123.678	73.677	5.38206	12.4192	116.727	117.817	99.7881	2.78087	1.00321	1.3171	0.835273	13.5352	66.5697
87	1900	1720		(123.38352524357839, 116.99291408325952, 99.07883082373782)	#7b7463	123.384	116.993	99.0788	44.2238	50.2312	123.384	73.7064	5.04716	12.7223	116.541	117.933	99.258	2.36632	1.00361	1.23514	0.855657	13.6868	68.3608
88	1920	1740		(123.81665190434012, 117.01594331266608, 100.30026572187776)	#7b7564	123.817	117.016	100.3	42.6486	48.4319	123.817	73.7339	5.44758	12.1954	117.005	118.042	100.467	3.0139	1.00398	1.33313	0.820223	13.3568	65.9301
89	1940	1760		(123.00177147918512, 117.36758193091231, 99.57750221434898)	#7b7563	123.002	117.368	99.5775	45.5683	48.5618	123.002	73.7678	4.81502	12.5913	116.57	118.176	99.7554	2.41304	1.00445	1.17833	0.84685	13.4806	69.0727
90	1960	1780		(123.2488928255093, 117.61824623560673, 99.83525243578389)	#7b7563	123.249	117.618	99.8353	45.5709	48.4424	123.249	73.8311	4.82247	12.5781	116.821	118.426	100.013	2.43708	1.00531	1.18016	0.845962	13.4709	69.0231
91	1980	1800		(123.89016829052258, 117.47741364038973, 100.86448184233835)	#7b7564	123.89	117.477	100.864	43.2897	47.3932	123.89	73.8336	5.34375	12.1015	117.297	118.436	101.031	3.06444	1.00534	1.30772	0.813907	13.2288	66.1748
92	2000	1820		(123.63684676705049, 116.96191319751993, 99.04871567759079)	#7b7463	123.637	116.962	99.0487	43.7118	50.7128	123.637	73.7113	5.14756	12.7451	116.65	117.953	99.2278	2.38909	1.00368	1.25971	0.857191	13.7453	68.0069
93	2020	1840		(123.69441984056688, 117.35341009743135, 99.72099202834367)	#7b7563	123.694	117.353	99.721	44.1299	49.422	123.694	73.7963	5.09917	12.5731	116.934	118.288	99.8973	2.53388	1.00483	1.24787	0.845622	13.5677	67.9243
94	2040	1860		(123.48715677590788, 116.94154118689106, 100.48538529672277)	#7b7464	123.487	116.942	100.485	42.9258	47.4985	123.487	73.7043	5.4103	12.0581	116.858	117.925	100.65	3.11767	1.00358	1.32401	0.810989	13.2163	65.8349
95	2060	1880		(122.97077059344552, 117.34189548272808, 99.76616474756422)	#7a7563	122.971	117.342	99.7662	45.4455	48.1185	122.971	73.7616	4.85793	12.4921	116.585	118.151	99.9419	2.51888	1.00436	1.18883	0.840179	13.4034	68.75
96	2080	1900		(123.6430469441984, 117.26483613817538, 99.99379982285208)	#7b7563	123.643	117.265	99.9938	43.818	48.7739	123.643	73.7765	5.18659	12.4113	116.936	118.21	100.167	2.713	1.00456	1.26926	0.834743	13.4514	67.3203
97	2100	1920		(123.07794508414526, 117.36935341009743, 100.1541186891054)	#7b7564	123.078	117.369	100.154	45.0585	47.4949	123.078	73.7731	4.96358	12.3298	116.724	118.197	100.326	2.70634	1.00452	1.21469	0.829261	13.2914	68.0719
98	2120	1940		(123.63241806908769, 116.96368467670504, 100.60230292294065)	#7b7464	123.632	116.964	100.602	42.6261	47.5011	123.632	73.7157	5.47458	12.023	116.959	117.97	100.766	3.17788	1.00374	1.33974	0.808628	13.2107	65.5182
99	2140	1960		(123.42869796279894, 116.81488042515501, 100.9539415411869)	#7b7464	123.429	116.815	100.954	42.3433	46.4322	123.429	73.6768	5.55751	11.7926	116.883	117.817	101.113	3.41765	1.00321	1.36003	0.793133	13.0366	64.7669
100	2160	1980		(123.14968999114261, 117.77590788308237, 99.62178919397697)	#7b7563	123.15	117.776	99.6218	46.296	48.7181	123.15	73.8584	4.65706	12.7248	116.778	118.534	99.8033	2.25713	1.00568	1.13967	0.85583	13.5503	69.8983
101	2180	2000		(122.98494242692648, 117.46058458813108, 100.68379096545615)	#7a7564	122.985	117.461	100.684	45.137	46.2398	122.985	73.7891	4.99372	12.1092	116.812	118.26	100.852	2.92531	1.00474	1.22206	0.814427	13.0985	67.5893
102	2200	2020		(123.79982285208149, 117.02302922940656, 101.83790965456156)	#7b7565	123.8	117.023	101.838	41.4858	45.2366	123.8	73.7387	5.76328	11.4875	117.307	118.061	101.99	3.78564	1.00405	1.41039	0.772613	12.8522	63.3571
103	2220	2040		(122.8414526129318, 117.28786536758193, 100.52612931798052)	#7a7564	122.841	117.288	100.526	45.0679	46.3232	122.841	73.7467	5.00251	12.1106	116.657	118.093	100.694	2.92199	1.00416	1.22421	0.814521	13.1031	67.5561
104	2240	2060		(123.95748449955713, 116.61470327723649, 101.0460584588131)	#7b7465	123.957	116.615	101.046	40.7709	47.1324	123.957	73.6596	5.87276	11.7209	117.099	117.749	101.202	3.62576	1.00297	1.43718	0.788306	13.1098	63.3868
105	2260	2080		(123.9273693534101, 117.05314437555359, 101.72364924712134)	#7b7565	123.927	117.053	101.724	41.4241	45.6876	123.927	73.7503	5.76788	11.5604	117.356	118.107	101.877	3.72374	1.00421	1.41151	0.777513	12.9194	63.4838
106	2280	2100		(123.21612046058459, 117.43755535872454, 100.60053144375554)	#7b7564	123.216	117.438	100.601	44.6693	46.8037	123.216	73.7945	5.07054	12.1575	116.902	118.281	100.769	2.90557	1.00481	1.24086	0.817675	13.1725	67.3604
107	2300	2120		(123.3215234720992, 117.29317980513729, 100.89991142604075)	#7b7564	123.322	117.293	100.9	43.8682	46.3626	123.322	73.7704	5.24933	11.9768	116.968	118.186	101.064	3.13403	1.00448	1.28461	0.805522	13.0767	66.3326
108	2320	2140		(123.41541186891054, 117.33303808680247, 101.23383525243578)	#7b7565	123.415	117.333	101.234	43.5475	45.8314	123.415	73.7837	5.33181	11.844	117.094	118.238	101.395	3.28866	1.00466	1.3048	0.796591	12.9888	65.7642
109	2340	2160		(123.87068201948627, 117.0593445527015, 101.2993799822852)	#7b7565	123.871	117.059	101.299	41.8938	46.4652	123.871	73.7479	5.65475	11.7532	117.245	118.097	101.457	3.50119	1.00418	1.38383	0.790484	13.0428	64.3067
110	2360	2180		(123.74047829937999, 117.06643046944198, 101.57661647475642)	#7b7565	123.74	117.066	101.577	41.9326	45.6745	123.74	73.7443	5.66354	11.6181	117.239	118.083	101.732	3.62544	1.00413	1.38598	0.781397	12.925	64.0119
111	2380	2200		(123.86625332152347, 117.21612046058459, 101.20106288751107)	#7b7565	123.866	117.216	101.201	42.3956	46.6602	123.866	73.7797	5.5476	11.8531	117.272	118.223	101.361	3.36783	1.00461	1.35761	0.797197	13.087	64.9189
112	2400	2220		(123.41275465013285, 117.15146147032772, 101.80248007085916)	#7b7565	123.413	117.151	101.802	42.6158	44.6519	123.413	73.7477	5.54942	11.5188	117.15	118.096	101.956	3.668	1.00417	1.35805	0.774719	12.7859	64.2767
113	2420	2240		(123.57307351638619, 117.13286093888397, 101.73870682019486)	#7b7565	123.573	117.133	101.739	42.3025	45.0564	123.573	73.7509	5.6027	11.554	117.21	118.109	101.893	3.65796	1.00422	1.37109	0.777083	12.8408	64.1306
114	2440	2260		(123.4295837023915, 116.98228520814881, 101.11514614703277)	#7b7465	123.43	116.982	101.115	42.6642	46.1006	123.43	73.7118	5.50134	11.777	116.968	117.955	101.274	3.41059	1.00368	1.34629	0.792084	12.9986	64.9616
115	2460	2280		(123.72542072630647, 116.91674047829937, 101.67936226749336)	#7b7465	123.725	116.917	101.679	41.4697	45.4373	123.725	73.7131	5.76101	11.5173	117.206	117.96	101.832	3.7561	1.0037	1.40983	0.774617	12.8778	63.4256
116	2480	2300		(123.62533215234721, 117.45969884853854, 101.33392382639504)	#7b7565	123.625	117.46	101.334	43.4045	45.9801	123.625	73.8194	5.35892	11.8584	117.256	118.379	101.495	3.28973	1.00515	1.31144	0.79756	13.0131	65.6814
117	2500	2320		(123.3941541186891, 117.22763507528786, 101.96545615589017)	#7b7565	123.394	117.228	101.965	42.7338	44.2834	123.394	73.763	5.53614	11.4693	117.197	118.157	102.118	3.70935	1.00438	1.3548	0.771388	12.7355	64.2338
118	2520	2340		(124.24357838795395, 116.63241806908769, 102.33303808680247)	#7c7466	124.244	116.632	102.333	39.1575	44.9696	124.244	73.6795	6.23632	11.1582	117.502	117.827	102.476	4.29479	1.00324	1.52615	0.750461	12.7827	60.7991
119	2540	2360		(122.74756421612047, 117.29140832595218, 101.53587245349867)	#7a7565	122.748	117.291	101.536	44.5666	44.0659	122.748	73.746	5.18154	11.6389	116.814	118.09	101.693	3.42377	1.00415	1.26803	0.782793	12.7402	66.0018
120	2560	2380		(123.49512843224092, 117.49689991142604, 101.29052258635961)	#7b7565	123.495	117.497	101.291	43.7919	45.8494	123.495	73.8211	5.28358	11.8814	117.195	118.386	101.453	3.24037	1.00517	1.293	0.799103	13.0032	66.0256
121	2580	2400		(123.34632418069087, 117.09123117803365, 101.65013286093888)	#7b7565	123.346	117.091	101.65	42.7018	44.8536	123.346	73.7319	5.52623	11.5626	117.068	118.034	101.805	3.61752	1.00396	1.35238	0.77766	12.8153	64.4549
122	2600	2420		(123.64658990256865, 116.8680248007086, 102.73162090345438)	#7b7466	123.647	116.868	102.732	40.5539	43.1336	123.647	73.7024	5.98213	11.0125	117.362	117.917	102.873	4.30467	1.00355	1.46395	0.740666	12.5324	61.4887
123	2620	2440		(123.93002657218777, 116.73162090345438, 102.53587245349867)	#7b7466	123.93	116.732	102.536	39.812	44.0209	123.93	73.6864	6.11476	11.076	117.42	117.855	102.678	4.30781	1.00334	1.4964	0.744934	12.6518	61.098
124	2640	2460		(123.48715677590788, 116.77059344552701, 102.55181576616475)	#7b7466	123.487	116.771	102.552	40.7506	43.2313	123.487	73.6746	5.94064	11.0481	117.218	117.808	102.694	4.25298	1.00318	1.45379	0.743058	12.544	61.7327
125	2660	2480		(123.84499557130204, 117.2621789193977, 102.10186005314438)	#7b7566	123.845	117.262	102.102	41.8348	44.7697	123.845	73.7907	5.70564	11.4537	117.456	118.266	102.253	3.79531	1.00476	1.39628	0.77034	12.7962	63.5199
126	2680	2500		(123.69264836138176, 117.10451727192205, 101.76350752878653)	#7b7565	123.693	117.105	101.764	41.9743	45.2083	123.693	73.7505	5.66556	11.5419	117.264	118.107	101.917	3.69529	1.00421	1.38648	0.776272	12.8575	63.8551
127	2700	2520		(124.07085916740478, 117.29317980513729, 101.04340124003544)	#7c7565	124.071	117.293	101.043	42.3402	47.3278	124.071	73.8043	5.54495	11.9685	117.364	118.32	101.206	3.26634	1.00494	1.35696	0.80496	13.1906	65.1419
128	2720	2540		(123.33835252435784, 117.31798051372897, 102.90256864481843)	#7b7566	123.338	117.318	102.903	42.324	42.2506	123.338	73.7816	5.66577	11.0683	117.385	118.23	103.047	4.12929	1.00463	1.38653	0.74442	12.4342	62.8925
129	2740	2560		(124.33392382639504, 116.89016829052258, 102.71124889282551)	#7c7466	124.334	116.89	102.711	39.3446	44.3466	124.334	73.7377	6.20814	11.0827	117.702	118.057	102.853	4.34987	1.00404	1.51925	0.745388	12.7031	60.7441
130	2760	2580		(123.18334809565988, 117.45527015057573, 103.08503100088573)	#7b7567	123.183	117.455	103.085	42.8998	41.6052	123.183	73.8034	5.57538	11.0213	117.388	118.316	103.229	4.14109	1.00493	1.36441	0.741257	12.3513	63.1664
131	2780	2600		(123.34632418069087, 117.651904340124, 101.83525243578389)	#7b7565	123.346	117.652	101.835	44.1168	44.4709	123.346	73.8477	5.26257	11.6737	117.279	118.492	101.993	3.42854	1.00553	1.28786	0.785134	12.8051	65.7339
132	2800	2620		(124.03100088573959, 116.63596102745792, 103.29229406554472)	#7c7467	124.031	116.636	103.292	38.6051	42.6375	124.031	73.6733	6.36207	10.7056	117.591	117.803	103.426	4.74993	1.00316	1.55693	0.720024	12.4534	59.2781
133	2820	2640		(123.54384410983171, 117.1895482728078, 102.50132860938884)	#7b7566	123.544	117.19	102.501	41.8816	43.4327	123.544	73.7633	5.72301	11.2223	117.366	118.158	102.648	4.00954	1.00438	1.40053	0.754776	12.5974	62.98
134	2840	2660		(123.79539415411868, 117.18511957484499, 102.5482728077945)	#7b7566	123.795	117.185	102.548	41.3332	43.7659	123.795	73.7738	5.82414	11.2188	117.497	118.199	102.695	4.05592	1.00453	1.42528	0.754537	12.6405	62.5643
135	2860	2680		(123.89725420726306, 117.02302922940656, 102.96988485385296)	#7b7566	123.897	117.023	102.97	40.2912	43.0718	123.897	73.7462	6.03687	10.9776	117.581	118.09	103.11	4.36302	1.00415	1.47734	0.738318	12.528	61.1925
136	2880	2700		(123.30558015943312, 116.85208148804251, 103.13463241806909)	#7b7467	123.306	116.852	103.135	40.8036	41.7142	123.306	73.6849	5.95559	10.7969	117.271	117.848	103.272	4.48668	1.00332	1.45745	0.726167	12.3306	61.1189
137	2900	2720		(123.07705934455271, 117.52790079716563, 103.06908768821967)	#7b7567	123.077	117.528	103.069	43.3592	41.454	123.077	73.8135	5.49521	11.0458	117.355	118.356	103.214	4.09099	1.00507	1.34479	0.742901	12.3372	63.5499
138	2920	2740		(123.18157661647476, 117.21169176262178, 103.40478299379983)	#7b7567	123.182	117.212	103.405	41.8882	40.9402	123.182	73.7541	5.77407	10.7906	117.376	118.121	103.543	4.42438	1.00426	1.41303	0.725738	12.2383	61.8486
139	2940	2760		(123.78830823737822, 117.18246235606732, 103.17449069973428)	#7b7567	123.788	117.182	103.174	40.7726	42.4638	123.788	73.7746	5.95532	10.9319	117.618	118.203	103.315	4.37042	1.00454	1.45739	0.735242	12.4488	61.4199
140	2960	2780		(123.53055801594331, 116.93002657218777, 103.87688219663418)	#7b7467	123.531	116.93	103.877	39.8495	40.5704	123.531	73.713	6.14956	10.5048	117.554	117.959	104.007	4.83446	1.0037	1.50492	0.706518	12.1724	59.6551
141	2980	2800		(123.68201948627103, 117.40655447298494, 102.61116031886625)	#7b7566	123.682	117.407	102.611	42.1304	43.4426	123.682	73.8144	5.67767	11.2588	117.522	118.36	102.759	3.96248	1.00508	1.38944	0.757227	12.6093	63.2387
142	3000	2820		(123.30292294065545, 117.38972542072631, 102.63684676705049)	#7b7566	123.303	117.39	102.637	42.8322	42.739	123.303	73.7941	5.55829	11.2119	117.337	118.279	102.784	3.95744	1.0048	1.36022	0.754074	12.514	63.6301
143	3020	2840		(123.69796279893711, 117.29140832595218, 103.21080602302924)	#7b7567	123.698	117.291	103.211	41.2374	42.2337	123.698	73.7931	5.87218	10.9465	117.614	118.275	103.352	4.3237	1.00479	1.43704	0.736226	12.4221	61.7889
144	3040	2860		(123.22054915854739, 117.28520814880426, 103.68290522586359)	#7b7567	123.221	117.285	103.683	41.7726	40.4324	123.221	73.7717	5.80683	10.6931	117.473	118.191	103.819	4.52796	1.0045	1.42105	0.719183	12.1681	61.4961
145	3060	2880		(123.27812223206378, 117.24180690876882, 103.99379982285208)	#7b7567	123.278	117.242	103.994	41.219	39.8895	123.278	73.7662	5.9163	10.5416	117.55	118.169	104.126	4.70914	1.00442	1.44784	0.708991	12.0883	60.6973
146	3080	2900		(123.73693534100974, 116.76616474756422, 104.2710363153233)	#7b7468	123.737	116.766	104.271	38.5139	40.1158	123.737	73.6896	6.39439	10.2851	117.683	117.867	104.396	5.13769	1.00338	1.56483	0.69174	12.1108	58.1301
147	3100	2920		(123.93711248892825, 117.21434898139947, 103.14614703277236)	#7b7567	123.937	117.214	103.146	40.599	42.7773	123.937	73.7878	5.98453	10.9674	117.695	118.255	103.287	4.35212	1.00472	1.46453	0.737633	12.494	61.3803
148	3120	2940		(123.85562444641276, 117.39592559787422, 103.5615589016829)	#7b7567	123.856	117.396	103.562	40.9017	41.7824	123.856	73.8226	5.94523	10.8359	117.794	118.392	103.7	4.45668	1.00519	1.45492	0.728787	12.3597	61.2482
149	3140	2960		(123.9911426040744, 117.07705934455271, 104.17537643932684)	#7b7568	123.991	117.077	104.175	39.0649	40.7531	123.991	73.7647	6.29496	10.4569	117.885	118.163	104.304	4.94412	1.0044	1.5405	0.703295	12.2054	58.9524
150	3160	2980		(123.95128432240921, 117.19309123117803, 103.56598759964571)	#7b7567	123.951	117.193	103.566	40.1086	41.9379	123.951	73.7852	6.08959	10.7703	117.779	118.244	103.702	4.57444	1.00468	1.49024	0.724378	12.3727	60.516
151	3180	3000		(123.4251550044287, 117.348095659876, 104.27369353410097)	#7b7568	123.425	117.348	104.274	40.9611	39.5675	123.425	73.7954	5.96969	10.4636	117.711	118.285	104.404	4.80363	1.00482	1.4609	0.703747	12.0467	60.2944
152	3200	3020		(123.61647475642161, 117.52258635961027, 104.61470327723649)	#7b7568	123.616	117.523	104.615	40.7579	39.1975	123.616	73.8407	6.01458	10.3855	117.927	118.464	104.744	4.89633	1.00544	1.47189	0.698496	12.0014	59.9235
153	3220	3040		(123.48981399468556, 117.25066430469442, 103.77236492471214)	#7b7567	123.49	117.251	103.772	41.0143	40.7155	123.49	73.7769	5.9394	10.6613	117.612	118.212	103.907	4.60939	1.00457	1.45349	0.717042	12.2041	60.8778
154	3240	3060		(124.21169176262178, 116.68910540301151, 104.10274579273694)	#7c7468	124.212	116.689	104.103	37.5545	41.2826	124.212	73.6946	6.56773	10.3708	117.858	117.887	104.229	5.14293	1.00345	1.60725	0.697508	12.2756	57.6544
155	3260	3080		(123.42161204605846, 117.29672276350753, 104.42249778565102)	#7b7568	123.422	117.297	104.422	40.6573	39.2539	123.422	73.7851	6.02764	10.3782	117.723	118.244	104.551	4.904	1.00468	1.47508	0.698001	12.0016	59.852
156	3280	3100		(123.31000885739593, 117.67316209034544, 103.93091231178033)	#7b7567	123.31	117.673	103.931	42.5476	40.0752	123.31	73.8561	5.68108	10.7233	117.687	118.525	104.068	4.46061	1.00565	1.39027	0.721216	12.1353	62.0859
157	3300	3120		(123.24446412754651, 117.26129317980514, 104.41541186891054)	#7b7568	123.244	117.261	104.415	40.9342	38.9584	123.244	73.7698	5.98291	10.3553	117.624	118.184	104.544	4.90645	1.00447	1.46414	0.696462	11.9594	59.9822
158	3320	3140		(123.23383525243578, 117.40921169176262, 104.36758193091231)	#7b7568	123.234	117.409	104.368	41.4761	39.0387	123.234	73.7996	5.88901	10.4278	117.655	118.301	104.498	4.80594	1.00488	1.44116	0.70134	11.9758	60.5448
159	3340	3160		(124.02302922940656, 116.96014171833481, 103.63507528786536)	#7c7467	124.023	116.96	103.635	39.2145	41.9191	124.023	73.7406	6.25564	10.663	117.756	118.068	103.768	4.74142	1.00408	1.53088	0.717158	12.3625	59.6012
160	3360	3180		(123.57750221434898, 117.15500442869796, 103.75022143489814)	#7b7567	123.578	117.155	103.75	40.5647	40.9132	123.578	73.7611	6.01742	10.6446	117.621	118.149	103.884	4.65532	1.00435	1.47258	0.715921	12.2277	60.5204
161	3380	3200		(122.81842338352524, 117.40212577502214, 105.09211691762621)	#7a7569	122.818	117.402	105.092	41.6669	36.804	122.818	73.7815	5.89934	10.067	117.594	118.23	105.215	5.1436	1.00463	1.44369	0.677071	11.6682	59.6293
162	3400	3220		(123.67050487156776, 117.19043401240036, 104.15146147032772)	#7b7568	123.671	117.19	104.151	40.0808	40.2469	123.671	73.7736	6.11567	10.4826	117.758	118.199	104.282	4.84397	1.00452	1.49663	0.705025	12.1362	59.7402
163	3420	3240		(123.86536758193091, 117.07174490699734, 104.62976085031)	#7b7568	123.865	117.072	104.63	38.8092	39.6001	123.865	73.7592	6.34938	10.2402	117.912	118.142	104.754	5.16163	1.00433	1.55382	0.688725	12.0489	58.1994
164	3440	3260		(123.1762621789194, 117.5704162976085, 105.19663418954828)	#7b7569	123.176	117.57	105.197	41.2927	37.2215	123.176	73.8324	5.95645	10.1065	117.843	118.431	105.32	5.13089	1.00533	1.45766	0.679731	11.7312	59.4863
165	3460	3280		(123.02302922940656, 117.5243578387954, 104.48361381753764)	#7b7568	123.023	117.524	104.484	42.2044	38.4282	123.023	73.8142	5.77692	10.3995	117.611	118.359	104.614	4.79257	1.00508	1.41373	0.699433	11.8963	60.9477
166	3480	3300		(123.4517271922055, 117.12046058458813, 104.13640389725421)	#7b7568	123.452	117.12	104.136	40.3329	39.8974	123.452	73.7494	6.07333	10.448	117.626	118.103	104.266	4.85625	1.00419	1.48627	0.702698	12.085	59.8309
167	3500	3320		(123.66253321523472, 117.16917626217892, 105.25509300265722)	#7b7569	123.663	117.169	105.255	38.8346	37.9573	123.663	73.7719	6.35702	9.97745	117.968	118.192	105.374	5.40249	1.0045	1.55569	0.671051	11.8305	57.4972
168	3520	3340		(123.57218777679363, 117.22852081488043, 104.35252435783879)	#7b7568	123.572	117.229	104.353	40.1963	39.6611	123.572	73.7776	6.10283	10.3975	117.762	118.214	104.481	4.91613	1.00458	1.49348	0.699302	12.0562	59.5891
169	3540	3360		(123.28166519043401, 117.18334809565988, 104.96811337466785)	#7b7568	123.282	117.183	104.968	40.0203	37.8804	123.282	73.7569	6.15487	10.0819	117.728	118.133	105.09	5.2239	1.0043	1.50622	0.678076	11.8122	58.5965
170	3560	3380		(123.2843224092117, 117.57750221434898, 104.62533215234721)	#7b7568	123.284	117.578	104.625	41.6491	38.5941	123.284	73.8372	5.8702	10.3743	117.783	118.45	104.755	4.85139	1.00539	1.43656	0.697741	11.92	60.4971
171	3580	3400		(123.70327723649247, 117.19309123117803, 104.87068201948627)	#7b7568	123.703	117.193	104.871	39.2588	38.8212	123.703	73.7776	6.27739	10.1617	117.919	118.214	104.994	5.20258	1.00458	1.5362	0.683444	11.9443	58.2943
172	3600	3420		(123.41895482728079, 116.77590788308237, 105.81576616474756)	#7b7469	123.419	116.776	105.816	37.3574	36.3705	123.419	73.6815	6.60305	9.56961	117.839	117.835	105.925	5.87103	1.00327	1.6159	0.64362	11.6266	55.3942
173	3620	3440		(123.52967227635075, 117.47298494242693, 104.61470327723649)	#7b7568	123.53	117.473	104.615	40.7876	39.0458	123.53	73.8266	6.01085	10.3615	117.869	118.408	104.743	4.91576	1.00525	1.47098	0.696879	11.9788	59.8813
174	3640	3460		(123.31532329495128, 117.31089459698849, 105.20106288751107)	#7b7569	123.315	117.311	105.201	40.1115	37.4579	123.315	73.7853	6.14675	10.0245	117.831	118.245	105.322	5.27516	1.00468	1.50423	0.674214	11.759	58.4845
175	3660	3480		(123.04340124003544, 117.71213463241807, 105.55624446412754)	#7b7569	123.043	117.712	105.556	41.7079	36.2411	123.043	73.8565	5.9089	9.98451	117.893	118.526	105.678	5.2294	1.00565	1.44602	0.671526	11.602	59.3827
176	3680	3500		(124.14437555358724, 116.82905225863595, 105.94685562444641)	#7c7469	124.144	116.829	105.947	35.8803	37.3788	124.144	73.7253	6.85633	9.58576	118.237	118.008	106.056	5.97161	1.00387	1.67788	0.644706	11.7854	54.4253
177	3700	3520		(123.19574844995572, 117.92382639503985, 105.56953055801594)	#7b7569	123.196	117.924	105.57	42.0543	36.4841	123.196	73.9068	5.85102	10.0642	118.036	118.725	105.693	5.13917	1.00634	1.43186	0.676887	11.6414	59.8276
178	3720	3540		(123.72719220549159, 117.51727192205492, 104.73516386182462)	#7b7568	123.727	117.517	104.735	40.3815	39.1423	123.727	73.8449	6.08178	10.3379	118.004	118.48	104.863	4.96688	1.0055	1.48833	0.695296	11.9942	59.5318
179	3740	3560		(123.79805137289637, 117.3941541186891, 105.74844995571301)	#7b7569	123.798	117.394	105.748	38.7123	37.1787	123.798	73.8255	6.38659	9.84553	118.203	118.404	105.865	5.53789	1.00523	1.56293	0.662178	11.7355	57.0294
180	3760	3580		(123.20549158547387, 117.44995571302037, 105.60673162090346)	#7b7569	123.205	117.45	105.607	40.3775	36.4244	123.205	73.8101	6.11834	9.88275	117.902	118.343	105.725	5.39647	1.00502	1.49728	0.664682	11.6234	58.2386
181	3780	3600		(123.73870682019486, 117.45704162976085, 105.51727192205492)	#7b7569	123.739	117.457	105.517	39.3156	37.5506	123.739	73.8351	6.28308	9.96645	118.147	118.442	105.637	5.3861	1.00536	1.53759	0.670311	11.7816	57.7717
182	3800	3620		(123.30292294065545, 117.83082373782108, 105.05491585473871)	#7b7569	123.303	117.831	105.055	42.0076	37.7383	123.303	73.8911	5.83051	10.2709	117.957	118.663	105.183	4.93777	1.00612	1.42684	0.690787	11.8104	60.4176
183	3820	3640		(123.25066430469442, 117.43224092116918, 105.92471213463241)	#7b7569	123.251	117.432	105.925	39.8507	35.8466	123.251	73.8093	6.21082	9.73779	117.982	118.34	106.04	5.56527	1.00501	1.51991	0.654931	11.5498	57.47
184	3840	3660		(123.15943312666076, 117.7139061116032, 105.79273693534101)	#7b7569	123.159	117.714	105.793	41.1863	35.9575	123.159	73.8627	5.9986	9.88822	117.998	118.551	105.912	5.35133	1.00574	1.46798	0.665049	11.5655	58.7573
185	3860	3680		(123.01151461470327, 117.34455270150576, 105.73870682019486)	#7b7569	123.012	117.345	105.739	40.3149	35.8061	123.012	73.7801	6.13497	9.77182	117.8	118.224	105.855	5.50336	1.00461	1.50135	0.65722	11.538	57.8785
186	3880	3700		(123.79805137289637, 117.49955713020373, 105.41364038972542)	#7b7569	123.798	117.5	105.414	39.444	37.8683	123.798	73.8462	6.2591	10.0323	118.169	118.486	105.534	5.31719	1.00551	1.53173	0.674742	11.8247	58.0403
187	3900	3720		(123.50930026572188, 117.50487156775908, 105.28786536758193)	#7b7569	123.509	117.505	105.288	40.2285	37.6204	123.509	73.8341	6.12829	10.0683	118.004	118.438	105.41	5.23112	1.00535	1.49972	0.677164	11.7868	58.6724
188	3920	3740		(123.05491585473871, 117.38175376439327, 105.74933569530558)	#7b7569	123.055	117.382	105.749	40.3306	35.8614	123.055	73.7897	6.13234	9.78344	117.835	118.262	105.866	5.49223	1.00474	1.50071	0.658002	11.5465	57.9202
189	3940	3760		(123.40212577502214, 117.61381753764394, 106.27812223206378)	#7b756a	123.402	117.614	106.278	39.7186	35.3853	123.402	73.8543	6.24019	9.65517	118.183	118.518	106.391	5.65576	1.00562	1.5271	0.649375	11.4962	57.1252

## Sheet: Well 2
frame number	Time (s)	normalised time	Well Coordinates	average color	hexcode	red	green	blue	hue	saturation	value	lightness	a_component	b_component	x	y	z	delta_e	light_ratio	a_ratio	b_ratio	chroma_ab	hue_ab
1	180	0	(380, 106)	(127.16120460584588, 121.72010628875111, 97.19929140832595)	#7f7961	127.161	121.72	97.1993	49.104	60.0835	127.161	74.8305	3.46946	15.53	119.482	122.422	97.4445	0	1	1	1	15.9128	77.4067
2	200	20		(127.37732506643047, 121.63418954827281, 96.52347209920283)	#7f7960	127.377	121.634	96.5235	48.8316	61.7671	127.377	74.8209	3.44915	15.8375	119.426	122.384	96.7746	0.308334	0.999872	0.994146	1.0198	16.2088	77.7138
3	220	40		(127.79982285208149, 121.60230292294065, 97.37378210806023)	#7f7961	127.8	121.602	97.3738	47.7785	60.7093	127.8	74.8352	3.79176	15.4554	119.793	122.442	97.6161	0.33085	1.00006	1.0929	0.995198	15.9138	76.2156
4	240	60		(128.7953941541187, 122.85119574844995, 97.91231178033658)	#807a61	128.795	122.851	97.9123	48.4515	61.1449	128.795	75.1301	3.59856	15.7014	120.776	123.638	98.1617	0.368573	1.004	1.03721	1.01104	16.1085	77.0915
5	260	80		(128.8875110717449, 123.02922940655448, 98.25243578387953)	#807b62	128.888	123.029	98.2524	48.5263	60.6106	128.888	75.1705	3.60848	15.6087	120.944	123.803	98.5002	0.375729	1.00454	1.04007	1.00507	16.0204	76.9829
6	280	100		(128.8060230292294, 122.881310894597, 98.17891939769707)	#807a62	128.806	122.881	98.1789	48.3932	60.6331	128.806	75.1373	3.6419	15.587	120.844	123.667	98.4259	0.356551	1.0041	1.0497	1.00367	16.0068	76.8488
7	300	120		(128.64216120460586, 123.2400354295837, 98.0903454384411)	#807b62	128.642	123.24	98.0903	49.3909	60.5611	128.642	75.2015	3.37965	15.738	120.857	123.929	98.3418	0.434718	1.00496	0.974114	1.01339	16.0968	77.8801
8	320	140		(128.5686448184234, 122.98051372896369, 97.76616474756422)	#807a61	128.569	122.981	97.7662	49.1149	61.0929	128.569	75.1457	3.42175	15.7972	120.676	123.701	98.0183	0.415947	1.00421	0.98625	1.0172	16.1635	77.7782
9	340	160		(128.67139061116032, 123.00620017714792, 97.54295837023915)	#807b61	128.671	123.006	97.543	49.0804	61.6901	128.671	75.1547	3.39789	15.9189	120.689	123.738	97.7976	0.511328	1.00433	0.979371	1.02504	16.2775	77.951
10	360	180		(128.4012400354296, 123.01062887511071, 98.48538529672277)	#807b62	128.401	123.011	98.4854	49.1885	59.4118	128.401	75.1463	3.49699	15.4566	120.747	123.704	98.7306	0.325426	1.00422	1.00794	0.995274	15.8473	77.2517
11	380	200		(128.36846767050488, 123.19220549158547, 98.8237378210806)	#807b62	128.368	123.192	98.8237	49.4879	58.6897	128.368	75.182	3.46125	15.3572	120.855	123.849	99.0674	0.391788	1.0047	0.997635	0.988872	15.7424	77.2987
12	400	220		(128.8237378210806, 122.84499557130204, 98.42604074402126)	#807a62	128.824	122.845	98.426	48.199	60.1707	128.824	75.1315	3.71826	15.4599	120.891	123.643	98.6702	0.396758	1.00402	1.07171	0.995487	15.9008	76.4767
13	420	240		(128.47387068201948, 123.27457927369353, 97.837023914969)	#807b61	128.474	123.275	97.837	49.8176	60.8092	128.474	75.2004	3.2504	15.8563	120.735	123.924	98.0914	0.539759	1.00494	0.936861	1.02101	16.1861	78.4154
14	440	260		(128.70327723649248, 122.45084145261293, 98.31355181576616)	#807a62	128.703	122.451	98.3136	47.6555	60.2112	128.703	75.0472	3.85868	15.3698	120.687	123.301	98.5549	0.473419	1.0029	1.11219	0.989685	15.8468	75.9068
15	460	280		(128.70593445527015, 123.12134632418069, 97.89016829052258)	#807b61	128.706	123.121	97.8902	49.1265	61.0541	128.706	75.1801	3.42209	15.7968	120.812	123.841	98.1425	0.442298	1.00467	0.986347	1.01718	16.1632	77.7768
16	480	300		(128.45084145261293, 122.94419840566873, 98.05668733392383)	#807a62	128.451	122.944	98.0567	49.1295	60.3383	128.451	75.1341	3.45989	15.6392	120.665	123.654	98.3056	0.322798	1.00406	0.997241	1.00703	16.0173	77.5253
17	500	320		(128.9078830823738, 122.98317094774137, 98.41452612931798)	#807a62	128.908	122.983	98.4145	48.3423	60.3206	128.908	75.1627	3.67317	15.5185	120.973	123.771	98.6602	0.389854	1.00444	1.05872	0.99926	15.9473	76.6834
18	520	340		(128.5925597874225, 122.62267493356953, 99.39946855624446)	#807a63	128.593	122.623	99.3995	47.7302	57.8901	128.593	75.0795	3.95568	14.9118	120.903	123.432	99.6317	0.825026	1.00333	1.14014	0.960191	15.4275	75.1432
19	540	360		(128.7139061116032, 122.89282550930027, 99.72364924712134)	#807a63	128.714	122.893	99.7236	47.9523	57.4337	128.714	75.1396	3.92406	14.8616	121.111	123.677	99.9553	0.865438	1.00413	1.13103	0.956962	15.371	75.2092
20	560	380		(128.7643932683791, 122.84233835252435, 98.39061116031887)	#807a62	128.764	122.842	98.3906	48.3016	60.1511	128.764	75.1283	3.69162	15.4712	120.854	123.63	98.6351	0.376164	1.00398	1.06403	0.996214	15.9055	76.5795
21	580	400		(128.42426926483614, 123.00620017714792, 99.12400354295838)	#807b63	128.424	123.006	99.124	48.9051	58.1788	128.424	75.1481	3.63984	15.1579	120.885	123.711	99.3628	0.518052	1.00424	1.04911	0.97604	15.5888	76.4973
22	600	420		(128.80779450841453, 122.93091231178033, 99.70416297608503)	#807a63	128.808	122.931	99.7042	47.8842	57.6163	128.808	75.1513	3.9328	14.8907	121.165	123.724	99.9364	0.852277	1.00429	1.13355	0.958831	15.4012	75.2053
23	620	440		(128.6102745792737, 122.95217006200177, 98.79805137289637)	#807a62	128.61	122.952	98.7981	48.6125	59.1097	128.61	75.1445	3.66519	15.3059	120.894	123.697	99.0396	0.432632	1.0042	1.05642	0.985571	15.7387	76.5334
24	640	460		(128.49955713020373, 123.3790965456156, 98.91142604074402)	#807b62	128.5	123.379	98.9114	49.6165	58.7159	128.5	75.2251	3.42793	15.3893	120.995	124.025	99.1561	0.421067	1.00527	0.98803	0.990939	15.7665	77.4425
25	660	480		(128.81399468556245, 122.68201948627103, 99.03011514614704)	#807a63	128.814	122.682	99.0301	47.6471	58.9601	128.814	75.1001	3.92517	15.121	120.956	123.516	99.2666	0.66909	1.0036	1.13135	0.973661	15.6221	75.4481
26	680	500		(128.99202834366696, 122.93799822852081, 98.52967227635075)	#807a62	128.992	122.938	98.5297	48.0757	60.22	128.992	75.1576	3.74987	15.4555	121.023	123.75	98.7738	0.437274	1.00437	1.08082	0.995201	15.9039	76.3622
27	700	520		(128.98582816651904, 122.88042515500443, 99.03277236492471)	#807a63	128.986	122.88	99.0328	47.7701	59.216	128.986	75.1472	3.88197	15.1999	121.103	123.707	99.2712	0.615961	1.00423	1.1189	0.978747	15.6878	75.6733
28	720	540		(128.88928255093003, 122.8963684676705, 99.98405668733392)	#807a63	128.889	122.896	99.9841	47.5602	57.1873	128.889	75.1486	4.03708	14.7549	121.25	123.713	100.213	1.01202	1.00425	1.16361	0.950091	15.2973	74.6979
29	740	560		(128.13728963684676, 123.3790965456156, 99.58281665190434)	#807b63	128.137	123.379	99.5828	50.0019	56.8249	128.137	75.2112	3.4409	15.0489	120.951	123.968	99.8208	0.614216	1.00509	0.991769	0.969018	15.4372	77.1208
30	760	580		(128.95394154118688, 123.140832595217, 99.18334809565988)	#807b63	128.954	123.141	99.1833	48.2842	58.8699	128.954	75.1981	3.76637	15.2155	121.198	123.915	99.4229	0.56765	1.00491	1.08558	0.979749	15.6747	76.0968
31	780	600		(129.0416297608503, 122.9185119574845, 99.6563330380868)	#817a63	129.042	122.919	99.6563	47.4976	58.0685	129.042	75.1588	4.01062	14.9262	121.266	123.755	99.889	0.874776	1.00439	1.15598	0.961121	15.4557	74.9601
32	800	620		(129.29495128432242, 122.59610274579273, 98.674047829938)	#817a62	129.295	122.596	98.674	46.874	60.3916	129.295	75.1029	4.06352	15.2945	121.094	123.527	98.9133	0.694703	1.00364	1.17123	0.984834	15.8251	75.1211
33	820	640		(128.81842338352524, 122.80956598759964, 99.7971656333038)	#807a63	128.818	122.81	99.7972	47.577	57.4485	128.818	75.1277	4.01907	14.807	121.151	123.628	100.027	0.9556	1.00397	1.15841	0.953445	15.3428	74.8141
34	840	660		(128.89016829052258, 123.60761736049601, 98.91496899911427)	#807b62	128.89	123.608	98.915	49.4262	59.3038	128.89	75.2876	3.44595	15.4942	121.258	124.28	99.1619	0.459118	1.00611	0.993223	0.997693	15.8727	77.4613
35	860	680		(129.10008857395925, 123.11780336581045, 99.77856510186005)	#817b63	129.1	123.118	99.7786	47.7586	57.9162	129.1	75.2014	3.95233	14.9413	121.381	123.928	100.012	0.846964	1.00496	1.13918	0.962092	15.4552	75.1833
36	880	700		(128.89813994685562, 123.05137289636846, 99.488928255093)	#807b63	128.898	123.051	99.4889	48.0716	58.1804	128.898	75.1786	3.85684	15.0385	121.204	123.836	99.7246	0.716167	1.00465	1.11166	0.96835	15.5252	75.6157
37	900	720		(129.0531443755536, 123.21523472099203, 100.18777679362267)	#817b64	129.053	123.215	100.188	47.8652	57.036	129.053	75.2198	3.9699	14.7807	121.47	124.004	100.418	0.981561	1.0052	1.14424	0.951754	15.3046	74.966
38	920	740		(129.04251550044287, 123.0354295837024, 99.8547387068202)	#817b63	129.043	123.035	99.8547	47.6515	57.6778	129.043	75.1827	3.99102	14.8737	121.343	123.852	100.087	0.909339	1.00471	1.15033	0.957736	15.3998	74.9797
39	940	760		(129.1302037201063, 123.27900797165633, 99.5066430469442)	#817b63	129.13	123.279	99.5066	48.1489	58.4992	129.13	75.2341	3.8226	15.1247	121.392	124.062	99.7444	0.672242	1.00539	1.10179	0.973903	15.6003	75.8162
40	960	780		(128.9512843224092, 122.59964570416298, 100.21257750221434)	#807a64	128.951	122.6	100.213	46.7392	56.8305	128.951	75.0927	4.26088	14.5528	121.235	123.486	100.436	1.28454	1.0035	1.22811	0.937076	15.1637	73.6806
41	980	800		(129.066430469442, 123.25509300265722, 100.12577502214349)	#817b64	129.066	123.255	100.126	47.9519	57.1788	129.066	75.2282	3.94094	14.824	121.477	124.038	100.357	0.937518	1.00532	1.13589	0.954539	15.3389	75.1124
42	1000	820		(128.95482728077945, 123.29672276350753, 99.95659875996456)	#807b63	128.955	123.297	99.9566	48.2929	57.3422	128.955	75.2312	3.84555	14.9083	121.401	124.05	100.19	0.829808	1.00536	1.1084	0.959966	15.3963	75.536
43	1020	840		(129.32506643046943, 122.61647475642161, 100.73516386182462)	#817a64	129.325	122.616	100.735	45.9211	56.3729	129.325	75.1137	4.48977	14.3446	121.527	123.571	100.954	1.58945	1.00378	1.29408	0.923672	15.0309	72.6202
44	1040	860		(129.19751992914084, 123.14348981399469, 100.68644818423384)	#817b64	129.198	123.143	100.686	47.2596	56.2729	129.198	75.2131	4.16039	14.5364	121.619	123.976	100.911	1.26932	1.00511	1.19915	0.936017	15.12	74.0286
45	1060	880		(129.28255093002656, 122.97697077059344, 100.5465013286094)	#817a64	129.283	122.977	100.547	46.8341	56.6797	129.283	75.1833	4.24778	14.551	121.581	123.854	100.771	1.2995	1.00471	1.22433	0.93696	15.1583	73.7262
46	1080	900		(129.20372010628876, 123.12488928255092, 99.94596988485385)	#817b63	129.204	123.125	99.946	47.5339	57.7439	129.204	75.2078	4.01922	14.8736	121.468	123.954	100.178	0.935629	1.00504	1.15846	0.957736	15.4071	74.8785
47	1100	920		(128.76527900797166, 123.12400354295838, 100.54118689105402)	#807b64	128.765	123.124	100.541	48.0075	55.8935	128.765	75.1901	3.9906	14.5646	121.372	123.882	100.767	1.15455	1.00481	1.15021	0.937834	15.1014	74.6774
48	1120	940		(129.16563330380868, 123.2577502214349, 100.36758193091231)	#817b64	129.166	123.258	100.368	47.6911	56.8534	129.166	75.2337	4.02394	14.7202	121.575	124.06	100.596	1.06103	1.00539	1.15982	0.947856	15.2603	74.7111
49	1140	960		(129.33215234720993, 122.59964570416298, 100.51727192205492)	#817a64	129.332	122.6	100.517	45.9812	56.8134	129.332	75.1101	4.456	14.4402	121.482	123.556	100.738	1.49635	1.00374	1.28435	0.929827	15.1121	72.8507
50	1160	980		(129.25155004428697, 123.10540301151461, 101.08325952170063)	#817b65	129.252	123.105	101.083	46.9084	55.5731	129.252	75.2089	4.28091	14.3443	121.713	123.959	101.303	1.48579	1.00506	1.23388	0.923651	14.9695	73.3828
51	1180	1000		(128.84853852967228, 123.55624446412754, 100.7245349867139)	#807b64	128.849	123.556	100.725	48.7094	55.6593	128.849	75.2803	3.83241	14.6324	121.583	124.25	100.953	1.0676	1.00601	1.10461	0.942201	15.1259	75.3232
52	1200	1020		(128.94862710363154, 123.17360496014172, 100.75465013286095)	#807b64	128.949	123.174	100.755	47.7101	55.7545	128.949	75.2085	4.07251	14.4964	121.52	123.957	100.979	1.25495	1.00505	1.17382	0.933445	15.0576	74.3082
53	1220	1040		(129.05845881310896, 123.17271922054915, 100.35429583702391)	#817b64	129.058	123.173	100.354	47.6971	56.7151	129.058	75.212	4.02831	14.6896	121.493	123.972	100.582	1.07902	1.0051	1.16108	0.945882	15.2319	74.6648
54	1240	1060		(128.7688219663419, 123.18423383525244, 101.07705934455271)	#807b65	128.769	123.184	101.077	47.8998	54.8378	128.769	75.2036	4.07125	14.3377	121.499	123.938	101.298	1.38669	1.00499	1.17345	0.923228	14.9046	74.1479
55	1260	1080		(129.25952170062, 122.86093888396812, 100.82993799822852)	#817a64	129.26	122.861	100.83	46.4959	56.0852	129.26	75.1599	4.35891	14.3789	121.59	123.759	101.05	1.49153	1.0044	1.25637	0.925879	15.0251	73.1355
56	1280	1100		(129.11514614703276, 123.75819309123118, 100.91762621789194)	#817b64	129.115	123.758	100.918	48.6012	55.6896	129.115	75.3325	3.85978	14.6314	121.815	124.463	101.146	1.10084	1.00671	1.1125	0.942137	15.1319	75.222
57	1300	1120		(129.3498671390611, 123.47121346324181, 100.75642161204605)	#817b64	129.35	123.471	100.756	47.6643	56.369	129.35	75.2852	4.05697	14.6263	121.809	124.27	100.984	1.16984	1.00608	1.16934	0.941812	15.1786	74.4974
58	1320	1140		(129.42604074402126, 122.84942426926483, 101.42161204605846)	#817a65	129.426	122.849	101.422	45.9095	55.1754	129.426	75.1663	4.54472	14.1148	121.786	123.786	101.636	1.80885	1.00449	1.30992	0.90887	14.8284	72.1523
59	1340	1160		(129.03011514614704, 123.51904340124004, 100.94419840566873)	#817b64	129.03	123.519	100.944	48.2267	55.5057	129.03	75.2813	3.96009	14.5319	121.704	124.254	101.17	1.20006	1.00602	1.14141	0.935732	15.0619	74.7565
60	1360	1180		(129.05845881310896, 122.96191319751993, 101.28166519043401)	#817a65	129.058	122.962	101.282	46.831	54.8827	129.058	75.1724	4.32987	14.1898	121.613	123.81	101.498	1.62894	1.00457	1.248	0.913701	14.8357	73.031
61	1380	1200		(129.1496899911426, 123.19840566873339, 101.6651904340124)	#817b65	129.15	123.198	101.665	47.0081	54.2669	129.15	75.2245	4.31726	14.1004	121.808	124.023	101.881	1.70817	1.00527	1.24436	0.907946	14.7465	72.9764
62	1400	1220		(129.57661647475643, 122.8104517271922, 101.57838795394154)	#817a65	129.577	122.81	101.578	45.5002	55.099	129.577	75.1655	4.64948	14.0407	121.879	123.782	101.791	1.92941	1.00448	1.34012	0.904104	14.7905	71.6781
63	1420	1240		(129.67139061116032, 123.07705934455271, 101.26837909654562)	#817b65	129.671	123.077	101.268	46.0698	55.8548	129.671	75.222	4.47911	14.2808	121.947	124.012	101.486	1.65323	1.00523	1.29101	0.919563	14.9668	72.5862
64	1440	1260		(129.0708591674048, 123.13463241806909, 101.15943312666076)	#817b65	129.071	123.135	101.159	47.2391	55.1435	129.071	75.2071	4.21882	14.3056	121.648	123.952	101.379	1.48413	1.00503	1.21599	0.921157	14.9147	73.5688
65	1460	1280		(129.2311780336581, 122.60230292294065, 102.1319751992914)	#817a66	129.231	122.602	102.132	45.3231	53.4724	129.231	75.1104	4.75315	13.6903	121.756	123.558	102.337	2.26073	1.00374	1.37	0.881536	14.4919	70.8534
66	1480	1300		(129.39592559787422, 123.22940655447299, 101.38706820194862)	#817b65	129.396	123.229	101.387	46.7902	55.1969	129.396	75.2407	4.32892	14.2572	121.883	124.089	101.605	1.58967	1.00548	1.24772	0.91804	14.8999	73.1101
67	1500	1320		(129.42604074402126, 123.41895482728079, 101.03631532329496)	#817b65	129.426	123.419	101.036	47.3044	55.9345	129.426	75.2788	4.16827	14.4852	121.886	124.244	101.26	1.33456	1.00599	1.20142	0.932721	15.073	73.9462
68	1520	1340		(129.6279893711249, 122.62710363153234, 102.44552701505758)	#817a66	129.628	122.627	102.446	44.5469	53.4725	129.628	75.1334	4.94187	13.585	122.021	123.652	102.647	2.45822	1.00405	1.42439	0.874758	14.4559	70.0099
69	1540	1360		(129.51904340124003, 123.05668733392383, 102.06554472984942)	#817b66	129.519	123.057	102.066	45.8764	54.0511	129.519	75.2134	4.60142	13.8964	122.025	123.977	102.275	2.02403	1.00512	1.32627	0.894809	14.6384	71.6791
70	1560	1380		(129.4490699734278, 122.93888396811337, 101.66164747564216)	#817a65	129.449	122.939	101.662	45.9429	54.7381	129.449	75.1858	4.55548	14.0365	121.873	123.865	101.874	1.88051	1.00475	1.31302	0.90383	14.7572	72.0194
71	1580	1400		(129.52170062001773, 123.06465899025686, 101.80602302922941)	#817b65	129.522	123.065	101.806	46.0215	54.5661	129.522	75.2144	4.54469	14.0183	121.977	123.981	102.019	1.89444	1.00513	1.30991	0.902657	14.7366	72.0374
72	1600	1420		(129.24534986713905, 123.51815766164748, 102.13640389725421)	#817b66	129.245	123.518	102.136	47.3241	53.4857	129.245	75.2936	4.28095	13.9997	122.048	124.304	102.35	1.793	1.00619	1.2339	0.901461	14.6396	72.997
73	1620	1440		(129.1780336581045, 123.03011514614704, 102.39503985828166)	#817b66	129.178	123.03	102.395	46.2273	52.8702	129.178	75.1941	4.56541	13.7111	121.916	123.899	102.601	2.1545	1.00486	1.31589	0.882877	14.4512	71.5837
74	1640	1460		(129.55978742249778, 123.32860938883968, 102.4844995571302)	#817b66	129.56	123.329	102.484	46.1914	53.2897	129.56	75.2704	4.55995	13.7999	122.213	124.21	102.693	2.09192	1.00588	1.31431	0.888593	14.5337	71.7146
75	1660	1480		(129.52081488042515, 123.31443755535872, 102.66253321523472)	#817b66	129.521	123.314	102.663	46.1353	52.8785	129.521	75.2663	4.59054	13.7109	122.225	124.193	102.869	2.18085	1.00582	1.32313	0.882862	14.4589	71.4889
76	1680	1500		(129.32683790965456, 123.3082373782108, 101.48804251550044)	#817b65	129.327	123.308	101.488	47.0283	54.8911	129.327	75.2536	4.28477	14.2323	121.893	124.141	101.706	1.58996	1.00566	1.235	0.916436	14.8633	73.245
77	1700	1520		(129.45704162976085, 122.84676705048716, 102.25952170062001)	#817a66	129.457	122.847	102.26	45.4172	53.5727	129.457	75.1693	4.72963	13.7318	121.968	123.798	102.465	2.22183	1.00453	1.36322	0.884209	14.5235	70.9948
78	1720	1540		(129.62887511071744, 122.99379982285208, 102.348095659876)	#817a66	129.629	122.994	102.348	45.4071	53.6655	129.629	75.2063	4.73038	13.754	122.116	123.949	102.555	2.21032	1.00502	1.36344	0.885639	14.5447	71.0205
79	1740	1560		(129.50752878653677, 123.0682019486271, 101.837023914969)	#817b65	129.508	123.068	101.837	46.0371	54.4832	129.508	75.2146	4.54434	14.0042	121.977	123.982	102.049	1.90553	1.00513	1.30981	0.90175	14.7231	72.0218
80	1760	1580		(129.55890168290523, 122.76350752878653, 102.60407440212578)	#817a66	129.559	122.764	102.604	44.8738	53.0529	129.559	75.1581	4.87933	13.5537	122.061	123.752	102.806	2.44966	1.00438	1.40637	0.872743	14.4052	70.2011
81	1780	1600		(129.19929140832596, 123.51461470327723, 102.66607617360496)	#817b66	129.199	123.515	102.666	47.1451	52.3685	129.199	75.2922	4.37601	13.753	122.13	124.299	102.875	2.04768	1.00617	1.26129	0.885573	14.4324	72.3496
82	1800	1620		(129.89105403011516, 123.06997342781223, 102.61470327723649)	#817b66	129.891	123.07	102.615	44.9956	53.5485	129.891	75.2336	4.83589	13.6776	122.321	124.06	102.819	2.33689	1.00539	1.39385	0.880721	14.5073	70.5283
83	1820	1640		(129.36846767050488, 123.33569530558016, 103.24712134632418)	#817b67	129.368	123.336	103.247	46.1429	51.4882	129.368	75.2655	4.64724	13.4404	122.274	124.19	103.448	2.43779	1.00581	1.33947	0.865448	14.2212	70.9264
84	1840	1660		(128.32152347209922, 122.50044286979627, 101.70593445527015)	#807a65	128.322	122.5	101.706	46.8774	52.8904	128.322	75.0493	4.4033	13.7827	121.194	123.31	101.914	1.99323	1.00293	1.26916	0.88749	14.469	72.2824
85	1860	1680		(128.89725420726307, 122.24180690876882, 101.80336581045172)	#807a65	128.897	122.242	101.803	45.2614	53.6004	128.897	75.023	4.75859	13.6933	121.415	123.202	102.008	2.25222	1.00257	1.37156	0.88173	14.4966	70.837
86	1880	1700		(128.67759078830824, 122.45704162976085, 102.27989371124889)	#807a66	128.678	122.457	102.28	45.8612	52.3122	128.678	75.0577	4.66821	13.5317	121.47	123.343	102.482	2.34138	1.00304	1.34552	0.871323	14.3143	70.9664
87	1900	1720		(128.33392382639505, 122.88042515500443, 101.95128432240921)	#807a65	128.334	122.88	101.951	47.5975	52.4224	128.334	75.1264	4.25967	13.8002	121.367	123.623	102.161	1.92465	1.00396	1.22776	0.888615	14.4427	72.8463
88	1920	1740		(128.4694419840567, 122.43224092116918, 102.26040744021257)	#807a66	128.469	122.432	102.26	46.1791	52.0225	128.469	75.0436	4.60506	13.5165	121.356	123.286	102.462	2.32147	1.00285	1.32731	0.870348	14.2794	71.1861
89	1940	1760		(128.1496899911426, 122.66076173604961, 101.75553587245349)	#807a65	128.15	122.661	101.756	47.5224	52.5207	128.15	75.074	4.27003	13.8016	121.169	123.41	101.965	1.92036	1.00326	1.23075	0.888703	14.447	72.8086
90	1960	1780		(128.48538529672277, 122.63241806908769, 102.15146147032772)	#807a66	128.485	122.632	102.151	46.6644	52.2639	128.485	75.084	4.48325	13.6356	121.404	123.451	102.356	2.16351	1.00339	1.2922	0.878017	14.3537	71.7997
91	1980	1800		(128.74047829938, 122.23737821080603, 101.91585473870683)	#807a65	128.74	122.237	101.916	45.4542	53.1323	128.74	75.0155	4.72986	13.6284	121.36	123.172	102.119	2.28889	1.00247	1.36329	0.877552	14.4258	70.8602
92	2000	1820		(128.4844995571302, 122.65810451727192, 102.05491585473871)	#807a66	128.484	122.658	102.055	46.773	52.4541	128.484	75.0889	4.44954	13.6885	121.392	123.47	102.261	2.10202	1.00345	1.28249	0.881422	14.3935	71.9929
93	2020	1840		(128.60053144375553, 122.45969884853854, 102.87245349867139)	#807a66	128.601	122.46	102.872	45.6791	51.0158	128.601	75.0564	4.76259	13.2562	121.551	123.338	103.068	2.62552	1.00302	1.37272	0.853588	14.0858	70.238
94	2040	1860		(128.59610274579273, 122.26837909654562, 101.69619131975199)	#807a65	128.596	122.268	101.696	45.8861	53.3413	128.596	75.0149	4.61812	13.7289	121.255	123.17	101.902	2.14417	1.00246	1.33108	0.884023	14.4848	71.4081
95	2060	1880		(128.58193091231178, 122.4977856510186, 102.41895482728079)	#807a66	128.582	122.498	102.419	46.0471	51.8857	128.582	75.062	4.64248	13.4747	121.463	123.361	102.62	2.37776	1.00309	1.3381	0.867658	14.2521	70.9895
96	2080	1900		(128.63773250664303, 122.81842338352524, 102.21169176262178)	#807a66	128.638	122.818	102.212	46.7873	52.3846	128.638	75.128	4.45121	13.6827	121.549	123.629	102.418	2.11307	1.00398	1.28297	0.881046	14.3885	71.9794
97	2100	1920		(128.28343666961914, 122.62798937112488, 102.78387953941541)	#807a66	128.283	122.628	102.784	46.6928	50.6877	128.283	75.076	4.54634	13.33	121.43	123.418	102.982	2.4617	1.00328	1.31039	0.858339	14.084	71.1675
98	2120	1940		(128.1275465013286, 122.83436669619132, 102.27192205491585)	#807a66	128.128	122.834	102.272	47.7168	51.458	128.128	75.1091	4.27846	13.6223	121.316	123.553	102.478	2.09086	1.00372	1.23318	0.877157	14.2783	72.5636
99	2140	1960		(128.74579273693533, 122.33923826395039, 103.03188662533215)	#807a67	128.746	122.339	103.032	45.0512	50.9302	128.746	75.0391	4.90893	13.1535	121.617	123.268	103.225	2.78625	1.00279	1.4149	0.846976	14.0397	69.5343
100	2160	1980		(129.08680248007087, 122.12311780336582, 102.6191319751993)	#817a66	129.087	122.123	102.619	44.2139	52.2846	129.087	75.0096	5.05501	13.2938	121.635	123.148	102.814	2.74714	1.00239	1.457	0.856006	14.2224	69.1805
101	2180	2000		(128.5155004428698, 122.6784765279008, 102.15323294951284)	#807a66	128.516	122.678	102.153	46.715	52.3079	128.516	75.0945	4.46996	13.6527	121.434	123.493	102.358	2.14359	1.00353	1.28837	0.879118	14.3658	71.8713
102	2200	2020		(128.63153232949512, 122.31355181576616, 102.77590788308237)	#807a66	128.632	122.314	102.776	45.3386	51.2564	128.632	75.0283	4.82999	13.2529	121.502	123.224	102.971	2.66001	1.00264	1.39215	0.85337	14.1056	69.9758
103	2220	2040		(129.0549158547387, 122.15943312666076, 103.10894596988486)	#817a67	129.055	122.159	103.109	44.0542	51.2667	129.055	75.0168	5.12603	13.0805	121.728	123.177	103.299	2.96293	1.00249	1.47747	0.842274	14.0491	68.6006
104	2240	2060		(128.27812223206377, 122.59078830823738, 102.81399468556245)	#807a66	128.278	122.591	102.814	46.5992	50.6193	128.278	75.0684	4.5702	13.3032	121.422	123.387	103.012	2.49535	1.00318	1.31727	0.856615	14.0664	71.0403
105	2260	2080		(128.87953941541187, 122.73427812223207, 102.62887511071744)	#807a66	128.88	122.734	102.629	45.954	51.9393	128.88	75.1228	4.66506	13.4815	121.724	123.608	102.83	2.3898	1.00391	1.34461	0.868096	14.2659	70.9127
106	2280	2100		(129.28520814880426, 121.9645704162976, 103.118689105403)	#817967	129.285	121.965	103.119	43.2137	51.6104	129.285	74.9878	5.30994	13.0271	121.783	123.06	103.307	3.11078	1.0021	1.53048	0.838831	14.0677	67.8238
107	2300	2120		(128.44464127546502, 122.74933569530558, 102.94154118689106)	#807a66	128.445	122.749	102.942	46.6009	50.6311	128.445	75.1077	4.57126	13.3115	121.578	123.547	103.14	2.49253	1.0037	1.31757	0.857146	14.0745	71.0472
108	2320	2140		(128.6147032772365, 122.55358724534987, 103.12931798051373)	#807a67	128.615	122.554	103.129	45.7304	50.529	128.615	75.0765	4.77136	13.1723	121.639	123.42	103.324	2.70453	1.00329	1.37525	0.84818	14.0098	70.0882
109	2340	2160		(128.12666076173605, 122.88219663418955, 102.34543844109832)	#807a66	128.127	122.882	102.345	47.7947	51.3103	128.127	75.1188	4.26837	13.6048	121.345	123.592	102.551	2.10424	1.00385	1.23027	0.876033	14.2587	72.5813
110	2360	2180		(128.89105403011516, 122.2710363153233, 103.03808680248007)	#807a67	128.891	122.271	103.038	44.6362	51.1479	128.891	75.0318	4.99621	13.1384	121.668	123.238	103.23	2.84449	1.00269	1.44005	0.846003	14.0563	69.1795
111	2380	2200		(128.19663418954826, 122.77856510186005, 102.62178919397697)	#807a66	128.197	122.779	102.622	47.2889	50.8717	128.197	75.1019	4.40396	13.4486	121.402	123.523	102.823	2.29765	1.00363	1.26935	0.865975	14.1513	71.8681
112	2400	2220		(128.78565101860053, 122.3808680248007, 103.15677590788309)	#807a67	128.786	122.381	103.157	45.0057	50.7461	128.786	75.0495	4.92667	13.1139	121.674	123.31	103.349	2.83005	1.00293	1.42001	0.844421	14.0088	69.4096
113	2420	2240		(128.49601417183348, 122.86005314437556, 102.56333038086802)	#807a66	128.496	122.86	102.563	46.9602	51.4633	128.496	75.131	4.45302	13.5254	121.562	123.642	102.766	2.25303	1.00402	1.28349	0.870921	14.2396	71.7767
114	2440	2260		(129.24712134632418, 122.62267493356953, 102.76527900797166)	#817a66	129.247	122.623	102.765	44.991	52.2477	129.247	75.1168	4.87863	13.409	121.897	123.584	102.964	2.56253	1.00383	1.40617	0.863424	14.2689	70.0069
115	2460	2280		(128.3303808680248, 122.81222320637733, 103.04782993799823)	#807a67	128.33	122.812	103.048	46.9044	50.2379	128.33	75.1155	4.52077	13.2759	121.563	123.579	103.245	2.50353	1.00381	1.30302	0.854853	14.0245	71.195
116	2480	2300		(128.78565101860053, 122.6563330380868, 104.08768821966342)	#807a68	128.786	122.656	104.088	45.1097	48.9028	128.786	75.1069	4.97434	12.7853	121.946	123.544	104.273	3.14236	1.00369	1.43375	0.823266	13.7189	68.7407
117	2500	2320		(129.0930026572188, 122.3215234720992, 104.00088573959256)	#817a68	129.093	122.322	104.001	43.8081	49.565	129.093	75.0532	5.23803	12.7338	121.975	123.325	104.184	3.31602	1.00298	1.50976	0.819951	13.7691	67.6403
118	2520	2340		(128.8432240921169, 122.77059344552701, 103.91585473870683)	#807a67	128.843	122.771	103.916	45.3832	49.335	128.843	75.1318	4.89897	12.9062	121.975	123.645	104.104	3.00313	1.00403	1.41203	0.831048	13.8047	69.2141
119	2540	2360		(128.16120460584588, 122.72984942426926, 103.72010628875111)	#807a67	128.161	122.73	103.72	46.6667	48.63	128.161	75.0935	4.64417	12.9299	121.589	123.489	103.91	2.8653	1.00351	1.33859	0.832572	13.7386	70.2426
120	2560	2380		(128.87511071744908, 122.4844995571302, 104.06731620903454)	#807a68	128.875	122.484	104.067	44.5437	49.0862	128.875	75.0764	5.09107	12.7429	121.932	123.42	104.251	3.23394	1.00329	1.4674	0.820531	13.7222	68.2221
121	2580	2400		(128.98317094774137, 122.51727192205492, 103.47829937998229)	#807a67	128.983	122.517	103.478	44.789	50.4232	128.983	75.0862	4.98974	13.029	121.878	123.459	103.669	2.938	1.00342	1.43819	0.838954	13.9518	69.0445
122	2600	2420		(128.65101860053144, 122.34455270150576, 103.94242692648362)	#807a67	128.651	122.345	103.942	44.686	48.9751	128.651	75.0384	5.06135	12.7349	121.754	123.265	104.126	3.22332	1.00278	1.45883	0.820021	13.7039	68.3252
123	2620	2440		(128.5093002657219, 122.70682019486271, 103.89016829052258)	#807a67	128.509	122.707	103.89	45.8586	48.8516	128.509	75.1045	4.81173	12.8711	121.787	123.534	104.078	2.99107	1.00366	1.38688	0.82879	13.7411	69.5023
124	2640	2460		(128.32152347209922, 122.42781222320637, 103.56953055801594)	#807a67	128.322	122.428	103.57	45.7134	49.1871	128.322	75.0397	4.82677	12.9075	121.544	123.27	103.758	2.96036	1.0028	1.39122	0.831131	13.7804	69.4966
125	2660	2480		(128.77856510186004, 122.48538529672277, 104.2400354295837)	#807a68	128.779	122.485	104.24	44.6123	48.5898	128.779	75.0729	5.0929	12.6578	121.92	123.405	104.422	3.30812	1.00324	1.46792	0.815057	13.644	68.0826
126	2680	2500		(128.7998228520815, 122.77856510186005, 103.59875996457042)	#807a67	128.8	122.779	103.599	45.6643	49.8935	128.8	75.1307	4.81444	13.0493	121.893	123.64	103.791	2.83777	1.00401	1.38766	0.840264	13.9091	69.7489
127	2700	2520		(129.4278122232064, 122.19043401240036, 105.11426040744021)	#817a69	129.428	122.19	105.114	42.1399	47.9028	129.428	75.0445	5.6514	12.2125	122.322	123.29	105.285	3.97652	1.00286	1.6289	0.786379	13.4567	65.1674
128	2720	2540		(128.81576616474757, 122.60496014171834, 104.19220549158547)	#807a68	128.816	122.605	104.192	44.8662	48.7441	128.816	75.0983	5.03319	12.7229	121.966	123.508	104.376	3.22443	1.00358	1.45071	0.819245	13.6823	68.4162
129	2740	2560		(128.08945969884854, 122.84056687333924, 104.21966341895482)	#807a68	128.089	122.841	104.22	46.8062	47.5199	128.089	75.1138	4.66457	12.736	121.688	123.572	104.406	3.05202	1.00379	1.34447	0.820092	13.5634	69.8848
130	2760	2580		(128.52790079716564, 122.62710363153234, 104.4534986713906)	#807a68	128.528	122.627	104.453	45.2936	47.7637	128.528	75.0908	4.9761	12.5908	121.884	123.478	104.635	3.31307	1.00348	1.43426	0.810743	13.5385	68.4353
131	2780	2600		(128.0770593445527, 123.06200177147919, 104.77945084145261)	#807b68	128.077	123.062	104.779	47.0844	46.3853	128.077	75.1589	4.66	12.5578	121.863	123.755	104.962	3.21855	1.00439	1.34315	0.808618	13.3946	69.641
132	2800	2620		(127.881310894597, 123.14791851195749, 103.66253321523472)	#7f7b67	127.881	123.148	103.663	48.2734	48.2931	127.881	75.1646	4.31682	13.0769	121.57	123.778	103.857	2.61675	1.00447	1.24424	0.842042	13.771	71.7314
133	2820	2640		(129.0106288751107, 122.3348095659876, 104.466784765279)	#817a68	129.011	122.335	104.467	43.6803	48.5129	129.011	75.0535	5.29867	12.5217	122.032	123.326	104.645	3.52783	1.00298	1.52723	0.806291	13.5967	67.064
134	2840	2660		(128.98405668733392, 122.69707705934455, 104.24269264836138)	#807a68	128.984	122.697	104.243	44.7535	48.9134	128.984	75.1241	5.05339	12.744	122.087	123.614	104.427	3.21822	1.00392	1.45653	0.820604	13.7093	68.3701
135	2860	2680		(128.46767050487156, 122.81488042515501, 104.12577502214349)	#807a68	128.468	122.815	104.126	46.0665	48.3171	128.468	75.1249	4.78939	12.7981	121.847	123.617	104.313	3.04831	1.00393	1.38044	0.824089	13.6649	69.4828
136	2880	2700		(129.00797165633304, 122.651904340124, 104.91231178033658)	#817a68	129.008	122.652	104.912	44.1729	47.628	129.008	75.1179	5.22317	12.4286	122.218	123.588	105.09	3.57446	1.00384	1.50547	0.800296	13.4815	67.2052
137	2900	2720		(129.04694419840567, 122.41984056687333, 104.42692648361381)	#817a68	129.047	122.42	104.427	43.8495	48.6498	129.047	75.0719	5.25834	12.5713	122.069	123.401	104.607	3.46586	1.00323	1.51561	0.809487	13.6268	67.3014
138	2920	2740		(128.63330380868024, 122.38529672276351, 104.00708591674048)	#807a68	128.633	122.385	104.007	44.7772	48.8185	128.633	75.0459	5.0472	12.7182	121.771	123.296	104.191	3.2314	1.00288	1.45475	0.818944	13.6831	68.3544
139	2940	2760		(128.4269264836138, 122.77059344552701, 104.50310008857396)	#807a68	128.427	122.771	104.503	45.8141	47.5023	128.427	75.1152	4.87631	12.6097	121.889	123.577	104.686	3.25405	1.00381	1.4055	0.811954	13.5197	68.8579
140	2960	2780		(128.72364924712136, 122.45527015057573, 104.73693534100974)	#807a68	128.724	122.455	104.737	44.3204	47.5174	128.724	75.0658	5.19217	12.4194	121.983	123.376	104.914	3.56358	1.00314	1.49654	0.799702	13.461	67.3116
141	2980	2800		(128.54472984942427, 122.7023914968999, 103.7156775907883)	#807a67	128.545	122.702	103.716	45.8818	49.2545	128.545	75.1047	4.79028	12.9513	121.768	123.534	103.906	2.91024	1.00366	1.3807	0.833953	13.8088	69.7021
142	3000	2820		(128.61913197519928, 122.7156775907883, 104.25155004428699)	#807a68	128.619	122.716	104.252	45.464	48.3111	128.619	75.112	4.91956	12.7189	121.916	123.564	104.436	3.17556	1.00376	1.41796	0.818991	13.6372	68.854
143	3020	2840		(129.17271922054917, 122.4295837023915, 105.21523472099203)	#817a69	129.173	122.43	105.215	43.1122	47.2945	129.173	75.0814	5.45882	12.2293	122.291	123.44	105.387	3.86202	1.00335	1.57339	0.787463	13.3923	65.9454
144	3040	2860		(128.16651904340125, 123.01505757307352, 105.14703277236492)	#807b69	128.167	123.015	105.147	46.5728	45.7996	128.167	75.1544	4.79124	12.3833	121.966	123.737	105.326	3.42835	1.00433	1.38098	0.797381	13.2779	68.848
145	3060	2880		(128.60673162090345, 122.859167404783, 105.71036315323295)	#807a69	128.607	122.859	105.71	44.9385	45.3987	128.607	75.1439	5.14065	12.1109	122.246	123.694	105.882	3.8186	1.00419	1.48169	0.779836	13.1567	67.0004
146	3080	2900		(129.0814880425155, 122.64216120460584, 104.79893711248893)	#817a68	129.081	122.642	104.799	44.089	47.9701	129.081	75.1188	5.23026	12.4818	122.229	123.592	104.977	3.53199	1.00385	1.50751	0.803723	13.5334	67.2649
147	3100	2920		(128.30735163861826, 123.26040744021257, 104.81488042515501)	#807b68	128.307	123.26	104.815	47.1101	46.6893	128.307	75.2085	4.64322	12.6264	122.044	123.957	104.999	3.15459	1.00505	1.33831	0.813034	13.4531	69.8096
148	3120	2940		(128.6767050487157, 122.7289636846767, 105.45792736935341)	#807a69	128.677	122.729	105.458	44.6304	46.0129	128.677	75.1203	5.181	12.185	122.189	123.598	105.631	3.76865	1.00387	1.49332	0.784607	13.2407	66.965
149	3140	2960		(128.5438441098317, 122.68556244464128, 104.51195748449956)	#807a68	128.544	122.686	104.512	45.3737	47.6735	128.544	75.1034	4.96303	12.5855	121.921	123.529	104.694	3.31288	1.00365	1.43049	0.810401	13.5288	68.4785
150	3160	2980		(128.77413640389724, 122.99379982285208, 105.67227635075288)	#807a69	128.774	122.994	105.672	44.9873	45.7466	128.774	75.1779	5.11998	12.1861	122.362	123.833	105.845	3.74519	1.00464	1.47573	0.784683	13.218	67.2104
151	3180	3000		(128.05048715677592, 123.21080602302924, 104.78033658104518)	#807b68	128.05	123.211	104.78	47.5213	46.3402	128.05	75.1874	4.57326	12.6059	121.896	123.871	104.965	3.1458	1.00477	1.31815	0.811714	13.4099	70.0599
152	3200	3020		(127.93356953055802, 122.95571302037202, 105.41984056687333)	#7f7a69	127.934	122.956	105.42	46.7338	44.8749	127.934	75.1331	4.79808	12.2233	121.888	123.65	105.595	3.57646	1.00404	1.38295	0.787077	13.1313	68.5683
153	3220	3040		(128.237378210806, 122.70504871567759, 105.56864481842338)	#807a69	128.237	122.705	105.569	45.3569	45.0768	128.237	75.0967	5.06488	12.0943	121.989	123.502	105.74	3.79744	1.00356	1.45985	0.778768	13.112	67.2769
154	3240	3060		(128.29140832595218, 122.84410983170947, 105.52347209920283)	#807a69	128.291	122.844	105.523	45.6448	45.255	128.291	75.1267	5.00137	12.1658	122.049	123.624	105.697	3.70842	1.00396	1.44154	0.783374	13.1537	67.6524
155	3260	3080		(128.03188662533216, 123.0859167404783, 105.3790965456156)	#807b69	128.032	123.086	105.379	46.8997	45.1174	128.032	75.1633	4.75554	12.2932	121.968	123.773	105.556	3.49886	1.00445	1.37069	0.791574	13.1809	68.8513
156	3280	3100		(128.8255093002657, 122.62444641275465, 104.6917626217892)	#807a68	128.826	122.624	104.692	44.5833	47.7709	128.826	75.1039	5.12928	12.5049	122.076	123.531	104.871	3.46139	1.00365	1.47841	0.805207	13.516	67.6974
157	3300	3120		(128.1806908768822, 122.76173604960142, 105.83613817537643)	#807a69	128.181	122.762	105.836	45.4489	44.4518	128.181	75.1062	5.07075	11.9896	122.032	123.541	106.005	3.8955	1.00369	1.46154	0.772026	13.0178	67.075
158	3320	3140		(129.30026572187776, 122.45881310894598, 105.58635961027458)	#817a69	129.3	122.459	105.586	42.69	46.7675	129.3	75.0938	5.56365	12.0824	122.437	123.49	105.755	4.0424	1.00352	1.60361	0.778003	13.3018	65.2751
159	3340	3160		(128.2001771479185, 122.76173604960142, 105.33303808680247)	#807a69	128.2	122.762	105.333	45.7303	45.4845	128.2	75.1058	4.97378	12.2164	121.941	123.539	105.507	3.64953	1.00368	1.43359	0.786629	13.1901	67.8467
160	3360	3180		(128.08680248007087, 123.23383525243578, 105.77945084145261)	#807b69	128.087	123.234	105.779	46.947	44.4103	128.087	75.1962	4.77968	12.1681	122.121	123.907	105.954	3.62667	1.00489	1.37764	0.783523	13.0732	68.5549
161	3380	3200		(129.08237378210805, 122.4162976085031, 106.33569530558016)	#817a6a	129.082	122.416	106.336	42.4166	44.9357	129.082	75.0778	5.66513	11.7168	122.467	123.425	106.497	4.40714	1.0033	1.63286	0.75446	13.0145	64.196
162	3400	3220		(128.55624446412756, 122.78476527900797, 105.67759078830824)	#807a69	128.556	122.785	105.678	44.8641	45.3814	128.556	75.1267	5.15548	12.0965	122.191	123.624	105.849	3.83661	1.00396	1.48596	0.77891	13.1493	66.9165
163	3420	3240		(128.90876882196633, 122.69973427812224, 105.59521700620017)	#807a69	128.909	122.7	105.595	44.0204	46.1175	128.909	75.1249	5.30446	12.1309	122.321	123.617	105.766	3.87399	1.00393	1.5289	0.781127	13.24	66.3818
164	3440	3260		(128.4756421612046, 123.06288751107175, 105.65544729849424)	#807b69	128.476	123.063	105.655	45.7685	45.2938	128.476	75.1787	4.97757	12.1948	122.234	123.836	105.83	3.6769	1.00465	1.43468	0.785238	13.1715	67.796
165	3460	3280		(128.77413640389724, 122.62533215234721, 106.11780336581045)	#807a6a	128.774	122.625	106.118	43.7163	44.8643	128.774	75.1055	5.40465	11.8619	122.337	123.538	106.283	4.15641	1.00368	1.55778	0.763805	13.0351	65.5045
166	3480	3300		(128.3897254207263, 122.80956598759964, 105.40035429583702)	#807a69	128.39	122.81	105.4	45.4363	45.6601	128.39	75.1237	5.028	12.2166	122.062	123.612	105.574	3.67336	1.00392	1.44922	0.786646	13.2109	67.6294
167	3500	3320		(129.2710363153233, 122.63861824623561, 105.98759964570417)	#817a69	129.271	122.639	105.988	42.9087	45.9289	129.271	75.1295	5.54171	11.9618	122.558	123.635	106.154	4.13711	1.004	1.59728	0.770238	13.1832	65.1425
168	3520	3340		(128.48892825509301, 122.90788308237379, 106.40389725420727)	#807a6a	128.489	122.908	106.404	44.8376	43.8301	128.489	75.1503	5.21727	11.8089	122.342	123.72	106.569	4.12359	1.00427	1.50377	0.760391	12.91	66.1637
169	3540	3360		(128.95394154118688, 122.72099202834367, 105.25155004428699)	#807a69	128.954	122.721	105.252	44.222	46.8703	128.954	75.1302	5.23817	12.2956	122.281	123.638	105.426	3.69859	1.00401	1.5098	0.791732	13.3649	66.925
170	3560	3380		(129.11957484499558, 122.55801594331267, 106.60496014171834)	#817a6a	129.12	122.558	106.605	42.5139	44.4644	129.12	75.1084	5.65881	11.6478	122.583	123.55	106.764	4.46565	1.00371	1.63103	0.750019	12.9496	64.0883
171	3580	3400		(129.06288751107175, 122.76527900797166, 105.87865367581931)	#817a69	129.063	122.765	105.879	43.702	45.807	129.063	75.1454	5.3814	12.0379	122.474	123.7	106.048	3.99369	1.00421	1.55108	0.775138	13.186	65.9135
172	3600	3420		(128.1257750221435, 123.50487156775908, 106.0992028343667)	#807b6a	128.126	123.505	106.099	47.4127	43.838	128.126	75.2527	4.71745	12.12	122.288	124.138	106.273	3.65568	1.00564	1.35971	0.780424	13.0057	68.7326
173	3620	3440		(129.0921169176262, 122.8963684676705, 105.98937112488929)	#817a69	129.092	122.896	105.989	43.9091	45.6356	129.092	75.1731	5.34553	12.0351	122.551	123.813	106.158	3.98139	1.00458	1.54074	0.774957	13.1688	66.0511
174	3640	3460		(128.56510186005315, 123.15589016829053, 106.51195748449956)	#807b6a	128.565	123.156	106.512	45.2832	43.7409	128.565	75.2033	5.1359	11.8506	122.478	123.936	106.678	4.05639	1.00498	1.48032	0.763076	12.9156	66.5687
175	3660	3480		(128.81665190434012, 123.01505757307352, 106.23472099202834)	#807b6a	128.817	123.015	106.235	44.5852	44.7022	128.817	75.1855	5.23911	11.9452	122.502	123.863	106.403	4.01354	1.00474	1.51007	0.769169	13.0436	66.318
176	3680	3500		(128.58990256864482, 122.58901682905226, 107.20726306465899)	#807a6b	128.59	122.589	107.207	43.1614	42.4028	128.59	75.0931	5.58437	11.3511	122.453	123.487	107.361	4.69099	1.00351	1.60958	0.730912	12.6504	63.8043
177	3700	3520		(128.1744906997343, 123.32418069087689, 106.69619131975199)	#807b6a	128.174	123.324	106.696	46.4506	42.7305	128.174	75.2204	4.95138	11.7964	122.375	124.006	106.862	4.03583	1.00521	1.42713	0.759588	12.7934	67.2305
178	3720	3540		(128.12488928255092, 123.09211691762621, 106.62178919397697)	#807b6a	128.125	123.092	106.622	45.9571	42.7965	128.125	75.1718	5.04031	11.7471	122.264	123.808	106.786	4.11029	1.00456	1.45277	0.756413	12.7828	66.7774
179	3740	3560		(128.4490699734278, 123.08768821966342, 106.5199291408326)	#807b6a	128.449	123.088	106.52	45.3308	43.5342	128.449	75.1847	5.13329	11.8152	122.401	123.86	106.686	4.08577	1.00473	1.47957	0.760799	12.8822	66.5168
180	3760	3580		(128.4472984942427, 123.2488928255093, 106.05580159433127)	#807b6a	128.447	123.249	106.056	46.0704	44.4527	128.447	75.2156	4.95295	12.0767	122.357	123.986	106.228	3.77815	1.00515	1.42759	0.777636	13.0529	67.7003
181	3780	3600		(128.72984942426928, 123.34898139946856, 105.84765279007972)	#807b69	128.73	123.349	105.848	45.8907	45.3272	128.73	75.2472	4.95515	12.2248	122.485	124.115	106.023	3.6477	1.00557	1.42822	0.787169	13.1908	67.9355
182	3800	3620		(128.71744906997344, 123.23117803365811, 105.73516386182462)	#807b69	128.717	123.231	105.735	45.677	45.5298	128.717	75.2229	4.98928	12.2342	122.42	124.016	105.91	3.65049	1.00524	1.43806	0.78778	13.2125	67.8137
183	3820	3640		(128.11603188662534, 123.31975199291408, 106.5792736935341)	#807b6a	128.116	123.32	106.579	46.6379	42.8664	128.116	75.2167	4.90951	11.8426	122.322	123.991	106.747	3.97747	1.00516	1.41506	0.762559	12.8199	67.4828
184	3840	3660		(128.65101860053144, 123.15500442869796, 106.17803365810451)	#807b6a	128.651	123.155	106.178	45.3263	44.5438	128.651	75.206	5.09729	12.0056	122.453	123.947	106.348	3.90034	1.00502	1.46919	0.773055	13.0428	66.995
185	3860	3680		(128.96457041629762, 122.31886625332152, 107.98317094774137)	#807a6b	128.965	122.319	107.983	40.9954	41.4863	128.965	75.0575	6.01428	10.9441	122.708	123.343	108.127	5.24955	1.00303	1.73349	0.70471	12.4878	61.2093
186	3880	3700		(128.27900797165634, 123.4295837023915, 106.1319751992914)	#807b6a	128.279	123.43	106.132	46.8621	44.0251	128.279	75.2444	4.81629	12.0913	122.346	124.104	106.305	3.71617	1.00553	1.3882	0.778578	13.0152	68.2813
187	3900	3720		(129.31886625332152, 122.47475642161204, 106.60230292294065)	#817a6a	129.319	122.475	106.602	41.923	44.7941	129.319	75.1004	5.77037	11.6356	122.654	123.517	106.761	4.53136	1.00361	1.66319	0.749236	12.9879	63.6222
188	3920	3740		(128.86802480070858, 122.8325952170062, 107.10186005314438)	#807a6b	128.868	122.833	107.102	43.3629	43.0702	128.868	75.1536	5.53046	11.5014	122.644	123.733	107.259	4.53672	1.00432	1.59404	0.740592	12.762	64.3194
189	3940	3760		(128.16474756421613, 123.4428697962799, 106.61470327723649)	#807b6a	128.165	123.443	106.615	46.8533	42.8765	128.165	75.2434	4.86928	11.8721	122.391	124.1	106.783	3.93827	1.00552	1.40347	0.764465	12.8319	67.6994

## Sheet: Well 3
frame number	Time (s)	normalised time	Well Coordinates	average color	hexcode	red	green	blue	hue	saturation	value	lightness	a_component	b_component	x	y	z	delta_e	light_ratio	a_ratio	b_ratio	chroma_ab	hue_ab
1	180	0	(505, 106)	(133.12400354295838, 127.63418954827281, 101.41806908768822)	#857f65	133.124	127.634	101.418	49.6111	60.7329	133.124	76.2679	3.34919	15.9932	125.081	128.327	101.68	0	1	1	1	16.3401	78.1724
2	200	20		(133.0487156775908, 127.50930026572188, 102.12046058458813)	#857f66	133.049	127.509	102.12	49.2537	59.2768	133.049	76.2422	3.5294	15.624	125.146	128.22	102.374	0.411659	0.999663	1.05381	0.976914	16.0177	77.2707
3	220	40		(133.6147032772365, 127.9955713020372, 102.15943312666076)	#857f66	133.615	127.996	102.159	49.2817	60.0315	133.615	76.3609	3.48293	15.8084	125.582	128.715	102.418	0.246373	1.00122	1.03993	0.988442	16.1875	77.575
4	240	60		(134.77236492471212, 128.94419840566874, 103.21700620017715)	#868067	134.772	128.944	103.217	48.9182	59.7052	134.772	76.5963	3.60852	15.7228	126.655	129.702	103.474	0.498243	1.00431	1.07743	0.983089	16.1315	77.0739
5	260	80		(134.9229406554473, 129.6279893711249, 103.27723649247122)	#868167	134.923	129.628	103.277	49.9608	59.8094	134.923	76.7348	3.32702	15.9307	126.952	130.285	103.541	0.471564	1.00612	0.99338	0.996092	16.2744	78.2037
6	280	100		(134.94774136403896, 128.8963684676705, 103.5155004428698)	#868067	134.948	128.896	103.516	48.4487	59.395	134.948	76.5952	3.75189	15.5842	126.785	129.697	103.769	0.660747	1.00429	1.12024	0.974425	16.0295	76.4637
7	300	120		(135.28432240921168, 129.35606731620902, 102.40212577502214)	#878166	135.284	129.356	102.402	49.1827	61.9803	135.284	76.6953	3.41007	16.2666	126.87	130.119	102.672	0.510992	1.0056	1.01818	1.01709	16.6202	78.1602
8	320	140		(135.11691762621788, 128.9450841452613, 103.31532329495128)	#878067	135.117	128.945	103.315	48.3556	60.0177	135.117	76.6112	3.74416	15.7034	126.843	129.765	103.572	0.59823	1.0045	1.11793	0.981877	16.1436	76.5893
9	340	160		(134.81399468556245, 129.4012400354296, 102.0992028343667)	#868166	134.814	129.401	102.099	50.0728	61.8799	134.814	76.6835	3.16748	16.3859	126.593	130.069	102.372	0.599946	1.00545	0.945745	1.02455	16.6892	79.0594
10	360	180		(135.17006200177147, 129.22586359610276, 103.38352524357839)	#878167	135.17	129.226	103.384	48.7798	59.9657	135.17	76.6679	3.63416	15.7684	126.97	130.003	103.642	0.540089	1.00524	1.08509	0.985946	16.1818	77.0217
11	380	200		(134.94419840566874, 129.23914968999114, 103.16474756421611)	#868167	134.944	129.239	103.165	49.2288	60.0527	134.944	76.6604	3.50731	15.8559	126.82	129.972	103.425	0.444865	1.00515	1.04721	0.991412	16.2391	77.527
12	400	220		(134.9822852081488, 129.24092116917626, 102.97254207263065)	#868166	134.982	129.241	102.973	49.2382	60.4708	134.982	76.6618	3.48066	15.9467	126.801	129.978	103.235	0.417894	1.00517	1.03925	0.99709	16.3221	77.6872
13	420	240		(135.04340124003542, 129.1567759078831, 103.81753764393268)	#878167	135.043	129.157	103.818	48.6889	58.9632	135.043	76.6503	3.7134	15.5397	126.973	129.929	104.071	0.696063	1.00501	1.10875	0.971647	15.9773	76.5605
14	440	260		(134.96988485385296, 128.55004428697964, 104.03100088573959)	#868068	134.97	128.55	104.031	47.55	58.4532	134.97	76.5304	4.03802	15.2383	126.792	129.426	104.276	1.05511	1.00344	1.20567	0.9528	15.7643	75.1582
15	460	280		(135.14348981399468, 128.73516386182462, 103.46944198405669)	#878067	135.143	128.735	103.469	47.8607	59.7652	135.143	76.5721	3.89012	15.5663	126.822	129.601	103.722	0.753273	1.00399	1.16151	0.973307	16.045	75.9688
16	480	300		(134.8547387068202, 128.77413640389724, 104.08680248007086)	#868068	134.855	128.774	104.087	48.1423	58.1798	134.855	76.5691	3.89705	15.2785	126.816	129.588	104.334	0.949587	1.00395	1.16358	0.95531	15.7676	75.6908
17	500	320		(135.07351638618246, 129.16209034543843, 104.22232063773251)	#878168	135.074	129.162	104.222	48.5033	58.2428	135.074	76.6536	3.8021	15.3606	127.071	129.943	104.472	0.868397	1.00506	1.13523	0.960444	15.8241	76.0974
18	520	340		(135.2577502214349, 128.88308237378212, 103.4800708591674)	#878067	135.258	128.883	103.48	47.9639	59.9101	135.258	76.6056	3.85605	15.6184	126.926	129.741	103.734	0.715134	1.00443	1.15134	0.976565	16.0874	76.1315
19	540	360		(134.89016829052258, 128.73516386182462, 103.68379096545615)	#868067	134.89	128.735	103.684	48.1659	58.9934	134.89	76.562	3.84772	15.4507	126.741	129.558	103.934	0.793342	1.00386	1.14885	0.966077	15.9226	76.0159
20	560	380		(135.27900797165634, 128.5659875996457, 103.8919397697077)	#878067	135.279	128.566	103.892	47.1673	59.1644	135.279	76.5462	4.10622	15.329	126.921	129.492	104.139	1.04487	1.00365	1.22603	0.958468	15.8694	75.0041
21	580	400		(135.3764393268379, 129.19929140832596, 103.348095659876)	#878167	135.376	129.199	103.348	48.4281	60.3298	135.376	76.6713	3.71002	15.7908	127.056	130.018	103.607	0.577864	1.00529	1.10774	0.987343	16.2208	76.7783
22	600	420		(135.13286093888397, 128.9955713020372, 104.33392382639504)	#878068	135.133	128.996	104.334	48.0438	58.1186	135.133	76.6242	3.92853	15.2598	127.071	129.82	104.581	1.00024	1.00467	1.17298	0.954143	15.7574	75.5631
23	620	440		(135.32772364924713, 128.5748449955713, 104.14968999114261)	#878068	135.328	128.575	104.15	47.0045	58.7492	135.328	76.5506	4.16988	15.2188	126.999	129.51	104.394	1.16323	1.00371	1.24504	0.951582	15.7798	74.6773
24	640	460		(135.42249778565102, 129.43932683790965, 103.39769707705935)	#878167	135.422	129.439	103.398	48.7902	60.3026	135.422	76.7197	3.61457	15.8503	127.163	130.221	103.658	0.543104	1.00592	1.07924	0.991065	16.2572	77.1537
25	660	480		(135.12134632418068, 128.9884853852967, 104.41275465013285)	#878068	135.121	128.988	104.413	48.0173	57.953	135.121	76.6226	3.94404	15.2211	127.078	129.813	104.659	1.03723	1.00465	1.17761	0.951721	15.7238	75.4732
26	680	500		(134.88308237378212, 129.4012400354296, 104.1302037201063)	#868168	134.883	129.401	104.13	49.3047	58.1391	134.883	76.6915	3.59889	15.4669	127.033	130.103	104.383	0.720295	1.00555	1.07456	0.967091	15.8801	76.9013
27	700	520		(134.68910540301152, 129.33126660761735, 104.03188662533215)	#868168	134.689	129.331	104.032	49.514	58.0417	134.689	76.6696	3.54897	15.4743	126.897	130.011	104.285	0.685957	1.00527	1.05965	0.967556	15.8761	77.0828
28	720	540		(135.38086802480072, 128.89282550930025, 105.05757307351638)	#878069	135.381	128.893	105.058	47.1623	57.1162	135.381	76.6166	4.20897	14.9181	127.305	129.788	105.296	1.42008	1.00457	1.25671	0.93278	15.5005	74.2442
29	740	560		(134.89105403011516, 128.96634189548274, 104.31975199291408)	#868068	134.891	128.966	104.32	48.372	57.7924	134.891	76.6084	3.85896	15.2391	126.94	129.753	104.566	0.971872	1.00446	1.15221	0.952845	15.7201	75.7898
30	760	580		(135.26306465899026, 129.044286979628, 104.02568644818423)	#878168	135.263	129.044	104.026	48.0551	58.8892	135.263	76.6383	3.88595	15.4245	127.088	129.879	104.276	0.865289	1.00486	1.16027	0.964443	15.9065	75.8596
31	780	600		(135.00531443755537, 129.1009743135518, 104.77590788308237)	#878168	135.005	129.101	104.776	48.2809	57.0977	135.005	76.6403	3.92102	15.0859	127.129	129.887	105.019	1.13527	1.00488	1.17074	0.943272	15.5872	75.4305
32	800	620		(135.1009743135518, 129.09565987599646, 104.46767050487156)	#878168	135.101	129.096	104.468	48.2377	57.8197	135.101	76.6426	3.89409	15.23	127.113	129.897	104.714	1.00982	1.00491	1.1627	0.952281	15.72	75.6576
33	820	640		(135.33215234720993, 129.27635075287864, 104.44729849424269)	#878168	135.332	129.276	104.447	48.2354	58.1949	135.332	76.6871	3.87668	15.3153	127.278	130.084	104.696	0.955808	1.0055	1.1575	0.957612	15.7983	75.7954
34	840	660		(135.37555358724535, 129.0992028343667, 104.76705048715678)	#878168	135.376	129.099	104.767	47.6968	57.6557	135.376	76.6556	4.04472	15.1162	127.308	129.951	105.01	1.18456	1.00508	1.20767	0.945164	15.648	75.02
35	860	680		(134.88662533215233, 128.91674047829937, 105.0637732506643)	#868069	134.887	128.917	105.064	47.9893	56.3794	134.887	76.6005	4.03185	14.8873	127.071	129.72	105.302	1.34149	1.00436	1.20383	0.930854	15.4236	74.8464
36	880	700		(135.14880425155005, 129.303808680248, 104.79185119574845)	#878168	135.149	129.304	104.792	48.4475	57.2778	135.149	76.6856	3.87019	15.1558	127.265	130.078	105.037	1.07109	1.00548	1.15556	0.947637	15.6421	75.675
37	900	720		(135.28343666961914, 128.80956598759965, 105.60761736049601)	#878069	135.283	128.81	105.608	46.9108	55.9369	135.283	76.5978	4.32853	14.637	127.341	129.709	105.84	1.70509	1.00433	1.29241	0.915199	15.2636	73.5257
38	920	740		(135.54472984942427, 128.82639503985828, 104.86093888396812)	#878068	135.545	128.826	104.861	46.8628	57.7253	135.545	76.6102	4.25823	14.9966	127.325	129.761	105.101	1.39167	1.00449	1.27142	0.937686	15.5895	74.1483
39	940	760		(135.51372896368468, 129.0106288751107, 105.31620903454385)	#878169	135.514	129.011	105.316	47.0789	56.8235	135.514	76.6456	4.24588	14.8504	127.458	129.91	105.553	1.50095	1.00495	1.26773	0.928541	15.4454	74.0442
40	960	780		(135.43046944198406, 129.62710363153232, 105.04517271922055)	#878169	135.43	129.627	105.045	48.5404	57.212	135.43	76.7604	3.85278	15.1682	127.554	130.393	105.291	1.08478	1.00646	1.15036	0.948416	15.6499	75.7481
41	980	800		(135.3941541186891, 129.2710363153233, 105.62267493356953)	#878169	135.394	129.271	105.623	47.6598	56.0713	135.394	76.6917	4.13559	14.7898	127.542	130.103	105.859	1.49872	1.00556	1.2348	0.924756	15.3571	74.3777
42	1000	820		(135.32506643046943, 129.18157661647476, 105.39681133746679)	#878169	135.325	129.182	105.397	47.6836	56.3954	135.325	76.6709	4.11231	14.8567	127.435	130.016	105.635	1.42708	1.00528	1.22785	0.928935	15.4153	74.5279
43	1020	840		(135.56421612046057, 128.8414526129318, 105.90611160318866)	#878069	135.564	128.841	105.906	46.3995	55.7877	135.564	76.6166	4.46642	14.5343	127.549	129.787	106.135	1.87035	1.00457	1.33358	0.90878	15.2051	72.9177
44	1040	860		(135.72807794508415, 128.57838795394153, 105.62178919397697)	#878069	135.728	128.578	105.622	45.7511	56.5624	135.728	76.5719	4.59767	14.5869	127.49	129.6	105.851	1.90495	1.00399	1.37277	0.912068	15.2943	72.5056
45	1060	880		(135.2976085031001, 129.09388839681134, 105.71302037201063)	#878169	135.298	129.094	105.713	47.4183	55.7591	135.298	76.6536	4.21067	14.6842	127.458	129.943	105.947	1.6138	1.00506	1.25722	0.918154	15.276	73.9999
46	1080	900		(135.22763507528788, 128.8325952170062, 105.05668733392383)	#878069	135.228	128.833	105.057	47.2824	56.8936	135.228	76.5986	4.18772	14.8876	127.211	129.712	105.294	1.42646	1.00434	1.25037	0.930871	15.4654	74.2893
47	1100	920		(135.36935341009743, 129.46412754650132, 105.31709477413641)	#878169	135.369	129.464	105.317	48.2101	56.6105	135.369	76.7271	3.96874	14.9883	127.528	130.252	105.559	1.26671	1.00602	1.18499	0.937166	15.5048	75.1691
48	1120	940		(135.20283436669618, 129.26306465899026, 105.0903454384411)	#878169	135.203	129.263	105.09	48.1648	56.7938	135.203	76.6807	3.96873	15.0121	127.339	130.057	105.332	1.23162	1.00541	1.18498	0.938653	15.5278	75.1916
49	1140	960		(135.237378210806, 129.1674047829938, 106.44552701505758)	#87816a	135.237	129.167	106.446	47.3506	54.2891	135.237	76.6671	4.29992	14.377	127.597	130	106.673	1.91716	1.00523	1.28387	0.898942	15.0062	73.3489
50	1160	980		(135.4384410983171, 129.07174490699734, 105.91674047829937)	#878169	135.438	129.072	105.917	47.0603	55.5827	135.438	76.6558	4.30992	14.5961	127.56	129.952	106.148	1.73938	1.00509	1.28685	0.912642	15.2191	73.5492
51	1180	1000		(135.58635961027457, 129.22763507528788, 105.92028343666962)	#878169	135.586	129.228	105.92	47.1394	55.7936	135.586	76.6921	4.28153	14.6564	127.682	130.105	106.153	1.68414	1.00556	1.27838	0.916413	15.269	73.7155
52	1200	1020		(135.1984056687334, 129.29140832595218, 105.60761736049601)	#878169	135.198	129.291	105.608	48.0226	55.8117	135.198	76.6873	4.05654	14.7891	127.449	130.085	105.844	1.45817	1.0055	1.2112	0.924708	15.3353	74.6614
53	1220	1040		(135.46235606731622, 128.925597874225, 106.19486271036315)	#87806a	135.462	128.926	106.195	46.5993	55.0944	135.462	76.6293	4.44746	14.4256	127.582	129.841	106.422	1.94785	1.00474	1.32792	0.901984	15.0956	72.8653
54	1240	1060		(135.4162976085031, 129.066430469442, 106.33569530558016)	#87816a	135.416	129.066	106.336	46.8988	54.7612	135.416	76.6549	4.38898	14.4057	127.632	129.949	106.563	1.93676	1.00507	1.31046	0.900741	15.0595	73.0556
55	1260	1080		(135.4428697962799, 129.41895482728077, 105.61558901682905)	#878169	135.443	129.419	105.616	47.8824	56.1562	135.443	76.7222	4.07593	14.845	127.61	130.232	105.854	1.43278	1.00596	1.21699	0.928208	15.3944	74.6469
56	1280	1100		(135.68999114260407, 128.6058458813109, 106.53852967227635)	#87806a	135.69	128.606	106.539	45.4193	54.7839	135.69	76.5779	4.75439	14.1839	127.664	129.625	106.759	2.31179	1.00406	1.41957	0.886869	14.9595	71.469
57	1300	1120		(135.696191319752, 129.16209034543843, 106.60053144375554)	#87816a	135.696	129.162	106.601	46.5256	54.6765	135.696	76.6858	4.4874	14.3395	127.851	130.079	106.826	2.05061	1.00548	1.33985	0.896598	15.0252	72.623
58	1320	1140		(135.34720992028343, 129.5155004428698, 105.54384410983171)	#878169	135.347	129.516	105.544	48.2596	56.1508	135.347	76.7366	3.98079	14.9019	127.579	130.293	105.784	1.34522	1.00615	1.18859	0.931763	15.4244	75.0436
59	1340	1160		(135.49689991142603, 128.90876882196633, 105.90876882196635)	#878069	135.497	128.909	105.909	46.6403	55.6837	135.497	76.6268	4.41032	14.5503	127.537	129.83	106.139	1.82664	1.00471	1.31683	0.909783	15.2041	73.1376
60	1360	1180		(135.05668733392383, 129.1452612931798, 106.37732506643047)	#87816a	135.057	129.145	106.377	47.6327	54.1494	135.057	76.6551	4.2368	14.387	127.488	129.949	106.605	1.87556	1.00508	1.26502	0.899568	14.9979	73.5909
61	1380	1200		(135.71124889282552, 129.06288751107175, 106.52790079716563)	#87816a	135.711	129.063	106.528	46.3312	54.8352	135.711	76.6671	4.52806	14.3403	127.814	130	106.753	2.06908	1.00523	1.35199	0.896651	15.0382	72.4761
62	1400	1220		(135.6253321523472, 129.5420726306466, 105.77590788308237)	#878169	135.625	129.542	105.776	47.7721	56.1223	135.625	76.754	4.10717	14.8268	127.77	130.366	106.014	1.47352	1.00637	1.22632	0.927071	15.3852	74.5168
63	1420	1240		(135.2666076173605, 129.35961027457927, 106.11071744906998)	#87816a	135.267	129.36	106.111	47.844	54.9637	135.267	76.7046	4.14573	14.5914	127.604	130.158	106.343	1.67037	1.00573	1.23783	0.912353	15.169	74.1391
64	1440	1260		(135.57661647475643, 129.24092116917626, 106.50310008857396)	#87816a	135.577	129.241	106.503	46.9248	54.6831	135.577	76.6957	4.38806	14.4	127.798	130.12	106.73	1.94948	1.00561	1.31019	0.900385	15.0538	73.0527
65	1460	1280		(135.49424269264836, 129.1558901682905, 106.4251550044287)	#87816a	135.494	129.156	106.425	46.9173	54.708	135.494	76.6757	4.38781	14.4009	127.716	130.036	106.652	1.94435	1.00535	1.31011	0.900438	15.0545	73.0545
66	1480	1300		(135.40921169176264, 128.99645704162975, 106.5243578387954)	#87806a	135.409	128.996	106.524	46.6793	54.3954	135.409	76.6416	4.45971	14.2982	127.644	129.892	106.749	2.06057	1.0049	1.33158	0.894017	14.9776	72.6769
67	1500	1320		(135.5987599645704, 129.41895482728077, 106.48184233835252)	#87816a	135.599	129.419	106.482	47.2655	54.7558	135.599	76.7309	4.30139	14.4695	127.86	130.269	106.711	1.85548	1.00607	1.28431	0.904728	15.0953	73.4442
68	1520	1340		(135.88219663418954, 129.0416297608503, 106.82639503985828)	#87816a	135.882	129.042	106.826	45.8743	54.5269	135.882	76.6709	4.65566	14.213	127.95	130.016	107.049	2.24467	1.00528	1.39009	0.888688	14.9561	71.8631
69	1540	1360		(135.64836138175377, 129.303808680248, 107.31532329495128)	#87816b	135.648	129.304	107.315	46.5643	53.2622	135.648	76.7129	4.54255	14.0651	128.015	130.193	107.535	2.31078	1.00584	1.35631	0.879443	14.7805	72.1013
70	1560	1380		(135.74313551815766, 128.8635961027458, 107.12666076173605)	#87806b	135.743	128.864	107.127	45.5757	53.7574	135.743	76.6315	4.75916	14.0111	127.887	129.85	107.344	2.45945	1.00477	1.42099	0.876067	14.7973	71.2389
71	1580	1400		(135.88485385296724, 129.49247121346323, 107.26483613817538)	#87816b	135.885	129.492	107.265	46.5988	53.708	135.885	76.7591	4.51636	14.1665	128.179	130.387	107.487	2.22274	1.00644	1.34849	0.885779	14.869	72.3174
72	1600	1420		(135.9955713020372, 129.43489813994685, 107.29495128432241)	#87816b	135.996	129.435	107.295	46.2846	53.8154	135.996	76.7527	4.58842	14.1423	128.222	130.361	107.516	2.27964	1.00636	1.37001	0.884267	14.868	72.0245
73	1620	1440		(135.8742249778565, 128.7511071744907, 107.32772364924712)	#87806b	135.874	128.751	107.328	45.0284	53.5742	135.874	76.6158	4.90013	13.8945	127.957	129.784	107.542	2.63265	1.00456	1.46308	0.868778	14.7333	70.574
74	1640	1460		(135.41984056687335, 129.0310008857396, 107.0504871567759)	#87816b	135.42	129.031	107.05	46.4879	53.4204	135.42	76.65	4.551	14.0765	127.765	129.928	107.27	2.29441	1.00501	1.35884	0.880152	14.7939	72.0837
75	1660	1480		(135.48804251550044, 129.49955713020373, 106.86359610274579)	#87816a	135.488	129.5	106.864	47.4475	53.8736	135.488	76.7428	4.2999	14.3181	127.907	130.319	107.09	1.98378	1.00623	1.28386	0.895261	14.9498	73.2843
76	1680	1500		(135.67759078830824, 129.07174490699734, 107.08325952170063)	#87816b	135.678	129.072	107.083	46.1388	53.7418	135.678	76.6688	4.62325	14.094	127.911	130.007	107.303	2.32186	1.00526	1.38041	0.881248	14.8329	71.8389
77	1700	1520		(135.77856510186004, 129.1789193976971, 106.9495128432241)	#87816a	135.779	129.179	106.95	46.2646	54.1426	135.779	76.6934	4.57617	14.1958	127.967	130.111	107.172	2.21745	1.00558	1.36635	0.887616	14.9152	72.1327
78	1720	1540		(135.88219663418954, 129.64127546501328, 106.7643932683791)	#87816a	135.882	129.641	106.764	47.14	54.6432	135.882	76.7864	4.34063	14.4371	128.124	130.503	106.993	1.91655	1.0068	1.29603	0.902704	15.0755	73.2662
79	1740	1560		(135.718334809566, 128.90168290522587, 107.50752878653675)	#87806b	135.718	128.902	107.508	45.502	53.005	135.718	76.6388	4.80764	13.8531	127.963	129.881	107.721	2.61623	1.00486	1.43546	0.866186	14.6636	70.861
80	1760	1580		(135.2754650132861, 129.85296722763508, 106.95659875996456)	#87816a	135.275	129.853	106.957	48.5112	53.3823	135.275	76.8022	4.06921	14.3772	127.931	130.569	107.186	1.8481	1.00701	1.21499	0.898955	14.9419	74.1967
81	1780	1600		(135.95482728077945, 129.14348981399468, 107.23914968999114)	#87816b	135.955	129.143	107.239	45.768	53.8598	135.955	76.6947	4.71084	14.0685	128.1	130.116	107.458	2.396	1.0056	1.40656	0.879654	14.8363	71.4869
82	1800	1620		(135.60850310008857, 128.89725420726307, 107.70327723649247)	#87806b	135.609	128.897	107.703	45.5699	52.4734	135.609	76.6338	4.81223	13.7571	127.947	129.86	107.915	2.69712	1.0048	1.43683	0.860184	14.5745	70.7202
83	1820	1640		(135.60496014171832, 128.94154118689104, 108.77590788308237)	#87806c	135.605	128.942	108.776	45.0981	50.451	135.605	76.6449	5.00264	13.2989	128.173	129.906	108.978	3.18361	1.00494	1.49369	0.831534	14.2087	69.3852
84	1840	1660		(135.02391496899912, 128.45527015057573, 107.59344552701506)	#87806b	135.024	128.455	107.593	45.6321	51.8039	135.024	76.5234	4.81855	13.6178	127.502	129.396	107.802	2.80478	1.00335	1.43872	0.851475	14.4452	70.5141
85	1860	1680		(134.85385296722762, 128.35872453498672, 107.28255093002657)	#86806b	134.854	128.359	107.283	45.8655	52.1356	134.854	76.4967	4.74827	13.7113	127.326	129.284	107.493	2.68645	1.003	1.41774	0.857318	14.5102	70.8988
86	1880	1700		(135.0416297608503, 128.27812223206377, 106.47032772364925)	#87806a	135.042	128.278	106.47	45.7966	53.9514	135.042	76.487	4.68949	14.0592	127.231	129.243	106.688	2.36322	1.00287	1.40019	0.879073	14.8207	71.5537
87	1900	1720		(135.44641275465014, 128.05845881310896, 107.52081488042515)	#87806b	135.446	128.058	107.521	44.1265	52.5745	135.446	76.4641	5.14719	13.5499	127.571	129.148	107.726	3.0399	1.00257	1.53685	0.84723	14.4946	69.1998
88	1920	1740		(134.86625332152346, 128.03188662533216, 106.9273693534101)	#86806a	134.866	128.032	106.927	45.3229	52.8258	134.866	76.433	4.84733	13.762	127.16	129.017	107.138	2.69261	1.00216	1.44732	0.860488	14.5907	70.5964
89	1940	1760		(134.8325952170062, 128.0310008857396, 107.03454384410983)	#86806b	134.833	128.031	107.035	45.3193	52.5726	134.833	76.4317	4.85796	13.7116	127.164	129.011	107.245	2.74021	1.00215	1.45049	0.857341	14.5468	70.491
90	1960	1780		(134.8255093002657, 128.63064658990257, 107.05491585473871)	#86806b	134.826	128.631	107.055	46.6156	52.5235	134.826	76.5476	4.55523	13.8997	127.351	129.498	107.271	2.43218	1.00367	1.3601	0.869101	14.6271	71.8549
91	1980	1800		(134.94951284322408, 128.68556244464128, 106.93268379096546)	#86806a	134.95	128.686	106.933	46.5853	52.9405	134.95	76.5631	4.54455	13.9811	127.404	129.563	107.15	2.35899	1.00387	1.35691	0.874187	14.7011	71.9932
92	2000	1820		(134.8281665190434, 128.37289636846768, 107.61204605845882)	#86806b	134.828	128.373	107.612	45.7689	51.4737	134.828	76.4992	4.79845	13.5682	127.384	129.295	107.82	2.83451	1.00303	1.43272	0.848374	14.3917	70.5237
93	2020	1840		(134.98759964570417, 128.5199291408326, 107.23294951284322)	#86806b	134.988	128.52	107.233	46.0182	52.4303	134.988	76.5335	4.70141	13.7961	127.432	129.438	107.446	2.59353	1.00348	1.40375	0.862621	14.5752	71.182
94	2040	1860		(134.8219663418955, 128.2754650132861, 107.38352524357839)	#86806b	134.822	128.275	107.384	45.6847	51.8966	134.822	76.4795	4.80008	13.6368	127.305	129.212	107.592	2.77536	1.00277	1.43321	0.852661	14.4569	70.6082
95	2060	1880		(134.80425155004428, 128.10186005314438, 108.03365810451727)	#86806c	134.804	128.102	108.034	44.9782	50.6401	134.804	76.4467	5.01259	13.2909	127.372	129.075	108.234	3.17826	1.00234	1.49666	0.831034	14.2047	69.3363
96	2080	1900		(135.21700620017714, 128.25597874224977, 107.63596102745792)	#87806b	135.217	128.256	107.636	44.8569	52.0139	135.217	76.493	4.99297	13.5474	127.543	129.269	107.842	2.95545	1.00295	1.4908	0.847073	14.4382	69.7683
97	2100	1920		(134.9512843224092, 128.6696191319752, 107.977856510186)	#86806b	134.951	128.67	107.978	46.027	50.9682	134.951	76.5628	4.76239	13.5133	127.609	129.561	108.185	2.86951	1.00387	1.42195	0.844939	14.3279	70.5864
98	2120	1940		(134.89371124889283, 128.15146147032772, 108.21700620017715)	#86806c	134.894	128.151	108.217	44.8356	50.429	134.894	76.4606	5.05406	13.233	127.468	129.133	108.416	3.25003	1.00253	1.50904	0.827411	14.1653	69.0967
99	2140	1960		(134.69087688219665, 128.4579273693534, 107.32683790965456)	#86806b	134.691	128.458	107.327	46.3333	51.8063	134.691	76.5092	4.65208	13.7125	127.286	129.336	107.538	2.6377	1.00316	1.38902	0.857394	14.4801	71.26
100	2160	1980		(135.37998228520814, 128.00088573959255, 107.41895482728079)	#87806b	135.38	128.001	107.419	44.1656	52.667	135.38	76.4499	5.13386	13.5712	127.5	129.088	107.625	3.01403	1.00239	1.53287	0.848559	14.5098	69.2788
101	2180	2000		(134.7333923826395, 128.5199291408326, 107.46235606731621)	#86806b	134.733	128.52	107.462	46.3295	51.6139	134.733	76.5233	4.66205	13.676	127.353	129.396	107.673	2.67551	1.00335	1.39199	0.855112	14.4488	71.1761
102	2200	2020		(135.29406554472985, 128.37821080602302, 108.08680248007086)	#87806c	135.294	128.378	108.087	44.7485	51.2798	135.294	76.5211	5.04684	13.3942	127.709	129.386	108.29	3.11463	1.00332	1.50689	0.837494	14.3135	69.354
103	2220	2040		(135.01594331266608, 128.1124889282551, 108.62444641275465)	#87806c	135.016	128.112	108.624	44.3053	49.8447	135.016	76.4592	5.19634	13.0497	127.598	129.127	108.819	3.48033	1.00251	1.55152	0.815954	14.0463	68.2878
104	2240	2060		(135.31089459698848, 128.3020372010629, 108.36758193091231)	#87806c	135.311	128.302	108.368	44.392	50.776	135.311	76.5078	5.14729	13.2467	127.749	129.33	108.567	3.29155	1.00315	1.53688	0.828267	14.2116	68.7652
105	2260	2080		(135.03188662533216, 128.23914968999114, 108.23383525243578)	#87806c	135.032	128.239	108.234	44.7913	50.6066	135.032	76.4835	5.05913	13.2645	127.567	129.229	108.434	3.2274	1.00283	1.51055	0.829385	14.1966	69.123
106	2280	2100		(135.22940655447297, 128.11071744906997, 107.76616474756422)	#87806b	135.229	128.111	107.766	44.4475	51.787	135.229	76.4657	5.09702	13.4429	127.53	129.154	107.97	3.09811	1.00259	1.52187	0.840537	14.3767	69.2352
107	2300	2120		(134.83170947741365, 128.25686448184234, 108.40212577502214)	#86806c	134.832	128.257	108.402	45.0739	49.9849	134.832	76.4789	5.01674	13.1817	127.508	129.209	108.601	3.27565	1.00277	1.4979	0.824205	14.1041	69.164
108	2320	2140		(134.7953941541187, 128.51107174490699, 108.81576616474756)	#86806c	134.795	128.511	108.816	45.4863	49.1471	134.795	76.5276	4.95818	13.081	127.651	129.414	109.013	3.33725	1.00341	1.48041	0.81791	13.9892	69.2415
109	2340	2160		(135.11780336581046, 128.29406554472985, 107.97962798937112)	#87806b	135.118	128.294	107.98	44.9133	51.2163	135.118	76.4971	5.00914	13.4009	127.575	129.286	108.183	3.08672	1.00301	1.49563	0.837915	14.3065	69.5047
110	2360	2180		(134.89459698848538, 128.47387068201948, 108.4384410983171)	#86806c	134.895	128.474	108.438	45.4384	50.0118	134.895	76.5237	4.93483	13.2418	127.613	129.397	108.639	3.1859	1.00335	1.47344	0.827964	14.1314	69.561
111	2380	2200		(134.64481842338353, 128.50044286979627, 108.65987599645705)	#86806c	134.645	128.5	108.66	45.8125	49.2121	134.645	76.5188	4.88195	13.135	127.543	129.377	108.858	3.25293	1.00329	1.45765	0.821287	14.0129	69.6112
112	2400	2220		(134.97697077059345, 128.44641275465014, 108.71213463241807)	#86806c	134.977	128.446	108.712	45.0814	49.6198	134.977	76.5225	5.03108	13.1184	127.7	129.392	108.909	3.34036	1.00334	1.50218	0.82025	14.0501	69.0176
113	2420	2240		(134.91674047829937, 128.0327723649247, 108.60496014171834)	#86806c	134.917	128.033	108.605	44.3022	49.7307	134.917	76.4395	5.1998	13.0248	127.52	129.045	108.799	3.50227	1.00225	1.55256	0.814393	14.0243	68.2369
114	2440	2260		(134.75022143489815, 128.281665190434, 108.85385296722764)	#86806c	134.75	128.282	108.854	45.0128	49.006	134.75	76.4814	5.06721	12.9854	127.566	129.22	109.048	3.47045	1.0028	1.51297	0.811933	13.9391	68.6831
115	2460	2280		(134.8547387068202, 128.63330380868024, 108.36758193091231)	#86806c	134.855	128.633	108.368	45.9069	50.0852	134.855	76.5527	4.8264	13.3226	127.629	129.519	108.57	3.06522	1.00373	1.44107	0.833014	14.1699	70.0859
116	2480	2300		(135.1585473870682, 128.38086802480072, 108.40832595217006)	#87806c	135.159	128.381	108.408	44.7979	50.4689	135.159	76.5167	5.06441	13.2436	127.707	129.368	108.608	3.25026	1.00326	1.51213	0.828077	14.1789	69.0729
117	2500	2320		(134.71656333038086, 128.8015943312666, 108.49955713020373)	#86806c	134.717	128.802	108.5	46.4631	49.6252	134.717	76.5797	4.72118	13.3098	127.64	129.633	108.703	3.02986	1.00409	1.40965	0.832218	14.1224	70.4697
118	2520	2340		(135.074402125775, 128.63950398582816, 108.13728963684677)	#87806c	135.074	128.64	108.137	45.6668	50.8532	135.074	76.5625	4.85079	13.442	127.692	129.56	108.342	2.97493	1.00386	1.44835	0.840483	14.2905	70.1571
119	2540	2360		(135.30558015943313, 128.3826395039858, 107.95571302037202)	#87806b	135.306	128.383	107.956	44.8125	51.5442	135.306	76.5221	5.02224	13.4543	127.689	129.391	108.16	3.05116	1.00333	1.49954	0.841253	14.3611	69.5304
120	2560	2380		(134.91054030115146, 128.39238263950398, 108.42781222320637)	#86806c	134.911	128.392	108.428	45.2323	50.0561	134.911	76.5085	4.97942	13.2208	127.593	129.334	108.627	3.2252	1.00316	1.48676	0.82665	14.1274	69.3618
121	2580	2400		(135.1762621789194, 128.26129317980514, 108.73516386182462)	#87806c	135.176	128.261	108.735	44.3086	49.8792	135.176	76.4951	5.19643	13.0618	127.744	129.277	108.93	3.47232	1.00298	1.55155	0.81671	14.0575	68.3057
122	2600	2420		(135.06908768821967, 128.32063773250664, 109.05403011514615)	#87806d	135.069	128.321	109.054	44.4357	49.1144	135.069	76.5029	5.19414	12.9337	127.774	129.31	109.247	3.58048	1.00308	1.55086	0.808698	13.9377	68.1197
123	2620	2440		(135.26926483613818, 128.0416297608503, 109.18600531443755)	#87806d	135.269	128.042	109.186	43.3741	49.1703	135.269	76.4576	5.42937	12.7984	127.812	129.12	109.375	3.81704	1.00249	1.6211	0.800242	13.9024	67.0123
124	2640	2460		(135.06731620903454, 128.39503985828168, 108.87953941541187)	#87806c	135.067	128.395	108.88	44.7128	49.4411	135.067	76.5168	5.12086	13.0346	127.761	129.368	109.075	3.4575	1.00326	1.52899	0.815007	14.0044	68.5517
125	2660	2480		(135.2710363153233, 128.1984056687334, 108.87245349867139)	#87806c	135.271	128.198	108.872	43.925	49.7641	135.271	76.4873	5.28754	12.9877	127.799	129.245	109.066	3.58306	1.00288	1.57875	0.812077	14.0228	67.8479
126	2680	2500		(134.9317980513729, 128.2604074402126, 110.22409211691763)	#86806e	134.932	128.26	110.224	43.7992	46.6937	134.932	76.4884	5.41259	12.3928	127.922	129.249	110.404	4.15564	1.00289	1.61609	0.774878	13.5232	66.4065
127	2700	2520		(135.1744906997343, 128.792736935341, 109.72542072630647)	#87806d	135.174	128.793	109.725	44.9541	48.0084	135.174	76.6004	5.12369	12.8031	128.106	129.719	109.916	3.66559	1.00436	1.52983	0.800531	13.7902	68.1891
128	2720	2540		(135.0921169176262, 128.3436669619132, 108.51904340124004)	#87806c	135.092	128.344	108.519	44.7625	50.1594	135.092	76.507	5.08321	13.1778	127.685	129.327	108.717	3.31518	1.00313	1.51774	0.823963	14.1242	68.9064
129	2740	2560		(134.99202834366696, 128.22054915854739, 108.58724534986715)	#86806c	134.992	128.221	108.587	44.6131	49.8786	134.992	76.4791	5.12593	13.1	127.612	129.21	108.784	3.4018	1.00277	1.5305	0.819096	14.0671	68.6299
130	2760	2580		(135.56244464127548, 128.24534986713905, 109.11337466784765)	#87806d	135.562	128.245	109.113	43.4011	49.7521	135.562	76.5093	5.40912	12.9187	128.004	129.337	109.305	3.70862	1.00317	1.61505	0.807765	14.0054	67.2808
131	2780	2600		(135.06288751107175, 128.33569530558015, 109.67936226749336)	#87806d	135.063	128.336	109.679	44.0987	47.9243	135.063	76.5072	5.30932	12.6646	127.901	129.328	109.866	3.87027	1.00314	1.58526	0.791874	13.7325	67.2554
132	2800	2620		(135.24712134632418, 128.34100974313552, 109.65367581930913)	#87806d	135.247	128.341	109.654	43.8097	48.2548	135.247	76.5159	5.36302	12.691	127.988	129.365	109.841	3.8758	1.00325	1.60129	0.793523	13.7776	67.0918
133	2820	2640		(135.21877767936226, 128.2311780336581, 109.00088573959256)	#87806d	135.219	128.231	109.001	44.0088	49.4426	135.219	76.4918	5.27906	12.9384	127.809	129.263	109.193	3.62029	1.00294	1.57622	0.808992	13.9739	67.8038
134	2840	2660		(135.325952170062, 128.2267493356953, 110.13817537643932)	#87806e	135.326	128.227	110.138	43.0889	47.4623	135.326	76.4983	5.54413	12.4478	128.088	129.291	110.319	4.17624	1.00302	1.65537	0.778316	13.6266	65.9922
135	2860	2680		(135.35872453498672, 128.53321523472098, 109.41098317094774)	#87806d	135.359	128.533	109.411	44.2171	48.8825	135.359	76.5572	5.25419	12.8684	128.053	129.538	109.602	3.67108	1.00379	1.56879	0.80462	13.8998	67.7898
136	2880	2700		(135.29672276350752, 128.28432240921168, 109.33569530558016)	#87806d	135.297	128.284	109.336	43.7932	48.93	135.297	76.5062	5.34494	12.8149	127.931	129.324	109.525	3.76051	1.00312	1.59589	0.801272	13.8849	67.3596
137	2900	2720		(135.36049601417184, 128.26306465899026, 110.03897254207263)	#87806e	135.36	128.263	110.039	43.1825	47.7022	135.36	76.5066	5.51738	12.5055	128.096	129.325	110.221	4.11368	1.00313	1.64738	0.781923	13.6685	66.193
138	2920	2740		(134.81310894596987, 128.58193091231178, 109.5199291408326)	#86806d	134.813	128.582	109.52	45.2185	47.8422	134.813	76.5439	5.06887	12.7972	127.823	129.482	109.711	3.63978	1.00362	1.51346	0.800164	13.7645	68.3919
139	2940	2760		(135.37023914968998, 128.45881310894598, 110.16209034543844)	#87806e	135.37	128.459	110.162	43.5495	47.4852	135.37	76.5452	5.44564	12.517	128.186	129.487	110.345	4.06889	1.00364	1.62596	0.782646	13.6503	66.4881
140	2960	2780		(135.04074402125775, 128.38883968113376, 109.4384410983171)	#87806d	135.041	128.389	109.438	44.411	48.3453	135.041	76.5159	5.22679	12.7858	127.858	129.365	109.628	3.72485	1.00325	1.56061	0.799451	13.8129	67.7654
141	2980	2800		(135.3153232949513, 128.5093002657219, 109.62001771479186)	#87806d	135.315	128.509	109.62	44.1075	48.4225	135.315	76.5513	5.29355	12.7661	128.066	129.513	109.809	3.77827	1.00372	1.58055	0.798217	13.8201	67.4783
142	3000	2820		(135.3020372010629, 128.24357838795393, 110.41364038972542)	#87806e	135.302	128.244	110.414	42.9837	46.9065	135.302	76.5013	5.58253	12.3317	128.136	129.303	110.592	4.2952	1.00306	1.66683	0.77106	13.5365	65.6439
143	3020	2840		(134.5438441098317, 128.9884853852967, 110.10097431355182)	#86806e	134.544	128.988	110.101	46.3632	46.3264	134.544	76.6126	4.88867	12.6579	127.933	129.771	110.29	3.68962	1.00452	1.45966	0.791453	13.5691	68.8826
144	3040	2860		(135.118689105403, 128.8742249778565, 110.74933569530558)	#87806e	135.119	128.874	110.749	44.6254	45.9906	135.119	76.6164	5.26788	12.3802	128.309	129.787	110.931	4.10569	1.00457	1.57288	0.774091	13.4544	66.9498
145	3060	2880		(135.50044286979627, 128.55978742249778, 110.54295837023915)	#87806e	135.5	128.56	110.543	43.3141	46.9678	135.5	76.5712	5.51362	12.3941	128.357	129.597	110.723	4.21075	1.00398	1.64626	0.77496	13.5652	66.0177
146	3080	2900		(135.11780336581046, 128.67759078830824, 110.86448184233835)	#87806e	135.118	128.678	110.864	44.0676	45.7719	135.118	76.5786	5.39033	12.2655	128.271	129.628	111.043	4.26127	1.00407	1.60944	0.766921	13.3977	66.276
147	3100	2920		(135.2577502214349, 128.43666961913198, 110.33569530558016)	#87806e	135.258	128.437	110.336	43.5782	46.9853	135.258	76.5366	5.45399	12.426	128.159	129.451	110.517	4.15058	1.00352	1.62845	0.776956	13.5703	66.3025
148	3120	2940		(134.9955713020372, 128.54827280779452, 110.47652790079717)	#86806e	134.996	128.548	110.477	44.223	46.3153	134.996	76.5475	5.33789	12.3825	128.093	129.497	110.657	4.13164	1.00367	1.59379	0.774233	13.484	66.6799
149	3140	2960		(134.60850310008857, 128.88928255093003, 110.70947741364039)	#86806e	134.609	128.889	110.709	45.6415	45.2739	134.609	76.5977	5.08203	12.3654	128.056	129.708	110.891	4.03391	1.00432	1.51739	0.773166	13.369	67.658
150	3160	2980		(135.32860938883968, 128.5438441098317, 109.78033658104518)	#87806d	135.329	128.544	109.78	44.066	48.1407	135.329	76.5589	5.31242	12.7084	128.116	129.545	109.968	3.83783	1.00382	1.58618	0.794612	13.7741	67.3139
151	3180	3000		(134.8857395925598, 128.43932683790965, 109.57395925597874)	#86806d	134.886	128.439	109.574	44.7192	47.8516	134.886	76.5195	5.17638	12.7319	127.825	129.38	109.763	3.74674	1.0033	1.54556	0.796082	13.744	67.8749
152	3200	3020		(134.75907883082374, 128.674047829938, 110.47829937998229)	#86806e	134.759	128.674	110.478	44.9633	45.9457	134.759	76.5619	5.1954	12.4059	128.017	129.557	110.66	4.04519	1.00385	1.55124	0.775699	13.4499	67.2768
153	3220	3040		(135.3303808680248, 128.5093002657219, 110.26837909654562)	#87806e	135.33	128.509	110.268	43.6699	47.2238	135.33	76.5535	5.42788	12.4845	128.203	129.523	110.451	4.08823	1.00375	1.62066	0.780612	13.6134	66.5021
154	3240	3060		(135.45438441098318, 128.42161204605847, 110.57838795394154)	#87806e	135.454	128.422	110.578	43.0372	46.8304	135.454	76.5426	5.57557	12.3299	128.299	129.477	110.757	4.29561	1.0036	1.66475	0.770944	13.5319	65.6675
155	3260	3080		(135.2090345438441, 128.60407440212578, 110.93888396811337)	#87806e	135.209	128.604	110.939	43.6714	45.7727	135.209	76.5685	5.4729	12.2157	128.307	129.585	111.116	4.34396	1.00394	1.6341	0.763806	13.3857	65.8666
156	3280	3100		(134.85828166519045, 128.94242692648362, 110.21700620017715)	#86806e	134.858	128.942	110.217	45.5953	46.5935	134.858	76.6173	5.04026	12.615	128.096	129.79	110.404	3.79392	1.00458	1.50492	0.788775	13.5847	68.2211
157	3300	3120		(135.24092116917626, 128.60850310008857, 110.58193091231178)	#87806e	135.241	128.609	110.582	43.8621	46.4951	135.241	76.5698	5.41015	12.3743	128.253	129.591	110.762	4.17551	1.00396	1.61536	0.773725	13.5053	66.3847
158	3320	3140		(135.21523472099202, 128.8441098317095, 110.74579273693534)	#87806e	135.215	128.844	110.746	44.3778	46.1465	135.215	76.6146	5.31464	12.3788	128.346	129.779	110.927	4.12878	1.00455	1.58684	0.774006	13.4715	66.7646
159	3340	3160		(134.90611160318866, 128.95305580159433, 111.47918511957485)	#86806f	134.906	128.953	111.479	44.7533	44.2817	134.906	76.6245	5.30244	12.0747	128.375	129.821	111.654	4.39281	1.00468	1.5832	0.754992	13.1877	66.2921
160	3360	3180		(135.44641275465014, 128.31089459698848, 110.63684676705049)	#87806e	135.446	128.311	110.637	42.7433	46.7081	135.446	76.521	5.64089	12.2674	128.272	129.386	110.814	4.38147	1.00332	1.68426	0.767041	13.5022	65.3058
161	3380	3200		(135.50841452612931, 128.79185119574845, 111.53852967227635)	#87806f	135.508	128.792	111.539	43.1875	45.1066	135.508	76.6189	5.59658	12.0398	128.632	129.797	111.711	4.56105	1.0046	1.67103	0.752809	13.277	65.0692
162	3400	3220		(134.86182462356066, 128.85739592559787, 111.01682905225863)	#86806f	134.862	128.857	111.017	44.8913	45.0867	134.862	76.603	5.24406	12.2401	128.231	129.73	111.195	4.21769	1.00439	1.56577	0.765329	13.3161	66.8081
163	3420	3240		(135.4977856510186, 128.5349867139061, 111.59787422497786)	#87806f	135.498	128.535	111.598	42.5201	44.9784	135.498	76.5689	5.73536	11.9289	128.559	129.587	111.767	4.72257	1.00395	1.71246	0.745876	13.2361	64.322
164	3440	3260		(135.01948627103633, 128.48804251550044, 111.56687333923827)	#87806f	135.019	128.488	111.567	43.2903	44.293	135.019	76.5396	5.59385	11.8921	128.304	129.464	111.736	4.68309	1.00356	1.67021	0.743573	13.1421	64.8085
165	3460	3280		(134.89371124889283, 128.86448184233836, 111.23472099202834)	#86806f	134.894	128.864	111.235	44.7097	44.7244	134.894	76.6063	5.29453	12.1504	128.293	129.744	111.411	4.32042	1.00444	1.58084	0.759722	13.2538	66.4549
166	3480	3300		(135.237378210806, 128.6235606731621, 110.98317094774137)	#87806e	135.237	128.624	110.983	43.6388	45.7331	135.237	76.5735	5.48127	12.205	128.336	129.606	111.16	4.35772	1.00401	1.6366	0.763136	13.3793	65.8151
167	3500	3320		(135.02391496899912, 128.8857395925598, 110.94508414526129)	#87806e	135.024	128.886	110.945	44.7048	45.4742	135.024	76.6151	5.26944	12.2922	128.305	129.781	111.124	4.18392	1.00455	1.57335	0.768591	13.3741	66.7961
168	3520	3340		(135.2400354295837, 128.54295837023915, 111.42781222320637)	#87806f	135.24	128.543	111.428	43.1253	44.8988	135.24	76.5592	5.61168	11.9863	128.401	129.546	111.599	4.61077	1.00382	1.67554	0.749461	13.2349	64.9122
169	3540	3360		(134.8724534986714, 128.97519929140833, 111.64658990256865)	#86806f	134.872	128.975	111.647	44.7655	43.9126	134.872	76.6278	5.31333	12.0073	128.399	129.835	111.82	4.45812	1.00472	1.58645	0.750775	13.1304	66.1302
170	3560	3380		(135.3746678476528, 128.49867139061115, 111.19043401240036)	#87806f	135.375	128.499	111.19	42.941	45.5549	135.375	76.5557	5.63175	12.0841	128.406	129.532	111.364	4.53584	1.00377	1.68153	0.755579	13.332	65.0123
171	3580	3400		(135.59964570416298, 128.4605845881311, 111.41895482728079)	#87806f	135.6	128.461	111.419	42.2857	45.4727	135.6	76.5584	5.77148	11.9891	128.55	129.543	111.589	4.68877	1.00381	1.72325	0.749639	13.306	64.2942
172	3600	3420		(135.66696191319753, 128.5394154118689, 111.10540301151461)	#87806f	135.667	128.539	111.105	42.5885	46.166	135.667	76.5757	5.69139	12.1556	128.545	129.615	111.28	4.50644	1.00404	1.69933	0.760046	13.422	64.9104
173	3620	3440		(134.83613817537645, 129.09743135518158, 110.60761736049601)	#86816e	134.836	129.097	110.608	45.7886	45.8206	134.836	76.6473	5.03224	12.4946	128.211	129.916	110.793	3.90091	1.00497	1.50252	0.781242	13.4699	68.0627
174	3640	3460		(135.06997342781222, 128.61558901682906, 112.40832595217006)	#878070	135.07	128.616	112.408	42.9111	42.7832	135.07	76.5685	5.71335	11.5754	128.537	129.586	112.57	5.01963	1.00394	1.70589	0.72377	12.9086	63.7301
175	3660	3480		(135.02391496899912, 128.8193091231178, 111.52524357838796)	#87806f	135.024	128.819	111.525	44.1576	44.3785	135.024	76.6038	5.41872	12.0194	128.401	129.734	111.698	4.49296	1.0044	1.61792	0.751533	13.1844	65.7327
176	3680	3500		(134.71744906997344, 128.78122232063774, 111.91939769707706)	#86806f	134.717	128.781	111.919	44.377	43.1533	134.717	76.5845	5.41445	11.8146	128.318	129.653	112.088	4.67183	1.00415	1.61665	0.738728	12.9962	65.3788
177	3700	3520		(135.31620903454385, 128.73427812223207, 111.63064658990257)	#87806f	135.316	128.734	111.631	43.3267	44.6348	135.316	76.5999	5.5802	11.9672	128.539	129.717	111.802	4.61482	1.00435	1.66614	0.748266	13.2042	65.0007
178	3720	3540		(134.92471213463241, 128.79362267493357, 111.90434012400354)	#86806f	134.925	128.794	111.904	44.02	43.5072	134.925	76.5956	5.47421	11.8403	128.42	129.699	112.073	4.67655	1.0043	1.63449	0.74033	13.0445	65.187
179	3740	3560		(135.13551815766164, 128.6767050487157, 111.87333923826395)	#87806f	135.136	128.677	111.873	43.3408	43.8956	135.136	76.5818	5.59762	11.8305	128.481	129.641	112.041	4.74157	1.00412	1.67134	0.739718	13.0879	64.6787
180	3760	3580		(135.37023914968998, 128.5748449955713, 111.57307351638619)	#87806f	135.37	128.575	111.573	42.8667	44.8273	135.37	76.5712	5.66773	11.9435	128.504	129.597	111.743	4.6763	1.00398	1.69227	0.746786	13.2201	64.6135
181	3780	3600		(135.37732506643047, 128.68999114260407, 111.0947741364039)	#87806f	135.377	128.69	111.095	43.4762	45.7392	135.377	76.5926	5.51637	12.1887	128.448	129.686	111.271	4.3905	1.00426	1.64708	0.762116	13.3789	65.6494
182	3800	3620		(135.70504871567758, 128.4056687333924, 112.25420726306466)	#878070	135.705	128.406	112.254	41.3242	44.0659	135.705	76.5543	6.00055	11.6187	128.752	129.526	112.416	5.1233	1.00376	1.79165	0.726476	13.0767	62.6856
183	3820	3640		(135.68556244464128, 128.67139061116032, 111.51195748449956)	#87806f	135.686	128.671	111.512	42.5905	45.4305	135.686	76.603	5.71138	12.0246	128.676	129.73	111.684	4.6306	1.00439	1.7053	0.751854	13.312	64.5934
184	3840	3660		(135.1789193976971, 129.0372010628875, 111.1036315323295)	#87816f	135.179	129.037	111.104	44.6937	45.4154	135.179	76.6513	5.27589	12.2846	128.46	129.933	111.283	4.19679	1.00503	1.57528	0.768113	13.3696	66.7578
185	3860	3680		(135.28255093002656, 128.65367581930911, 112.35872453498672)	#878070	135.283	128.654	112.359	42.6498	43.2101	135.283	76.5847	5.75481	11.6247	128.643	129.654	112.522	4.99714	1.00415	1.71827	0.726852	12.9712	63.6623
186	3880	3700		(135.28786536758193, 128.45172719220548, 112.3808680248007)	#878070	135.288	128.452	112.381	42.0942	43.1767	135.288	76.546	5.8637	11.5491	128.587	129.491	112.542	5.11374	1.00365	1.75078	0.722124	12.9524	63.0822
187	3900	3720		(134.94596988485387, 129.0132860938884, 112.00354295837023)	#868170	134.946	129.013	112.004	44.4846	43.353	134.946	76.6392	5.38957	11.8713	128.518	129.882	112.174	4.61424	1.00487	1.60922	0.742271	13.0374	65.5819
188	3920	3740		(135.22409211691763, 128.99025686448184, 111.64570416297609)	#87806f	135.224	128.99	111.646	44.1367	44.4631	135.224	76.6455	5.42263	12.0381	128.576	129.909	111.819	4.48155	1.00495	1.61909	0.752704	13.2031	65.7506
189	3940	3760		(135.41984056687335, 128.79362267493357, 112.38795394154118)	#878070	135.42	128.794	112.388	42.7381	43.3698	135.42	76.6177	5.73513	11.6681	128.759	129.792	112.552	4.95191	1.00459	1.7124	0.729568	13.0014	63.8249

## Sheet: Well 4
frame number	Time (s)	normalised time	Well Coordinates	average color	hexcode	red	green	blue	hue	saturation	value	lightness	a_component	b_component	x	y	z	delta_e	light_ratio	a_ratio	b_ratio	chroma_ab	hue_ab
1	180	0	(629, 106)	(139.70327723649248, 133.98139946855625, 105.41364038972542)	#8b8569	139.703	133.981	105.414	49.9879	62.5888	139.703	77.7684	3.18443	16.7194	131.072	134.69	105.699	0	1	1	1	17.0199	79.2164
2	200	20		(139.8015943312666, 134.12046058458813, 105.72276350752878)	#8b8669	139.802	134.12	105.723	49.9977	62.1602	139.802	77.7995	3.20934	16.6324	131.225	134.824	106.007	0.0955977	1.0004	1.00782	0.994801	16.9392	79.0786
3	220	40		(140.1567759078831, 134.10008857395925, 106.07883082373782)	#8c866a	140.157	134.1	106.079	49.3362	62.0011	140.157	77.8111	3.40646	16.4919	131.464	134.874	106.359	0.320706	1.00055	1.06972	0.986395	16.84	78.3295
4	240	60		(141.5730735163862, 135.281665190434, 106.80956598759964)	#8d876a	141.573	135.282	106.81	49.1414	62.6157	141.573	78.0927	3.43612	16.6435	132.67	136.092	107.094	0.417409	1.00417	1.07904	0.995464	16.9945	78.335
5	260	80		(141.77147918511957, 135.32683790965456, 106.82905225863595)	#8d876a	141.771	135.327	106.829	48.9338	62.8499	141.771	78.1093	3.48285	16.6632	132.785	136.164	107.114	0.456489	1.00438	1.09371	0.99664	17.0233	78.1943
6	280	100		(141.11337466784767, 135.71744906997344, 106.98759964570417)	#8d876a	141.113	135.717	106.988	50.5129	61.6672	141.113	78.1559	3.10748	16.6708	132.615	136.367	107.275	0.398023	1.00498	0.975836	0.997093	16.9579	79.4411
7	300	120		(141.8210806023029, 135.33126660761735, 106.44995571302037)	#8d876a	141.821	135.331	106.45	48.9913	63.5987	141.821	78.1112	3.42306	16.8367	132.735	136.173	106.739	0.433824	1.00441	1.07494	1.00702	17.1812	78.5079
8	320	140		(141.2533215234721, 135.20637732506643, 106.5837023914969)	#8d876a	141.253	135.206	106.584	49.535	62.5879	141.253	78.065	3.32396	16.6975	132.445	135.972	106.87	0.328458	1.00381	1.04382	0.998693	17.0252	78.7414
9	340	160		(141.5659875996457, 134.74756421612045, 106.91674047829937)	#8d866a	141.566	134.748	106.917	48.1929	62.413	141.566	77.9926	3.71597	16.4252	132.522	135.658	107.195	0.647514	1.00288	1.16692	0.982408	16.8403	77.2523
10	360	180		(141.79716563330382, 135.18423383525243, 107.31532329495128)	#8d876b	141.797	135.184	107.315	48.4932	62.0102	141.797	78.0848	3.65568	16.4039	132.851	136.058	107.594	0.649386	1.00407	1.14798	0.98113	16.8063	77.4367
11	380	200		(141.58724534986715, 135.51815766164748, 107.41364038972542)	#8d876b	141.587	135.518	107.414	49.3443	61.547	141.587	78.139	3.44301	16.4518	132.871	136.293	107.695	0.525126	1.00476	1.0812	0.983998	16.8082	78.1798
12	400	220		(141.74136403897253, 135.48538529672277, 106.98228520814881)	#8d876a	141.741	135.485	106.982	49.2011	62.5334	141.741	78.1381	3.42545	16.6435	132.85	136.29	107.267	0.447765	1.00475	1.07569	0.995459	16.9923	78.3701
13	420	240		(141.55535872453498, 135.59610274579273, 106.40921169176262)	#8d876a	141.555	135.596	106.409	49.8266	63.3128	141.555	78.1498	3.19882	16.9204	132.679	136.34	106.701	0.431369	1.0049	1.00452	1.01203	17.2202	79.2946
14	440	260		(141.3436669619132, 134.9362267493357, 107.5243578387954)	#8d866b	141.344	134.936	107.524	48.6323	61.0139	141.344	78.0204	3.66924	16.2004	132.593	135.779	107.798	0.753536	1.00324	1.15225	0.968961	16.6107	77.2383
15	460	280		(141.43666961913198, 135.67847652790078, 106.69884853852967)	#8d876a	141.437	135.678	106.699	50.0543	62.6298	141.437	78.1611	3.17621	16.8094	132.704	136.389	106.989	0.402916	1.00505	0.99742	1.00538	17.1068	79.2998
16	480	300		(141.55890168290523, 134.71479185119574, 107.348095659876)	#8d866b	141.559	134.715	107.348	47.9966	61.6263	141.559	77.9872	3.81385	16.223	132.595	135.635	107.622	0.83091	1.00281	1.19766	0.970311	16.6653	76.7706
17	500	320		(141.39503985828168, 135.34632418069089, 106.89282550930027)	#8d876a	141.395	135.346	106.893	49.4812	62.2233	141.395	78.0977	3.36241	16.6146	132.619	136.114	107.177	0.388698	1.00423	1.05589	0.993734	16.9514	78.5592
18	520	340		(141.51461470327723, 135.58104517271923, 106.76262178919397)	#8d876a	141.515	135.581	106.763	49.7556	62.6208	141.515	78.1462	3.26169	16.7555	132.725	136.325	107.051	0.387275	1.00486	1.02426	1.00216	17.07	78.9843
19	540	360		(141.5952170062002, 135.41009743135518, 107.02922940655448)	#8d876b	141.595	135.41	107.029	49.2638	62.2502	141.595	78.1182	3.42347	16.5884	132.765	136.203	107.313	0.443395	1.0045	1.07507	0.992167	16.938	78.3392
20	560	380		(142.19220549158547, 134.56421612046057, 107.78830823737822)	#8e866b	142.192	134.564	107.788	46.6969	61.6981	142.192	77.9859	4.18062	16.0249	132.947	135.63	108.056	1.23369	1.0028	1.31283	0.958462	16.5612	75.3784
21	580	400		(141.8060230292294, 135.13286093888397, 107.00974313551816)	#8d876b	141.806	135.133	107.01	48.4933	62.5718	141.806	78.0748	3.62416	16.5236	132.778	136.015	107.291	0.570555	1.00394	1.13809	0.988293	16.9164	77.6291
22	600	420		(141.56953055801594, 135.1789193976971, 107.86448184233835)	#8d876b	141.57	135.179	107.864	48.6238	60.7107	141.57	78.0759	3.69075	16.1433	132.847	136.02	108.138	0.826266	1.00395	1.159	0.965546	16.5598	77.1221
23	620	440		(141.43312666076173, 135.30558015943313, 107.72010628875111)	#8d876b	141.433	135.306	107.72	49.0946	60.7836	141.433	78.0937	3.55606	16.2378	132.791	136.097	107.996	0.689771	1.00418	1.1167	0.971198	16.6226	77.6473
24	640	460		(141.99468556244463, 135.16120460584588, 107.63153232949513)	#8d876b	141.995	135.161	107.632	48.0684	61.7108	141.995	78.0893	3.7931	16.2705	133.004	136.078	107.907	0.821551	1.00413	1.19114	0.973153	16.7068	76.8772
25	660	480		(141.4579273693534, 135.57573073516386, 107.60761736049601)	#8d876b	141.458	135.576	107.608	49.5737	61.0205	141.458	78.145	3.41036	16.3752	132.864	136.319	107.887	0.557905	1.00484	1.07095	0.979416	16.7266	78.2355
26	680	500		(141.36935341009743, 135.3852967227635, 107.51727192205492)	#8d876b	141.369	135.385	107.517	49.3938	61.0619	141.369	78.1055	3.4567	16.3484	132.744	136.148	107.796	0.570418	1.00433	1.0855	0.977811	16.7098	78.0612
27	700	520		(141.77059344552703, 135.13906111603188, 107.26483613817538)	#8d876b	141.771	135.139	107.265	48.4688	62.0648	141.771	78.0752	3.65923	16.41	132.814	136.016	107.544	0.644374	1.00394	1.1491	0.981496	16.813	77.4294
28	720	540		(141.95039858281666, 135.2338352524358, 107.74047829937999)	#8d876b	141.95	135.234	107.74	48.22	61.4548	141.95	78.1014	3.76432	16.2424	133.026	136.13	108.015	0.821388	1.00428	1.1821	0.971469	16.6729	76.9515
29	740	560		(141.33126660761735, 135.2267493356953, 107.9185119574845)	#8d876b	141.331	135.227	107.919	49.038	60.2857	141.331	78.0753	3.59989	16.1179	132.756	136.017	108.192	0.792758	1.00395	1.13047	0.964028	16.5151	77.4098
30	760	580		(141.70770593445528, 135.57573073516386, 107.54472984942427)	#8d876b	141.708	135.576	107.545	49.2305	61.4755	141.708	78.155	3.47988	16.4206	132.974	136.363	107.825	0.570952	1.00497	1.09278	0.982129	16.7853	78.0348
31	780	600		(141.5199291408326, 135.43489813994685, 107.39946855624446)	#8d876b	141.52	135.435	107.399	49.2996	61.4805	141.52	78.1206	3.45885	16.4269	132.809	136.214	107.68	0.533756	1.00453	1.08618	0.982506	16.7871	78.1095
32	800	620		(141.6386182462356, 135.14880425155005, 107.651904340124)	#8d876b	141.639	135.149	107.652	48.5429	61.1882	141.639	78.0725	3.68667	16.2325	132.829	136.005	107.927	0.762738	1.00391	1.15772	0.97088	16.6459	77.2042
33	820	640		(141.87865367581932, 135.02125775022142, 107.20106288751107)	#8d876b	141.879	135.021	107.201	48.1352	62.3264	141.879	78.0573	3.73979	16.4084	132.817	135.939	107.479	0.699016	1.00371	1.1744	0.981398	16.8291	77.1605
34	840	660		(141.68910540301152, 134.97697077059345, 108.10894596988486)	#8d866c	141.689	134.977	108.109	48.007	60.4347	141.689	78.0435	3.87629	15.9796	132.892	135.879	108.378	1.04961	1.00354	1.21726	0.955751	16.443	76.3647
35	860	680		(141.44021257750222, 135.1824623560673, 108.33126660761737)	#8d876c	141.44	135.182	108.331	48.6597	59.6915	141.44	78.0724	3.73762	15.9296	132.879	136.004	108.6	1.01104	1.00391	1.17372	0.952761	16.3622	76.7953
36	880	700		(141.5287865367582, 135.34100974313552, 108.19486271036315)	#8d876c	141.529	135.341	108.195	48.8622	60.0595	141.529	78.1054	3.66252	16.0463	132.944	136.147	108.466	0.891666	1.00433	1.15013	0.959745	16.459	77.1427
37	900	720		(141.44995571302036, 135.72187776793623, 108.15943312666076)	#8d876c	141.45	135.722	108.159	49.6762	60.0147	141.45	78.1733	3.44391	16.1775	133.016	136.443	108.435	0.724468	1.00521	1.08148	0.967592	16.54	77.9821
38	920	740		(141.85739592559787, 134.9406554472985, 107.99734278122232)	#8d866b	141.857	134.941	107.997	47.7435	60.8662	141.857	78.0433	3.92737	16.029	132.941	135.878	108.267	1.05074	1.00353	1.2333	0.958711	16.5032	76.2329
39	940	760		(141.47209920283436, 135.48981399468556, 108.12666076173605)	#8d876c	141.472	135.49	108.127	49.2358	60.1043	141.472	78.1308	3.55801	16.1198	132.949	136.258	108.4	0.79396	1.00466	1.11731	0.964136	16.5078	77.553
40	960	780		(141.4074402125775, 135.50752878653677, 107.94862710363154)	#8d876b	141.407	135.508	107.949	49.42	60.3363	141.407	78.131	3.49353	16.1994	132.887	136.259	108.224	0.705267	1.00466	1.09707	0.968897	16.5718	77.8301
41	980	800		(142.03188662533216, 135.4012400354296, 108.11957484499557)	#8e876c	142.032	135.401	108.12	48.2686	60.8852	142.032	78.137	3.78287	16.134	133.194	136.285	108.392	0.914642	1.00474	1.18793	0.96499	16.5716	76.8045
42	1000	820		(141.53232949512844, 135.60053144375553, 107.96368467670504)	#8d876b	141.532	135.601	107.964	49.3976	60.4809	141.532	78.1535	3.49195	16.2311	132.98	136.357	108.24	0.693756	1.00495	1.09657	0.970793	16.6024	77.8585
43	1020	840		(141.51018600531444, 135.1452612931798, 108.13286093888397)	#8d876c	141.51	135.145	108.133	48.5582	60.1456	141.51	78.0678	3.74006	16.01	132.862	135.985	108.403	0.94948	1.00385	1.17448	0.957574	16.4411	76.8511
44	1040	860		(141.69353410097432, 135.21789193976971, 108.12134632418069)	#8d876c	141.694	135.218	108.121	48.4268	60.4185	141.694	78.0889	3.76227	16.0511	132.972	136.076	108.392	0.93974	1.00412	1.18146	0.960032	16.4862	76.8084
45	1060	880		(142.52347209920285, 134.9291408325952, 108.63861824623561)	#8e866c	142.523	134.929	108.639	46.5527	60.6261	142.523	78.0699	4.27508	15.7899	133.392	135.994	108.902	1.46434	1.00388	1.34249	0.944409	16.3584	74.8505
46	1080	900		(141.94242692648362, 135.1452612931798, 108.39769707705935)	#8d876c	141.942	135.145	108.398	47.8422	60.2632	141.942	78.0861	3.93289	15.9238	133.126	136.064	108.665	1.13755	1.00408	1.23504	0.952416	16.4023	76.1266
47	1100	920		(141.56510186005315, 135.86005314437554, 108.0460584588131)	#8d876c	141.565	135.86	108.046	49.7878	60.3776	141.565	78.2036	3.39217	16.2795	133.093	136.574	108.324	0.65267	1.00559	1.06524	0.97369	16.6291	78.2297
48	1120	940		(141.5925597874225, 135.1806908768822, 108.32949512843224)	#8d876c	141.593	135.181	108.329	48.4343	59.9049	141.593	78.0783	3.78796	15.9405	132.952	136.03	108.598	1.03291	1.00398	1.18953	0.953415	16.3844	76.6327
49	1140	960		(141.88928255093003, 135.59167404782994, 108.16474756421611)	#8d876c	141.889	135.592	108.165	48.7958	60.6089	141.889	78.1669	3.65209	16.1647	133.192	136.415	108.439	0.827757	1.00512	1.14686	0.966822	16.5721	77.2689
50	1160	980		(141.651904340124, 135.5748449955713, 108.31709477413641)	#8d876c	141.652	135.575	108.317	49.0618	60.0089	141.652	78.1544	3.61236	16.0755	133.101	136.361	108.59	0.864093	1.00496	1.13438	0.961491	16.4764	77.3353
51	1180	1000		(141.9007971656333, 135.20283436669618, 108.05225863596102)	#8d876c	141.901	135.203	108.052	48.1272	60.8268	141.901	78.0943	3.82393	16.0914	133.055	136.1	108.324	0.953703	1.00419	1.20082	0.962439	16.5395	76.6323
52	1200	1020		(141.60053144375553, 135.28697962798938, 108.4251550044287)	#8d876c	141.601	135.287	108.425	48.5815	59.7436	141.601	78.0988	3.75721	15.9328	133.008	136.119	108.694	1.02757	1.00425	1.17987	0.952954	16.3698	76.7311
53	1220	1040		(141.71656333038086, 135.22320637732506, 108.70770593445528)	#8d876c	141.717	135.223	108.708	48.1971	59.395	141.717	78.0922	3.88129	15.7964	133.102	136.09	108.973	1.20094	1.00416	1.21883	0.944799	16.2663	76.1955
54	1240	1060		(141.3498671390611, 135.68201948627103, 108.91939769707706)	#8d876c	141.35	135.682	108.919	49.5138	58.5057	141.35	78.1637	3.57849	15.8237	133.107	136.401	109.187	1.05532	1.00508	1.12375	0.946429	16.2233	77.257
55	1260	1080		(141.87068201948628, 135.4712134632418, 108.61558901682905)	#8d876c	141.871	135.471	108.616	48.4539	59.7731	141.871	78.1447	3.79248	15.9267	133.236	136.318	108.884	1.06757	1.00484	1.19095	0.952587	16.372	76.6061
56	1280	1100		(142.1496899911426, 135.07617360496013, 109.2754650132861)	#8e876d	142.15	135.076	109.275	47.0899	58.9725	142.15	78.0838	4.20494	15.5312	133.382	136.054	109.533	1.59772	1.00405	1.32047	0.928932	16.0903	74.8508
57	1300	1120		(141.93091231178033, 135.8547387068202, 108.90434012400354)	#8d876c	141.931	135.855	108.904	48.9613	59.3372	141.931	78.2195	3.68109	15.926	133.442	136.644	109.174	1.03907	1.0058	1.15597	0.952545	16.3458	76.9853
58	1320	1140		(141.64658990256865, 135.81842338352524, 108.37023914969)	#8d876c	141.647	135.818	108.37	49.4913	59.9059	141.647	78.1999	3.50215	16.1292	133.185	136.558	108.645	0.797146	1.00555	1.09977	0.964699	16.505	77.7494
59	1340	1160		(141.74402125775023, 135.21346324180692, 108.63596102745792)	#8d876c	141.744	135.213	108.636	48.165	59.562	141.744	78.0914	3.88107	15.8268	133.098	136.087	108.902	1.1774	1.00415	1.21876	0.946614	16.2957	76.2217
60	1360	1180		(141.46147032772365, 135.31443755535872, 109.12843224092117)	#8d876d	141.461	135.314	109.128	48.593	58.2839	141.461	78.1	3.83518	15.623	133.089	136.124	109.39	1.31735	1.00426	1.20435	0.934425	16.0869	76.2076
61	1380	1200		(141.85119574844995, 135.46147032772365, 108.68644818423384)	#8d876c	141.851	135.461	108.686	48.44	59.6189	141.851	78.1423	3.80466	15.8911	133.237	136.308	108.954	1.10024	1.00481	1.19477	0.950457	16.3402	76.5356
62	1400	1220		(141.6846767050487, 135.35075287865368, 108.82993799822852)	#8d876c	141.685	135.351	108.83	48.4329	59.131	141.685	78.1151	3.83228	15.7811	133.15	136.19	109.095	1.19172	1.00446	1.20344	0.943883	16.2398	76.3505
63	1420	1240		(142.19486271036314, 135.82462356067316, 108.69707705934455)	#8e876c	142.195	135.825	108.697	48.5899	60.072	142.195	78.2241	3.74163	16.0259	133.521	136.664	108.968	0.999531	1.00586	1.17498	0.958522	16.4569	76.8583
64	1440	1260		(141.8768821966342, 135.1789193976971, 109.42604074402126)	#8d876d	141.877	135.179	109.426	47.6158	58.325	141.877	78.0923	4.09494	15.4788	133.31	136.091	109.684	1.57254	1.00416	1.28593	0.925801	16.0113	75.1818
65	1460	1280		(142.1718334809566, 134.92471213463241, 109.25863596102745)	#8e866d	142.172	134.925	109.259	46.7887	59.0332	142.172	78.0563	4.28309	15.4918	133.343	135.934	109.515	1.67234	1.0037	1.34501	0.926581	16.073	74.5453
66	1480	1300		(142.11071744906997, 135.58193091231178, 108.59610274579273)	#8e876c	142.111	135.582	108.596	48.3118	60.1378	142.111	78.1751	3.81297	15.9873	133.384	136.45	108.866	1.04712	1.00523	1.19738	0.956212	16.4357	76.5855
67	1500	1320		(142.11337466784767, 134.95039858281666, 108.651904340124)	#8e866c	142.113	134.95	108.652	47.156	60.0413	142.113	78.0572	4.13353	15.762	133.201	135.938	108.915	1.37867	1.00371	1.29804	0.942739	16.295	75.3053
68	1520	1340		(141.65279007971657, 135.762621789194, 108.93091231178033)	#8d876c	141.653	135.763	108.931	49.1996	58.9051	141.653	78.1911	3.64039	15.8655	133.282	136.52	109.199	1.0562	1.00543	1.14318	0.948931	16.2778	77.077
69	1540	1360		(141.67139061116032, 135.69707705934456, 108.01062887511071)	#8d876c	141.671	135.697	108.011	49.3508	60.5874	141.671	78.1773	3.49948	16.2508	133.087	136.46	108.287	0.697147	1.00526	1.09893	0.971974	16.6233	77.8474
70	1560	1380		(142.1939769707706, 135.2090345438441, 108.91674047829937)	#8e876c	142.194	135.209	108.917	47.4059	59.6769	142.194	78.1096	4.08466	15.7338	133.373	136.166	109.18	1.37776	1.00439	1.2827	0.941049	16.2553	75.4467
71	1580	1400		(142.05048715677592, 135.32063773250664, 108.85296722763508)	#8e876c	142.05	135.321	108.853	47.8367	59.5941	142.05	78.1245	3.97089	15.7872	133.325	136.23	109.118	1.27055	1.00458	1.24697	0.944243	16.2789	75.8815
72	1600	1420		(141.9627989371125, 135.6758193091231, 108.72807794508415)	#8d876c	141.963	135.676	108.728	48.6499	59.6977	141.963	78.187	3.74452	15.9487	133.367	136.502	108.998	1.04056	1.00538	1.17589	0.953907	16.3824	76.7871
73	1620	1440		(141.8210806023029, 135.27192205491585, 108.89548272807795)	#8d876c	141.821	135.272	108.895	48.0655	59.2015	141.821	78.1061	3.92811	15.7369	133.206	136.151	109.159	1.27764	1.00434	1.23354	0.941236	16.2197	75.9847
74	1640	1460		(141.762621789194, 135.44375553587244, 109.55358724534987)	#8d876d	141.763	135.444	109.554	48.229	57.937	141.763	78.1375	3.95292	15.4993	133.362	136.287	109.812	1.4884	1.00475	1.24133	0.927026	15.9954	75.6924
75	1660	1480		(141.88485385296724, 135.06997342781222, 109.13374667847653)	#8d876d	141.885	135.07	109.134	47.5151	58.8613	141.885	78.0715	4.09407	15.5726	133.222	136	109.393	1.49477	1.0039	1.28565	0.931411	16.1018	75.2701
76	1680	1500		(142.47298494242693, 135.1585473870682, 109.00088573959256)	#8e876d	142.473	135.159	109.001	46.8886	59.9088	142.473	78.1117	4.21662	15.7004	133.511	136.175	109.262	1.49049	1.00441	1.32414	0.939054	16.2568	74.9669
77	1700	1520		(142.27280779450842, 134.97519929140833, 109.78742249778566)	#8e866d	142.273	134.975	109.787	46.5214	58.2246	142.273	78.0711	4.39392	15.2839	133.513	135.999	110.039	1.90131	1.00389	1.37981	0.914145	15.903	73.9608
78	1720	1540		(142.1231178033658, 134.8990256864482, 109.55004428697963)	#8e866d	142.123	134.899	109.55	46.6931	58.4432	142.123	78.0502	4.33642	15.3528	133.369	135.908	109.804	1.80942	1.00362	1.36176	0.918263	15.9534	74.2276
79	1740	1560		(141.67493356953057, 135.4162976085031, 109.15589016829053)	#8d876d	141.675	135.416	109.156	48.4524	58.5309	141.675	78.1278	3.86044	15.6584	133.231	136.245	109.418	1.30836	1.00462	1.21229	0.936542	16.1272	76.1504
80	1760	1580		(141.72099202834366, 135.5128432240921, 109.87333923826395)	#8d876d	141.721	135.513	109.873	48.304	57.3038	141.721	78.1495	3.96768	15.3788	133.427	136.339	110.13	1.59872	1.0049	1.24596	0.919817	15.8823	75.5333
81	1780	1600		(142.18334809565988, 135.03454384410983, 109.55624446412754)	#8e876d	142.183	135.035	109.556	46.8536	58.5154	142.183	78.078	4.29082	15.3975	133.442	136.029	109.811	1.75139	1.00398	1.34744	0.920937	15.9842	74.4284
82	1800	1620		(142.2666076173605, 135.13551815766164, 109.62356067316209)	#8e876d	142.267	135.136	109.624	46.8926	58.5097	142.267	78.1005	4.28155	15.4061	133.527	136.126	109.879	1.74318	1.00427	1.34453	0.921451	15.99	74.4687
83	1820	1640		(142.12400354295838, 135.814880425155, 108.56953055801594)	#8e876c	142.124	135.815	108.57	48.7184	60.2037	142.124	78.2191	3.6985	16.0739	133.457	136.642	108.842	0.940251	1.0058	1.16143	0.961391	16.4939	77.0421
84	1840	1660		(141.45881310894598, 134.20194862710363, 108.2621789193977)	#8d866c	141.459	134.202	108.262	46.8839	59.8417	141.459	77.889	4.21114	15.6484	132.57	135.21	108.522	1.48849	1.00155	1.32242	0.935946	16.2052	74.938
85	1860	1680		(141.04074402125775, 134.4534986713906, 108.71833480956599)	#8d866c	141.041	134.453	108.718	47.7721	58.4385	141.041	77.9203	4.03963	15.4987	132.534	135.346	108.976	1.49816	1.00195	1.26856	0.92699	16.0165	75.3913
86	1880	1700		(141.39769707705935, 134.70593445527015, 108.68999114260407)	#8d866c	141.398	134.706	108.69	47.7244	58.9859	141.398	77.9822	4.027	15.6169	132.782	135.614	108.95	1.40393	1.00275	1.26459	0.934061	16.1278	75.5406
87	1900	1720		(141.51638618246236, 134.20283436669618, 109.28520814880426)	#8d866d	141.516	134.203	109.285	46.3854	58.0777	141.516	77.894	4.42892	15.2036	132.803	135.232	109.534	1.96521	1.00161	1.39081	0.909342	15.8356	73.7588
88	1920	1740		(140.92648361381754, 134.7732506643047, 108.97254207263065)	#8c866c	140.926	134.773	108.973	48.4461	57.8192	140.926	77.9763	3.89486	15.4812	132.628	135.588	109.231	1.44258	1.00267	1.2231	0.925943	15.9636	75.8782
89	1940	1760		(141.19929140832596, 134.41895482728077, 108.88485385296723)	#8d866c	141.199	134.419	108.885	47.4106	58.3585	141.199	77.9207	4.14097	15.4258	132.634	135.347	109.14	1.61605	1.00196	1.30038	0.922627	15.9719	74.9735
90	1960	1780		(141.10717449069975, 134.56333038086802, 108.65456155890168)	#8d866c	141.107	134.563	108.655	47.9014	58.6463	141.107	77.9435	3.99501	15.5665	132.588	135.446	108.914	1.42015	1.00225	1.25454	0.931044	16.0709	75.6062
91	1980	1800		(140.98759964570417, 134.8742249778565, 108.4428697962799)	#8c866c	140.988	134.874	108.443	48.7293	58.8627	140.988	77.9964	3.76209	15.7503	132.584	135.675	108.707	1.15095	1.00293	1.1814	0.942041	16.1934	76.5662
92	2000	1820		(141.01860053144375, 135.13374667847654, 108.48538529672277)	#8d876c	141.019	135.134	108.485	49.1467	58.8289	141.019	78.0465	3.65347	15.8166	132.688	135.892	108.752	1.05468	1.00357	1.14729	0.946002	16.233	76.9934
93	2020	1840		(141.16120460584588, 134.7094774136404, 109.63241806908769)	#8d866d	141.161	134.709	109.632	47.7222	56.955	141.161	77.9755	4.13152	15.1886	132.855	135.585	109.883	1.81194	1.00266	1.29741	0.908443	15.7405	74.7829
94	2040	1860		(140.67847652790078, 134.91319751992913, 108.31886625332152)	#8c866c	140.678	134.913	108.319	49.3102	58.6565	140.678	77.9908	3.61747	15.7956	132.419	135.651	108.585	1.04422	1.00286	1.13599	0.944746	16.2045	77.1007
95	2060	1880		(141.31620903454385, 134.42958370239148, 108.90699734278122)	#8d866c	141.316	134.43	108.907	47.2506	58.4813	141.316	77.9275	4.17831	15.4277	132.7	135.377	109.162	1.63755	1.00205	1.31211	0.922743	15.9835	74.846
96	2080	1900		(140.81133746678478, 134.48095659875997, 108.95925597874225)	#8c866c	140.811	134.481	108.959	48.0754	57.682	140.811	77.9166	3.99801	15.3855	132.479	135.33	109.214	1.56939	1.00191	1.25549	0.920222	15.8965	75.4336
97	2100	1920		(141.06908768821967, 134.17360496014172, 109.12843224092117)	#8d866d	141.069	134.174	109.128	47.0469	57.7367	141.069	77.8698	4.26651	15.2313	132.543	135.128	109.379	1.84267	1.0013	1.3398	0.910999	15.8176	74.3517
98	2120	1940		(141.16120460584588, 134.58547387068202, 109.12488928255092)	#8d866d	141.161	134.585	109.125	47.6845	57.8719	141.161	77.951	4.09351	15.371	132.715	135.479	109.379	1.63641	1.00235	1.28548	0.919353	15.9068	75.0875
99	2140	1960		(141.05403011514613, 134.68644818423383, 108.7511071744907)	#8d866c	141.054	134.686	108.751	48.1727	58.3978	141.054	77.9647	3.93602	15.5596	132.619	135.538	109.01	1.39584	1.00252	1.23602	0.930635	16.0498	75.8041
100	2160	1980		(140.92028343666962, 134.99911426040745, 108.82019486271037)	#8c866c	140.92	134.999	108.82	48.9324	58.0862	140.92	78.018	3.75244	15.6196	132.665	135.769	109.082	1.26268	1.00321	1.17837	0.934223	16.064	76.4913
101	2180	2000		(140.82639503985828, 134.86625332152346, 108.37998228520814)	#8c866c	140.826	134.866	108.38	48.9785	58.752	140.826	77.9882	3.7009	15.7641	132.489	135.639	108.645	1.10795	1.00283	1.16219	0.942865	16.1927	76.7881
102	2200	2020		(141.53144375553586, 134.5305580159433, 109.75287865367582)	#8d866d	141.531	134.531	109.753	46.7819	57.2561	141.531	77.9574	4.36375	15.105	133.005	135.506	110.001	2.00816	1.00243	1.37034	0.903443	15.7227	73.8863
103	2220	2040		(141.096545615589, 134.45881310894598, 109.46324180690877)	#8d866d	141.097	134.459	109.463	47.41	57.17	141.097	77.9254	4.20052	15.1779	132.712	135.368	109.713	1.85288	1.00202	1.31908	0.907804	15.7484	74.5305
104	2240	2060		(141.37289636846768, 134.58901682905227, 109.44021257750221)	#8d866d	141.373	134.589	109.44	47.2534	57.5983	141.373	77.9611	4.2224	15.2491	132.883	135.522	109.692	1.81006	1.00248	1.32595	0.91206	15.8229	74.5228
105	2260	2080		(141.36846767050488, 134.5093002657219, 109.06554472984942)	#8d866d	141.368	134.509	109.066	47.2597	58.2679	141.368	77.945	4.18713	15.3873	132.782	135.453	109.32	1.6766	1.00227	1.31488	0.920328	15.9468	74.7775
106	2280	2100		(140.75907883082374, 134.75376439326837, 108.45704162976085)	#8c866c	140.759	134.754	108.457	48.8453	58.5186	140.759	77.9645	3.749	15.6896	132.437	135.537	108.72	1.19067	1.00252	1.17729	0.938406	16.1313	76.5612
107	2300	2120		(140.77945084145261, 134.26217891939768, 109.71479185119574)	#8c866d	140.779	134.262	109.715	47.4122	56.2688	140.779	77.8761	4.24251	14.9828	132.546	135.155	109.96	2.03639	1.00138	1.33227	0.896133	15.5719	74.19
108	2320	2140		(141.36935341009743, 134.44109831709477, 109.19397697077059)	#8d866d	141.369	134.441	109.194	47.0803	58.0375	141.369	77.9326	4.24594	15.3093	132.787	135.399	109.446	1.77256	1.00211	1.33335	0.915664	15.8872	74.499
109	2340	2160		(140.9291408325952, 134.46235606731622, 109.28520814880426)	#8c866d	140.929	134.462	109.285	47.7383	57.2572	140.929	77.9188	4.1093	15.2451	132.596	135.339	109.537	1.74684	1.00193	1.29044	0.911823	15.7892	74.9145
110	2360	2180		(141.18777679362267, 134.6501328609389, 109.9645704162976)	#8d866d	141.188	134.65	109.965	47.437	56.3924	141.188	77.9663	4.23401	15.0266	132.916	135.545	110.211	2.00155	1.00254	1.3296	0.898754	15.6117	74.2639
111	2380	2200		(141.0930026572188, 134.78299379982286, 109.7289636846767)	#8d866d	141.093	134.783	109.729	47.9288	56.6848	141.093	77.9868	4.09196	15.1651	132.864	135.633	109.98	1.81302	1.00281	1.28499	0.907037	15.7075	74.8997
112	2400	2220		(141.21434898139947, 134.7395925597874, 109.29583702391497)	#8d866d	141.214	134.74	109.296	47.8288	57.6373	141.214	77.9825	4.06856	15.3491	132.823	135.615	109.55	1.64473	1.00275	1.27764	0.918043	15.8792	75.1541
113	2420	2240		(141.0088573959256, 134.4933569530558, 109.65367581930913)	#8d866d	141.009	134.493	109.654	47.5322	56.7026	141.009	77.9288	4.19198	15.0996	132.718	135.382	109.902	1.91433	1.00206	1.3164	0.903117	15.6707	74.4841
114	2440	2260		(141.4269264836138, 134.696191319752, 109.52347209920283)	#8d866d	141.427	134.696	109.523	47.3417	57.5236	141.427	77.9836	4.20364	15.2507	132.96	135.62	109.775	1.8006	1.00277	1.32006	0.912156	15.8194	74.5899
115	2460	2280		(141.39503985828168, 134.28520814880426, 109.5243578387954)	#8d866d	141.395	134.285	109.524	46.615	57.4774	141.395	77.9051	4.39534	15.1168	132.817	135.28	109.772	2.01327	1.00176	1.38026	0.904148	15.7428	73.7878
116	2480	2300		(140.7776793622675, 134.51815766164748, 109.58901682905226)	#8c866d	140.778	134.518	109.589	47.9581	56.4941	140.778	77.9238	4.09156	15.1194	132.599	135.361	109.838	1.84578	1.002	1.28486	0.904305	15.6633	74.8575
117	2500	2320		(141.06465899025687, 134.26572187776793, 110.49867139061116)	#8d866e	141.065	134.266	110.499	46.6539	55.2536	141.065	77.8903	4.48678	14.6627	132.844	135.216	110.736	2.43741	1.00157	1.40897	0.876987	15.3338	72.9859
118	2520	2340		(141.23029229406555, 134.4977856510186, 109.83436669619132)	#8d866d	141.23	134.498	109.834	47.1337	56.6873	141.23	77.9391	4.29738	15.0377	132.864	135.427	110.081	2.02378	1.00219	1.3495	0.89942	15.6397	74.0515
119	2540	2360		(140.99645704162975, 134.8503100088574, 109.8414526129318)	#8c866d	140.996	134.85	109.841	48.1634	56.3456	140.996	77.9957	4.04928	15.1307	132.86	135.672	110.092	1.82306	1.00292	1.27159	0.904979	15.6632	75.0176
120	2560	2380		(141.0150575730735, 134.49867139061115, 109.83879539415412)	#8d866d	141.015	134.499	109.839	47.4589	56.3766	141.015	77.9305	4.22747	15.0209	132.76	135.39	110.085	1.99975	1.00208	1.32754	0.898413	15.6044	74.2813
121	2580	2400		(140.6696191319752, 134.325952170062, 110.12754650132861)	#8c866e	140.67	134.326	110.128	47.5378	55.3654	140.67	77.8846	4.2557	14.8155	132.595	135.191	110.37	2.18769	1.00149	1.33641	0.886125	15.4146	73.9734
122	2600	2420		(140.80248007085916, 135.02922940655446, 109.51018600531444)	#8c876d	140.802	135.029	109.51	48.9303	56.6718	140.802	78.0206	3.83361	15.3187	132.754	135.78	109.765	1.56423	1.00324	1.20386	0.916226	15.7911	75.9499
123	2620	2440		(141.22320637732506, 134.44818423383526, 110.29849424269266)	#8d866e	141.223	134.448	110.298	46.8551	55.8393	141.223	77.9306	4.40981	14.8192	132.938	135.39	110.54	2.26682	1.00209	1.3848	0.88635	15.4614	73.4284
124	2640	2460		(141.1718334809566, 134.47652790079715, 109.52878653675819)	#8d866d	141.172	134.477	109.529	47.3047	57.1571	141.172	77.932	4.2292	15.1602	132.768	135.396	109.778	1.88393	1.0021	1.32809	0.906747	15.7391	74.4127
125	2660	2480		(141.32949512843223, 134.5952170062002, 109.94242692648362)	#8d866d	141.329	134.595	109.942	47.1267	56.6315	141.329	77.9617	4.30295	15.0287	132.964	135.525	110.189	2.03636	1.00249	1.35125	0.898881	15.6326	74.0228
126	2680	2500		(141.4534986713906, 134.2533215234721, 110.23383525243578)	#8d866e	141.453	134.253	110.234	46.1622	56.2801	141.453	77.9033	4.56824	14.8013	132.978	135.272	110.474	2.36897	1.00173	1.43455	0.88528	15.4903	72.8478
127	2700	2520		(141.16563330380868, 134.26306465899026, 110.0859167404783)	#8d866e	141.166	134.263	110.086	46.6745	56.142	141.166	77.893	4.44067	14.8485	132.81	135.228	110.328	2.25694	1.0016	1.3945	0.888102	15.4983	73.3499
128	2720	2540		(141.7581930912312, 134.0637732506643, 110.06643046944198)	#8d866e	141.758	134.064	110.066	45.4326	57.0083	141.758	77.8797	4.72838	14.8351	133.035	135.17	110.306	2.43856	1.00143	1.48484	0.887301	15.5704	72.3214
129	2740	2560		(141.1036315323295, 134.35429583702393, 109.55093002657219)	#8d866d	141.104	134.354	109.551	47.1656	57.0215	141.104	77.9063	4.2713	15.1067	132.701	135.285	109.799	1.94962	1.00177	1.34131	0.903544	15.6989	74.2122
130	2760	2580		(141.2444641275465, 134.35606731620902, 110.65899025686448)	#8d866e	141.244	134.356	110.659	46.4869	55.2184	141.244	77.9151	4.53221	14.6346	132.992	135.323	110.896	2.4868	1.00189	1.42324	0.87531	15.3204	72.7927
131	2780	2600		(141.1080602302923, 134.29937998228522, 110.10983170947742)	#8d866e	141.108	134.299	110.11	46.8212	56.0177	141.108	77.8975	4.40865	14.8456	132.798	135.247	110.352	2.24193	1.00166	1.38444	0.88793	15.4864	73.4604
132	2800	2620		(140.5527015057573, 134.99379982285208, 109.59433126660761)	#8c866d	140.553	134.994	109.594	49.2264	56.1667	140.553	78.0039	3.7856	15.2531	132.638	135.708	109.848	1.60216	1.00303	1.18878	0.912299	15.7158	76.0616
133	2820	2640		(140.78299379982286, 134.24977856510185, 109.977856510186)	#8c866d	140.783	134.25	109.978	47.2751	55.7973	140.783	77.8745	4.30108	14.8643	132.597	135.148	110.221	2.16781	1.00136	1.35066	0.889047	15.4741	73.8619
134	2840	2660		(141.09565987599646, 134.41452612931798, 110.46501328609389)	#8d866e	141.096	134.415	110.465	46.9128	55.3583	141.096	77.9195	4.41713	14.7271	132.898	135.342	110.705	2.3477	1.00194	1.3871	0.880838	15.3752	73.3043
135	2860	2680		(141.25952170062, 133.93976970770592, 110.31886625332152)	#8d856e	141.26	133.94	110.319	45.8056	55.8537	141.26	77.8366	4.67596	14.6503	132.802	134.984	110.555	2.55153	1.00088	1.46838	0.876248	15.3784	72.2984
136	2880	2700		(141.21523472099202, 134.57395925597874, 110.94862710363154)	#8d866e	141.215	134.574	110.949	46.8345	54.6541	141.215	77.9555	4.47187	14.5766	133.103	135.498	111.185	2.50682	1.00241	1.40429	0.871837	15.2471	72.9448
137	2900	2720		(140.9317980513729, 134.6979627989371, 110.08503100088573)	#8c866e	140.932	134.698	110.085	47.8746	55.8137	140.932	77.9651	4.15034	14.9713	132.83	135.54	110.331	2.00681	1.00253	1.30332	0.895449	15.536	74.5056
138	2920	2740		(141.08060230292293, 134.72984942426928, 109.91054030115146)	#8d866d	141.081	134.73	109.911	47.7753	56.3392	141.081	77.9767	4.14934	15.0681	132.878	135.59	110.159	1.92388	1.00268	1.30301	0.901233	15.6289	74.6039
139	2940	2760		(140.98405668733392, 134.47032772364923, 110.94331266607617)	#8c866e	140.984	134.47	110.943	46.9902	54.3351	140.984	77.9266	4.44636	14.5295	132.957	135.373	111.179	2.53243	1.00203	1.39628	0.869019	15.1946	72.9846
140	2960	2780		(141.2976085031001, 134.0921169176262, 110.66873339238263)	#8d866e	141.298	134.092	110.669	45.8849	55.276	141.298	77.8677	4.68141	14.5498	132.938	135.118	110.903	2.63781	1.00128	1.47009	0.870233	15.2843	72.1643
141	2980	2800		(140.93445527015058, 134.24357838795393, 110.6209034543844)	#8c866e	140.934	134.244	110.621	46.7567	54.8479	140.934	77.8811	4.47896	14.5933	132.798	135.177	110.857	2.49172	1.00145	1.40652	0.872838	15.2652	72.9378
142	3000	2820		(140.6474756421612, 134.43046944198406, 110.57395925597874)	#8c866e	140.647	134.43	110.574	47.5964	54.5246	140.647	77.9044	4.28408	14.6532	132.706	135.277	110.813	2.34454	1.00175	1.34532	0.87642	15.2666	73.7029
143	3020	2840		(141.0150575730735, 134.89459698848538, 110.19840566873339)	#8d866e	141.015	134.895	110.198	48.0835	55.7263	141.015	78.0057	4.10314	14.9906	132.954	135.715	110.445	1.97206	1.00305	1.2885	0.8966	15.542	74.6922
144	3040	2860		(140.9955713020372, 134.6014171833481, 111.07617360496015)	#8c866f	140.996	134.601	111.076	47.1772	54.1112	140.996	77.952	4.41153	14.5146	133.03	135.483	111.311	2.52992	1.00236	1.38534	0.868131	15.1702	73.094
145	3060	2880		(140.9955713020372, 134.25863596102747, 110.28166519043401)	#8c866e	140.996	134.259	110.282	46.8393	55.5482	140.996	77.8856	4.42543	14.7499	132.764	135.196	110.521	2.33082	1.00151	1.38971	0.882202	15.3995	73.2991
146	3080	2900		(141.46235606731622, 134.37289636846768, 110.19751992914084)	#8d866e	141.462	134.373	110.198	46.3947	56.358	141.462	77.926	4.50523	14.856	133.012	135.371	110.439	2.28946	1.00203	1.41477	0.888548	15.5241	73.1295
147	3100	2920		(141.16829052258635, 134.5952170062002, 109.65544729849424)	#8d866d	141.168	134.595	109.655	47.485	56.9234	141.168	77.9544	4.19441	15.1426	132.828	135.493	109.905	1.88175	1.00239	1.31716	0.90569	15.7127	74.5175
148	3120	2940		(141.1895482728078, 134.4056687333924, 111.36669619131975)	#8d866f	141.19	134.406	111.367	46.3516	53.8625	141.19	77.9239	4.62757	14.3401	133.122	135.361	111.597	2.78709	1.002	1.45319	0.857692	15.0682	72.115
149	3140	2960		(140.92736935341009, 135.096545615589, 110.50132860938884)	#8c876e	140.927	135.097	110.501	48.5016	55.0542	140.927	78.0407	4.03447	14.9171	133.035	135.867	110.747	2.01121	1.0035	1.26693	0.892203	15.453	74.8659
150	3160	2980		(141.15411868910542, 134.64216120460586, 110.34543844109832)	#8d866e	141.154	134.642	110.345	47.3179	55.657	141.154	77.9644	4.30107	14.8559	132.974	135.536	110.588	2.18126	1.00252	1.35066	0.888542	15.466	73.8532
151	3180	3000		(141.09477413640388, 134.28963684676705, 110.8086802480071)	#8d866e	141.095	134.29	110.809	46.5183	54.7359	141.095	77.8968	4.54519	14.5379	132.928	135.244	111.043	2.57431	1.00165	1.42732	0.869523	15.2318	72.6384
152	3200	3020		(141.26306465899026, 134.1302037201063, 110.3808680248007)	#8d866e	141.263	134.13	110.381	46.1418	55.7468	141.263	77.8727	4.59534	14.6845	132.875	135.14	110.618	2.47832	1.00134	1.44306	0.878295	15.3868	72.6232
153	3220	3040		(141.2338352524358, 134.35429583702393, 110.52170062001771)	#8d866e	141.234	134.354	110.522	46.56	55.4513	141.234	77.914	4.5029	14.6929	132.959	135.318	110.76	2.42199	1.00187	1.41404	0.878797	15.3674	72.9614
154	3240	3060		(141.50752878653677, 133.97165633303808, 110.55801594331267)	#8d856e	141.508	133.972	110.558	45.3906	55.7718	141.508	77.8533	4.78771	14.5741	132.982	135.056	110.792	2.67952	1.00109	1.50347	0.87169	15.3404	71.8143
155	3260	3080		(141.27192205491585, 134.91585473870683, 111.022143489814)	#8d866f	141.272	134.916	111.022	47.3928	54.6017	141.272	78.0222	4.33677	14.6578	133.252	135.787	111.261	2.37535	1.00326	1.36187	0.876696	15.2859	73.5182
156	3280	3100		(141.23029229406555, 134.5093002657219, 110.91585473870683)	#8d866e	141.23	134.509	110.916	46.6974	54.7346	141.23	77.9439	4.5022	14.5712	133.084	135.448	111.152	2.52627	1.00226	1.41382	0.871515	15.2509	72.8299
157	3300	3120		(141.01948627103633, 134.70504871567758, 110.88042515500443)	#8d866e	141.019	134.705	110.88	47.4294	54.4993	141.019	77.972	4.33034	14.6342	133.034	135.569	111.119	2.38801	1.00262	1.35985	0.875283	15.2614	73.5162
158	3320	3140		(141.04074402125775, 134.4933569530558, 111.0726306465899)	#8d866f	141.041	134.493	111.073	46.8913	54.182	141.041	77.9336	4.4787	14.4848	133.017	135.403	111.307	2.58761	1.00212	1.40644	0.866348	15.1614	72.8184
159	3340	3160		(141.05137289636846, 134.5659875996457, 110.53587245349867)	#8d866e	141.051	134.566	110.536	47.2483	55.1675	141.051	77.9463	4.34201	14.7415	132.938	135.458	110.776	2.29858	1.00229	1.36351	0.881704	15.3677	73.5881
160	3360	3180		(141.16031886625333, 134.52701505757307, 110.6651904340124)	#8d866e	141.16	134.527	110.665	46.9488	55.0881	141.16	77.9438	4.42189	14.6806	133.005	135.447	110.904	2.39135	1.00225	1.3886	0.87806	15.3321	73.2374
161	3380	3200		(141.1824623560673, 134.49512843224093, 110.93356953055802)	#8d866e	141.182	134.495	110.934	46.7354	54.6347	141.182	77.9394	4.49701	14.5556	133.06	135.428	111.169	2.53653	1.0022	1.41219	0.870583	15.2345	72.8313
162	3400	3220		(141.1275465013286, 134.73073516386182, 110.96634189548273)	#8d866e	141.128	134.731	110.966	47.2748	54.4976	141.128	77.9814	4.3697	14.6128	133.112	135.61	111.204	2.42653	1.00274	1.37221	0.874002	15.2521	73.3516
163	3420	3240		(141.71124889282552, 134.66164747564216, 110.80779450841453)	#8d866e	141.711	134.662	110.808	46.313	55.6087	141.711	77.9919	4.56306	14.7006	133.345	135.656	111.046	2.45482	1.00287	1.43293	0.879254	15.3925	72.7556
164	3440	3260		(141.1789193976971, 134.3941541186891, 111.50398582816652)	#8d866f	141.179	134.394	111.504	46.2818	53.5994	141.179	77.9216	4.65647	14.2763	133.141	135.352	111.733	2.85636	1.00197	1.46226	0.853879	15.0165	71.9354
165	3460	3280		(141.12666076173605, 134.40655447298494, 110.77059344552701)	#8d866e	141.127	134.407	110.771	46.7174	54.85	141.127	77.92	4.49065	14.594	132.972	135.345	111.007	2.49926	1.00195	1.41019	0.872881	15.2693	72.8966
166	3480	3300		(141.140832595217, 134.08060230292293, 112.05137289636846)	#8d8670	141.141	134.081	112.051	45.4375	52.5561	141.141	77.8625	4.90496	13.9374	133.134	135.096	112.272	3.27241	1.00121	1.5403	0.833605	14.7753	70.6115
167	3500	3320		(140.93888396811337, 134.75199291408325, 111.05225863596102)	#8c866f	140.939	134.752	111.052	47.5793	54.0737	140.939	77.9779	4.31441	14.569	133.044	135.595	111.289	2.43818	1.00269	1.35485	0.871386	15.1944	73.5041
168	3520	3340		(141.45704162976085, 134.43578387953943, 111.39858281665191)	#8d866f	141.457	134.436	111.399	45.9848	54.1854	141.457	77.9406	4.7061	14.3548	133.269	135.433	111.629	2.81716	1.00221	1.47785	0.858572	15.1065	71.8487
169	3540	3360		(140.9450841452613, 134.28963684676705, 110.82285208148804)	#8c866e	140.945	134.29	110.823	46.7431	54.4976	140.945	77.8907	4.49909	14.5212	132.857	135.218	111.058	2.56425	1.00157	1.41284	0.868523	15.2022	72.7855
170	3560	3380		(140.99645704162975, 134.84056687333924, 111.21169176262178)	#8c866f	140.996	134.841	111.212	47.5993	53.8674	140.996	77.9973	4.32073	14.5324	133.131	135.679	111.448	2.4752	1.00294	1.35683	0.869192	15.1611	73.4418
171	3580	3400		(141.38618246235606, 134.7023914968999, 110.27812223206378)	#8d866e	141.386	134.702	110.278	47.1086	56.1056	141.386	77.985	4.33414	14.9207	133.093	135.626	110.522	2.14565	1.00278	1.36104	0.892422	15.5375	73.8026
172	3600	3420		(140.9185119574845, 134.30469441984056, 111.60673162090346)	#8c866f	140.919	134.305	111.607	46.4618	53.0413	140.919	77.8944	4.63559	14.185	133.006	135.234	111.834	2.92315	1.00162	1.4557	0.848416	14.9232	71.9029
173	3620	3440		(141.2710363153233, 134.33392382639505, 112.08325952170063)	#8d8670	141.271	134.334	112.083	45.7397	52.6851	141.271	77.9155	4.82872	14.0138	133.283	135.325	112.306	3.16941	1.00189	1.51635	0.83818	14.8224	70.9877
174	3640	3460		(140.91939769707707, 134.5881310894597, 110.8547387068202)	#8c866e	140.919	134.588	110.855	47.3647	54.4034	140.919	77.9459	4.3501	14.6009	132.944	135.456	111.092	2.42448	1.00228	1.36605	0.873294	15.2352	73.4094
175	3660	3480		(140.94774136403896, 134.51018600531444, 110.96191319751993)	#8c866e	140.948	134.51	110.962	47.1188	54.2498	140.948	77.9326	4.41853	14.5316	132.955	135.399	111.197	2.51723	1.00211	1.38754	0.869146	15.1885	73.0874
176	3680	3500		(140.97874224977858, 135.2311780336581, 111.36935341009743)	#8c876f	140.979	135.231	111.369	48.3532	53.557	140.979	78.0702	4.15408	14.5875	133.275	135.995	111.608	2.36142	1.00388	1.3045	0.872488	15.1674	74.1046
177	3700	3520		(141.38706820194864, 134.09123117803367, 111.75287865367582)	#8d866f	141.387	134.091	111.753	45.2282	53.447	141.387	77.8738	4.92188	14.0868	133.199	135.145	111.976	3.15602	1.00135	1.54561	0.842541	14.9219	70.7407
178	3720	3540		(141.33835252435784, 134.10274579273693, 111.74756421612047)	#8d866f	141.338	134.103	111.748	45.3287	53.3871	141.338	77.874	4.89931	14.0893	133.177	135.146	111.971	3.14154	1.00136	1.53852	0.842693	14.9168	70.8258
179	3740	3560		(141.20992028343667, 134.34632418069089, 111.53055801594331)	#8d866f	141.21	134.346	111.531	46.1245	53.5956	141.21	77.914	4.69528	14.2518	133.146	135.318	111.759	2.89706	1.00187	1.47445	0.85241	15.0053	71.7654
180	3760	3580		(141.04694419840567, 134.37555358724535, 111.56953055801594)	#8d866f	141.047	134.376	111.57	46.4207	53.2925	141.047	77.9129	4.63535	14.2328	133.083	135.314	111.798	2.88257	1.00186	1.45563	0.851274	14.9686	71.9605
181	3780	3600		(141.16209034543843, 134.71922054915854, 111.81842338352524)	#8d866f	141.162	134.719	111.818	46.826	53.0074	141.162	77.9828	4.55225	14.2433	133.296	135.616	112.047	2.83687	1.00276	1.42953	0.851904	14.9531	72.2758
182	3800	3620		(141.12843224092117, 134.43489813994685, 111.64393268379096)	#8d866f	141.128	134.435	111.644	46.3789	53.2745	141.128	77.9276	4.64717	14.2254	133.157	135.377	111.872	2.89568	1.00205	1.45934	0.850832	14.9652	71.9087
183	3820	3640		(141.1346324180691, 134.54472984942427, 111.46058458813108)	#8d866f	141.135	134.545	111.461	46.6754	53.6146	141.135	77.948	4.55952	14.3401	133.157	135.466	111.691	2.75395	1.00231	1.43182	0.857691	15.0475	72.3616
184	3840	3660		(141.45704162976085, 134.57041629760852, 111.98759964570417)	#8d866f	141.457	134.57	111.988	45.9788	53.1236	141.457	77.9673	4.75428	14.1437	133.428	135.549	112.213	3.02293	1.00256	1.49298	0.845947	14.9214	71.4204
185	3860	3680		(141.23029229406555, 134.41718334809565, 112.05845881310894)	#8d8670	141.23	134.417	112.058	45.9869	52.6715	141.23	77.9294	4.76964	14.0483	133.284	135.385	112.282	3.11026	1.00207	1.4978	0.840238	14.8359	71.2467
186	3880	3700		(141.1984056687334, 134.62178919397698, 111.62887511071744)	#8d866f	141.198	134.622	111.629	46.6553	53.4017	141.198	77.9655	4.57513	14.2965	133.246	135.541	111.859	2.80057	1.00253	1.43672	0.855086	15.0107	72.2544
187	3900	3720		(141.34012400354297, 134.55004428697964, 111.93976970770593)	#8d866f	141.34	134.55	111.94	46.1429	53.0429	141.34	77.9586	4.71696	14.1495	133.355	135.511	112.166	2.99814	1.00244	1.48126	0.846297	14.9151	71.5634
188	3920	3740		(141.4490699734278, 134.40389725420727, 112.3436669619132)	#8d8670	141.449	134.404	112.344	45.4766	52.4703	141.449	77.9366	4.90276	13.9368	133.444	135.416	112.564	3.27471	1.00216	1.5396	0.833571	14.774	70.6189
189	3940	3760		(140.60850310008857, 134.62710363153232, 111.88662533215235)	#8c866f	140.609	134.627	111.887	47.5049	52.0884	140.609	77.943	4.43029	14.1455	133.01	135.444	112.114	2.86491	1.00224	1.39124	0.846052	14.823	72.6097

## Sheet: Well 5
frame number	Time (s)	normalised time	Well Coordinates	average color	hexcode	red	green	blue	hue	saturation	value	lightness	a_component	b_component	x	y	z	delta_e	light_ratio	a_ratio	b_ratio	chroma_ab	hue_ab
1	180	0	(754, 106)	(147.82728077945083, 140.91054030115146, 111.80336581045172)	#938c6f	147.827	140.911	111.803	48.4798	62.1408	147.827	79.3958	3.70318	16.6588	138.478	141.825	112.094	0	1	1	1	17.0655	77.4672
2	200	20		(147.50398582816652, 141.0150575730735, 111.57218777679363)	#938d6f	147.504	141.015	111.572	49.1646	62.1177	147.504	79.4014	3.50669	16.7688	138.306	141.85	111.867	0.225235	1.00007	0.946941	1.0066	17.1315	78.1885
3	220	40		(147.90434012400354, 141.42338352524357, 111.87599645704162)	#938d6f	147.904	141.423	111.876	49.2069	62.116	147.904	79.4923	3.49791	16.7914	138.69	142.256	112.171	0.262753	1.00122	0.944571	1.00796	17.1519	78.2327
4	240	60		(149.5509300265722, 142.40035429583702, 112.79007971656333)	#958e70	149.551	142.4	112.79	48.329	62.6811	149.551	79.7366	3.73023	16.8119	139.982	143.351	113.086	0.374666	1.00429	1.0073	1.00919	17.2208	77.4899
5	260	80		(149.56953055801594, 142.68113374667848, 113.13286093888397)	#958e71	149.57	142.681	113.133	48.6569	62.1206	149.57	79.7889	3.66807	16.7527	140.147	143.586	113.428	0.405761	1.00495	0.990519	1.00564	17.1496	77.6498
6	280	100		(149.56775907883082, 142.83879539415412, 112.3126660761736)	#958e70	149.568	142.839	112.313	49.1629	63.5167	149.568	79.8154	3.439	17.1526	140.031	143.705	112.618	0.699806	1.00529	0.928661	1.02964	17.494	78.6628
7	300	120		(149.58990256864482, 142.66341895482728, 112.72630646589903)	#958e70	149.59	142.663	112.726	48.7263	62.8399	149.59	79.7856	3.60643	16.9227	140.07	143.571	113.026	0.480595	1.00491	0.973873	1.01584	17.3027	77.9696
8	320	140		(149.5420726306466, 142.4827280779451, 112.89459698848539)	#958e70	149.542	142.483	112.895	48.4423	62.4915	149.542	79.7514	3.7082	16.7919	140.024	143.417	113.19	0.379782	1.00448	1.00136	1.00799	17.1964	77.5471
9	340	160		(149.64216120460586, 142.47298494242693, 113.54207263064659)	#958e71	149.642	142.473	113.542	48.0845	61.5169	149.642	79.7552	3.86612	16.5189	140.2	143.434	113.831	0.418686	1.00453	1.044	0.9916	16.9653	76.8274
10	360	180		(150.08325952170063, 142.8060230292294, 112.81753764393268)	#968e70	150.083	142.806	112.818	48.2832	63.3166	150.083	79.831	3.71212	16.9609	140.374	143.775	113.117	0.529821	1.00548	1.00242	1.01813	17.3623	77.6547
11	380	200		(149.4074402125775, 142.8635961027458, 113.46058458813108)	#958e71	149.407	142.864	113.461	49.0775	61.352	149.407	79.8163	3.59246	16.6577	140.189	143.709	113.755	0.434868	1.0053	0.970102	0.999933	17.0407	77.8298
12	400	220		(149.49424269264836, 142.50575730735164, 113.05225863596102)	#958e71	149.494	142.506	113.052	48.4938	62.161	149.494	79.7541	3.71187	16.7282	140.039	143.429	113.347	0.365094	1.00451	1.00235	1.00416	17.1351	77.4892
13	420	240		(149.4906997342781, 142.73427812223207, 112.51284322409212)	#958e70	149.491	142.734	112.513	49.0371	63.0765	149.491	79.794	3.50152	17.0293	140.001	143.609	112.815	0.5801	1.00502	0.945545	1.02224	17.3856	78.3809
14	440	260		(149.13728963684676, 142.47387068201948, 113.27457927369353)	#958e71	149.137	142.474	113.275	48.8518	61.3193	149.137	79.7348	3.65591	16.5991	139.899	143.343	113.567	0.347488	1.00427	0.987236	0.996414	16.9969	77.579
15	460	280		(149.71479185119574, 142.5792736935341, 113.99822852081488)	#958e71	149.715	142.579	113.998	48.0131	60.8338	149.715	79.7783	3.92454	16.3621	140.359	143.538	114.284	0.532326	1.00482	1.05977	0.98219	16.8262	76.5121
16	480	300		(149.86005314437554, 142.31443755535872, 113.1452612931798)	#958e71	149.86	142.314	113.145	47.6688	62.4734	149.86	79.7341	3.93521	16.6544	140.178	143.34	113.437	0.410308	1.00426	1.06266	0.999737	17.113	76.7056
17	500	320		(149.4906997342781, 142.6164747564216, 113.03100088573959)	#958e71	149.491	142.616	113.031	48.6874	62.1927	149.491	79.7739	3.65451	16.7711	140.068	143.519	113.327	0.397458	1.00476	0.986858	1.00674	17.1646	77.7071
18	520	340		(149.32683790965456, 142.94419840566874, 113.81133746678476)	#958e71	149.327	142.944	113.811	49.2171	60.6485	149.327	79.8285	3.59494	16.5274	140.245	143.764	114.103	0.465028	1.00545	0.970772	0.992112	16.9139	77.7285
19	540	360		(150.05580159433126, 142.39946855624447, 114.4756421612046)	#968e72	150.056	142.399	114.476	47.0889	60.4638	150.056	79.7604	4.20649	16.1272	140.566	143.458	114.755	0.817878	1.00459	1.13591	0.968085	16.6667	75.3811
20	560	380		(149.70504871567758, 142.23472099202834, 114.20194862710363)	#958e72	149.705	142.235	114.202	47.3752	60.4742	149.705	79.7161	4.12252	16.1689	140.289	143.259	114.482	0.720058	1.00403	1.11324	0.970591	16.6862	75.6963
21	580	400		(150.04517271922055, 142.70593445527015, 113.03985828166519)	#968e71	150.045	142.706	113.04	48.1002	62.8901	150.045	79.8119	3.78903	16.8324	140.369	143.689	113.337	0.458997	1.00524	1.02318	1.01042	17.2536	77.314
22	600	420		(149.82285208148804, 142.67316209034544, 113.70327723649247)	#958e71	149.823	142.673	113.703	48.1233	61.4759	149.823	79.7988	3.85893	16.5239	140.383	143.63	113.993	0.452681	1.00508	1.04206	0.991901	16.9685	76.855
23	620	440		(149.83790965456157, 142.53410097431356, 114.24180690876882)	#958e72	149.838	142.534	114.242	47.6889	60.5788	149.838	79.7756	4.03039	16.253	140.455	143.526	114.525	0.644973	1.00478	1.08836	0.975641	16.7453	76.0728
24	640	460		(149.47209920283436, 142.87599645704162, 113.25686448184234)	#958e71	149.472	142.876	113.257	49.0718	61.7833	149.472	79.8206	3.56876	16.7529	140.184	143.728	113.553	0.455421	1.00535	0.963701	1.00565	17.1288	77.9744
25	660	480		(149.79716563330382, 142.39946855624447, 114.62178919397697)	#958e72	149.797	142.399	114.622	47.3815	59.8791	149.797	79.7505	4.15247	16.0476	140.469	143.413	114.9	0.837439	1.00447	1.12133	0.96331	16.5761	75.4924
26	680	500		(149.39149689991143, 142.87953941541187, 113.1319751992914)	#958e71	149.391	142.88	113.132	49.2244	61.8923	149.391	79.8178	3.51815	16.8019	140.121	143.716	113.429	0.482502	1.00532	0.950035	1.00859	17.1663	78.1737
27	700	520		(149.7245349867139, 142.55447298494244, 113.84942426926483)	#958e71	149.725	142.554	113.849	48.0083	61.0999	149.725	79.7739	3.91137	16.4185	140.327	143.518	114.136	0.494016	1.00476	1.05622	0.985574	16.878	76.6002
28	720	540		(149.51638618246236, 142.60673162090345, 113.64836138175376)	#958e71	149.516	142.607	113.648	48.4415	61.1729	149.516	79.7746	3.78327	16.5061	140.201	143.522	113.938	0.416263	1.00477	1.02163	0.990833	16.9341	77.0906
29	740	560		(149.74313551815766, 142.42249778565102, 114.0504871567759)	#958e72	149.743	142.422	114.05	47.6939	60.7816	149.743	79.7512	4.01732	16.2936	140.335	143.416	114.334	0.598657	1.00448	1.08483	0.978078	16.7816	76.1495
30	760	580		(149.70150575730736, 142.57573073516386, 113.41452612931798)	#958e71	149.702	142.576	113.415	48.2176	61.8109	149.702	79.7758	3.81239	16.6089	140.235	143.527	113.706	0.398519	1.00479	1.02949	0.997005	17.0409	77.0724
31	780	600		(149.59610274579273, 142.63773250664303, 114.07883082373782)	#958e72	149.596	142.638	114.079	48.2451	60.5424	149.596	79.7844	3.87465	16.3377	140.336	143.566	114.364	0.532475	1.00489	1.0463	0.980726	16.7909	76.6582
32	800	620		(149.4472984942427, 142.66164747564216, 114.2356067316209)	#958e72	149.447	142.662	114.236	48.4374	60.0813	149.447	79.7832	3.84587	16.2683	140.301	143.56	114.52	0.568302	1.00488	1.03853	0.97656	16.7167	76.6993
33	820	640		(149.43312666076173, 142.47387068201948, 114.14614703277236)	#958e72	149.433	142.474	114.146	48.1669	60.2154	149.433	79.7485	3.91324	16.2477	140.218	143.404	114.429	0.581022	1.00444	1.05673	0.975321	16.7123	76.4583
34	840	660		(150.27457927369355, 142.6696191319752, 114.05403011514615)	#968e72	150.275	142.67	114.054	47.4022	61.4624	150.275	79.8168	4.06871	16.4041	140.673	143.711	114.34	0.612989	1.0053	1.09871	0.984709	16.9011	76.07
35	860	680		(149.39681133746677, 142.35075287865368, 114.2356067316209)	#958e72	149.397	142.351	114.236	47.9764	60.0154	149.397	79.725	3.97677	16.1693	140.18	143.299	114.517	0.65027	1.00415	1.07388	0.970618	16.6512	76.1826
36	880	700		(149.55181576616474, 142.48981399468556, 113.9867139061116)	#958e71	149.552	142.49	113.987	48.0861	60.6419	149.552	79.7557	3.91321	16.3285	140.25	143.437	114.272	0.531787	1.00453	1.05672	0.980169	16.7908	76.5229
37	900	720		(149.79627989371124, 142.49512843224093, 114.24357838795395)	#958e72	149.796	142.495	114.244	47.6783	60.5218	149.796	79.7669	4.03601	16.2375	140.422	143.487	114.526	0.652723	1.00467	1.08988	0.974707	16.7316	76.0413
38	920	740		(149.45172719220548, 142.7838795394154, 114.23029229406555)	#958e72	149.452	142.784	114.23	48.6413	60.0961	149.452	79.8055	3.78861	16.3084	140.34	143.66	114.516	0.545827	1.00516	1.02307	0.978967	16.7427	76.9216
39	940	760		(149.13108945969884, 142.9468556244464, 114.73959255978743)	#958e72	149.131	142.947	114.74	49.2109	58.8062	149.131	79.8235	3.70626	16.1206	140.336	143.741	115.022	0.68747	1.00539	1.00083	0.967693	16.5412	77.0522
40	960	780		(149.91231178033658, 142.55535872453498, 113.81842338352524)	#958e71	149.912	142.555	113.818	47.7703	61.3955	149.912	79.7813	3.96434	16.4447	140.413	143.552	114.106	0.51255	1.00486	1.07052	0.987148	16.9158	76.4463
41	980	800		(149.66253321523473, 142.61381753764394, 114.77679362267493)	#958e72	149.663	142.614	114.777	47.8769	59.4395	149.663	79.7843	4.03789	16.0386	140.5	143.565	115.055	0.804758	1.00489	1.09038	0.962772	16.5391	75.8689
42	1000	820		(149.78476527900798, 142.4207263064659, 114.488928255093)	#958e72	149.785	142.421	114.489	47.4817	60.0891	149.785	79.7536	4.11358	16.1096	140.443	143.427	114.768	0.773335	1.00451	1.11083	0.967034	16.6266	75.6757
43	1020	840		(149.61824623560673, 142.42161204605847, 113.94862710363154)	#958e71	149.618	142.422	113.949	47.8945	60.7931	149.618	79.7459	3.95922	16.3282	140.253	143.393	114.233	0.545383	1.00441	1.06914	0.980155	16.8014	76.3701
44	1040	860		(149.44552701505756, 142.7289636846767, 114.5022143489814)	#958e72	149.446	142.729	114.502	48.4672	59.624	149.446	79.7959	3.86361	16.1757	140.375	143.618	114.784	0.647535	1.00504	1.04332	0.970999	16.6307	76.5664
45	1060	880		(149.66341895482728, 142.5172719220549, 113.33126660761737)	#958e71	149.663	142.517	113.331	48.1986	61.9036	149.663	79.7635	3.81231	16.6239	140.182	143.472	113.623	0.385175	1.00463	1.02947	0.997906	17.0555	77.0839
46	1080	900		(149.3454384410983, 142.80513728963686, 114.76085031000886)	#958e72	149.345	142.805	114.761	48.6534	59.0515	149.345	79.8064	3.84468	16.0826	140.401	143.664	115.041	0.72153	1.00517	1.03821	0.965413	16.5358	76.5553
47	1100	920		(149.6581045172719, 142.55447298494244, 114.19397697077059)	#958e72	149.658	142.554	114.194	47.9817	60.4267	149.658	79.772	3.95512	16.2674	140.363	143.51	114.478	0.598564	1.00474	1.06803	0.976504	16.7413	76.3347
48	1120	940		(149.59787422497786, 142.57661647475643, 114.99379982285208)	#958e72	149.598	142.577	114.994	47.8258	58.9851	149.598	79.7756	4.07581	15.931	140.5	143.526	115.27	0.901601	1.00478	1.10062	0.956308	16.4441	75.6492
49	1140	960		(149.71302037201062, 142.63596102745794, 114.14614703277236)	#958e72	149.713	142.636	114.146	48.0613	60.5796	149.713	79.7888	3.92499	16.3165	140.406	143.586	114.431	0.566469	1.00495	1.0599	0.979451	16.7819	76.4743
50	1160	980		(149.78742249778566, 142.67139061116032, 114.90611160318866)	#958e72	149.787	142.671	114.906	47.7596	59.3824	149.787	79.7999	4.0743	16.01	140.605	143.636	115.184	0.849711	1.00509	1.10022	0.961055	16.5203	75.7222
51	1180	1000		(149.71036315323295, 142.82993799822853, 114.40655447298494)	#958e72	149.71	142.83	114.407	48.3065	60.1326	149.71	79.8244	3.88152	16.2652	140.517	143.745	114.691	0.608613	1.0054	1.04816	0.976375	16.722	76.578
52	1200	1020		(149.6607617360496, 142.21966341895484, 114.78742249778566)	#958e72	149.661	142.22	114.787	47.1975	59.4191	149.661	79.713	4.22562	15.9129	140.379	143.245	115.062	0.964398	1.004	1.14108	0.955221	16.4643	75.1285
53	1220	1040		(149.47298494242693, 142.44198405668735, 115.4517271922055)	#958e73	149.473	142.442	115.452	47.6001	58.0401	149.473	79.7474	4.18601	15.6876	140.489	143.399	115.722	1.14017	1.00443	1.13038	0.941701	16.2365	75.0596
54	1240	1060		(149.58635961027457, 142.75199291408325, 115.15766164747565)	#958e73	149.586	142.752	115.158	48.0895	58.6906	149.586	79.8072	4.02012	15.9148	140.582	143.668	115.434	0.90739	1.00518	1.08559	0.955335	16.4147	75.8234
55	1260	1080		(149.58990256864482, 142.6581045172719, 114.72010628875111)	#958e72	149.59	142.658	114.72	48.0725	59.4412	149.59	79.7893	3.98346	16.0713	140.467	143.588	114.999	0.760658	1.00496	1.07569	0.964734	16.5577	76.0791
56	1280	1100		(149.39149689991143, 142.69264836138174, 115.07440212577502)	#958e73	149.391	142.693	115.074	48.2877	58.5767	149.391	79.7886	3.97113	15.9185	140.451	143.585	115.351	0.879874	1.00495	1.07236	0.955561	16.4064	75.9926
57	1300	1120		(149.933569530558, 142.5093002657219, 115.07351638618246)	#958e73	149.934	142.509	115.074	47.2216	59.2883	149.934	79.7768	4.22823	15.8993	140.66	143.532	115.348	0.99884	1.0048	1.14178	0.95441	16.452	75.1076
58	1320	1140		(149.75287865367582, 142.41806908768822, 114.33835252435784)	#958e72	149.753	142.418	114.338	47.5732	60.304	149.753	79.7515	4.07653	16.1706	140.396	143.418	114.619	0.710139	1.00448	1.10082	0.970692	16.6765	75.8508
59	1340	1160		(149.57661647475643, 142.27723649247122, 114.60673162090346)	#958e72	149.577	142.277	114.607	47.476	59.6171	149.577	79.7197	4.13794	16.0014	140.32	143.275	114.883	0.85213	1.00408	1.1174	0.960537	16.5278	75.501
60	1360	1180		(149.40035429583702, 142.4650132860939, 114.58724534986715)	#958e72	149.4	142.465	114.587	48.047	59.4198	149.4	79.7467	3.98995	16.0555	140.288	143.396	114.866	0.754601	1.00442	1.07744	0.963781	16.5438	76.0441
61	1380	1200		(149.77059344552703, 142.4906997342781, 115.59875996457042)	#958e73	149.771	142.491	115.599	47.2177	58.1811	149.771	79.7683	4.28422	15.6608	140.679	143.493	115.868	1.21343	1.00469	1.1569	0.940091	16.2362	74.7003
62	1400	1220		(150.02480070859167, 142.58104517271923, 114.89282550930027)	#968e72	150.025	142.581	114.893	47.2872	59.7145	150.025	79.7929	4.18917	16.004	140.691	143.604	115.17	0.907026	1.005	1.13124	0.960694	16.5432	75.3315
63	1420	1240		(149.77679362267494, 142.4472984942427, 114.57661647475642)	#958e72	149.777	142.447	114.577	47.5066	59.9295	149.777	79.7583	4.11497	16.0801	140.465	143.448	114.855	0.797449	1.00457	1.1112	0.965259	16.5982	75.6458
64	1440	1260		(149.35518157661647, 142.58193091231178, 115.05137289636846)	#958e73	149.355	142.582	115.051	48.1531	58.5682	149.355	79.7671	4.00763	15.8918	140.395	143.488	115.327	0.904965	1.00468	1.08221	0.953955	16.3893	75.8461
65	1460	1280		(149.71567759078832, 142.39946855624447, 114.91231178033658)	#958e72	149.716	142.399	114.912	47.3871	59.2781	149.716	79.748	4.18132	15.919	140.487	143.402	115.187	0.948697	1.00444	1.12912	0.95559	16.459	75.283
66	1480	1300		(149.6501328609389, 142.20992028343667, 115.17094774136405)	#958e73	149.65	142.21	115.171	47.0527	58.7516	149.65	79.7117	4.29887	15.7469	140.448	143.239	115.441	1.13418	1.00398	1.16086	0.945257	16.3231	74.7304
67	1500	1320		(150.2001771479185, 142.33215234720993, 116.29140832595218)	#968e74	150.2	142.332	116.291	46.0779	57.5681	150.2	79.7582	4.62392	15.3498	140.979	143.448	116.552	1.64093	1.00456	1.24863	0.921422	16.0311	73.2358
68	1520	1340		(149.30912311780335, 142.60673162090345, 115.34012400354295)	#958e73	149.309	142.607	115.34	48.1615	58.0145	149.309	79.7705	4.0356	15.7743	140.438	143.503	115.613	1.01655	1.00472	1.08977	0.946901	16.2823	75.6495
69	1540	1360		(149.7661647475642, 142.61558901682906, 114.59167404782994)	#958e72	149.766	142.616	114.592	47.8027	59.89	149.766	79.7883	4.03496	16.1247	140.515	143.583	114.872	0.741263	1.00494	1.08959	0.967936	16.6219	75.9511
70	1560	1380		(149.84676705048716, 142.40655447298494, 115.45881310894598)	#958e73	149.847	142.407	115.459	47.0183	58.5193	149.847	79.7557	4.32172	15.6991	140.663	143.437	115.728	1.19716	1.00453	1.16703	0.942392	16.2831	74.6086
71	1580	1400		(149.72099202834366, 142.92736935341009, 114.52701505757307)	#958e72	149.721	142.927	114.527	48.418	59.9413	149.721	79.8427	3.86154	16.2447	140.576	143.828	114.811	0.629483	1.00563	1.04276	0.975144	16.6974	76.6284
72	1600	1420		(149.95217006200178, 142.48981399468556, 115.68113374667848)	#958e73	149.952	142.49	115.681	46.9353	58.2793	149.952	79.7755	4.35717	15.6381	140.785	143.525	115.949	1.27031	1.00478	1.1766	0.93873	16.2338	74.4309
73	1620	1440		(149.8219663418955, 142.81310894596987, 114.99379982285208)	#958e72	149.822	142.813	114.994	47.9255	59.2782	149.822	79.8271	4.03474	16.0188	140.684	143.758	115.272	0.840019	1.00543	1.08953	0.96158	16.5191	75.8627
74	1640	1460		(149.74933569530558, 143.0487156775908, 115.48184233835252)	#958f73	149.749	143.049	115.482	48.2677	58.3523	149.749	79.8679	3.99226	15.88	140.819	143.941	115.758	0.955568	1.00595	1.07806	0.953247	16.3741	75.8882
75	1660	1480		(149.69884853852966, 142.4977856510186, 116.26926483613818)	#958e74	149.699	142.498	116.269	47.0754	56.9446	149.699	79.7683	4.38397	15.376	140.781	143.493	116.532	1.49932	1.00469	1.18384	0.922993	15.9887	74.0862
76	1680	1500		(150.15766164747563, 142.39238263950398, 116.09743135518157)	#968e74	150.158	142.392	116.097	46.3208	57.8416	150.158	79.7669	4.54576	15.4469	140.938	143.487	116.36	1.52197	1.00467	1.22753	0.927252	16.1019	73.6018
77	1700	1520		(149.18423383525243, 142.51018600531444, 115.02834366696192)	#958e73	149.184	142.51	115.028	48.276	58.3825	149.184	79.7474	3.9833	15.8679	140.284	143.399	115.303	0.909791	1.00443	1.07564	0.95252	16.3602	75.9083
78	1720	1540		(149.65367581930911, 142.75199291408325, 116.02834366696192)	#958e74	149.654	142.752	116.028	47.6849	57.2953	149.654	79.8119	4.20452	15.5522	140.789	143.689	116.296	1.28414	1.00524	1.13538	0.933574	16.1106	74.8718
79	1740	1560		(149.72542072630645, 142.6873339238264, 115.93799822852081)	#958e73	149.725	142.687	115.938	47.5017	57.544	149.725	79.8028	4.24069	15.5753	140.786	143.649	116.205	1.27621	1.00513	1.14515	0.934956	16.1422	74.7692
80	1760	1580		(149.87776793622675, 142.40832595217006, 115.74402125775022)	#958e73	149.878	142.408	115.744	46.8703	58.0747	149.878	79.7579	4.38409	15.5815	140.735	143.447	116.011	1.3249	1.00456	1.18387	0.935333	16.1866	74.2853
81	1780	1600		(150.14614703277238, 142.8325952170062, 115.27015057573074)	#968e73	150.146	142.833	115.27	47.4179	59.2315	150.146	79.844	4.17928	15.9299	140.904	143.834	115.546	0.979237	1.00565	1.12857	0.956246	16.469	75.2995
82	1800	1620		(149.68999114260407, 142.54738706820194, 115.89725420726306)	#958e73	149.69	142.547	115.897	47.3181	57.5666	149.69	79.7761	4.28803	15.547	140.717	143.528	116.164	1.31255	1.00479	1.15793	0.93326	16.1275	74.5806
83	1820	1640		(149.792736935341, 142.87333923826395, 115.83879539415412)	#958e73	149.793	142.873	115.839	47.7727	57.8016	149.793	79.8388	4.15547	15.6787	140.857	143.81	116.109	1.16685	1.00558	1.12214	0.941164	16.22	75.1557
84	1840	1660		(148.72984942426928, 141.33835252435784, 115.14437555358724)	#948d73	148.73	141.338	115.144	46.7952	57.5829	148.73	79.5173	4.41704	15.4267	139.721	142.368	115.406	1.42914	1.00153	1.19277	0.926039	16.0466	74.0223
85	1860	1680		(149.58193091231178, 141.87776793622675, 115.58458813108946)	#958d73	149.582	141.878	115.585	46.4034	57.957	149.582	79.6499	4.51237	15.4654	140.394	142.962	115.848	1.46415	1.0032	1.21851	0.928358	16.1102	73.7342
86	1880	1700		(148.7395925597874, 141.80779450841453, 115.55093002657219)	#948d73	148.74	141.808	115.551	47.4684	56.8988	148.74	79.6039	4.27372	15.4006	139.953	142.755	115.813	1.39709	1.00262	1.15407	0.924473	15.9826	74.4905
87	1900	1720		(149.25066430469442, 141.5925597874225, 115.4074402125775)	#958d73	149.251	141.593	115.407	46.4231	57.8223	149.251	79.5847	4.51009	15.4296	140.108	142.669	115.669	1.48249	1.00238	1.2179	0.926212	16.0752	73.7063
88	1920	1740		(148.96457041629762, 141.69353410097432, 114.71213463241807)	#948d72	148.965	141.694	114.712	47.2633	58.6339	148.965	79.59	4.24113	15.7353	139.86	142.693	114.982	1.08629	1.00245	1.14527	0.944563	16.2968	74.9155
89	1940	1760		(149.13994685562446, 141.49424269264836, 115.60053144375554)	#958d73	149.14	141.494	115.601	46.3223	57.3458	149.14	79.5629	4.55818	15.3103	140.062	142.572	115.859	1.60548	1.00211	1.23088	0.919049	15.9744	73.4206
90	1960	1780		(148.77413640389724, 141.5969884853853, 115.72542072630647)	#948d73	148.774	141.597	115.725	46.9699	56.6457	148.774	79.5674	4.41749	15.2644	139.939	142.592	115.984	1.5761	1.00216	1.19289	0.916296	15.8908	73.8596
91	1980	1800		(148.9512843224092, 141.58635961027457, 115.5881310894597)	#948d73	148.951	141.586	115.588	46.755	57.1167	148.951	79.5721	4.4526	15.3311	139.996	142.613	115.848	1.53483	1.00222	1.20237	0.920297	15.9646	73.8051
92	2000	1820		(149.16829052258635, 141.65279007971657, 115.29495128432241)	#958d73	149.168	141.653	115.295	46.6878	57.9057	149.168	79.5921	4.43438	15.4901	140.064	142.703	115.559	1.39255	1.00247	1.19745	0.929841	16.1123	74.025
93	2020	1840		(149.06997342781222, 141.64127546501328, 116.01240035429583)	#958d74	149.07	141.641	116.012	46.5168	56.5485	149.07	79.5878	4.5437	15.1774	140.156	142.683	116.269	1.71402	1.00242	1.22697	0.911075	15.843	73.3338
94	2040	1860		(148.58104517271923, 141.65899025686448, 114.56421612046059)	#948d72	148.581	141.659	114.564	47.7907	58.3809	148.581	79.5683	4.10847	15.7612	139.632	142.596	114.835	0.999854	1.00217	1.10944	0.946118	16.2879	75.3899
95	2060	1880		(148.94774136403896, 141.86713906111603, 115.26129317980514)	#948d73	148.948	141.867	115.261	47.3885	57.6715	148.948	79.6222	4.2568	15.5553	140.015	142.837	115.527	1.25515	1.00285	1.1495	0.933761	16.1273	74.6954
96	2080	1900		(149.21523472099202, 141.47209920283436, 115.96368467670504)	#958d73	149.215	141.472	115.964	46.0281	56.8249	149.215	79.5627	4.66068	15.1556	140.165	142.571	116.219	1.79006	1.0021	1.25856	0.909765	15.8561	72.9062
97	2100	1920		(148.61116031886624, 141.5465013286094, 116.15943312666076)	#948d74	148.611	141.547	116.159	46.9382	55.6835	148.611	79.5528	4.47169	15.0551	139.931	142.527	116.413	1.78528	1.00198	1.20753	0.903731	15.7052	73.4574
98	2120	1940		(148.73870682019486, 142.13286093888397, 114.97697077059344)	#948e72	148.739	142.133	114.977	48.2604	57.8817	148.739	79.6614	4.01145	15.7432	139.939	143.013	115.249	1.00198	1.00335	1.08325	0.945037	16.2462	75.7049
99	2140	1960		(148.77945084145261, 141.44109831709477, 115.78565101860053)	#948d73	148.779	141.441	115.786	46.655	56.5496	148.779	79.5395	4.50456	15.1913	139.906	142.467	116.042	1.67826	1.00181	1.2164	0.911906	15.8451	73.4837
100	2160	1980		(149.01594331266608, 141.67139061116032, 116.04782993799823)	#958d74	149.016	141.671	116.048	46.6334	56.4159	149.016	79.5912	4.51903	15.1681	140.146	142.699	116.304	1.71054	1.00246	1.22031	0.910517	15.827	73.4097
101	2180	2000		(148.73073516386182, 141.17980513728963, 115.55004428697963)	#948d73	148.731	141.18	115.55	46.3458	56.8886	148.731	79.4895	4.56911	15.2065	139.754	142.244	115.806	1.69347	1.00118	1.23383	0.91282	15.8781	73.276
102	2200	2020		(148.78122232063774, 141.91231178033658, 114.81753764393268)	#948d72	148.781	141.912	114.818	47.8654	58.2112	148.781	79.6227	4.09933	15.7456	139.859	142.84	115.088	1.02097	1.00286	1.10698	0.945182	16.2705	75.4071
103	2220	2040		(149.3241806908769, 141.2090345438441, 116.39061116031887)	#958d74	149.324	141.209	116.391	45.2154	56.2405	149.324	79.5203	4.90032	14.9024	140.222	142.381	116.639	2.12922	1.00157	1.32327	0.894566	15.6874	71.7977
104	2240	2060		(148.94862710363154, 141.52612931798052, 115.58281665190434)	#948d73	148.949	141.526	115.583	46.6525	57.1223	148.949	79.5611	4.47937	15.3145	139.974	142.564	115.842	1.56107	1.00208	1.2096	0.919305	15.9562	73.6962
105	2260	2080		(148.99734278122233, 141.7581930912312, 116.03631532329496)	#948d74	148.997	141.758	116.036	46.8223	56.4108	148.997	79.6062	4.4698	15.1985	140.161	142.766	116.294	1.6627	1.00265	1.20702	0.912339	15.8421	73.6116
106	2280	2100		(148.69530558015944, 141.55358724534986, 116.12311780336582)	#948d74	148.695	141.554	116.123	46.8445	55.8586	148.695	79.5573	4.48804	15.0783	139.967	142.547	116.377	1.77207	1.00204	1.21194	0.905123	15.732	73.4244
107	2300	2120		(149.30646589902568, 141.31089459698848, 115.80159433126661)	#958d73	149.306	141.311	115.802	45.6817	57.2229	149.306	79.5367	4.73561	15.1803	140.127	142.455	116.057	1.80881	1.00178	1.27879	0.911247	15.9018	72.6743
108	2320	2140		(148.94596988485387, 141.71744906997344, 116.35783879539416)	#948d74	148.946	141.717	116.358	46.6911	55.7919	148.946	79.5975	4.53337	15.0473	140.188	142.727	116.611	1.82396	1.00254	1.22418	0.903265	15.7154	73.2338
109	2340	2160		(148.70504871567758, 141.83613817537645, 116.71744906997343)	#948d74	148.705	141.836	116.717	47.1158	54.8525	148.705	79.6104	4.46869	14.9167	140.178	142.785	116.969	1.91493	1.0027	1.20672	0.895426	15.5717	73.3231
110	2360	2180		(148.83170947741365, 141.77413640389724, 115.49867139061116)	#948d73	148.832	141.774	115.499	47.2963	57.111	148.832	79.6013	4.30893	15.4186	139.977	142.744	115.761	1.39549	1.00259	1.16358	0.92555	16.0093	74.3862
111	2380	2200		(148.64393268379098, 141.8432240921169, 115.93356953055802)	#948d73	148.644	141.843	115.934	47.5256	56.1149	148.644	79.6074	4.2987	15.2439	139.994	142.771	116.193	1.5497	1.00267	1.16081	0.915062	15.8384	74.2518
112	2400	2220		(148.83170947741365, 141.46324180690877, 116.30735163861824)	#948d74	148.832	141.463	116.307	46.4069	55.7254	148.832	79.5468	4.60863	14.9823	140.043	142.5	116.559	1.91139	1.0019	1.24451	0.899361	15.6751	72.9018
113	2420	2240		(149.03897254207263, 141.47829937998227, 116.4118689105403)	#958d74	149.039	141.478	116.412	46.0962	55.8237	149.039	79.558	4.68642	14.9572	140.17	142.55	116.663	1.97195	1.00204	1.26551	0.897855	15.6742	72.6031
114	2440	2260		(148.90434012400354, 141.73693534100974, 115.88662533215235)	#948d73	148.904	141.737	115.887	46.9753	56.5431	148.904	79.5983	4.42244	15.2486	140.079	142.731	116.145	1.59598	1.00255	1.19423	0.915345	15.8769	73.8266
115	2460	2280		(148.6979627989371, 141.5128432240921, 115.86182462356068)	#948d73	148.698	141.513	115.862	46.871	56.3102	148.698	79.5494	4.45909	15.1758	139.903	142.512	116.118	1.67164	1.00194	1.20412	0.910977	15.8173	73.6257
116	2480	2300		(148.95748449955713, 141.4650132860939, 116.73604960141718)	#948d74	148.957	141.465	116.736	46.0482	55.1598	148.957	79.5531	4.72798	14.8116	140.191	142.528	116.983	2.11827	1.00198	1.27674	0.889117	15.5479	72.2965
117	2500	2320		(149.04694419840567, 141.68644818423383, 116.09123117803365)	#958d74	149.047	141.686	116.091	46.5993	56.383	149.047	79.5953	4.52981	15.1566	140.174	142.717	116.347	1.72616	1.00251	1.22322	0.909827	15.8191	73.3604
118	2520	2340		(149.14437555358725, 141.71479185119574, 116.27457927369353)	#958d74	149.144	141.715	116.275	46.4382	56.1992	149.144	79.6047	4.58149	15.095	140.267	142.759	116.529	1.80573	1.00263	1.23718	0.906126	15.7749	73.1164
119	2540	2360		(148.81310894596987, 142.1080602302923, 116.25243578387953)	#948e74	148.813	142.108	116.252	47.6445	55.7946	148.813	79.6629	4.28646	15.2029	140.222	143.02	116.511	1.59095	1.00336	1.15751	0.912606	15.7957	74.2542
120	2560	2380		(148.83170947741365, 141.63596102745794, 116.20460584588132)	#948d74	148.832	141.636	116.205	46.7673	55.9015	148.832	79.5779	4.50725	15.0788	140.076	142.639	116.459	1.78222	1.00229	1.21713	0.905152	15.738	73.3579
121	2580	2400		(149.01240035429583, 141.95394154118688, 115.97697077059344)	#958d73	149.012	141.954	115.977	47.1802	56.5324	149.012	79.6421	4.37056	15.2848	140.217	142.927	116.237	1.54725	1.0031	1.18022	0.917521	15.8974	74.0426
122	2600	2420		(149.47387068201948, 141.48095659875997, 116.2356067316209)	#958d74	149.474	141.481	116.236	45.5716	56.7039	149.474	79.5752	4.78896	15.0617	140.348	142.627	116.488	1.93959	1.00226	1.2932	0.904126	15.8047	72.3616
123	2620	2440		(149.0770593445527, 141.35429583702393, 116.85385296722764)	#958d74	149.077	141.354	116.854	45.6201	55.1186	149.077	79.538	4.84042	14.7363	140.238	142.461	117.099	2.23824	1.00179	1.3071	0.884593	15.5109	71.8162
124	2640	2460		(148.91319751992913, 141.50841452612931, 116.5199291408326)	#948d74	148.913	141.508	116.52	46.2846	55.4705	148.913	79.5587	4.6528	14.9126	140.139	142.553	116.77	1.9944	1.00205	1.25643	0.895177	15.6216	72.6718
125	2660	2480		(148.8742249778565, 141.48892825509301, 116.68644818423384)	#948d74	148.874	141.489	116.686	46.2334	55.133	148.874	79.554	4.68107	14.8341	140.147	142.532	116.934	2.07626	1.00199	1.26407	0.890466	15.5552	72.4863
126	2680	2500		(148.99291408325954, 142.16563330380868, 116.11957484499557)	#948e74	148.993	142.166	116.12	47.5389	56.2624	148.993	79.6801	4.2909	15.2887	140.302	143.097	116.38	1.51769	1.00358	1.15871	0.917756	15.8795	74.3228
127	2700	2520		(149.14880425155005, 142.06997342781222, 116.1169176262179)	#958e74	149.149	142.07	116.117	47.1418	56.4747	149.149	79.6689	4.38482	15.271	140.348	143.047	116.376	1.57013	1.00344	1.18407	0.916691	15.888	73.9794
128	2720	2540		(148.94419840566874, 141.78299379982286, 116.53587245349867)	#948d74	148.944	141.783	116.536	46.7419	55.4847	148.944	79.6098	4.53514	14.9927	140.243	142.782	116.788	1.87452	1.0027	1.22466	0.899988	15.6636	73.17
129	2740	2560		(148.78742249778566, 141.98317094774137, 116.76793622674934)	#948d74	148.787	141.983	116.768	47.2498	54.8767	148.787	79.6404	4.43438	14.9465	140.274	142.919	117.02	1.87789	1.00308	1.19745	0.897214	15.5905	73.4753
130	2760	2580		(149.05757307351638, 141.8875110717449, 116.18511957484499)	#958d74	149.058	141.888	116.185	46.9129	56.2365	149.058	79.6324	4.45539	15.1799	140.26	142.883	116.442	1.67601	1.00298	1.20313	0.911223	15.8202	73.6427
131	2780	2600		(148.23294951284322, 141.95925597874225, 116.61293179805138)	#948d74	148.233	141.959	116.613	48.0955	54.3948	148.233	79.6138	4.24175	14.9663	139.964	142.8	116.866	1.78944	1.00275	1.14543	0.898404	15.5558	74.1763
132	2800	2620		(149.20992028343667, 141.6430469441984, 116.21789193976971)	#958d74	149.21	141.643	116.218	46.2387	56.3834	149.21	79.5941	4.62554	15.1011	140.266	142.712	116.472	1.82113	1.0025	1.24907	0.906495	15.7937	72.9699
133	2820	2640		(148.325952170062, 142.22497785651018, 116.99822852081488)	#948e74	148.326	142.225	116.998	48.3152	53.8582	148.326	79.6666	4.21761	14.8932	140.169	143.037	117.25	1.85883	1.00341	1.13892	0.894016	15.4789	74.1884
134	2840	2660		(148.9849424269265, 141.47918511957485, 117.09388839681134)	#948d75	148.985	141.479	117.094	45.8786	54.5842	148.985	79.5576	4.7971	14.6681	140.28	142.548	117.338	2.2772	1.00204	1.2954	0.880503	15.4327	71.8901
135	2860	2680		(148.9406554472985, 141.6979627989371, 116.20194862710363)	#948d74	148.941	141.698	116.202	46.7264	56.0517	148.941	79.5934	4.51165	15.1064	140.148	142.709	116.457	1.76143	1.00249	1.21832	0.906813	15.7658	73.3713
136	2880	2700		(148.84853852967228, 141.85119574844995, 116.47121346324181)	#948d74	148.849	141.851	116.471	47.0329	55.4672	148.849	79.6182	4.4605	15.0344	140.204	142.82	116.725	1.80606	1.0028	1.2045	0.902487	15.6821	73.4751
137	2900	2720		(149.00088573959255, 141.65544729849424, 116.70504871567759)	#958d74	149.001	141.655	116.705	46.3535	55.2711	149.001	79.5893	4.64533	14.8863	140.265	142.69	116.955	2.01662	1.00244	1.25442	0.893602	15.5943	72.6693
138	2920	2740		(149.06465899025687, 141.28963684676705, 117.31443755535872)	#958d75	149.065	141.29	117.314	45.3071	54.3141	149.065	79.5269	4.95378	14.5229	140.304	142.411	117.554	2.47857	1.00165	1.33771	0.871785	15.3445	71.1654
139	2940	2760		(149.03808680248008, 141.56953055801594, 117.02391496899911)	#958d75	149.038	141.57	117.024	46.0027	54.7754	149.038	79.5759	4.75774	14.7289	140.32	142.63	117.269	2.2066	1.00227	1.28477	0.884151	15.4783	72.0985
140	2960	2780		(148.77236492471212, 141.42869796279894, 117.04960141718335)	#948d75	148.772	141.429	117.05	46.1103	54.3737	148.772	79.5399	4.74587	14.6566	140.151	142.469	117.293	2.26207	1.00182	1.28157	0.879809	15.4058	72.0578
141	2980	2800		(149.0682019486271, 141.81133746678478, 117.46147032772365)	#958d75	149.068	141.811	117.461	46.2241	54.0673	149.068	79.622	4.73446	14.6228	140.497	142.837	117.705	2.29349	1.00285	1.27849	0.877782	15.3702	72.0595
142	3000	2820		(149.074402125775, 141.8237378210806, 116.66076173604961)	#958d74	149.074	141.824	116.661	46.5785	55.4453	149.074	79.6226	4.58026	14.9618	140.344	142.839	116.912	1.92369	1.00286	1.23685	0.898132	15.6472	72.9791
143	3020	2840		(148.65367581930911, 142.0549158547387, 116.13463241806909)	#948e74	148.654	142.055	116.135	47.8248	55.7831	148.654	79.6467	4.23922	15.2252	140.104	142.947	116.394	1.55097	1.00316	1.14475	0.913944	15.8044	74.441
144	3040	2860		(149.18334809565988, 141.65721877767936, 117.49955713020373)	#958d75	149.183	141.657	117.5	45.7477	54.1573	149.183	79.5987	4.85101	14.5672	140.513	142.732	117.741	2.39446	1.00256	1.30996	0.874446	15.3537	71.5818
145	3060	2880		(149.00354295837025, 141.6607617360496, 116.71213463241807)	#958d74	149.004	141.661	116.712	46.3565	55.2625	149.004	79.5904	4.64497	14.8852	140.269	142.695	116.962	2.01757	1.00245	1.25432	0.893533	15.5931	72.6693
146	3080	2900		(149.17006200177147, 141.82285208148804, 117.29406554472985)	#958d75	149.17	141.823	117.294	46.1704	54.4907	149.17	79.6277	4.72962	14.7032	140.517	142.862	117.539	2.22082	1.00292	1.27718	0.882605	15.4451	72.1684
147	3100	2920		(149.65721877767936, 141.56244464127548, 116.81753764393268)	#958d74	149.657	141.562	116.818	45.2104	55.9553	149.657	79.5986	4.91705	14.8553	140.58	142.732	117.065	2.18345	1.00256	1.32779	0.891736	15.6479	71.6856
148	3120	2940		(149.06554472984942, 141.45527015057573, 117.66341895482728)	#958d75	149.066	141.455	117.663	45.4591	53.7183	149.066	79.5578	4.94074	14.4286	140.426	142.549	117.901	2.55574	1.00204	1.33419	0.866122	15.2511	71.0974
149	3140	2960		(148.7688219663419, 141.91939769707707, 117.22143489813995)	#948d75	148.769	141.919	117.221	46.9731	54.0744	148.769	79.6292	4.54393	14.7359	140.336	142.869	117.468	2.1116	1.00294	1.22704	0.884572	15.4206	72.8625
150	3160	2980		(149.06908768821967, 141.96634189548274, 116.84410983170947)	#958d74	149.069	141.966	116.844	46.7753	55.1246	149.069	79.6487	4.54535	14.9286	140.422	142.956	117.095	1.94084	1.00319	1.22742	0.896139	15.6052	73.066
151	3180	3000		(149.25155004428697, 141.4030115146147, 117.73516386182462)	#958d75	149.252	141.403	117.735	45.0582	53.8465	149.252	79.5558	5.03752	14.3952	140.515	142.54	117.972	2.63247	1.00202	1.36032	0.864121	15.2512	70.7128
152	3200	3020		(149.18866253321522, 141.52081488042515, 117.78299379982285)	#958d75	149.189	141.521	117.783	45.3507	53.68	149.189	79.5748	4.97069	14.4074	140.53	142.625	118.02	2.5899	1.00226	1.34228	0.864851	15.2408	70.9651
153	3220	3040		(148.67493356953057, 141.85385296722762, 117.12488928255092)	#948d75	148.675	141.854	117.125	47.0281	54.1131	148.675	79.6134	4.52733	14.7497	140.25	142.798	117.372	2.0908	1.00274	1.22255	0.885397	15.4289	72.9364
154	3240	3060		(149.3303808680248, 141.58901682905227, 117.022143489814)	#958d75	149.33	141.589	117.022	45.6234	55.1703	149.33	79.591	4.84008	14.7556	140.469	142.698	117.268	2.22553	1.00246	1.30701	0.885752	15.5291	71.8396
155	3260	3080		(149.16120460584588, 141.718334809566, 117.69087688219663)	#958d75	149.161	141.718	117.691	45.8097	53.8004	149.161	79.6094	4.8509	14.5048	140.56	142.78	117.931	2.45001	1.00269	1.30993	0.8707	15.2945	71.5084
156	3280	3100		(148.33215234720993, 142.25243578387955, 117.42692648361381)	#948e75	148.332	142.252	117.427	48.1967	53.1296	148.332	79.6728	4.2871	14.723	140.266	143.064	117.675	2.04082	1.00349	1.15768	0.883799	15.3345	73.7653
157	3300	3120		(148.79450841452612, 141.5952170062002, 117.54207263064659)	#948d75	148.795	141.595	117.542	46.1784	53.5596	148.795	79.5722	4.76616	14.5039	140.312	142.614	117.783	2.40932	1.00222	1.28705	0.870643	15.2669	71.8088
158	3320	3140		(149.1080602302923, 141.61558901682906, 117.54030115146146)	#958d75	149.108	141.616	117.54	45.7593	53.9862	149.108	79.5883	4.85477	14.5323	140.472	142.686	117.781	2.42599	1.00242	1.31097	0.872347	15.3217	71.5272
159	3340	3160		(149.3418954827281, 141.52170062001773, 117.89725420726306)	#958d75	149.342	141.522	117.897	45.0782	53.6915	149.342	79.5813	5.03982	14.3706	140.629	142.655	118.133	2.65654	1.00234	1.36095	0.862639	15.2287	70.674
160	3360	3180		(149.21523472099202, 141.83879539415412, 117.39592559787422)	#958d75	149.215	141.839	117.396	46.0906	54.3773	149.215	79.6326	4.75536	14.6686	140.565	142.884	117.64	2.26364	1.00298	1.28413	0.880532	15.4202	72.0381
161	3380	3200		(148.87068201948628, 141.68999114260407, 117.8680248007086)	#948d75	148.871	141.69	117.868	46.1031	53.1043	148.871	79.5932	4.80627	14.4025	140.444	142.708	118.106	2.51925	1.00249	1.29788	0.864559	15.1833	71.5456
162	3400	3220		(149.3436669619132, 141.58547387068202, 118.18600531443755)	#958d76	149.344	141.585	118.186	45.0601	53.2008	149.344	79.5937	5.06417	14.2703	140.707	142.71	118.42	2.75618	1.00249	1.36752	0.856621	15.1422	70.4615
163	3420	3240		(148.5943312666076, 141.71922054915854, 117.63418954827281)	#948d75	148.594	141.719	117.634	46.6762	53.1301	148.594	79.587	4.66153	14.4901	140.271	142.68	117.875	2.37873	1.00241	1.25879	0.869816	15.2215	72.1668
164	3440	3260		(149.24269264836138, 141.9069973427812, 117.79273693534101)	#958d75	149.243	141.907	117.793	46.005	53.7362	149.243	79.647	4.80601	14.5261	140.679	142.949	118.034	2.41408	1.00316	1.29781	0.871977	15.3005	71.6931
165	3460	3280		(148.93534100974313, 141.8175376439327, 117.76262178919397)	#948d75	148.935	141.818	117.763	46.2999	53.3724	148.935	79.6186	4.74624	14.4902	140.494	142.821	118.003	2.41676	1.00281	1.28167	0.869819	15.2477	71.8638
166	3480	3300		(148.99734278122233, 141.3126660761736, 117.62178919397697)	#948d75	148.997	141.313	117.622	45.3045	53.6974	148.997	79.5291	4.97935	14.3972	140.34	142.421	117.859	2.60022	1.00168	1.34461	0.864241	15.234	70.9218
167	3500	3320		(148.9362267493357, 141.39681133746677, 117.91939769707706)	#948d75	148.936	141.397	117.919	45.4155	53.1052	148.936	79.5427	4.97594	14.2951	140.396	142.481	118.154	2.68859	1.00185	1.34369	0.858112	15.1364	70.8077
168	3520	3340		(149.01948627103633, 141.54915854738707, 118.41364038972542)	#958d76	149.019	141.549	118.414	45.3551	52.3723	149.019	79.5748	5.02233	14.1425	140.583	142.625	118.645	2.84677	1.00226	1.35622	0.848949	15.0078	70.4489
169	3540	3360		(149.0088573959256, 141.56067316209035, 117.56598759964571)	#958d75	149.009	141.561	117.566	45.7872	53.8084	149.009	79.5745	4.8545	14.4979	140.411	142.624	117.806	2.45505	1.00225	1.3109	0.870281	15.289	71.4872
170	3560	3380		(149.1567759078831, 141.5527015057573, 117.90611160318866)	#958d75	149.157	141.553	117.906	45.4005	53.4265	149.157	79.5797	4.9686	14.3638	140.549	142.647	118.143	2.62719	1.00232	1.34171	0.862235	15.1989	70.919
171	3580	3400		(148.97519929140833, 141.51372896368468, 117.8414526129318)	#948d75	148.975	141.514	117.841	45.6205	53.2915	148.975	79.5653	4.91794	14.3663	140.435	142.583	118.078	2.59998	1.00213	1.32803	0.862385	15.1848	71.1027
172	3600	3420		(148.7661647475642, 141.86182462356066, 117.9955713020372)	#948d75	148.766	141.862	117.996	46.5371	52.7439	148.766	79.6205	4.71571	14.3954	140.472	142.83	118.234	2.48979	1.00283	1.27342	0.864128	15.1481	71.8619
173	3620	3440		(149.18600531443755, 142.09831709477413, 117.20017714791851)	#958e75	149.186	142.098	117.2	46.7047	54.6726	149.186	79.678	4.58635	14.8283	140.592	143.088	117.449	2.05193	1.00356	1.23849	0.890118	15.5214	72.8133
174	3640	3460		(149.2223206377325, 141.53675819309123, 117.44375553587246)	#958d75	149.222	141.537	117.444	45.4892	54.3051	149.222	79.5783	4.91005	14.556	140.484	142.641	117.685	2.4314	1.0023	1.3259	0.873771	15.3618	71.3596
175	3660	3480		(149.0265721877768, 141.44641275465014, 118.57661647475642)	#958d76	149.027	141.446	118.577	45.0637	52.103	149.027	79.5568	5.104	14.0437	140.587	142.545	118.805	2.97107	1.00203	1.37828	0.843017	14.9424	70.0269
176	3680	3500		(148.90611160318866, 141.93711248892825, 117.96722763507529)	#948d75	148.906	141.937	117.967	46.485	52.9825	148.906	79.6396	4.71866	14.4399	140.558	142.916	118.207	2.45242	1.00307	1.27422	0.866801	15.1913	71.9037
177	3700	3520		(148.6581045172719, 141.71479185119574, 117.84499557130204)	#948d75	148.658	141.715	117.845	46.4798	52.8551	148.658	79.5892	4.72329	14.4053	140.343	142.69	118.084	2.48122	1.00244	1.27547	0.864724	15.1599	71.8464
178	3720	3540		(148.93091231178033, 141.3790965456156, 118.82728077945085)	#948d76	148.931	141.379	118.827	44.9484	51.5435	148.931	79.5414	5.15302	13.9125	140.569	142.476	119.053	3.10892	1.00183	1.39151	0.835145	14.8362	69.676
179	3740	3560		(148.88928255093003, 141.7581930912312, 118.54207263064659)	#948d76	148.889	141.758	118.542	45.901	51.9751	148.889	79.6079	4.90613	14.1448	140.609	142.773	118.774	2.79502	1.00267	1.32484	0.849091	14.9715	70.8709
180	3760	3580		(148.74756421612045, 141.73870682019486, 117.47741364038973)	#948d75	148.748	141.739	117.477	46.5517	53.6069	148.748	79.5962	4.67107	14.5719	140.321	142.721	117.72	2.30915	1.00252	1.26137	0.874727	15.3023	72.2266
181	3780	3600		(149.21346324180692, 141.8060230292294, 118.29495128432241)	#958d76	149.213	141.806	118.295	45.6252	52.8385	149.213	79.6288	4.93889	14.2842	140.733	142.867	118.53	2.68702	1.00293	1.33369	0.857456	15.1139	70.9267
182	3800	3620		(149.04605845881312, 141.6802480070859, 117.48184233835252)	#958d75	149.046	141.68	117.482	45.9984	54.0026	149.046	79.5974	4.79358	14.5724	140.45	142.727	117.724	2.36282	1.00254	1.29445	0.874754	15.3406	71.7914
183	3820	3640		(149.1346324180691, 141.61824623560673, 118.37201062887512)	#958d76	149.135	141.618	118.372	45.3399	52.5999	149.135	79.5918	5.01783	14.1889	140.652	142.701	118.604	2.80483	1.00247	1.35501	0.851737	15.0501	70.5242
184	3840	3660		(149.31178033658105, 141.5721877767936, 118.29672276350753)	#958d76	149.312	141.572	118.297	45.0274	52.9686	149.312	79.5903	5.08123	14.218	140.709	142.694	118.529	2.80967	1.00245	1.37213	0.853484	15.0987	70.3342
185	3860	3680		(149.1674047829938, 141.83436669619132, 118.02745792736935)	#958d76	149.167	141.834	118.027	45.8708	53.2334	149.167	79.6315	4.86083	14.4009	140.666	142.879	118.266	2.54828	1.00297	1.31261	0.864464	15.1992	71.3486
186	3880	3700		(149.8104517271922, 141.674047829938, 118.2577502214349)	#958d76	149.81	141.674	118.258	44.528	53.7075	149.81	79.6283	5.18188	14.2996	140.978	142.865	118.492	2.79402	1.00293	1.39931	0.85838	15.2096	70.0805
187	3900	3720		(149.04694419840567, 141.54915854738707, 118.1319751992914)	#958d76	149.047	141.549	118.132	45.4482	52.8915	149.047	79.5752	4.97813	14.2613	140.54	142.627	118.366	2.72135	1.00226	1.34429	0.856082	15.1052	70.7577
188	3920	3740		(148.97165633303808, 141.67227635075287, 117.96191319751993)	#948d75	148.972	141.672	117.962	45.8766	53.0805	148.972	79.5942	4.86404	14.3649	140.507	142.712	118.199	2.57859	1.0025	1.31348	0.862299	15.166	71.2936
189	3940	3760		(149.01860053144375, 141.80425155004428, 118.6191319751993)	#958d76	149.019	141.804	118.619	45.7609	52.0194	149.019	79.6215	4.9393	14.1359	140.702	142.835	118.851	2.81851	1.00284	1.3338	0.848555	14.974	70.7398

## Sheet: Well 6
frame number	Time (s)	normalised time	Well Coordinates	average color	hexcode	red	green	blue	hue	saturation	value	lightness	a_component	b_component	x	y	z	delta_e	light_ratio	a_ratio	b_ratio	chroma_ab	hue_ab
1	180	0	(132, 228)	(96.77059344552701, 90.41541186891054, 68.38618246235606)	#605a44	96.7706	90.4154	68.3862	46.5662	74.7957	96.7706	66.3716	3.16059	16.5181	89.1236	91.3059	68.6065	0	1	1	1	16.8178	79.1679
2	200	20		(96.86713906111603, 90.5748449955713, 68.7971656333038)	#605a44	96.8671	90.5748	68.7972	46.5501	73.8934	96.8671	66.417	3.20456	16.3478	89.3025	91.4569	69.0149	0.181683	1.00068	1.01391	0.989688	16.6589	78.9093
3	220	40		(96.93888396811337, 90.63241806908769, 69.18511957484499)	#605a45	96.9389	90.6324	69.1851	46.3662	73.0069	96.9389	66.4361	3.29689	16.1475	89.4331	91.5205	69.3996	0.400099	1.00097	1.04312	0.977564	16.4807	78.4604
4	240	60		(97.46324180690877, 91.10008857395925, 68.60230292294065)	#615b44	97.4632	91.1001	68.6023	46.7714	75.5109	97.4632	66.5759	3.07515	16.7359	89.7185	91.987	68.8273	0.310592	1.00308	0.972965	1.01318	17.0161	79.5883
5	260	80		(97.56687333923827, 90.31709477413641, 69.5881310894597)	#615a45	97.5669	90.3171	69.5881	44.453	73.125	97.5669	66.3938	3.8671	15.8356	89.7237	91.3797	69.7954	0.982623	1.00033	1.22354	0.958678	16.3009	76.2767
6	280	100		(97.44995571302037, 90.83170947741364, 69.50398582816652)	#615a45	97.45	90.8317	69.504	45.7906	73.127	97.45	66.5128	3.46808	16.0879	89.8091	91.7762	69.7173	0.547373	1.00213	1.09729	0.973952	16.4574	77.8348
7	300	120		(97.22232063773251, 91.20017714791851, 68.86271036315323)	#615b44	97.2223	91.2002	68.8627	47.259	74.3831	97.2223	66.5883	2.97509	16.6	89.6835	92.0285	69.0861	0.296781	1.00327	0.941307	1.00496	16.8645	79.8392
8	320	140		(97.74490699734278, 90.76350752878653, 69.59167404782994)	#615a45	97.7449	90.7635	69.5917	45.1213	73.447	97.7449	66.5121	3.65876	16.0347	89.95	91.7739	69.8034	0.708222	1.00212	1.15762	0.970736	16.4469	77.1465
9	340	160		(97.60230292294065, 90.79096545615589, 69.0132860938884)	#615a45	97.6023	90.791	69.0133	45.705	74.6929	97.6023	66.5094	3.4346	16.376	89.773	91.7649	69.2311	0.338036	1.00208	1.08669	0.991395	16.7323	78.1548
10	360	180		(97.33392382639504, 90.60673162090346, 69.77945084145261)	#615a45	97.3339	90.6067	69.7795	45.3515	72.1885	97.3339	66.4527	3.63177	15.8213	89.7376	91.5758	69.9877	0.845083	1.00122	1.14908	0.957814	16.2328	77.0717
11	380	200		(97.31620903454385, 90.61027457927369, 70.13906111603188)	#615a46	97.3162	90.6103	70.1391	45.1951	71.2129	97.3162	66.4538	3.71295	15.6093	89.8019	91.5794	70.3438	1.06672	1.00124	1.17476	0.944978	16.0448	76.6198
12	400	220		(97.4534986713906, 90.67227635075288, 69.76173604960142)	#615a45	97.4535	90.6723	69.7617	45.3071	72.4592	97.4535	66.475	3.63627	15.8698	89.813	91.6501	69.9708	0.810689	1.00156	1.1505	0.960753	16.2811	77.0946
13	420	240		(97.23117803365811, 90.51195748449956, 70.12046058458813)	#615a46	97.2312	90.512	70.1205	45.1294	71.101	97.2312	66.4252	3.73488	15.5717	89.7261	91.4843	70.3244	1.10837	1.00081	1.1817	0.942701	16.0133	76.5123
14	440	260		(97.33303808680247, 90.52081488042515, 70.05491585473871)	#615a46	97.333	90.5208	70.0549	45.0161	71.4652	97.333	66.4326	3.75588	15.6232	89.7656	91.5088	70.2596	1.07653	1.00092	1.18834	0.945824	16.0684	76.4824
15	460	280		(97.32949512843224, 90.6784765279008, 70.62178919397697)	#615a46	97.3295	90.6785	70.6218	45.0582	69.9733	97.3295	66.4726	3.79709	15.3554	89.9261	91.6423	70.8224	1.32935	1.00152	1.20139	0.929612	15.8179	76.1105
16	480	300		(97.31000885739593, 90.77679362267493, 70.36846767050487)	#615a46	97.31	90.7768	70.3685	45.4502	70.6001	97.31	66.4948	3.66218	15.5429	89.8964	91.716	70.5726	1.10357	1.00186	1.1587	0.940958	15.9685	76.7419
17	500	320		(97.29229406554472, 90.37555358724535, 70.75199291408326)	#615a46	97.2923	90.3756	70.752	44.3632	69.5613	97.2923	66.3972	4.00762	15.1503	89.84	91.391	70.9482	1.6091	1.00039	1.268	0.91719	15.6714	75.1832
18	520	340		(97.43666961913198, 90.72099202834367, 70.28963684676705)	#615a46	97.4367	90.721	70.2896	45.1571	71.0461	97.4367	66.4876	3.7315	15.5776	89.9254	91.6923	70.494	1.10631	1.00175	1.18063	0.943063	16.0183	76.5291
19	540	360		(97.49955713020373, 90.4756421612046, 71.33126660761737)	#615a47	97.4996	90.4756	71.3313	43.8952	68.4405	97.4996	66.4345	4.17765	14.8729	90.0885	91.5152	71.5227	1.93521	1.00095	1.32179	0.9004	15.4485	74.3105
20	560	380		(97.45615589016829, 90.41895482728079, 70.96191319751993)	#615a46	97.4562	90.419	70.9619	44.0633	69.3238	97.4562	66.4172	4.1023	15.0606	89.9758	91.4575	71.1565	1.73584	1.00069	1.29795	0.911764	15.6093	74.7631
21	580	400		(97.33746678476528, 90.7245349867139, 70.70859167404782)	#615a46	97.3375	90.7245	70.7086	45.0998	69.761	97.3375	66.4846	3.79303	15.3244	89.9617	91.6821	70.9088	1.35559	1.0017	1.2001	0.927735	15.7869	76.0978
22	600	420		(97.42781222320637, 90.58458813108946, 70.91762621789194)	#615a46	97.4278	90.5846	70.9176	44.5119	69.3857	97.4278	66.4559	3.97333	15.1526	90.0044	91.5866	71.1143	1.59135	1.00127	1.25715	0.91733	15.6649	75.3066
23	620	440		(97.2533215234721, 90.48627103631533, 70.18600531443755)	#615a46	97.2533	90.4863	70.186	44.9995	70.971	97.2533	66.4203	3.77726	15.5245	89.7421	91.468	70.389	1.17046	1.00073	1.19511	0.939845	15.9774	76.3251
24	640	460		(96.68467670504872, 90.88042515500443, 70.94862710363154)	#605a46	96.6847	90.8804	70.9486	46.4682	67.8773	96.6847	66.4887	3.47749	15.189	89.7381	91.6957	71.1479	1.37139	1.00176	1.10027	0.919535	15.582	77.1045
25	660	480		(97.14260407440213, 90.83968113374668, 70.73516386182462)	#615a46	97.1426	90.8397	70.7352	45.6792	69.3197	97.1426	66.5024	3.6438	15.3387	89.9072	91.7414	70.9362	1.28122	1.00197	1.15288	0.928601	15.7656	76.6368
26	680	500		(97.02834366696192, 90.7156775907883, 71.43401240035429)	#615a47	97.0283	90.7157	71.434	45.2014	67.2644	97.0283	66.4683	3.85093	14.8695	89.9526	91.6279	71.6268	1.78992	1.00146	1.21842	0.900194	15.3601	75.4805
27	700	520		(97.68910540301151, 90.56510186005315, 71.31178033658105)	#615a47	97.6891	90.5651	71.3118	43.7952	68.8533	97.6891	66.4663	4.19568	14.9387	90.2052	91.6212	71.5043	1.89076	1.00143	1.3275	0.904382	15.5167	74.3121
28	720	540		(97.46767050487156, 90.8680248007086, 71.29406554472985)	#615a47	97.4677	90.868	71.2941	44.8711	68.4767	97.4677	66.5283	3.90443	15.0542	90.1871	91.8279	71.4898	1.64956	1.00236	1.23535	0.911372	15.5522	75.4602
29	740	560		(97.47387068201948, 90.26395039858282, 71.59344552701506)	#615a47	97.4739	90.264	71.5934	43.2848	67.7054	97.4739	66.3823	4.36835	14.6304	90.0627	91.3414	71.7802	2.24103	1.00016	1.38213	0.885719	15.2687	73.3754
30	760	580		(97.79539415411868, 90.60141718334809, 71.42869796279894)	#615a47	97.7954	90.6014	71.4287	43.6294	68.7508	97.7954	66.4812	4.24682	14.8955	90.2919	91.6707	71.6204	1.95572	1.00165	1.34368	0.901766	15.4891	74.0867
31	780	600		(97.36758193091231, 90.5969884853853, 73.03631532329496)	#615a49	97.3676	90.597	73.0363	43.304	63.7222	97.3676	66.4625	4.47401	13.9272	90.4024	91.6085	73.2119	2.90625	1.00137	1.41556	0.843146	14.6282	72.1908
32	800	620		(97.38795394154118, 90.89459698848539, 71.13906111603188)	#615a47	97.388	90.8946	71.1391	45.1574	68.7299	97.388	66.53	3.81471	15.1481	90.1252	91.8337	71.3366	1.5264	1.00239	1.20696	0.91706	15.6211	75.8653
33	820	640		(97.62798937112488, 90.48184233835252, 71.47209920283437)	#615a47	97.628	90.4818	71.4721	43.6072	68.318	97.628	66.4433	4.26347	14.8054	90.1815	91.5444	71.6622	2.03836	1.00108	1.34895	0.896312	15.407	73.9353
34	840	660		(97.79627989371124, 90.3569530558016, 72.32949512843224)	#615a48	97.7963	90.357	72.3295	42.4729	66.4037	97.7963	66.4245	4.6303	14.273	90.3967	91.4819	72.5098	2.68396	1.0008	1.46501	0.864078	15.0052	72.0264
35	860	680		(97.4295837023915, 90.67227635075288, 72.33126660761737)	#615a48	97.4296	90.6723	72.3313	43.846	65.6892	97.4296	66.4819	4.27454	14.3691	90.3152	91.6732	72.5147	2.42313	1.00166	1.35245	0.869896	14.9914	73.4332
36	880	700		(97.70327723649247, 90.52524357838796, 72.09565987599646)	#615a48	97.7033	90.5252	72.0957	43.1815	66.8344	97.7033	66.4598	4.42459	14.4691	90.3566	91.5996	72.28	2.40913	1.00133	1.39992	0.875954	15.1305	72.9966
37	900	720		(97.19486271036315, 90.78210806023029, 72.12488928255092)	#615a48	97.1949	90.7821	72.1249	44.6523	65.7735	97.1949	66.4955	4.05334	14.5121	90.1929	91.7186	72.3115	2.1992	1.00187	1.28246	0.878556	15.0675	74.3946
38	920	740		(97.60938883968113, 90.50930026572188, 72.47829937998229)	#615a48	97.6094	90.5093	72.4783	43.0487	65.6538	97.6094	66.4522	4.49153	14.2333	90.3821	91.5741	72.6586	2.64543	1.00121	1.4211	0.861678	14.9252	72.4861
39	940	760		(97.55004428697963, 91.02568644818423, 72.82639503985828)	#615b48	97.55	91.0257	72.8264	44.1665	64.6287	97.55	66.5759	4.22451	14.2416	90.5828	91.9868	73.0084	2.52115	1.00308	1.33662	0.86218	14.855	73.478
40	960	780		(97.68290522586359, 90.47918511957485, 72.54295837023915)	#615a48	97.6829	90.4792	72.543	42.8073	65.6275	97.6829	66.449	4.55804	14.1904	90.4218	91.5634	72.7223	2.71613	1.00117	1.44215	0.859078	14.9044	72.1926
41	980	800		(97.44729849424269, 90.7139061116032, 72.54207263064659)	#615a48	97.4473	90.7139	72.5421	43.7784	65.172	97.4473	66.4937	4.30851	14.2666	90.3789	91.7123	72.7238	2.53026	1.00184	1.3632	0.863691	14.9029	73.1956
42	1000	820		(97.78565101860053, 90.75022143489814, 72.6058458813109)	#615a48	97.7857	90.7502	72.6058	43.2355	65.6625	97.7857	66.5206	4.44392	14.2759	90.5687	91.8024	72.7873	2.58784	1.00225	1.40604	0.864254	14.9515	72.7092
43	1020	840		(97.30380868024801, 90.76350752878653, 73.12223206377325)	#615a49	97.3038	90.7635	73.1222	43.772	63.3716	97.3038	66.5	4.36236	13.9412	90.44	91.7334	73.2986	2.84631	1.00193	1.38024	0.843991	14.6077	72.6244
44	1040	860		(97.61558901682905, 90.50841452612931, 72.62444641275465)	#615a48	97.6156	90.5084	72.6244	42.9367	65.2841	97.6156	66.4528	4.53149	14.1495	90.4141	91.5761	72.8033	2.73798	1.00122	1.43375	0.856602	14.8574	72.2419
45	1060	880		(97.31089459698849, 91.0088573959256, 73.13551815766165)	#615b49	97.3109	91.0089	73.1355	44.3592	63.3508	97.3109	66.5601	4.2122	14.0357	90.5222	91.9341	73.3143	2.70255	1.00284	1.33272	0.849716	14.6541	73.2952
46	1080	900		(97.44995571302037, 90.91054030115146, 72.03631532329496)	#615a48	97.45	90.9105	72.0363	44.5609	66.5006	97.45	66.5401	4.05689	14.6397	90.34	91.8672	72.2251	2.08807	1.00254	1.28358	0.886283	15.1915	74.5112
47	1100	920		(97.5199291408326, 90.59521700620017, 73.02125775022144)	#615a49	97.5199	90.5952	73.0213	43.0406	64.0604	97.5199	66.4701	4.53553	13.949	90.4735	91.6339	73.197	2.91555	1.00148	1.43502	0.844467	14.6679	71.9881
48	1120	940		(97.2976085031001, 90.96102745792737, 73.02480070859167)	#615a49	97.2976	90.961	73.0248	44.3366	63.6148	97.2976	66.5474	4.20924	14.0781	90.4787	91.8918	73.2042	2.66164	1.00265	1.33179	0.852282	14.6939	73.3538
49	1140	960		(97.674047829938, 90.84765279007972, 72.8104517271922)	#615a48	97.674	90.8477	72.8105	43.5268	64.912	97.674	66.5391	4.3862	14.1885	90.5851	91.864	72.9908	2.63771	1.00252	1.38778	0.858963	14.851	72.8216
50	1160	980		(97.34189548272808, 90.85562444641276, 73.1302037201063)	#615a49	97.3419	90.8556	73.1302	43.9261	63.4257	97.3419	66.5244	4.32163	13.9782	90.4888	91.8151	73.3075	2.79688	1.0023	1.36735	0.846235	14.631	72.82
51	1180	1000		(97.40035429583702, 90.83436669619132, 73.488928255093)	#615a49	97.4004	90.8344	73.4889	43.5242	62.6016	97.4004	66.5235	4.45	13.7699	90.5826	91.812	73.6624	3.0395	1.00229	1.40796	0.833622	14.4711	72.0907
52	1200	1020		(97.61293179805138, 91.10894596988486, 73.2028343666962)	#615b49	97.6129	91.1089	73.2028	44.0132	63.7679	97.6129	66.6006	4.29252	14.0662	90.7147	92.0696	73.3819	2.71033	1.00345	1.35814	0.851559	14.7065	73.0296
53	1220	1040		(96.51815766164748, 91.52524357838796, 73.55270150575731)	#605b49	96.5182	91.5252	73.5527	46.9554	60.6745	96.5182	66.6449	3.65432	13.9385	90.3773	92.2178	73.7324	2.64066	1.00412	1.15621	0.843829	14.4096	75.3091
54	1240	1060		(97.89016829052258, 90.74844995571301, 74.23914968999114)	#615a4a	97.8902	90.7484	74.2391	41.8823	61.61	97.8902	66.531	4.89891	13.3527	90.946	91.8368	74.4042	3.61481	1.0024	1.55	0.808368	14.223	69.8527
55	1260	1080		(97.5881310894597, 91.06288751107175, 73.51727192205492)	#615b49	97.5881	91.0629	73.5173	43.7349	62.8977	97.5881	66.5891	4.39038	13.8654	90.7511	92.0311	73.6927	2.93204	1.00328	1.3891	0.839403	14.5438	72.4299
56	1280	1100		(97.48272807794508, 90.82639503985828, 74.15500442869796)	#615a4a	97.4827	90.8264	74.155	42.8796	61.0218	97.4827	66.5281	4.65703	13.3954	90.7537	91.8271	74.3217	3.46628	1.00236	1.47347	0.810953	14.1819	70.8296
57	1300	1120		(97.95659875996456, 90.60496014171834, 73.55624446412754)	#615a49	97.9566	90.605	73.5562	41.9225	63.5188	97.9566	66.4974	4.84727	13.6874	90.7975	91.7248	73.7267	3.29754	1.00189	1.53366	0.828629	14.5204	70.4989
58	1320	1140		(97.07085916740478, 91.37023914969, 72.9645704162976)	#615b48	97.0709	91.3702	72.9646	45.8113	63.3259	97.0709	66.6347	3.83809	14.261	90.4824	92.1834	73.1486	2.37129	1.00396	1.21436	0.863352	14.7684	74.9368
59	1340	1160		(97.27635075287866, 91.20106288751107, 73.44552701505758)	#615b49	97.2764	91.2011	73.4455	44.704	62.4701	97.2764	66.606	4.15319	13.9349	90.6268	92.0875	73.6231	2.77727	1.00353	1.31405	0.843613	14.5406	73.4037
60	1360	1180		(97.27015057573074, 91.31975199291408, 73.02745792736935)	#615b49	97.2702	91.3198	73.0275	45.2729	63.5538	97.2702	66.6331	3.97002	14.2223	90.577	92.1783	73.2104	2.44837	1.00394	1.2561	0.86101	14.766	74.4034
61	1380	1200		(97.84853852967228, 91.12577502214349, 73.86625332152347)	#615b49	97.8485	91.1258	73.8663	43.1807	62.4995	97.8485	66.6193	4.54721	13.7165	90.968	92.132	74.0388	3.13583	1.00373	1.43872	0.830388	14.4505	71.6589
62	1400	1220		(97.36492471213464, 91.19751992914084, 74.1036315323295)	#615b4a	97.3649	91.1975	74.1036	44.0918	60.9216	97.3649	66.6119	4.35796	13.5672	90.8008	92.1073	74.2746	3.19364	1.00362	1.37884	0.821353	14.25	72.1923
63	1420	1240		(97.64658990256865, 91.022143489814, 74.06643046944198)	#615b4a	97.6466	91.0221	74.0664	43.144	61.5786	97.6466	66.5841	4.57869	13.5416	90.877	92.0142	74.236	3.30395	1.0032	1.44868	0.8198	14.2947	71.3185
64	1440	1260		(97.64393268379096, 91.1762621789194, 73.42604074402126)	#615b49	97.6439	91.1763	73.426	43.9763	63.2457	97.6439	66.6193	4.31874	13.9693	90.7954	92.1322	73.6035	2.81054	1.00373	1.36643	0.845695	14.6217	72.8205
65	1460	1280		(98.01062887511071, 91.15234720992028, 74.33835252435784)	#625b4a	98.0106	91.1523	74.3384	42.6169	61.5895	98.0106	66.6358	4.71647	13.4745	91.1501	92.1873	74.5065	3.42845	1.00398	1.49227	0.815739	14.2761	70.7085
66	1480	1300		(97.48981399468556, 90.66341895482728, 74.35429583702391)	#615a4a	97.4898	90.6634	74.3543	42.2963	60.5146	97.4898	66.4894	4.8142	13.2157	90.7465	91.6981	74.5174	3.69515	1.00177	1.52319	0.800074	14.0653	69.9844
67	1500	1320		(97.39681133746679, 90.98405668733392, 74.64038972542073)	#615a4a	97.3968	90.9841	74.6404	43.092	59.5799	97.3968	66.5634	4.64208	13.1783	90.8576	91.9452	74.8038	3.65873	1.00289	1.46874	0.797806	13.972	70.595
68	1520	1340		(97.69619131975199, 91.15146147032772, 75.16031886625332)	#615b4b	97.6962	91.1515	75.1603	42.5752	58.8216	97.6962	66.6216	4.79107	12.982	91.1602	92.1397	75.3202	3.90193	1.00377	1.51588	0.785925	13.8379	69.7432
69	1540	1360		(97.01682905225863, 91.31620903454385, 74.30380868024801)	#615b4a	97.0168	91.3162	74.3038	44.9409	59.6991	97.0168	66.6229	4.18628	13.4711	90.707	92.1442	74.4739	3.22487	1.00379	1.32452	0.815532	14.1065	72.7368
70	1560	1380		(97.85208148804251, 90.88042515500443, 75.25420726306466)	#615a4b	97.8521	90.8804	75.2542	41.4894	58.8895	97.8521	66.5643	5.0528	12.8315	91.1713	91.9481	75.4105	4.14834	1.0029	1.59869	0.776814	13.7905	68.5064
71	1580	1400		(97.56864481842338, 91.1541186891054, 74.56864481842338)	#615b4a	97.5686	91.1541	74.5686	43.2665	60.1115	97.5686	66.6136	4.58776	13.3047	90.9801	92.113	74.7345	3.52439	1.00365	1.45155	0.805462	14.0735	70.9747
72	1600	1420		(97.34455270150576, 90.98582816651904, 75.23206377325066)	#615a4b	97.3446	90.9858	75.2321	42.7462	57.925	97.3446	66.563	4.76738	12.8412	90.9509	91.9437	75.3896	4.01725	1.00288	1.50838	0.777399	13.6976	69.6322
73	1620	1440		(97.82639503985828, 90.66696191319753, 75.1806908768822)	#615a4b	97.8264	90.667	75.1807	41.031	59.0296	97.8264	66.5107	5.16018	12.7821	91.0778	91.7693	75.3356	4.23975	1.0021	1.63266	0.773824	13.7844	68.0159
74	1640	1460		(98.33835252435784, 90.70504871567759, 75.54118689105402)	#625a4b	98.3384	90.705	75.5412	39.9099	59.1151	98.3384	66.5483	5.43982	12.6425	91.4126	91.8947	75.6928	4.49961	1.00266	1.72114	0.765372	13.7632	66.7188
75	1660	1480		(97.466784765279, 91.18511957484499, 75.01505757307352)	#615b4b	97.4668	91.1851	75.0151	43.2129	58.7399	97.4668	66.6172	4.63714	13.0566	91.0291	92.1249	75.1768	3.77126	1.0037	1.46717	0.790443	13.8556	70.4472
76	1680	1500		(98.00797165633304, 91.19309123117803, 75.20814880425155)	#625b4b	98.008	91.1931	75.2081	42.066	59.3212	98.008	66.6483	4.90692	13.0008	91.3354	92.2292	75.368	3.93677	1.00417	1.55253	0.78706	13.896	69.3218
77	1700	1520		(97.8458813108946, 91.12134632418069, 74.15766164747565)	#615b4a	97.8459	91.1213	74.1577	42.9674	61.7348	97.8459	66.619	4.62194	13.549	91.0236	92.1311	74.3273	3.3185	1.00373	1.46236	0.82025	14.3156	71.1641
78	1720	1540		(97.32506643046945, 91.11337466784765, 75.74756421612047)	#615b4b	97.3251	91.1134	75.7476	42.7273	56.5349	97.3251	66.5946	4.80695	12.6034	91.0839	92.0493	75.9012	4.2527	1.00336	1.5209	0.763003	13.489	69.1231
79	1740	1560		(97.97962798937112, 90.94685562444641, 75.07883082373782)	#615a4b	97.9796	90.9469	75.0788	41.5742	59.6012	97.9796	66.5866	5.01984	12.9691	91.2193	92.0228	75.2375	4.01228	1.00324	1.58826	0.785146	13.9067	68.8406
80	1760	1580		(97.72807794508415, 91.118689105403, 75.57573073516386)	#615b4b	97.7281	91.1187	75.5757	42.0984	57.8017	97.7281	66.6166	4.92924	12.7384	91.2487	92.1231	75.7312	4.18021	1.00369	1.55959	0.77118	13.6589	68.8457
81	1780	1600		(97.63950398582817, 91.14791851195749, 76.07705934455271)	#615b4c	97.6395	91.1479	76.0771	41.9364	56.3135	97.6395	66.6206	4.9989	12.4625	91.3146	92.1365	76.2278	4.4598	1.00375	1.58163	0.754472	13.4277	68.1435
82	1800	1620		(98.16651904340124, 90.52701505757307, 75.46235606731621)	#625a4b	98.1665	90.527	75.4624	39.8112	58.9769	98.1665	66.4956	5.46246	12.5973	91.2574	91.7188	75.613	4.54832	1.00187	1.7283	0.762632	13.7306	66.5573
83	1820	1640		(97.83170947741364, 91.33923826395039, 75.30292294065545)	#615b4b	97.8317	91.3392	75.3029	42.7089	58.7217	97.8317	66.6748	4.76381	12.9918	91.3133	92.3177	75.4633	3.88552	1.00457	1.50725	0.786517	13.8376	69.8631
84	1840	1660		(97.25597874224978, 90.67316209034544, 74.32329495128432)	#615a4a	97.256	90.6732	74.3233	42.777	60.1283	97.256	66.4793	4.70194	13.2159	90.6288	91.6643	74.4868	3.64581	1.00162	1.48768	0.800085	14.0274	70.4155
85	1860	1680		(97.05137289636846, 90.63684676705049, 75.5969884853853)	#615a4b	97.0514	90.6368	75.597	42.0609	56.3708	97.0514	66.4636	4.95905	12.4653	90.772	91.6122	75.7474	4.43487	1.00139	1.56903	0.754646	13.4155	68.306
86	1880	1700		(97.16209034543844, 90.63330380868025, 75.12046058458813)	#615a4b	97.1621	90.6333	75.1205	42.2278	57.8478	97.1621	66.4671	4.88819	12.7412	90.7298	91.6238	75.2756	4.15435	1.00144	1.5466	0.771348	13.6467	69.0106
87	1900	1720		(97.33658104517272, 90.91939769707706, 74.7378210806023)	#615a4a	97.3366	90.9194	74.7378	42.9623	59.2037	97.3366	66.5448	4.68251	13.0911	90.8275	91.883	74.8996	3.75381	1.00261	1.48153	0.792527	13.9033	70.3185
88	1920	1740		(97.22409211691763, 90.72719220549159, 74.57218777679363)	#615a4a	97.2241	90.7272	74.5722	42.7911	59.4116	97.2241	66.4915	4.7165	13.0947	90.6797	91.7052	74.7337	3.76235	1.00181	1.49228	0.792745	13.9182	70.1918
89	1940	1760		(97.09743135518157, 90.84765279007972, 75.09300265721878)	#615a4b	97.0974	90.8477	75.093	42.9586	57.7886	97.0974	66.5158	4.71705	12.8395	90.7591	91.7862	75.2505	3.99691	1.00217	1.49246	0.7773	13.6786	69.8275
90	1960	1780		(96.83879539415412, 90.61293179805138, 75.67670504871568)	#605a4b	96.8388	90.6129	75.6767	42.3481	55.7249	96.8388	66.4467	4.90514	12.3914	90.6764	91.556	75.8261	4.481	1.00113	1.55197	0.750167	13.3269	68.4038
91	1980	1800		(97.03188662533215, 90.73427812223207, 75.55093002657219)	#615a4b	97.0319	90.7343	75.5509	42.4097	56.452	97.0319	66.4862	4.87695	12.5297	90.7834	91.6874	75.7028	4.34356	1.00173	1.54305	0.758543	13.4454	68.7325
92	2000	1820		(97.63773250664305, 90.2976085031001, 76.2400354295837)	#615a4c	97.6377	90.2976	76.24	39.418	55.8843	97.6377	66.4141	5.58339	12.0195	91.0828	91.4472	76.3806	5.10976	1.00064	1.76656	0.727654	13.253	65.0838
93	2020	1840		(97.27192205491585, 90.92116917626218, 75.34100974313552)	#615a4b	97.2719	90.9212	75.341	42.6252	57.4923	97.2719	66.5437	4.80552	12.7467	90.917	91.8794	75.4968	4.11817	1.00259	1.52045	0.771677	13.6224	69.3435
94	2040	1860		(97.19840566873339, 89.98759964570417, 76.38706820194862)	#61594c	97.1984	89.9876	76.3871	39.2109	54.5985	97.1984	66.3154	5.63594	11.7685	90.8008	91.1191	76.5231	5.35621	0.999153	1.78319	0.712463	13.0485	64.4103
95	2060	1880		(97.651904340124, 90.38175376439327, 75.28255093002657)	#615a4b	97.6519	90.3818	75.2826	40.4997	58.4135	97.6519	66.4323	5.29545	12.5907	90.9243	91.5078	75.4335	4.47052	1.00091	1.67546	0.762238	13.659	67.1892
96	2080	1900		(96.92382639503985, 91.13640389725421, 74.78565101860053)	#605b4a	96.9238	91.1364	74.7857	44.3146	58.244	96.9238	66.5759	4.38265	13.1161	90.7021	91.9868	74.9492	3.62059	1.00308	1.38665	0.794045	13.829	71.5234
97	2100	1920		(97.46147032772365, 90.64481842338353, 76.42604074402126)	#615a4c	97.4615	90.6448	76.426	40.5567	55.0375	97.4615	66.49	5.33346	12.0439	91.1412	91.7	76.5682	4.97534	1.00178	1.68749	0.729133	13.172	66.1146
98	2120	1940		(97.23117803365811, 90.89105403011514, 75.37023914969)	#615a4b	97.2312	90.8911	75.3702	42.5988	57.3328	97.2312	66.5343	4.815	12.7141	90.8936	91.8481	75.5254	4.15141	1.00245	1.52345	0.769705	13.5953	69.2576
99	2140	1960		(97.81488042515501, 89.95659875996456, 76.89105403011514)	#61594c	97.8149	89.9566	76.8911	37.466	54.5477	97.8149	66.3423	6.03972	11.5328	91.194	91.2084	77.0217	5.75707	0.999558	1.91095	0.69819	13.0186	62.3589
100	2160	1980		(97.14437555358724, 90.49867139061116, 76.33126660761737)	#615a4c	97.1444	90.4987	76.3313	40.8418	54.6336	97.1444	66.4372	5.27076	12.007	90.9216	91.5242	76.4729	4.98074	1.00099	1.66765	0.726896	13.1129	66.2997
101	2180	2000		(97.29583702391497, 90.50487156775908, 76.67493356953055)	#615a4c	97.2958	90.5049	76.6749	40.2405	54.0448	97.2958	66.4478	5.41626	11.8326	91.0665	91.5597	76.8132	5.20077	1.00115	1.71368	0.71634	13.0133	65.4045
102	2200	2020		(97.76793622674934, 90.21169176262178, 76.45881310894598)	#615a4c	97.7679	90.2117	76.4588	38.7239	55.5788	97.7679	66.4007	5.74775	11.8741	91.1637	91.4027	76.5963	5.31612	1.00044	1.81857	0.718853	13.1921	64.1704
103	2220	2040		(97.60938883968113, 90.11603188662534, 76.49601417183348)	#615a4c	97.6094	90.116	76.496	38.7054	55.1577	97.6094	66.369	5.75241	11.7992	91.0638	91.2974	76.6322	5.38387	0.999961	1.82004	0.714317	13.1267	64.0096
104	2240	2060		(97.16829052258636, 90.08680248007086, 76.26572187776793)	#615a4c	97.1683	90.0868	76.2657	39.6729	54.8549	97.1683	66.3377	5.52901	11.8745	90.7925	91.1931	76.4039	5.21283	0.999489	1.74936	0.718878	13.0986	65.0324
105	2260	2080		(97.02568644818423, 90.41275465013285, 76.59787422497786)	#615a4c	97.0257	90.4128	76.5979	40.5767	53.6878	97.0257	66.4108	5.34303	11.8124	90.8901	91.4362	76.736	5.18737	1.00059	1.69052	0.715115	12.9646	65.6615
106	2280	2100		(97.49601417183348, 90.17803365810451, 76.52347209920283)	#615a4c	97.496	90.178	76.5235	39.0641	54.8535	97.496	66.3782	5.67201	11.7993	91.0329	91.3279	76.66	5.34553	1.0001	1.7946	0.714324	13.0918	64.326
107	2300	2120		(97.36049601417183, 90.4207263064659, 76.72807794508415)	#615a4c	97.3605	90.4207	76.7281	39.8188	54.039	97.3605	66.4309	5.51061	11.7742	91.0827	91.5033	76.865	5.29446	1.00089	1.74354	0.712802	12.9999	64.9192
108	2320	2140		(97.58104517271921, 90.50487156775908, 76.5243578387954)	#615a4c	97.581	90.5049	76.5244	39.8368	55.0256	97.581	66.4625	5.49777	11.9422	91.1761	91.6085	76.6642	5.139	1.00137	1.73947	0.722978	13.147	65.2804
109	2340	2160		(97.28255093002657, 90.29583702391497, 76.71124889282551)	#615a4c	97.2826	90.2958	76.7112	39.622	53.9221	97.2826	66.3963	5.55405	11.7245	91.0024	91.3879	76.8471	5.358	1.00037	1.75728	0.709796	12.9735	64.6525
110	2360	2180		(97.25420726306466, 90.19220549158547, 77.23117803365811)	#615a4d	97.2542	90.1922	77.2312	38.8384	52.5003	97.2542	66.3711	5.73906	11.3913	91.0604	91.3042	77.3608	5.73867	0.999992	1.81582	0.689627	12.7554	63.2606
111	2380	2200		(97.31975199291408, 90.17537643932684, 77.22852081488043)	#615a4d	97.3198	90.1754	77.2285	38.6642	52.6436	97.3198	66.3705	5.7766	11.3918	91.0867	91.3021	77.358	5.7552	0.999983	1.8277	0.689657	12.7727	63.1112
112	2400	2220		(96.6430469441984, 91.01417183348096, 76.6917626217892)	#605b4c	96.643	91.0142	76.6918	43.0721	52.643	96.643	66.5373	4.82099	11.9746	90.9078	91.8581	76.835	4.84028	1.0025	1.52534	0.724935	12.9086	68.0701
113	2420	2240		(97.39681133746679, 90.17449069973428, 77.62267493356953)	#615a4d	97.3968	90.1745	77.6227	38.0856	51.7718	97.3968	66.3756	5.90795	11.1814	91.2031	91.3192	77.7482	6.00235	1.00006	1.86925	0.676919	12.6463	62.1493
114	2440	2260		(97.31709477413641, 90.2533215234721, 77.58281665190434)	#615a4d	97.3171	90.2533	77.5828	38.5233	51.7097	97.3171	66.3905	5.81398	11.2288	91.1805	91.3687	77.7095	5.91758	1.00028	1.83952	0.679787	12.6447	62.6261
115	2460	2280		(96.81576616474756, 90.7732506643047, 77.1585473870682)	#605a4d	96.8158	90.7733	77.1585	41.5563	51.7745	96.8158	66.4893	5.16446	11.6324	91.0111	91.6979	77.2947	5.28203	1.00177	1.63402	0.704219	12.7273	66.0601
116	2480	2300		(97.17803365810451, 90.12666076173605, 77.78033658104518)	#615a4d	97.178	90.1267	77.7803	38.189	50.9005	97.178	66.3528	5.88691	11.0548	91.1126	91.2433	77.9038	6.10578	0.999716	1.8626	0.669256	12.5246	61.9639
117	2500	2320		(96.66164747564216, 90.72187776793622, 77.95837023914969)	#605a4d	96.6616	90.7219	77.9584	40.9453	49.3405	96.6616	66.4712	5.33319	11.157	91.0797	91.6374	78.086	5.78551	1.0015	1.6874	0.675437	12.3661	64.4515
118	2520	2340		(97.28786536758193, 90.32329495128432, 77.77413640389726)	#615a4d	97.2879	90.3233	77.7741	38.5856	51.1472	97.2879	66.4066	5.80461	11.15	91.2261	91.4224	77.8996	5.98402	1.00053	1.83656	0.675018	12.5705	62.4989
119	2540	2360		(96.9955713020372, 90.86536758193091, 77.44641275465013)	#605a4d	96.9956	90.8654	77.4464	41.1853	51.3945	96.9956	66.5222	5.25275	11.5283	91.1854	91.8076	77.5806	5.41281	1.00227	1.66195	0.697916	12.6686	65.504
120	2560	2380		(96.10186005314438, 91.23206377325066, 77.06111603188663)	#605b4d	96.1019	91.2321	77.0611	44.6546	50.5234	96.1019	66.5628	4.54737	11.8109	90.7841	91.9432	77.2028	4.91099	1.00288	1.43877	0.715025	12.656	68.9425
121	2580	2400		(96.40389725420727, 90.91496899911427, 77.2754650132861)	#605a4d	96.4039	90.915	77.2755	42.7829	50.597	96.4039	66.5023	4.93048	11.5889	90.8766	91.7414	77.4119	5.23897	1.00197	1.55999	0.701587	12.5941	66.9528
122	2600	2420		(97.90876882196635, 90.17980513728963, 77.5571302037201)	#615a4d	97.9088	90.1798	77.5571	37.2137	53.0051	97.9088	66.4039	6.10144	11.2667	91.4425	91.4134	77.6834	6.01894	1.00049	1.93047	0.682078	12.8127	61.5623
123	2620	2440		(96.36492471213464, 91.03365810451727, 77.45704162976085)	#605b4d	96.3649	91.0337	77.457	43.0824	50.0339	96.3649	66.5298	4.88377	11.5344	90.9307	91.8328	77.5928	5.27555	1.00238	1.5452	0.69829	12.5258	67.0519
124	2640	2460		(96.7971656333038, 90.5066430469442, 77.84676705048716)	#605a4d	96.7972	90.5066	77.8468	40.0832	49.9224	96.7972	66.4255	5.50002	11.1413	91.057	91.4853	77.9734	5.86396	1.00081	1.74019	0.67449	12.4249	63.7263
125	2660	2480		(96.88751107174491, 90.97254207263065, 77.98228520814881)	#605a4d	96.8875	90.9725	77.9823	41.2275	49.757	96.8875	66.5443	5.27302	11.2683	91.2728	91.8812	78.1122	5.66149	1.0026	1.66837	0.68218	12.4411	64.9227
126	2680	2500		(96.71124889282551, 90.95039858281665, 77.04517271922055)	#605a4d	96.7112	90.9504	77.0452	42.424	51.8538	96.7112	66.5265	4.97892	11.7588	90.9922	91.8221	77.1842	5.09719	1.00233	1.57531	0.711873	12.7695	67.0512
127	2700	2520		(97.00265721877768, 90.40655447298494, 77.70504871567759)	#615a4d	97.0027	90.4066	77.705	39.4914	50.7294	97.0027	66.4116	5.61473	11.1964	91.0983	91.4388	77.8321	5.86046	1.0006	1.77648	0.677826	12.5254	63.3673
128	2720	2540		(97.42338352524358, 90.31089459698849, 78.45261293179806)	#615a4e	97.4234	90.3109	78.4526	37.5049	49.6549	97.4234	66.413	6.03859	10.7858	91.4244	91.4435	78.5712	6.41437	1.00062	1.91059	0.652968	12.3612	60.7571
129	2740	2560		(97.06023029229407, 90.74933569530558, 78.17714791851196)	#615a4e	97.0602	90.7493	78.1771	39.9475	49.6103	97.0602	66.4997	5.53679	11.085	91.3272	91.7325	78.3029	5.93143	1.00193	1.75182	0.671079	12.3908	63.4585
130	2760	2580		(96.88573959255979, 91.03631532329496, 77.63241806908769)	#605b4d	96.8857	91.0363	77.6324	41.7712	50.6741	96.8857	66.5586	5.14401	11.4866	91.2218	91.929	77.7665	5.41154	1.00282	1.62754	0.695396	12.5858	65.8759
131	2780	2600		(97.18511957484499, 90.84853852967228, 77.8680248007086)	#615a4d	97.1851	90.8485	77.868	40.3182	50.6853	97.1851	66.5295	5.44809	11.3069	91.3574	91.8319	77.9978	5.6934	1.00238	1.72376	0.684513	12.551	64.2734
132	2800	2620		(97.24800708591674, 90.41009743135518, 77.79982285208149)	#615a4d	97.248	90.4101	77.7998	38.9042	50.9963	97.248	66.4258	5.73859	11.1683	91.2386	91.4862	77.9259	5.93882	1.00082	1.81567	0.676125	12.5564	62.8046
133	2820	2640		(97.0044286979628, 90.67050487156776, 78.21257750221434)	#615a4e	97.0044	90.6705	78.2126	39.7766	49.399	97.0044	66.4777	5.57293	11.0278	91.2825	91.659	78.3372	5.99784	1.0016	1.76325	0.667619	12.356	63.1902
134	2840	2660		(97.27192205491585, 90.86536758193091, 78.55535872453498)	#615a4e	97.2719	90.8654	78.5554	39.4624	49.0658	97.2719	66.5404	5.64509	10.9457	91.5426	91.8683	78.6785	6.1035	1.00254	1.78609	0.66265	12.3157	62.7183
135	2860	2680		(97.23029229406555, 90.8680248007086, 78.25155004428699)	#615a4e	97.2303	90.868	78.2516	39.8861	49.7744	97.2303	66.5379	5.55023	11.109	91.4622	91.8598	78.3777	5.91582	1.0025	1.75607	0.672532	12.4183	63.4525
136	2880	2700		(97.21612046058459, 90.75730735163862, 78.37112488928256)	#615a4e	97.2161	90.7573	78.3711	39.436	49.4308	97.2161	66.5105	5.64513	10.9965	91.4449	91.7687	78.495	6.05648	1.00209	1.7861	0.665721	12.3608	62.8259
137	2900	2720		(97.01860053144375, 90.881310894597, 77.64127546501328)	#615a4d	97.0186	90.8813	77.6413	40.9965	50.9306	97.0186	66.5279	5.30091	11.4298	91.2406	91.8267	77.7737	5.5224	1.00236	1.67719	0.691952	12.5992	65.119
138	2920	2740		(97.41364038972542, 90.63241806908769, 78.42781222320637)	#615a4e	97.4136	90.6324	78.4278	38.5696	49.6993	97.4136	66.4908	5.82167	10.9318	91.5143	91.7028	78.5499	6.18888	1.0018	1.84196	0.661808	12.3853	61.9628
139	2940	2760		(97.00354295837023, 90.91939769707706, 78.08503100088573)	#615a4e	97.0035	90.9194	78.085	40.7042	49.7324	97.0035	66.5378	5.38117	11.2007	91.3338	91.8597	78.2134	5.7649	1.0025	1.70258	0.678082	12.4262	64.3388
140	2960	2780		(97.62178919397697, 90.5615589016829, 78.57573073516386)	#615a4e	97.6218	90.5616	78.5757	37.7585	49.7506	97.6218	66.485	5.99066	10.8408	91.6239	91.6836	78.6956	6.34464	1.00171	1.89542	0.656296	12.3859	61.0748
141	2980	2800		(97.466784765279, 90.59521700620017, 78.9185119574845)	#615a4e	97.4668	90.5952	78.9185	37.7718	48.5274	97.4668	66.4861	5.99006	10.6539	91.6269	91.6872	79.0353	6.51219	1.00172	1.89523	0.64498	12.2223	60.6534
142	3000	2820		(97.0682019486271, 90.77147918511957, 78.61204605845882)	#615a4e	97.0682	90.7715	78.612	39.5297	48.4847	97.0682	66.5069	5.63456	10.8573	91.425	91.7566	78.7336	6.17928	1.00204	1.78275	0.657297	12.2323	62.5723
143	3020	2840		(96.81310894596989, 90.81222320637733, 78.89459698848539)	#605a4e	96.8131	90.8122	78.8946	39.9061	47.1963	96.8131	66.5042	5.57265	10.697	91.3691	91.7475	79.0138	6.30247	1.002	1.76317	0.647591	12.0615	62.4825
144	3040	2860		(97.62356067316209, 90.466784765279, 78.92648361381754)	#615a4e	97.6236	90.4668	78.9265	37.0335	48.8382	97.6236	66.4631	6.13974	10.6106	91.6655	91.6106	79.0419	6.61682	1.00138	1.94259	0.642363	12.2589	59.9446
145	3060	2880		(97.58635961027458, 90.44198405668733, 78.96722763507529)	#615a4e	97.5864	90.442	78.9672	36.9773	48.6531	97.5864	66.4553	6.15039	10.5748	91.6478	91.5843	79.082	6.65351	1.00126	1.94596	0.640193	12.2333	59.8173
146	3080	2900		(96.65101860053144, 91.0682019486271, 78.39681133746679)	#605b4e	96.651	91.0682	78.3968	41.6498	48.1611	96.651	66.5563	5.21667	11.0595	91.2695	91.9215	78.5235	5.83594	1.00278	1.65054	0.669537	12.2281	64.7471
147	3100	2920		(97.20814880425155, 90.48981399468556, 79.1452612931798)	#615a4f	97.2081	90.4898	79.1453	37.6835	47.3832	97.2081	66.4474	6.00679	10.4633	91.5129	91.5582	79.2587	6.69087	1.00114	1.90053	0.633442	12.0649	60.1406
148	3120	2940		(97.31886625332152, 90.71036315323295, 78.53232949512844)	#615a4e	97.3189	90.7104	78.5323	38.8939	49.2255	97.3189	66.5051	5.75828	10.8984	91.5129	91.7504	78.6541	6.1925	1.00201	1.8219	0.659785	12.3261	62.1498
149	3140	2960		(97.25597874224978, 90.76616474756422, 78.67050487156776)	#615a4e	97.256	90.7662	78.6705	39.0488	48.7301	97.256	66.5158	5.73078	10.8404	91.527	91.7861	78.7915	6.23401	1.00217	1.8132	0.656274	12.262	62.1369
150	3160	2980		(98.08768821966342, 90.41452612931798, 79.33923826395039)	#625a4f	98.0877	90.4145	79.3392	35.4439	48.7406	98.0877	66.4764	6.46862	10.4074	91.9593	91.6547	79.45	6.94948	1.00158	2.04665	0.630058	12.2538	58.1373
151	3180	3000		(96.49512843224092, 90.88485385296723, 78.53587245349867)	#605a4e	96.4951	90.8849	78.5359	41.2567	47.4595	96.4951	66.5039	5.30366	10.8934	91.1641	91.7464	78.6594	6.02059	1.00199	1.67806	0.659483	12.1159	64.04
152	3200	3020		(97.43578387953941, 90.31975199291408, 79.41984056687333)	#615a4f	97.4358	90.3198	79.4198	36.3009	47.1497	97.4358	66.4189	6.27934	10.2647	91.6266	91.4632	79.5288	6.98816	1.00071	1.98676	0.621419	12.033	58.5441
153	3220	3040		(97.26926483613818, 90.93799822852081, 79.11780336581045)	#615a4f	97.2693	90.938	79.1178	39.0719	47.5857	97.2693	66.5597	5.7377	10.6695	91.6763	91.9328	79.236	6.39403	1.00283	1.81539	0.645925	12.1144	61.73
154	3240	3060		(96.92471213463241, 90.4384410983171, 79.34986713906112)	#605a4f	96.9247	90.4384	79.3499	37.8561	46.2378	96.9247	66.4205	5.97294	10.305	91.399	91.4684	79.4608	6.82013	1.00074	1.88981	0.623862	11.9109	59.9028
155	3260	3080		(97.53764393268379, 90.3569530558016, 79.17714791851196)	#615a4f	97.5376	90.357	79.1771	36.5343	48.0012	97.5376	66.4326	6.2372	10.421	91.6395	91.5089	79.2889	6.82963	1.00092	1.97343	0.630884	12.145	59.0986
156	3280	3100		(97.27280779450841, 90.72630646589903, 78.60761736049601)	#615a4e	97.2728	90.7263	78.6076	38.956	48.9307	97.2728	66.5067	5.74766	10.8597	91.5104	91.756	78.7288	6.22323	1.00204	1.81854	0.657443	12.287	62.1094
157	3300	3120		(96.85208148804251, 90.66784765279007, 78.83436669619132)	#605a4e	96.8521	90.6678	78.8344	39.4062	47.4385	96.8521	66.4709	5.66647	10.6735	91.3314	91.6365	78.9527	6.35996	1.0015	1.79285	0.646168	12.0844	62.0365
158	3320	3140		(97.12754650132861, 90.95748449955713, 78.6191319751993)	#615a4e	97.1275	90.9575	78.6191	39.9981	48.5922	97.1275	66.5553	5.54187	10.9359	91.5131	91.9182	78.7425	6.0717	1.00277	1.75343	0.662054	12.2599	63.126
159	3340	3160		(97.39769707705935, 90.56067316209034, 79.16474756421611)	#615a4f	97.3977	90.5607	79.1647	37.5011	47.7363	97.3977	66.4748	6.04492	10.4994	91.6316	91.6495	79.2787	6.67492	1.00155	1.91259	0.635632	12.1153	60.0694
160	3360	3180		(97.48627103631533, 90.70593445527015, 79.8193091231178)	#615a4f	97.4863	90.7059	79.8193	36.9728	46.2124	97.4863	66.517	6.15142	10.2135	91.851	91.7901	79.9282	6.97958	1.00219	1.94629	0.61832	11.9229	58.9401
161	3380	3200		(97.13286093888397, 90.27989371124889, 79.70770593445528)	#615a4f	97.1329	90.2799	79.7077	36.4032	45.7457	97.1329	66.394	6.25094	10.0647	91.5234	91.3803	79.8134	7.15528	1.00034	1.97777	0.60931	11.8479	58.1565
162	3400	3220		(97.78210806023029, 90.52170062001771, 79.82993799822852)	#615a4f	97.7821	90.5217	79.8299	35.7342	46.8164	97.7821	66.4878	6.39512	10.1585	91.9409	91.6929	79.9369	7.13589	1.00175	2.02339	0.614989	12.0038	57.8081
163	3420	3240		(97.07617360496015, 90.91762621789194, 79.83613817537643)	#615a4f	97.0762	90.9176	79.8361	38.5666	45.2862	97.0762	66.5468	5.84949	10.2546	91.719	91.8897	79.947	6.81857	1.00264	1.85076	0.620808	11.8056	60.2984
164	3440	3260		(97.22232063773251, 90.79805137289637, 79.42869796279894)	#615a4f	97.2223	90.7981	79.4287	38.3374	46.6701	97.2223	66.5241	5.88539	10.4387	91.6721	91.8141	79.5424	6.66389	1.0023	1.86212	0.631953	11.9835	60.5854
165	3460	3280		(97.29406554472985, 90.78122232063774, 80.2400354295837)	#615a50	97.2941	90.7812	80.24	37.0863	44.6973	97.2941	66.5264	6.12805	10.0004	91.8643	91.8217	80.3454	7.16312	1.00233	1.93889	0.605421	11.7287	58.5009
166	3480	3300		(97.12311780336582, 91.09388839681134, 79.50310008857396)	#615b4f	97.1231	91.0939	79.5031	39.4692	46.2619	97.1231	66.5911	5.67312	10.5118	91.7301	92.0377	79.619	6.5144	1.00331	1.79495	0.636377	11.9449	61.6446
167	3500	3320		(97.56333038086802, 90.63950398582817, 80.21966341895482)	#615a50	97.5633	90.6395	80.2197	36.0472	45.3309	97.5633	66.5062	6.32566	9.97729	91.9482	91.7541	80.3239	7.26762	1.00203	2.00141	0.604021	11.8136	57.6251
168	3520	3340		(96.60230292294065, 91.29583702391497, 79.20106288751107)	#605b4f	96.6023	91.2958	79.2011	41.7031	45.9339	96.6023	66.6116	5.25177	10.7114	91.4771	92.1064	79.322	6.17649	1.00362	1.66164	0.648461	11.9296	63.8813
169	3540	3360		(97.33392382639504, 90.59610274579273, 79.92116917626218)	#615a4f	97.3339	90.5961	79.9212	36.7832	45.6188	97.3339	66.4825	6.18414	10.0991	91.7626	91.675	80.0279	7.09635	1.00167	1.95664	0.611394	11.8421	58.5189
170	3560	3380		(97.12134632418069, 91.06908768821967, 80.0372010628875)	#615b50	97.1213	91.0691	80.0372	38.7443	44.8558	97.1213	66.5867	5.82128	10.213	91.8283	92.0229	80.1475	6.84694	1.00324	1.84183	0.618288	11.7555	60.3173
171	3580	3400		(97.18157661647476, 90.41098317094774, 80.20814880425155)	#615a50	97.1816	90.411	80.2081	36.0664	44.5375	97.1816	66.4302	6.3115	9.85377	91.688	91.5007	80.3102	7.37193	1.00088	1.99694	0.596543	11.7018	57.3598
172	3600	3420		(97.022143489814, 91.01417183348096, 79.93534100974314)	#615b4f	97.0221	91.0142	79.9353	38.9031	44.9087	97.0221	66.5677	5.78987	10.2361	91.7423	91.9596	80.0461	6.8129	1.00295	1.83189	0.619688	11.7601	60.5061
173	3620	3440		(97.36935341009743, 90.84853852967228, 79.49247121346325)	#615a4f	97.3694	90.8485	79.4925	38.1143	46.8177	97.3694	66.5444	5.92999	10.4385	91.7725	91.8818	79.606	6.68291	1.0026	1.87623	0.631942	12.0053	60.3996
174	3640	3460		(97.82196634189549, 90.48361381753764, 80.58635961027458)	#615a50	97.822	90.4836	80.5864	34.454	44.9294	97.822	66.4831	6.62414	9.73938	92.1	91.6771	80.6853	7.61315	1.00168	2.09585	0.589618	11.7786	55.7788
175	3660	3480		(97.28697962798937, 90.79007971656333, 80.32240921169176)	#615a50	97.287	90.7901	80.3224	37.0219	44.466	97.287	66.5285	6.13992	9.95915	91.88	91.8286	80.4271	7.20563	1.00236	1.94265	0.602923	11.6997	58.3457
176	3680	3500		(97.70682019486271, 90.93799822852081, 78.85739592559787)	#615a4e	97.7068	90.938	78.8574	38.454	49.1941	97.7068	66.582	5.85468	10.851	91.8386	92.0075	78.9782	6.27847	1.00317	1.8524	0.656912	12.3297	61.6507
177	3700	3520		(97.24800708591674, 91.01417183348096, 79.79007971656333)	#615b4f	97.248	91.0142	79.7901	38.5753	45.7775	97.248	66.5792	5.84753	10.3351	91.8239	91.9981	79.9023	6.74484	1.00313	1.85014	0.625681	11.8747	60.4991
178	3720	3540		(97.99734278122232, 90.55624446412754, 80.18600531443755)	#615a50	97.9973	90.5562	80.186	34.9336	46.3471	97.9973	66.5088	6.55048	10.0006	92.1283	91.7629	80.2897	7.34768	1.00207	2.07255	0.605432	11.9549	56.7749
179	3740	3560		(97.22320637732507, 91.12134632418069, 79.2577502214349)	#615b4f	97.2232	91.1213	79.2578	39.6214	47.1203	97.2232	66.6023	5.63604	10.6652	91.7385	92.0751	79.3764	6.35912	1.00348	1.78322	0.645664	12.0628	62.1456
180	3760	3580		(97.59521700620017, 90.31355181576616, 79.7599645704163)	#615a4f	97.5952	90.3136	79.76	35.5036	46.6005	97.5952	66.4269	6.43425	10.0928	91.7709	91.49	79.8655	7.21144	1.00083	2.03577	0.611013	11.9693	57.4821
181	3780	3600		(96.68201948627103, 91.17006200177148, 79.89459698848539)	#605b4f	96.682	91.1701	79.8946	40.2997	44.277	96.682	66.5875	5.53843	10.2915	91.6158	92.0257	80.0074	6.66872	1.00325	1.75234	0.623042	11.6871	61.7128
182	3800	3620		(97.71922054915855, 90.51727192205492, 80.74490699734278)	#615a50	97.7192	90.5173	80.7449	34.5429	44.2948	97.7192	66.4863	6.59937	9.65896	92.0918	91.6879	80.8426	7.67376	1.00173	2.08802	0.584749	11.6982	55.6576
183	3820	3640		(96.64127546501328, 90.87333923826395, 80.36226749335695)	#605a50	96.6413	90.8733	80.3623	38.741	42.9542	96.6413	66.5146	5.8282	9.91319	91.5974	91.7824	80.4674	7.12473	1.00215	1.84402	0.60014	11.4995	59.5477
184	3840	3660		(97.10451727192205, 90.51461470327723, 80.60673162090346)	#615a50	97.1045	90.5146	80.6067	36.0335	43.3238	97.1045	66.4526	6.31209	9.67564	91.7621	91.5755	80.7058	7.5338	1.00122	1.99712	0.585759	11.5525	56.8808
185	3860	3680		(98.37555358724535, 90.69707705934455, 79.41364038972542)	#625a4f	98.3756	90.6971	79.4136	35.7035	49.1513	98.3756	66.5607	6.42456	10.5104	92.2028	91.936	79.5265	6.83972	1.00285	2.03271	0.636296	12.3184	58.5644
186	3880	3700		(97.92028343666962, 90.61470327723649, 80.5066430469442)	#615a50	97.9203	90.6147	80.5066	34.8281	45.3479	97.9203	66.52	6.56064	9.84546	92.1728	91.8001	80.6077	7.49044	1.00224	2.07576	0.59604	11.8311	56.322
187	3900	3720		(97.20372010628876, 91.62976085031, 79.56244464127546)	#615b4f	97.2037	91.6298	79.5624	41.0423	46.2794	97.2037	66.7255	5.37917	10.7082	91.9475	92.4879	79.6831	6.22918	1.00533	1.70195	0.648269	11.9834	63.3277
188	3920	3740		(96.97608503100089, 91.00708591674048, 79.93445527015058)	#605b4f	96.9761	91.0071	79.9345	38.9844	44.8112	96.9761	66.5636	5.77504	10.2294	91.7174	91.9457	80.0452	6.81322	1.00289	1.8272	0.619285	11.747	60.553
189	3940	3760		(96.87865367581931, 91.10451727192205, 80.17006200177148)	#605b50	96.8787	91.1045	80.1701	39.2653	43.9797	96.8787	66.5828	5.73084	10.1339	91.747	92.0101	80.2794	6.88541	1.00318	1.81322	0.613503	11.6421	60.5114

## Sheet: Well 7
frame number	Time (s)	normalised time	Well Coordinates	average color	hexcode	red	green	blue	hue	saturation	value	lightness	a_component	b_component	x	y	z	delta_e	light_ratio	a_ratio	b_ratio	chroma_ab	hue_ab
1	180	0	(256, 228)	(101.48715677590788, 94.92648361381754, 74.32683790965456)	#655e4a	101.487	94.9265	74.3268	45.5068	68.2439	101.487	67.7214	3.78743	15.331	94.0213	95.8686	74.5328	0	1	1	1	15.7919	76.1233
2	200	20		(101.25155004428699, 95.03454384410983, 73.71302037201063)	#655f49	101.252	95.0345	73.713	46.4546	69.3552	101.252	67.7329	3.47294	15.7019	93.8166	95.9081	73.9262	0.486354	1.00017	0.916966	1.02419	16.0813	77.5281
3	220	40		(101.72010628875111, 94.36669619131975, 74.27723649247122)	#655e4a	101.72	94.3667	74.2772	43.9228	68.796	101.72	67.6007	4.2181	15.1545	93.952	95.4545	74.4781	0.480855	0.998218	1.11371	0.988484	15.7306	74.446
4	240	60		(102.01151461470327, 94.38263950398583, 74.89371124889283)	#665e4a	102.012	94.3826	74.8937	43.1206	67.7869	102.012	67.6215	4.47891	14.8388	94.223	95.5256	75.0886	0.854657	0.998524	1.18257	0.967893	15.5	73.2042
5	260	80		(101.68910540301151, 95.03454384410983, 74.20460584588132)	#655f4a	101.689	95.0345	74.2046	45.4728	68.9213	101.689	67.757	3.77371	15.4616	94.1293	95.9908	74.4129	0.136007	1.00053	0.996378	1.00852	15.9155	76.284
6	280	100		(101.59167404782994, 94.76793622674934, 75.01682905225863)	#655e4b	101.592	94.7679	75.0168	44.5935	66.7041	101.592	67.6914	4.09766	14.8873	94.1613	95.7656	75.2143	0.54226	0.999557	1.08191	0.971056	15.4409	74.6107
7	300	120		(101.49955713020373, 94.67670504871568, 74.69973427812224)	#655e4a	101.5	94.6767	74.6997	44.7249	67.3299	101.5	67.6641	4.03865	15.021	94.0245	95.6718	74.8995	0.403142	0.999154	1.06633	0.979777	15.5544	74.951
8	320	140		(101.61736049601417, 94.61470327723649, 74.67139061116032)	#655e4a	101.617	94.6147	74.6714	44.4073	67.6186	101.617	67.6554	4.11857	15.0225	94.0573	95.642	74.8708	0.45739	0.999025	1.08743	0.979875	15.5768	74.6685
9	340	160		(101.56775907883082, 94.31000885739593, 74.7245349867139)	#655e4a	101.568	94.31	74.7245	43.7775	67.3937	101.568	67.5808	4.30044	14.8653	93.9492	95.3862	74.9204	0.707008	0.997923	1.13545	0.969622	15.4749	73.8652
10	360	180		(101.19486271036315, 94.77767936226749, 74.63153232949513)	#655e4a	101.195	94.7777	74.6315	45.5052	66.9367	101.195	67.6721	3.83398	15.073	93.8929	95.6992	74.833	0.266787	0.999272	1.01229	0.98317	15.553	75.7288
11	380	200		(101.31532329495128, 94.74490699734278, 75.01240035429583)	#655e4b	101.315	94.7449	75.0124	45.0121	66.2017	101.315	67.6717	3.99729	14.856	94.0179	95.6979	75.2097	0.521743	0.999266	1.05541	0.969012	15.3843	74.9401
12	400	220		(101.69796279893711, 94.56244464127546, 74.51195748449956)	#655e4a	101.698	94.5624	74.512	44.2518	68.1669	101.698	67.6467	4.14502	15.0986	94.0488	95.6121	74.7125	0.432975	0.998897	1.09442	0.984841	15.6573	74.6488
13	420	240		(101.41452612931798, 94.72099202834367, 74.84056687333924)	#655e4a	101.415	94.721	74.8406	44.887	66.8184	101.415	67.6707	4.01077	14.9519	94.0247	95.6942	75.0394	0.442971	0.99925	1.05897	0.975268	15.4805	74.9842
14	440	260		(101.56510186005315, 94.36226749335695, 74.4756421612046)	#655e4a	101.565	94.3623	74.4756	44.0466	68.0136	101.565	67.5923	4.2058	15.0267	93.9143	95.4256	74.6745	0.533254	0.998093	1.11046	0.980147	15.6041	74.3636
15	460	280		(101.49247121346325, 94.57838795394154, 75.21789193976971)	#655e4b	101.492	94.5784	75.2179	44.2112	66.0149	101.492	67.6421	4.22374	14.6892	94.0942	95.5962	75.4115	0.780151	0.998828	1.1152	0.958134	15.2844	73.9579
16	480	300		(101.37289636846766, 94.43401240035429, 74.55358724534987)	#655e4a	101.373	94.434	74.5536	44.4764	67.463	101.373	67.5996	4.10129	14.9944	93.858	95.4507	74.7524	0.476083	0.998201	1.08287	0.978044	15.5452	74.7026
17	500	320		(101.36226749335695, 94.44552701505758, 75.12488928255092)	#655e4b	101.362	94.4455	75.1249	44.1827	66.0061	101.362	67.6036	4.22996	14.6763	93.9706	95.4642	75.3181	0.799004	0.998259	1.11684	0.957293	15.2737	73.9221
18	520	340		(101.37555358724535, 94.55358724534987, 74.96102745792737)	#655e4a	101.376	94.5536	74.961	44.5041	66.4431	101.376	67.6294	4.12812	14.8132	93.9778	95.5526	75.157	0.626683	0.99864	1.08995	0.966221	15.3776	74.428
19	540	360		(101.02834366696192, 94.7732506643047, 75.4428697962799)	#655e4b	101.028	94.7733	75.4429	45.3313	64.5789	101.028	67.665	3.96728	14.6002	93.9722	95.6747	75.6362	0.754771	0.999166	1.04749	0.952329	15.1296	74.7982
20	560	380		(101.41718334809566, 94.48361381753764, 74.39769707705935)	#655e4a	101.417	94.4836	74.3977	44.6032	67.9369	101.417	67.6132	4.05045	15.1065	93.8639	95.4971	74.5986	0.362395	0.998401	1.06945	0.985352	15.6401	74.9905
21	580	400		(101.44729849424269, 94.37201062887512, 75.65013286093888)	#655e4b	101.447	94.372	75.6501	43.544	64.8443	101.447	67.5921	4.43935	14.3598	94.0945	95.4251	75.8374	1.17689	0.998091	1.17213	0.936647	15.0303	72.8209
22	600	420		(101.31709477413641, 94.42426926483614, 75.38529672276351)	#655e4b	101.317	94.4243	75.3853	44.0516	65.2665	101.317	67.597	4.28847	14.5175	93.994	95.4417	75.5757	0.963479	0.998163	1.13229	0.946938	15.1377	73.5429
23	620	440		(101.32860938883968, 94.46058458813108, 75.87422497785651)	#655e4b	101.329	94.4606	75.8742	43.811	64.0576	101.329	67.6077	4.39048	14.2597	94.1086	95.4784	76.0601	1.23465	0.998321	1.15922	0.93012	14.9203	72.8867
24	640	460		(101.0637732506643, 94.7643932683791, 75.07351638618246)	#655e4b	101.064	94.7644	75.0735	45.4575	65.5776	101.064	67.6636	3.89672	14.8071	93.9129	95.6699	75.2704	0.538371	0.999145	1.02886	0.965823	15.3112	75.256
25	660	480		(101.24534986713905, 94.7289636846767, 75.40478299379983)	#655e4b	101.245	94.729	75.4048	44.8694	65.0829	101.245	67.6656	4.07462	14.623	94.0572	95.6768	75.598	0.766103	0.999175	1.07583	0.953817	15.1801	74.4298
26	680	500		(101.52524357838796, 94.5571302037201, 75.70416297608503)	#655e4b	101.525	94.5571	75.7042	43.8083	64.8546	101.525	67.6402	4.36951	14.4111	94.2009	95.5899	75.8927	1.09164	0.998801	1.15369	0.939996	15.059	73.1325
27	700	520		(101.03365810451727, 94.6651904340124, 75.30203720106289)	#655e4b	101.034	94.6652	75.302	45.1503	64.9443	101.034	67.6392	4.00191	14.6361	93.9131	95.5864	75.4957	0.731914	0.998786	1.05663	0.954671	15.1734	74.7075
28	720	540		(101.86271036315323, 94.36758193091231, 75.67050487156776)	#655e4b	101.863	94.3676	75.6705	42.8305	65.5688	101.863	67.6126	4.61741	14.3836	94.3008	95.4952	75.8575	1.26426	0.998393	1.21914	0.938201	15.1066	72.2024
29	740	560		(101.05137289636846, 94.28786536758193, 76.0726306465899)	#655e4c	101.051	94.2879	76.0726	43.7538	63.0331	101.051	67.553	4.43272	14.0547	93.9589	95.2912	76.2548	1.4401	0.997513	1.17038	0.916746	14.7371	72.4952
30	760	580		(101.51284322409212, 94.75642161204605, 76.36669619131975)	#655e4c	101.513	94.7564	76.3667	43.8788	63.1671	101.513	67.6888	4.40285	14.1209	94.3891	95.7566	76.5506	1.35799	0.999519	1.16249	0.921069	14.7914	72.6827
31	780	600		(101.31443755535872, 94.65899025686448, 75.09831709477413)	#655e4b	101.314	94.659	75.0983	44.7679	65.9838	101.314	67.6516	4.07127	14.773	94.008	95.6289	75.2939	0.629972	0.998969	1.07494	0.9636	15.3237	74.5924
32	800	620		(101.62267493356953, 94.26483613817538, 75.94685562444641)	#655e4b	101.623	94.2648	75.9469	42.806	64.4279	101.623	67.5767	4.65065	14.1664	94.2066	95.3722	76.13	1.45685	0.997863	1.22792	0.924036	14.9103	71.8257
33	820	640		(101.22232063773251, 94.71833480956599, 75.85208148804251)	#655e4b	101.222	94.7183	75.8521	44.6182	63.9129	101.222	67.6632	4.18137	14.3664	94.132	95.6688	76.0407	1.04355	0.999141	1.10401	0.937083	14.9626	73.7723
34	840	660		(101.64570416297609, 94.15500442869796, 76.3941541186891)	#655e4c	101.646	94.155	76.3942	42.2014	63.3489	101.646	67.5532	4.838	13.8751	94.2733	95.2918	76.5718	1.80325	0.997516	1.27738	0.905034	14.6944	70.7773
35	860	680		(101.14437555358724, 94.33392382639504, 76.26749335695305)	#655e4c	101.144	94.3339	76.2675	43.574	62.7183	101.144	67.5694	4.49002	13.973	94.0578	95.3471	76.4482	1.53652	0.997755	1.18551	0.911423	14.6767	72.186
36	880	700		(101.33658104517272, 94.19663418954828, 76.61381753764394)	#655e4c	101.337	94.1966	76.6138	42.672	62.2115	101.337	67.5478	4.7392	13.7424	94.1786	95.2733	76.7896	1.86005	0.997436	1.2513	0.896378	14.5366	70.9727
37	900	720		(101.76173604960142, 94.31709477413641, 76.73162090345438)	#655e4c	101.762	94.3171	76.7316	42.1544	62.7218	101.762	67.5987	4.867	13.7636	94.4479	95.4476	76.9075	1.90719	0.998188	1.28504	0.897761	14.5988	70.5257
38	920	740		(101.25155004428699, 94.4933569530558, 76.09300265721878)	#655e4c	101.252	94.4934	76.093	43.8826	63.3613	101.252	67.6122	4.39208	14.144	94.1248	95.4938	76.277	1.3366	0.998387	1.15965	0.922576	14.8103	72.7491
39	940	760		(100.86093888396812, 94.76262178919397, 77.26837909654562)	#645e4d	100.861	94.7626	77.2684	44.4909	59.6475	100.861	67.6595	4.35244	13.5663	94.2519	95.6559	77.4433	1.85405	0.999085	1.14918	0.884889	14.2474	72.2123
40	960	780		(101.37466784765279, 94.4207263064659, 76.68290522586359)	#655e4c	101.375	94.4207	76.6829	43.1022	62.1102	101.375	67.6032	4.63217	13.7979	94.2806	95.4628	76.8603	1.75444	0.998253	1.22304	0.899999	14.5547	71.4423
41	980	800		(101.62798937112488, 94.76793622674934, 76.1302037201063)	#655e4c	101.628	94.7679	76.1302	43.8573	63.9778	101.628	67.6968	4.38504	14.2674	94.4018	95.7838	76.3166	1.22029	0.999636	1.15779	0.930621	14.926	72.9153
42	1000	820		(101.13994685562444, 94.47652790079717, 77.77236492471214)	#655e4d	101.14	94.4765	77.7724	42.8906	58.9157	101.14	67.6076	4.76784	13.1985	94.4008	95.4782	77.9394	2.3499	0.99832	1.25886	0.860898	14.0332	70.1381
43	1020	840		(101.52170062001771, 94.56421612046059, 76.97874224977856)	#655e4c	101.522	94.5642	76.9787	42.9911	61.6465	101.522	67.6457	4.67547	13.7051	94.4563	95.6085	77.1546	1.85422	0.998881	1.23447	0.893943	14.4806	71.163
44	1040	860		(101.04960141718335, 94.91939769707706, 76.23117803365811)	#655e4c	101.05	94.9194	76.2312	45.1799	62.6296	101.05	67.7031	4.07867	14.2207	94.1856	95.8056	76.4181	1.14804	0.999729	1.0769	0.927576	14.7941	73.9965
45	1060	880		(101.51018600531444, 94.31355181576616, 77.87599645704162)	#655e4d	101.51	94.3136	77.876	41.7299	59.3706	101.51	67.5884	5.04601	13.1088	94.5524	95.4124	78.0404	2.55732	0.998036	1.3323	0.855052	14.0465	68.9467
46	1080	900		(101.5465013286094, 94.18689105403011, 77.19840566873339)	#655e4d	101.547	94.1869	77.1984	41.864	61.1421	101.547	67.5582	4.97425	13.4338	94.3954	95.3087	77.3683	2.24383	0.997589	1.31336	0.876247	14.3251	69.6815
47	1100	920		(101.79007971656333, 94.16386182462357, 77.22320637732507)	#655e4d	101.79	94.1639	77.2232	41.3744	61.5438	101.79	67.5654	5.09421	13.4325	94.5126	95.3334	77.3926	2.31007	0.997695	1.34503	0.876165	14.3661	69.231
48	1120	940		(101.12134632418069, 94.69884853852967, 76.95837023914969)	#655e4c	101.121	94.6988	76.9584	44.0521	60.9323	101.121	67.6568	4.42291	13.7349	94.2978	95.6469	77.1358	1.71917	0.999046	1.16779	0.895891	14.4295	72.1504
49	1140	960		(100.91674047829937, 94.8697962798937, 76.98494242692648)	#645e4c	100.917	94.8698	76.9849	44.8396	60.4717	100.917	67.6869	4.23945	13.7709	94.2558	95.7498	77.1638	1.62469	0.999489	1.11935	0.898235	14.4087	72.8887
50	1160	980		(101.83348095659876, 94.41718334809566, 76.93356953055802)	#655e4c	101.833	94.4172	76.9336	42.1293	62.3516	101.833	67.6268	4.88335	13.6985	94.5544	95.5438	77.1084	1.96851	0.998602	1.28936	0.893518	14.5429	70.3795
51	1180	1000		(101.23737821080603, 94.58104517271921, 77.87776793622675)	#655e4d	101.237	94.581	77.8778	42.903	58.8389	101.237	67.6378	4.76842	13.1914	94.502	95.5815	78.0448	2.35527	0.998765	1.25901	0.860439	14.0268	70.1261
52	1200	1020		(101.52170062001771, 94.34543844109832, 77.49867139061116)	#655e4d	101.522	94.3454	77.4987	42.0765	60.3405	101.522	67.5954	4.93867	13.3301	94.4925	95.4363	77.6671	2.31195	0.998139	1.30397	0.869482	14.2155	69.6708
53	1220	1040		(101.12754650132861, 94.98848538529673, 76.66784765279007)	#655e4c	101.128	94.9885	76.6678	44.9408	61.6768	101.128	67.7248	4.17475	14.0129	94.3325	95.8802	76.8511	1.37388	1.00005	1.10227	0.914021	14.6215	73.41
54	1240	1060		(101.61470327723649, 94.55978742249779, 77.53055801594331)	#655e4d	101.615	94.5598	77.5306	42.4243	60.4387	101.615	67.6511	4.85103	13.4072	94.6109	95.6273	77.7009	2.1994	0.998962	1.28082	0.874514	14.2578	70.1087
55	1260	1080		(101.49247121346325, 94.68999114260407, 77.24180690876882)	#655e4d	101.492	94.69	77.2418	43.1696	60.9298	101.492	67.6748	4.64964	13.6078	94.5336	95.7084	77.4163	1.92743	0.999311	1.22765	0.887601	14.3803	71.1353
56	1280	1100		(101.23383525243578, 94.62533215234721, 77.42692648361381)	#655e4d	101.234	94.6253	77.4269	43.3447	59.9677	101.234	67.6467	4.62925	13.4568	94.4238	95.612	77.5989	2.056	0.998896	1.22227	0.877747	14.2308	71.0163
57	1300	1120		(101.53144375553588, 94.72542072630647, 78.01860053144375)	#655e4e	101.531	94.7254	78.0186	42.6324	59.0534	101.531	67.6876	4.83317	13.1985	94.719	95.7523	78.1857	2.37538	0.9995	1.27611	0.860901	14.0556	69.8877
58	1320	1140		(101.62444641275465, 94.34012400354295, 77.94774136403898)	#655e4d	101.624	94.3401	77.9477	41.5405	59.4105	101.624	67.6009	5.0936	13.0904	94.631	95.455	78.1117	2.59638	0.99822	1.34487	0.853848	14.0465	68.7385
59	1340	1160		(101.34898139946856, 94.3790965456156, 78.47209920283437)	#655e4e	101.349	94.3791	78.4721	41.7198	57.5596	101.349	67.5975	5.08489	12.7947	94.6129	95.4435	78.6312	2.85162	0.99817	1.34257	0.834562	13.7681	68.3261
60	1360	1180		(101.41895482728079, 94.31532329495128, 78.00088573959256)	#655e4e	101.419	94.3153	78.0009	41.7996	58.8806	101.419	67.5845	5.03815	13.0329	94.5332	95.399	78.164	2.61998	0.997978	1.33023	0.850101	13.9728	68.865
61	1380	1200		(101.76793622674934, 94.22940655447299, 78.34986713906112)	#655e4e	101.768	94.2294	78.3499	40.6854	58.6787	101.768	67.5833	5.31926	12.8384	94.7474	95.3947	78.5087	2.92897	0.99796	1.40445	0.837412	13.8967	67.4946
62	1400	1220		(101.45438441098317, 94.70859167404782, 78.35961027457927)	#655e4e	101.454	94.7086	78.3596	42.4745	58.0474	101.454	67.6807	4.89536	12.9983	94.7442	95.7286	78.5231	2.58281	0.999398	1.29253	0.847842	13.8896	69.3628
63	1420	1240		(101.69353410097432, 94.64038972542073, 78.06111603188663)	#655e4e	101.694	94.6404	78.0611	42.0929	59.2591	101.694	67.6759	4.96252	13.1554	94.7806	95.7123	78.2269	2.47312	0.999328	1.31026	0.858089	14.0603	69.3324
64	1440	1260		(101.6191319751993, 94.28875110717449, 77.97519929140833)	#655e4d	101.619	94.2888	77.9752	41.3981	59.3314	101.619	67.5885	5.13016	13.0541	94.6179	95.4126	78.1383	2.64668	0.998037	1.35452	0.851484	14.026	68.5456
65	1460	1280		(101.41806908768822, 94.44375553587246, 78.11248892825509)	#655e4e	101.418	94.4438	78.1125	42.0447	58.5983	101.418	67.6153	4.98502	13.0235	94.5949	95.5044	78.2758	2.60194	0.998433	1.3162	0.849488	13.945	69.0546
66	1480	1300		(101.34632418069087, 94.35961027457927, 78.36669619131975)	#655e4e	101.346	94.3596	78.3667	41.7576	57.8196	101.346	67.5924	5.07022	12.8442	94.5845	95.426	78.5266	2.8012	0.998095	1.3387	0.837788	13.8087	68.4584
67	1500	1320		(101.17449069973428, 94.44995571302037, 78.51018600531444)	#655e4e	101.174	94.45	78.5102	42.1979	57.1231	101.174	67.6054	4.9788	12.7869	94.557	95.4706	78.6696	2.81162	0.998287	1.31456	0.834057	13.722	68.7258
68	1520	1340		(101.35163861824624, 94.6563330380868, 78.36581045172719)	#655e4e	101.352	94.6563	78.3658	42.5232	57.8322	101.352	67.663	4.88744	12.9647	94.6789	95.668	78.5287	2.61015	0.999137	1.29044	0.845652	13.8554	69.3446
69	1540	1360		(100.67139061116032, 95.48095659875996, 78.78476527900797)	#645f4e	100.671	95.481	78.7848	45.7709	55.4387	100.671	67.8242	4.20054	13.0073	94.685	96.222	78.9517	2.36239	1.00152	1.10908	0.84843	13.6688	72.1028
70	1560	1380		(101.04782993799823, 94.56421612046059, 78.48184233835252)	#655e4e	101.048	94.5642	78.4818	42.7609	56.9466	101.048	67.6259	4.84899	12.8372	94.5247	95.5407	78.6427	2.71205	0.998589	1.28028	0.837335	13.7225	69.307
71	1580	1400		(101.5066430469442, 94.18334809565988, 79.17271922054915)	#655e4f	101.507	94.1833	79.1727	40.326	56.1062	101.507	67.5614	5.44222	12.3484	94.7696	95.3198	79.3228	3.41465	0.997637	1.43692	0.805454	13.4945	66.2159
72	1600	1420		(101.348095659876, 94.5465013286094, 79.11248892825509)	#655e4f	101.348	94.5465	79.1125	41.6467	55.9466	101.348	67.6391	5.13646	12.5135	94.7925	95.5861	79.2668	3.12492	0.998785	1.35619	0.81622	13.5267	67.6832
73	1620	1440		(101.3790965456156, 94.38972542072631, 78.7289636846767)	#655e4e	101.379	94.3897	78.729	41.4852	56.9721	101.379	67.6024	5.15324	12.6616	94.6824	95.4602	78.8856	3.00091	0.998242	1.36062	0.825881	13.6701	67.8538
74	1640	1460		(101.2134632418069, 94.8281665190434, 79.21700620017715)	#655e4f	101.213	94.8282	79.217	42.5827	55.4185	101.213	67.6992	4.93184	12.5582	94.8347	95.7922	79.3731	2.99976	0.999672	1.30216	0.819139	13.4919	68.5592
75	1660	1480		(101.12577502214349, 94.7156775907883, 79.05403011514615)	#655e4f	101.126	94.7157	79.054	42.5747	55.6564	101.126	67.6676	4.92626	12.5936	94.7243	95.6836	79.2106	2.96534	0.999204	1.30069	0.821446	13.5228	68.636
76	1680	1500		(101.52790079716563, 94.58015943312667, 79.2488928255093)	#655e4f	101.528	94.5802	79.2489	41.2889	55.9565	101.528	67.6568	5.22197	12.469	94.9183	95.6467	79.4022	3.20204	0.999046	1.37877	0.813321	13.5184	67.2763
77	1700	1520		(101.22586359610274, 94.77945084145261, 79.20814880425155)	#655e4f	101.226	94.7795	79.2081	42.433	55.4652	101.226	67.6883	4.96501	12.5445	94.8239	95.7547	79.3639	3.02528	0.999511	1.31092	0.818245	13.4914	68.4068
78	1720	1540		(101.53498671390611, 94.37466784765279, 79.2710363153233)	#655e4f	101.535	94.3747	79.271	40.7034	55.9148	101.535	67.6085	5.35831	12.3748	94.8625	95.4813	79.4221	3.34955	0.998333	1.41476	0.807176	13.4851	66.5874
79	1740	1560		(101.59964570416298, 94.41452612931798, 78.68644818423384)	#655e4e	101.6	94.4145	78.6864	41.1852	57.5087	101.6	67.6195	5.21732	12.7144	94.7896	95.5189	78.8437	2.98357	0.998495	1.37754	0.829325	13.7432	67.6894
80	1760	1580		(101.80779450841453, 94.56333038086802, 79.08237378210806)	#655e4f	101.808	94.5633	79.0824	40.8731	56.9208	101.808	67.6667	5.3058	12.5775	95.0169	95.6808	79.2372	3.14487	0.999193	1.4009	0.820397	13.6509	67.1277
81	1780	1600		(101.75465013286095, 94.28520814880426, 79.533215234721)	#655e4f	101.755	94.2852	79.5332	39.8318	55.6875	101.755	67.5995	5.56734	12.2163	94.9948	95.4503	79.6807	3.58947	0.998199	1.46995	0.796837	13.4251	65.4999
82	1800	1620		(101.58193091231178, 94.28255093002657, 78.96368467670504)	#655e4e	101.582	94.2826	78.9637	40.6367	56.7783	101.582	67.5882	5.35999	12.5087	94.7955	95.4115	79.1169	3.23359	0.998032	1.41521	0.815909	13.6087	66.8049
83	1820	1640		(100.89902568644818, 94.49689991142604, 79.78476527900797)	#645e4f	100.899	94.4969	79.7848	41.8072	53.3616	100.899	67.6063	5.14823	12.0896	94.6915	95.4735	79.9319	3.51741	0.9983	1.3593	0.788568	13.1401	66.9337
84	1840	1660		(100.65456155890168, 93.76616474756422, 79.21257750221434)	#645d4f	100.655	93.7662	79.2126	40.7246	54.3215	100.655	67.4182	5.36525	12.082	94.2308	94.8305	79.3581	3.62462	0.995522	1.41659	0.788073	13.2197	66.0554
85	1860	1680		(100.90345438441098, 93.79450841452613, 79.72010628875111)	#645d4f	100.903	93.7945	79.7201	39.8645	53.5339	100.903	67.4394	5.57325	11.841	94.463	94.903	79.8609	3.93053	0.995835	1.47151	0.772354	13.087	64.7949
86	1880	1700		(100.03454384410983, 94.67493356953055, 79.34986713906112)	#645e4f	100.035	94.6749	79.3499	44.4534	52.7277	100.035	67.6025	4.57767	12.3196	94.2361	95.4605	79.5031	3.11568	0.998244	1.20865	0.803572	13.1426	69.6161
87	1900	1720		(100.89105403011514, 93.4977856510186, 79.55004428697963)	#645d4f	100.891	93.4978	79.55	39.2139	53.9389	100.891	67.3675	5.71279	11.8115	94.3309	94.6579	79.6895	4.0273	0.994774	1.50836	0.770433	13.1205	64.1887
88	1920	1740		(100.97519929140833, 93.68024800708592, 79.70859167404782)	#645d4f	100.975	93.6802	79.7086	39.4186	53.7061	100.975	67.4159	5.67134	11.8073	94.4604	94.8227	79.8483	4.00735	0.995488	1.49741	0.77016	13.0988	64.3439
89	1940	1760		(101.44464127546502, 93.85739592559787, 78.72187776793622)	#655d4e	101.445	93.8574	78.7219	39.9657	57.1179	101.445	67.4793	5.51076	12.4563	94.548	95.0392	78.8732	3.36046	0.996425	1.45502	0.812488	13.6208	66.135
90	1960	1780		(100.99202834366696, 93.78476527900797, 78.86005314437556)	#645d4e	100.992	93.7848	78.8601	40.461	55.8822	100.992	67.439	5.40527	12.3112	94.3314	94.9016	79.0093	3.43752	0.995829	1.42716	0.803025	13.4456	66.296
91	1980	1800		(100.44729849424269, 94.162976085031, 78.98848538529673)	#645e4e	100.447	94.163	78.9885	42.4287	54.4763	100.447	67.5011	4.97737	12.3457	94.2074	95.1138	79.1402	3.22125	0.996747	1.31418	0.805278	13.3113	68.0424
92	2000	1820		(101.03011514614704, 94.05491585473871, 79.59078830823738)	#655e4f	101.03	94.0549	79.5908	40.4792	54.1129	101.03	67.5075	5.43029	12.0276	94.5799	95.1356	79.7354	3.69562	0.996841	1.43377	0.784525	13.1966	65.7014
93	2020	1840		(100.39858281665191, 94.22497785651018, 79.65721877767936)	#645e4f	100.399	94.225	79.6572	42.1412	52.6805	100.399	67.5154	5.08236	12.004	94.3365	95.1627	79.8029	3.57606	0.996958	1.3419	0.782989	13.0356	67.0528
94	2040	1860		(100.70593445527015, 93.8963684676705, 79.5022143489814)	#645d4f	100.706	93.8964	79.5022	40.731	53.6905	100.706	67.4527	5.37555	11.9824	94.3542	94.9484	79.6462	3.71589	0.996032	1.41931	0.781577	13.1329	65.838
95	2060	1880		(99.99468556244464, 94.37821080602303, 78.78742249778566)	#635e4e	99.9947	94.3782	78.7874	44.1098	54.0814	99.9947	67.5282	4.60829	12.5017	94.0121	95.2064	78.9433	2.95233	0.997147	1.21673	0.815451	13.324	69.7654
96	2080	1900		(100.85208148804251, 93.97519929140833, 79.49158547387069)	#645d4f	100.852	93.9752	79.4916	40.6834	54.0091	100.852	67.479	5.38329	12.0331	94.4481	95.0382	79.6364	3.67177	0.996421	1.42136	0.784885	13.1824	65.8975
97	2100	1920		(101.17803365810451, 93.70770593445528, 79.91142604074402)	#655d4f	101.178	93.7077	79.9114	38.9238	53.5984	101.178	67.4336	5.78631	11.7271	94.6089	94.8831	80.0494	4.13117	0.995749	1.52777	0.764927	13.077	63.7377
98	2120	1940		(100.78476527900797, 93.88485385296723, 79.91585473870683)	#645d4f	100.785	93.8849	79.9159	40.1621	52.8014	100.785	67.4554	5.51604	11.7613	94.472	94.9574	80.0555	3.97515	0.996071	1.45641	0.767157	12.9906	64.8735
99	2140	1960		(100.6651904340124, 93.89371124889283, 80.42338352524358)	#645d50	100.665	93.8937	80.4234	39.9282	51.2755	100.665	67.4529	5.5857	11.4811	94.5177	94.9489	80.5581	4.2577	0.996034	1.4748	0.748879	12.7678	64.0565
100	2160	1980		(101.03631532329496, 93.78919397697076, 79.78033658104518)	#655d4f	101.036	93.7892	79.7803	39.5433	53.6468	101.036	67.4452	5.64547	11.8182	94.5385	94.9228	79.9204	3.98355	0.995921	1.49058	0.770867	13.0974	64.4665
101	2180	2000		(100.88839681133747, 93.90434012400354, 79.68113374667848)	#645d4f	100.888	93.9043	79.6811	40.2406	53.6023	100.888	67.4646	5.48878	11.9052	94.4819	94.9891	79.8234	3.83368	0.996208	1.44921	0.77654	13.1095	65.2483
102	2200	2020		(100.39681133746679, 94.00088573959256, 80.24092116917626)	#645e50	100.397	94.0009	80.2409	40.9606	51.1944	100.397	67.4639	5.36447	11.5985	94.3829	94.9865	80.3785	4.06016	0.996197	1.41639	0.75654	12.779	65.1789
103	2220	2040		(101.07971656333038, 93.78122232063774, 80.32329495128432)	#655d50	101.08	93.7812	80.3233	38.9024	52.3635	101.08	67.4473	5.80067	11.5264	94.6659	94.9298	80.4579	4.31321	0.995951	1.53156	0.751832	12.9037	63.2861
104	2240	2060		(100.42781222320637, 94.47475642161204, 78.76970770593445)	#645e4e	100.428	94.4748	78.7697	43.5081	54.9929	100.428	67.5735	4.7214	12.589	94.2507	95.3613	78.9268	2.90053	0.997816	1.2466	0.821143	13.4452	69.4418
105	2260	2080		(100.84233835252435, 94.30115146147033, 80.43932683790966)	#645e50	100.842	94.3012	80.4393	40.7641	51.5931	100.842	67.5589	5.40692	11.6531	94.734	95.3114	80.5779	4.02199	0.9976	1.4276	0.760099	12.8464	65.1092
106	2280	2100		(100.40035429583702, 94.86448184233835, 79.38972542072631)	#645e4f	100.4	94.8645	79.3897	44.1912	53.3635	100.4	67.6664	4.61937	12.407	94.4821	95.6797	79.5445	3.04062	0.999188	1.21966	0.809271	13.239	69.5786
107	2300	2120		(101.12134632418069, 93.52701505757307, 81.17537643932684)	#655d51	101.121	93.527	81.1754	37.1553	50.2982	101.121	67.3915	6.18501	10.9707	94.7779	94.7397	81.2989	4.98694	0.995128	1.63304	0.71559	12.5941	60.5868
108	2320	2140		(100.30558015943312, 94.06554472984942, 80.7643932683791)	#645e50	100.306	94.0655	80.7644	40.8404	49.6782	100.306	67.4762	5.4147	11.3356	94.4629	95.0285	80.8974	4.32104	0.996378	1.42965	0.739392	12.5625	64.4676
109	2340	2160		(100.466784765279, 94.10983170947742, 80.42869796279894)	#645e50	100.467	94.1098	80.4287	40.9654	50.8597	100.467	67.494	5.37077	11.548	94.4885	95.0894	80.5655	4.10734	0.996642	1.41805	0.753241	12.7358	65.0577
110	2360	2180		(100.60496014171834, 93.99025686448184, 80.51638618246236)	#645d50	100.605	93.9903	80.5164	40.2434	50.9178	100.605	67.473	5.52338	11.4649	94.5367	95.0176	80.6511	4.2453	0.996331	1.45835	0.747821	12.726	64.2768
111	2380	2200		(100.64836138175376, 93.81753764393268, 80.08857395925598)	#645d50	100.648	93.8175	80.0886	40.0655	52.0897	100.648	67.4328	5.54477	11.6288	94.4188	94.8804	80.2259	4.10831	0.995738	1.46399	0.758513	12.8831	64.5075
112	2400	2220		(100.61293179805138, 94.02391496899911, 80.45615589016829)	#645e50	100.613	94.0239	80.4562	40.3867	51.0867	100.613	67.4812	5.49085	11.5115	94.539	95.0457	80.5918	4.18904	0.996453	1.44976	0.750864	12.754	64.4994
113	2420	2240		(100.52612931798052, 94.64658990256865, 80.60938883968113)	#645e50	100.526	94.6466	80.6094	42.2876	50.5219	100.526	67.6251	5.10405	11.6731	94.7201	95.5379	80.7498	3.88889	0.998577	1.34763	0.761402	12.7402	66.3826
114	2440	2260		(100.84676705048716, 93.95128432240921, 80.9406554472985)	#645d50	100.847	93.9513	80.9407	39.216	50.3344	100.847	67.4776	5.74984	11.2434	94.7279	95.0333	81.0708	4.54082	0.996399	1.51814	0.733377	12.6284	62.915
115	2460	2280		(101.2356067316209, 93.76262178919397, 80.9495128432241)	#655d50	101.236	93.7626	80.9495	37.8972	51.0982	101.236	67.4529	6.0284	11.1971	94.8618	94.9489	81.0776	4.70996	0.996034	1.59169	0.730354	12.7168	61.7024
116	2480	2300		(100.86448184233835, 93.44375553587246, 81.41895482728079)	#645d51	100.864	93.4438	81.419	37.103	49.1611	100.864	67.3591	6.19238	10.7841	94.675	94.6292	81.5392	5.15654	0.994649	1.63498	0.703415	12.4355	60.1349
117	2500	2320		(100.71922054915855, 94.29229406554472, 80.05580159433127)	#645e50	100.719	94.2923	80.0558	41.3382	52.3155	100.719	67.5493	5.26868	11.8448	94.5942	95.2783	80.1982	3.79178	0.997458	1.3911	0.772603	12.9637	66.02
118	2520	2340		(101.0, 93.8547387068202, 80.84233835252435)	#655d50	101	93.8547	80.8423	38.7319	50.8931	101	67.4622	5.84872	11.2706	94.7534	94.9809	80.9725	4.56102	0.996173	1.54425	0.735152	12.6978	62.5737
119	2540	2360		(100.76085031000886, 94.39858281665191, 81.62444641275465)	#645e51	100.761	94.3986	81.6244	40.0518	48.4294	100.761	67.5815	5.60168	11.0519	94.9613	95.3887	81.7522	4.64992	0.997934	1.47902	0.720887	12.3905	63.1218
120	2560	2380		(100.63153232949513, 94.03100088573959, 80.83879539415412)	#645e50	100.632	94.031	80.8388	39.991	50.1547	100.632	67.4851	5.58741	11.311	94.6268	95.0589	80.9707	4.411	0.99651	1.47525	0.737781	12.6157	63.7114
121	2580	2400		(100.70504871567759, 94.12754650132861, 81.27900797165633)	#645e51	100.705	94.1275	81.279	39.6845	49.1896	100.705	67.5132	5.66429	11.1214	94.7808	95.155	81.4075	4.61378	0.996925	1.49555	0.725418	12.4808	63.0096
122	2600	2420		(101.31000885739593, 93.88751107174491, 81.60850310008857)	#655d51	101.31	93.8875	81.6085	37.3951	49.5892	101.31	67.4885	6.14066	10.9029	95.0687	95.0705	81.7313	5.02002	0.99656	1.62133	0.711163	12.5132	60.6111
123	2620	2440		(101.01860053144375, 93.57395925597874, 80.90699734278122)	#655d50	101.019	93.574	80.907	37.79	50.7675	101.019	67.3965	6.0483	11.124	94.6884	94.7568	81.0337	4.78713	0.995203	1.59694	0.725584	12.6619	61.4663
124	2640	2460		(101.57218777679363, 93.68113374667848, 81.19574844995572)	#655d51	101.572	93.6811	81.1957	36.7642	51.1557	101.572	67.4517	6.27609	11.0626	95.0507	94.9449	81.3206	4.94827	0.996017	1.65709	0.721585	12.7189	60.4328
125	2660	2480		(101.03897254207263, 93.71213463241807, 80.41452612931798)	#655d50	101.039	93.7121	80.4145	38.685	52.0515	101.039	67.429	5.84968	11.4457	94.6428	94.8674	80.5475	4.4084	0.995682	1.5445	0.746573	12.8539	62.9293
126	2680	2500		(100.86536758193091, 93.62267493356953, 81.70593445527015)	#645d51	100.865	93.6227	81.7059	37.3187	48.4374	100.865	67.4027	6.15018	10.7041	94.7882	94.7777	81.8251	5.20511	0.995293	1.62384	0.698195	12.3451	60.1198
127	2700	2520		(101.16829052258636, 93.9539415411869, 80.66784765279007)	#655d50	101.168	93.9539	80.6678	38.8853	51.6724	101.168	67.494	5.81246	11.4193	94.8318	95.0894	80.8007	4.41071	0.996642	1.53467	0.744847	12.8134	63.0237
128	2720	2540		(100.4517271922055, 94.10894596988486, 81.82462356067316)	#645e51	100.452	94.1089	81.8246	39.5692	47.2855	100.452	67.4974	5.70586	10.801	94.76	95.1008	81.9475	4.92464	0.996691	1.50653	0.704517	12.2155	62.1537
129	2740	2560		(100.86359610274579, 93.79627989371124, 81.977856510186)	#645d51	100.864	93.7963	81.9779	37.5471	47.7463	100.864	67.4448	6.10666	10.6299	94.8956	94.9214	82.096	5.24937	0.995915	1.61235	0.693359	12.2591	60.1235
130	2760	2580		(100.67759078830824, 93.92471213463241, 81.46944198405669)	#645d51	100.678	93.9247	81.4694	38.9062	48.6511	100.678	67.4641	5.82659	10.9354	94.7426	94.9874	81.594	4.8524	0.996201	1.5384	0.713286	12.3908	61.9505
131	2780	2600		(101.00177147918512, 93.68201948627103, 82.51372896368467)	#655d52	101.002	93.682	82.5137	36.2449	46.6769	101.002	67.4264	6.36494	10.3125	95.035	94.8587	82.6254	5.64948	0.995644	1.68054	0.672653	12.1186	58.3168
132	2800	2620		(101.00620017714792, 93.86891054030116, 82.21169176262178)	#655d52	101.006	93.8689	82.2117	37.2148	47.4486	101.006	67.4702	6.17586	10.5482	95.0347	95.0081	82.3283	5.35193	0.99629	1.63062	0.68803	12.2232	59.6515
133	2820	2640		(100.91054030115146, 93.7378210806023, 81.40566873339239)	#645d51	100.911	93.7378	81.4057	37.9356	49.2886	100.911	67.4315	6.02302	10.9145	94.786	94.8761	81.529	4.95858	0.995719	1.59027	0.711923	12.4661	61.1085
134	2840	2660		(100.59875996457042, 93.9955713020372, 81.55978742249779)	#645d51	100.599	93.9956	81.5598	39.1905	48.2604	100.599	67.4772	5.77214	10.909	94.744	95.0319	81.6841	4.85318	0.996393	1.52403	0.711561	12.3419	62.1159
135	2860	2680		(100.1452612931798, 94.20637732506643, 81.60496014171834)	#645e51	100.145	94.2064	81.605	40.7806	47.2092	100.145	67.504	5.46647	10.9297	94.5961	95.1234	81.731	4.71572	0.996789	1.44332	0.712915	12.2205	63.4282
136	2880	2700		(100.82108060230293, 94.04517271922055, 81.74756421612047)	#645e51	100.821	94.0452	81.7476	38.6849	48.2414	100.821	67.5011	5.87722	10.8491	94.9058	95.1136	81.8705	4.95013	0.996746	1.55177	0.707654	12.3387	61.5545
137	2900	2720		(100.99645704162977, 94.09654561558902, 82.08414526129317)	#645e52	100.996	94.0965	82.0841	38.1098	47.7506	100.996	67.5234	5.99816	10.707	95.075	95.1899	82.2043	5.1292	0.997076	1.5837	0.698384	12.2726	60.7419
138	2920	2740		(100.71744906997343, 94.04782993799823, 82.3215234720992)	#645e52	100.717	94.0478	82.3215	38.2464	46.5755	100.717	67.4981	5.97321	10.5367	94.9707	95.1035	82.4388	5.2738	0.996703	1.57712	0.68728	12.112	60.4513
139	2940	2760		(100.7139061116032, 94.40655447298494, 81.71213463241807)	#645e51	100.714	94.4066	81.7121	40.0839	48.111	100.714	67.5813	5.59897	11.0044	94.9583	95.3878	81.8391	4.6927	0.99793	1.4783	0.717783	12.3468	63.0332
140	2960	2780		(101.3082373782108, 93.95128432240921, 81.91054030115146)	#655d51	101.308	93.9513	81.9105	37.2438	48.8254	101.308	67.5045	6.1734	10.7681	95.148	95.1253	82.0309	5.15369	0.996797	1.62997	0.702371	12.4122	60.1741
141	2980	2800		(101.18334809565988, 94.22143489813995, 82.20637732506643)	#655e52	101.183	94.2214	82.2064	37.9883	47.8253	101.183	67.5631	6.02546	10.7094	95.2298	95.3258	82.3265	5.13747	0.997662	1.59091	0.698542	12.2881	60.6364
142	3000	2820		(100.44995571302037, 94.46501328609389, 82.58104517271921)	#645e52	100.45	94.465	82.581	39.9038	45.3616	100.45	67.5842	5.6667	10.5444	95.0208	95.3978	82.6999	5.14419	0.997973	1.49619	0.687779	11.9706	61.7458
143	3020	2840		(100.94508414526129, 94.09211691762621, 82.04162976085031)	#645e52	100.945	94.0921	82.0416	38.2485	47.7525	100.945	67.5196	5.96975	10.7231	95.04	95.1768	82.1621	5.10258	0.997019	1.5762	0.699438	12.2728	60.8945
144	3040	2860		(101.03365810451727, 94.15500442869796, 83.00265721877768)	#655e53	101.034	94.155	83.0027	37.1106	45.5086	101.034	67.5421	6.19986	10.2491	95.2951	95.2538	83.1142	5.62831	0.997352	1.63696	0.668521	11.9784	58.8296
145	3060	2880		(100.8963684676705, 93.9140832595217, 82.10097431355182)	#645d52	100.896	93.9141	82.101	37.7107	47.5025	100.896	67.4749	6.07601	10.6153	94.9728	95.0242	82.2191	5.24753	0.99636	1.60426	0.692406	12.2312	60.2139
146	3080	2900		(100.75287865367582, 94.01594331266608, 82.57218777679363)	#645e52	100.753	94.0159	82.5722	37.7667	46.0143	100.753	67.4932	6.06858	10.3946	95.0283	95.0865	82.6866	5.44283	0.996629	1.6023	0.678009	12.0364	59.7227
147	3100	2920		(100.64836138175376, 94.34189548272808, 82.06200177147919)	#645e52	100.648	94.3419	82.062	39.6416	47.0899	100.648	67.5636	5.69791	10.7868	94.9761	95.3274	82.1848	4.93206	0.99767	1.50443	0.703591	12.1992	62.1556
148	3120	2940		(101.3808680248007, 94.00265721877768, 82.63773250664305)	#655e52	101.381	94.0027	82.6377	36.3811	47.144	101.381	67.5227	6.34725	10.4107	95.345	95.1876	82.7514	5.54995	0.997066	1.67587	0.67906	12.193	58.6299
149	3140	2960		(100.76616474756422, 94.19220549158547, 82.38706820194862)	#645e52	100.766	94.1922	82.3871	38.5388	46.5104	100.766	67.5352	5.9185	10.5648	95.0524	95.2301	82.5051	5.22429	0.99725	1.56267	0.689112	12.1096	60.742
150	3160	2980		(100.87511071744908, 93.96191319751993, 82.69707705934455)	#645d52	100.875	93.9619	82.6971	37.1817	45.9519	100.875	67.487	6.18242	10.3178	95.0964	95.0656	82.8097	5.56092	0.996539	1.63235	0.672999	12.0282	59.0699
151	3180	3000		(101.14703277236492, 93.86005314437556, 82.89725420726306)	#655d52	101.147	93.8601	82.8973	36.0425	46.0092	101.147	67.4775	6.40516	10.1954	95.2381	95.0331	83.0069	5.76947	0.996398	1.69116	0.665017	12.0404	57.8613
152	3200	3020		(101.50132860938884, 93.70150575730734, 82.5969884853853)	#655d52	101.501	93.7015	82.597	35.2443	47.493	101.501	67.4572	6.57516	10.3211	95.3025	94.9638	82.708	5.73941	0.996099	1.73605	0.673216	12.2376	57.5004
153	3220	3040		(100.90345438441098, 93.89282550930027, 83.03011514614704)	#645d53	100.903	93.8928	83.0301	36.4656	45.1689	100.903	67.4731	6.31824	10.117	95.1555	95.018	83.1387	5.80109	0.996333	1.66821	0.659904	11.9279	58.0145
154	3240	3060		(101.20194862710363, 94.03277236492471, 82.62976085031)	#655e52	101.202	94.0328	82.6298	36.839	46.7966	101.202	67.5206	6.25403	10.4111	95.2651	95.1803	82.7438	5.50728	0.997034	1.65126	0.679087	12.1451	59.0064
155	3260	3080		(101.19486271036315, 94.31532329495128, 82.24092116917626)	#655e52	101.195	94.3153	82.2409	38.2223	47.7619	101.195	67.5861	5.97978	10.73	95.2714	95.4044	82.3617	5.09843	0.998002	1.57885	0.699889	12.2838	60.8693
156	3280	3100		(101.61027457927369, 93.60407440212578, 82.62533215234721)	#655d52	101.61	93.6041	82.6253	34.6972	47.6444	101.61	67.4398	6.68736	10.2764	95.3314	94.9042	82.7351	5.83422	0.995841	1.76567	0.670302	12.2607	56.946
157	3300	3120		(100.51195748449956, 94.04428697962798, 83.30026572187776)	#645e53	100.512	94.0443	83.3003	37.4537	43.6663	100.512	67.4897	6.13022	10.0015	95.0646	95.0747	83.4077	5.82637	0.996578	1.61857	0.652368	11.7307	58.4946
158	3320	3140		(100.8963684676705, 94.07705934455271, 82.87776793622675)	#645e52	100.896	94.0771	82.8778	37.2924	45.5392	100.896	67.5161	6.16276	10.2711	95.1787	95.1648	82.9898	5.59354	0.996968	1.62716	0.669952	11.9781	59.0357
159	3340	3160		(100.9362267493357, 94.06643046944198, 83.65987599645705)	#645e53	100.936	94.0664	83.6599	36.1415	43.6461	100.936	67.518	6.37554	9.85993	95.3513	95.1716	83.7639	6.0558	0.996997	1.68334	0.643135	11.7416	57.1128
160	3360	3180		(100.9273693534101, 94.25066430469442, 82.70416297608503)	#645e52	100.927	94.2507	82.7042	38.0169	46.0422	100.927	67.5584	6.02439	10.4354	95.2129	95.3095	82.8196	5.38493	0.997592	1.59063	0.680674	12.0495	60.0021
161	3380	3200		(101.5482728077945, 94.16917626217892, 82.58015943312667)	#655e52	101.548	94.1692	82.5802	36.6584	47.6312	101.548	67.5708	6.29661	10.5233	95.4671	95.3519	82.696	5.42524	0.997775	1.6625	0.686404	12.2632	59.1058
162	3400	3220		(100.92559787422498, 94.22054915854739, 82.71213463241807)	#645e52	100.926	94.2205	82.7121	37.9118	46.0184	100.926	67.5512	6.04446	10.4189	95.2043	95.2848	82.8272	5.40852	0.997486	1.59593	0.679596	12.0453	59.8801
163	3420	3240		(101.62887511071744, 93.26129317980514, 83.0460584588131)	#655d53	101.629	93.2613	83.0461	32.9828	46.6267	101.629	67.3604	7.01299	9.91754	95.3184	94.6335	83.1482	6.31194	0.994668	1.85165	0.646893	12.1466	54.7347
164	3440	3260		(101.01151461470327, 93.87511071744908, 82.63153232949513)	#655d52	101.012	93.8751	82.6315	36.7038	46.3996	101.012	67.4733	6.27624	10.3294	95.1232	95.0185	82.744	5.59217	0.996335	1.65712	0.673756	12.0867	58.7167
165	3460	3280		(100.85208148804251, 93.7732506643047, 83.25243578387953)	#645d53	100.852	93.7733	83.2524	35.8671	44.4999	100.852	67.4427	6.4266	9.94722	95.1377	94.9142	83.3576	6.00236	0.995884	1.69682	0.648829	11.8427	57.1347
166	3480	3300		(100.64747564216121, 94.57661647475642, 82.43489813994685)	#645e52	100.647	94.5766	82.4349	40	46.1433	100.647	67.6204	5.64167	10.6842	95.123	95.5219	82.5563	5.00419	0.998508	1.48958	0.696897	12.0822	62.1641
167	3500	3320		(101.39858281665191, 93.74756421612047, 83.4074402125775)	#655d53	101.399	93.7476	83.4074	34.484	45.2446	101.399	67.4654	6.70139	9.90438	95.4285	94.9916	83.5108	6.16485	0.996219	1.76938	0.646034	11.9585	55.9174
168	3520	3340		(100.66607617360496, 94.0859167404783, 82.97608503100089)	#645e52	100.666	94.0859	82.9761	37.6818	44.811	100.666	67.5066	6.08776	10.2024	95.0882	95.1323	83.0872	5.62504	0.996827	1.60736	0.665471	11.8806	59.1754
169	3540	3360		(100.651904340124, 93.84853852967228, 83.63418954827281)	#645d53	100.652	93.8485	83.6342	36.0131	43.1141	100.652	67.4514	6.39102	9.75979	95.1393	94.944	83.7363	6.15552	0.996013	1.68743	0.636603	11.6661	56.7819
170	3560	3380		(100.89902568644818, 94.34898139946856, 83.19574844995572)	#645e53	100.899	94.349	83.1957	37.8006	44.7411	100.899	67.5818	6.0708	10.214	95.3279	95.3896	83.3073	5.60511	0.997938	1.60288	0.666231	11.8819	59.2745
171	3580	3400		(100.97519929140833, 94.16563330380868, 83.30026572187776)	#645e53	100.975	94.1656	83.3003	36.884	44.6358	100.975	67.5425	6.24181	10.0919	95.3292	95.2552	83.4089	5.78832	0.997358	1.64803	0.658265	11.8662	58.2633
172	3600	3420		(100.24269264836138, 94.33569530558016, 83.62887511071744)	#645e53	100.243	94.3357	83.6289	38.6672	42.2627	100.243	67.546	5.91835	9.92312	95.0888	95.2672	83.7359	5.81525	0.99741	1.56263	0.647257	11.554	59.1873
173	3620	3440		(100.88839681133747, 94.32860938883968, 82.74402125775022)	#645e52	100.888	94.3286	82.744	38.308	45.8607	100.888	67.575	5.96951	10.4424	95.226	95.3664	82.8599	5.35549	0.997838	1.57614	0.681131	12.0283	60.2452
174	3640	3460		(101.41275465013285, 93.93711248892825, 83.13374667847653)	#655d53	101.413	93.9371	83.1337	35.4615	45.9621	101.413	67.5103	6.52164	10.126	95.4395	95.1452	83.2418	5.8833	0.996883	1.72192	0.660488	12.0444	57.2164
175	3660	3480		(100.5199291408326, 94.34100974313552, 83.55270150575731)	#645e53	100.52	94.341	83.5527	38.1499	43.0426	100.52	67.5614	6.00893	9.98986	95.211	95.3198	83.6606	5.78695	0.997637	1.58655	0.65161	11.6578	58.973
176	3680	3500		(101.35518157661647, 94.10008857395925, 83.8237378210806)	#655e53	101.355	94.1001	83.8237	35.17	44.1074	101.355	67.5482	6.56342	9.82526	95.5998	95.2748	83.9265	6.16844	0.997442	1.73295	0.640874	11.8158	56.2565
177	3700	3520		(100.79627989371124, 94.34720992028343, 83.21169176262178)	#645e53	100.796	94.3472	83.2117	37.9953	44.4865	100.796	67.5761	6.03417	10.1958	95.2802	95.3701	83.323	5.60713	0.997854	1.59321	0.665041	11.8476	59.3817
178	3720	3540		(100.77945084145261, 93.8458813108946, 83.74136403897255)	#645d53	100.779	93.8459	83.7414	35.5833	43.1111	100.779	67.4577	6.47037	9.71406	95.2224	94.9655	83.8424	6.23042	0.996106	1.70838	0.633621	11.6717	56.3331
179	3740	3560		(101.30380868024801, 94.19220549158547, 83.0637732506643)	#655e53	101.304	94.1922	83.0638	36.6066	45.9135	101.304	67.5651	6.30067	10.2561	95.4512	95.3325	83.1751	5.66531	0.997691	1.66358	0.668977	12.0369	58.4362
180	3760	3580		(101.09300265721878, 94.08325952170063, 83.04340124003544)	#655e53	101.093	94.0833	83.0434	36.6984	45.5289	101.093	67.5282	6.27874	10.204	95.3101	95.2064	83.1538	5.70355	0.997147	1.65778	0.665578	11.981	58.3951
181	3780	3600		(100.98848538529673, 93.85562444641276, 84.33126660761737)	#645d54	100.988	93.8556	84.3313	34.3071	42.0601	100.988	67.4727	6.69195	9.42904	95.4459	95.0167	84.4265	6.58268	0.996327	1.76689	0.615029	11.5624	54.636
182	3800	3620		(100.3348095659876, 94.34100974313552, 82.93445527015058)	#645e52	100.335	94.341	82.9345	39.3321	44.2228	100.335	67.5499	5.78346	10.2978	94.9967	95.2805	83.0485	5.41727	0.997467	1.52701	0.671698	11.8107	60.6806
183	3820	3640		(101.33126660761737, 93.99291408325952, 83.54295837023915)	#655d53	101.331	93.9929	83.543	35.2477	44.7643	101.331	67.5207	6.55295	9.92665	95.4987	95.1805	83.6475	6.07419	0.997035	1.73018	0.647487	11.8945	56.5697
184	3840	3660		(100.76085031000886, 94.62621789193977, 83.3348095659876)	#645e53	100.761	94.6262	83.3348	38.8777	44.1009	100.761	67.6408	5.87533	10.2406	95.3739	95.5918	83.4477	5.50259	0.998809	1.55127	0.667965	11.8063	60.1558
185	3860	3680		(101.29495128432241, 94.22763507528786, 84.4517271922055)	#655e54	101.295	94.2276	84.4517	34.8244	42.4011	101.295	67.5773	6.61125	9.54416	95.7354	95.3744	84.5495	6.4407	0.997872	1.74558	0.622538	11.6103	55.2896
186	3880	3700		(100.55535872453498, 94.72984942426926, 83.07883082373782)	#645e53	100.555	94.7298	83.0788	40	44.319	100.555	67.654	5.66521	10.3985	95.2541	95.6369	83.1953	5.27834	0.999004	1.4958	0.678262	11.8416	61.4179
187	3900	3720		(100.54738706820194, 94.16209034543844, 84.01417183348096)	#645e54	100.547	94.1621	84.0142	36.8274	41.9302	100.547	67.5218	6.24424	9.67884	95.2613	95.1842	84.1157	6.16629	0.997051	1.64868	0.631323	11.5183	57.1722
188	3920	3740		(100.64481842338353, 94.38175376439327, 83.6917626217892)	#645e53	100.645	94.3818	83.6918	37.8339	42.9533	100.645	67.5779	6.06781	9.94468	95.3127	95.3765	83.7987	5.85094	0.997881	1.60209	0.648664	11.6497	58.6103
189	3940	3760		(100.97874224977856, 94.47918511957485, 82.9955713020372)	#645e52	100.979	94.4792	82.9956	38.3145	45.4126	100.979	67.6162	5.97306	10.3788	95.3672	95.5073	83.1104	5.41408	0.998445	1.57708	0.676982	11.9749	60.0794

## Sheet: Well 8
frame number	Time (s)	normalised time	Well Coordinates	average color	hexcode	red	green	blue	hue	saturation	value	lightness	a_component	b_component	x	y	z	delta_e	light_ratio	a_ratio	b_ratio	chroma_ab	hue_ab
1	180	0	(380, 228)	(109.27192205491585, 102.75022143489814, 80.95748449955713)	#6d6650	109.272	102.75	80.9575	46.1801	66.0754	109.272	69.9342	3.77981	15.4219	101.587	103.673	81.1754	0	1	1	1	15.8784	76.2287
2	200	20		(109.08680248007086, 103.19043401240036, 82.1080602302923)	#6d6752	109.087	103.19	82.1081	46.8866	63.0652	109.087	70.0272	3.71719	14.962	101.863	104.01	82.3189	0.473439	1.00133	0.983432	0.970175	15.4168	76.0478
3	220	40		(109.23649247121347, 103.00620017714792, 81.64658990256865)	#6d6751	109.236	103.006	81.6466	46.4509	64.4054	109.236	69.9919	3.77623	15.1492	101.787	103.882	81.8602	0.27877	1.00083	0.999052	0.982317	15.6128	76.0032
4	240	60		(110.04960141718335, 103.10983170947742, 81.88573959255979)	#6e6751	110.05	103.11	81.8857	45.2156	65.2595	110.05	70.0555	4.0878	15.1301	102.266	104.112	82.098	0.441293	1.00173	1.08148	0.981076	15.6726	74.881
5	260	80		(109.71124889282551, 103.0, 82.511071744907)	#6d6752	109.711	103	82.5111	45.1959	63.2209	109.711	70.0162	4.16563	14.7289	102.191	103.97	82.716	0.797416	1.00117	1.10207	0.955062	15.3066	74.208
6	280	100		(109.84322409211691, 103.26837909654562, 81.92205491585474)	#6d6751	109.843	103.268	81.9221	45.8713	64.8187	109.843	70.081	3.92312	15.1538	102.221	104.205	82.1355	0.337625	1.0021	1.03791	0.982613	15.6534	75.4856
7	300	120		(109.48981399468556, 103.13994685562444, 82.00177147918512)	#6d6752	109.49	103.14	82.0018	46.1397	64.0192	109.49	70.0353	3.8792	15.033	102.024	104.039	82.2132	0.414003	1.00145	1.0263	0.974778	15.5254	75.5307
8	320	140		(109.67936226749336, 103.83790965456156, 81.66341895482728)	#6d6751	109.679	103.838	81.6634	47.4897	65.1359	109.679	70.1995	3.46679	15.4936	102.265	104.636	81.8852	0.416558	1.00379	0.917186	1.00465	15.8768	77.3875
9	340	160		(109.5199291408326, 103.13994685562444, 81.86448184233835)	#6d6751	109.52	103.14	81.8645	46.1583	64.3914	109.52	70.0364	3.85905	15.1083	102.011	104.043	82.0772	0.339236	1.00146	1.02097	0.979663	15.5934	75.6715
10	360	180		(110.10186005314438, 103.0859167404783, 81.5704162976085)	#6e6751	110.102	103.086	81.5704	45.2459	66.0799	110.102	70.0518	4.04901	15.2929	102.221	104.099	81.7856	0.32085	1.00168	1.07122	0.991633	15.8198	75.1704
11	380	200		(109.82285208148804, 103.33835252435784, 82.18600531443755)	#6d6752	109.823	103.338	82.186	45.9221	64.1706	109.823	70.0965	3.93546	15.0389	102.285	104.261	82.3975	0.444188	1.00232	1.04118	0.97516	15.5453	75.3353
12	400	220		(109.04694419840567, 103.8325952170062, 81.95748449955713)	#6d6751	109.047	103.833	81.9575	48.4508	63.3471	109.047	70.1685	3.29155	15.2825	102.013	104.523	82.1762	0.559204	1.00335	0.870824	0.99096	15.633	77.8453
13	420	240		(109.66784765279007, 102.84322409211691, 81.74047829937999)	#6d6651	109.668	102.843	81.7405	45.3378	64.9368	109.668	69.9767	4.06185	15.0735	101.967	103.827	81.9515	0.450253	1.00061	1.07462	0.977409	15.6112	74.9188
14	440	260		(109.74402125775022, 103.06731620903454, 81.77856510186005)	#6d6751	109.744	103.067	81.7786	45.6751	64.9802	109.744	70.0308	3.96895	15.1451	102.081	104.023	81.9915	0.348903	1.00138	1.05004	0.982049	15.6565	75.3152
15	460	280		(109.48184233835252, 103.21966341895482, 81.95305580159433)	#6d6751	109.482	103.22	81.9531	46.3514	64.1188	109.482	70.0526	3.81811	15.0885	102.035	104.102	82.1657	0.355939	1.00169	1.01013	0.978376	15.564	75.7995
16	480	300		(109.55358724534987, 103.40389725420727, 82.01417183348096)	#6d6752	109.554	103.404	82.0142	46.6017	64.1015	109.554	70.0975	3.75247	15.1322	102.139	104.265	82.2281	0.33374	1.00233	0.992767	0.98121	15.5905	76.0727
17	500	320		(109.97962798937112, 103.2356067316209, 82.25066430469442)	#6d6752	109.98	103.236	82.2507	45.4073	64.2927	109.98	70.0813	4.07152	14.9788	102.343	104.206	82.4605	0.550592	1.0021	1.07718	0.971262	15.5222	74.7933
18	520	340		(109.85119574844995, 103.4428697962799, 82.21877767936226)	#6d6752	109.851	103.443	82.2188	46.0852	64.1437	109.851	70.1213	3.89295	15.0636	102.338	104.351	82.431	0.419763	1.00268	1.02993	0.976765	15.5585	75.5098
19	540	360		(109.73959255978743, 103.3808680248007, 81.63418954827281)	#6d6751	109.74	103.381	81.6342	46.4253	65.308	109.74	70.1003	3.7502	15.3407	102.147	104.275	81.8517	0.187243	1.00237	0.992167	0.994733	15.7925	76.2629
20	560	380		(109.61027457927369, 103.03631532329496, 82.34100974313552)	#6d6752	109.61	103.036	82.341	45.5355	63.4399	109.61	70.019	4.0656	14.8241	102.118	103.98	82.548	0.668051	1.00121	1.07561	0.961233	15.3715	74.6634
21	580	400		(109.84765279007972, 103.10008857395925, 82.29495128432241)	#6d6752	109.848	103.1	82.295	45.3062	63.9608	109.848	70.0447	4.10987	14.8927	102.245	104.073	82.503	0.633452	1.00158	1.08732	0.965681	15.4494	74.5723
22	600	420		(109.48272807794508, 103.38618246235606, 82.3303808680248)	#6d6752	109.483	103.386	82.3304	46.5281	63.2415	109.483	70.091	3.80861	14.9521	102.162	104.241	82.5409	0.496141	1.00224	1.00762	0.969535	15.4296	75.7095
23	620	440		(109.79185119574845, 103.17980513728963, 82.118689105403)	#6d6752	109.792	103.18	82.1187	45.664	64.273	109.792	70.0593	4.00059	15.0116	102.207	104.126	82.3293	0.482466	1.00179	1.05841	0.973392	15.5355	75.0775
24	640	460		(110.42338352524358, 102.75907883082374, 82.67759078830824)	#6e6652	110.423	102.759	82.6776	43.426	64.0732	110.423	69.9975	4.62216	14.6092	102.498	103.902	82.8784	1.1722	1.00091	1.22285	0.947301	15.323	72.4433
25	660	480		(109.50575730735164, 103.26040744021257, 82.02745792736935)	#6d6752	109.506	103.26	82.0275	46.363	63.9872	109.506	70.0631	3.82085	15.0665	102.074	104.14	82.2398	0.380279	1.00184	1.01086	0.976955	15.5435	75.7699
26	680	500		(109.90611160318866, 103.10894596988486, 82.59610274579273)	#6d6752	109.906	103.109	82.5961	45.0666	63.3636	109.906	70.0504	4.19721	14.7419	102.337	104.094	82.8012	0.806319	1.00166	1.11043	0.955905	15.3278	74.1077
27	700	520		(109.91231178033658, 102.9007971656333, 83.00265721877768)	#6d6653	109.912	102.901	83.0027	44.3665	62.4312	109.912	70.0053	4.41594	14.4491	102.357	103.93	83.2016	1.16455	1.00102	1.1683	0.936917	15.1088	73.0058
28	720	540		(109.79096545615589, 103.42692648361381, 81.95039858281665)	#6d6751	109.791	103.427	81.9504	46.2847	64.6624	109.791	70.114	3.81663	15.1947	102.25	104.325	82.1652	0.292144	1.00257	1.00974	0.985262	15.6667	75.9
29	740	560		(110.03011514614704, 102.94154118689106, 82.24534986713905)	#6e6652	110.03	102.942	82.2453	44.6925	64.3925	110.03	70.0179	4.26226	14.8739	102.276	103.976	82.4523	0.734932	1.0012	1.12764	0.964463	15.4725	74.0098
30	760	580		(109.91585473870683, 103.27457927369353, 82.46589902568645)	#6d6752	109.916	103.275	82.4659	45.4835	63.6827	109.916	70.0876	4.0738	14.8745	102.367	104.229	82.674	0.640058	1.00219	1.07778	0.9645	15.4222	74.6835
31	780	600		(109.55624446412754, 102.69884853852967, 83.28255093002657)	#6d6653	109.556	102.699	83.2826	44.3401	61.1539	109.556	69.9434	4.46121	14.1951	102.176	103.706	83.4767	1.40341	1.00013	1.18027	0.920447	14.8796	72.5532
32	800	620		(109.8325952170062, 102.99291408325952, 82.44464127546502)	#6d6652	109.833	102.993	82.4446	45.016	63.587	109.833	70.0204	4.20156	14.7715	102.235	103.985	82.6501	0.779982	1.00123	1.11158	0.957824	15.3574	74.1223
33	820	640		(109.7156775907883, 103.35075287865368, 82.55624446412754)	#6d6752	109.716	103.351	82.5562	45.9388	63.1237	109.716	70.0951	3.97235	14.8389	102.311	104.256	82.7642	0.634718	1.0023	1.05094	0.962196	15.3614	75.0134
34	840	660		(109.85031000885739, 103.36669619131975, 83.17271922054915)	#6d6753	109.85	103.367	83.1727	45.4178	61.9278	109.85	70.107	4.15812	14.5318	102.505	104.299	83.3747	0.982505	1.00247	1.10009	0.942281	15.115	74.0321
35	860	680		(109.61558901682905, 103.32418069087689, 83.4207263064659)	#6d6753	109.616	103.324	83.4207	45.5894	60.9374	109.616	70.0868	4.14931	14.3658	102.426	104.226	83.6198	1.12923	1.00218	1.09776	0.93152	14.9531	73.8896
36	880	700		(109.7511071744907, 103.0637732506643, 83.03897254207263)	#6d6753	109.751	103.064	83.039	44.9791	62.064	109.751	70.034	4.26611	14.4785	102.336	104.034	83.2392	1.06609	1.00143	1.12866	0.938824	15.0939	73.5823
37	900	720		(110.16120460584588, 103.16120460584588, 83.37998228520814)	#6e6753	110.161	103.161	83.38	44.3174	61.9929	110.161	70.0768	4.44701	14.371	102.635	104.19	83.5778	1.25294	1.00204	1.17652	0.931858	15.0434	72.8057
38	920	740		(109.95925597874225, 103.24357838795395, 83.03985828166519)	#6d6753	109.959	103.244	83.0399	45.0316	62.4272	109.959	70.0844	4.24173	14.5639	102.494	104.217	83.2419	0.985945	1.00215	1.12221	0.944365	15.1691	73.7619
39	940	760		(109.82639503985828, 103.3082373782108, 82.97608503100089)	#6d6752	109.826	103.308	82.9761	45.4345	62.3423	109.826	70.0922	4.13753	14.6109	102.436	104.246	83.1794	0.900395	1.00226	1.09464	0.94741	15.1854	74.1889
40	960	780		(109.88042515500443, 102.93976970770593, 83.04694419840567)	#6d6653	109.88	102.94	83.0469	44.4806	62.2726	109.88	70.0126	4.39094	14.438	102.362	103.957	83.2459	1.16097	1.00112	1.16168	0.936196	15.0909	73.0842
41	980	800		(110.10097431355182, 103.11603188662534, 82.50044286979627)	#6e6752	110.101	103.116	82.5004	44.8156	63.9244	110.101	70.0612	4.24657	14.8115	102.416	104.133	82.7066	0.778883	1.00182	1.12349	0.960416	15.4082	74.002
42	1000	820		(109.93356953055802, 103.34012400354295, 83.49512843224092)	#6d6753	109.934	103.34	83.4951	45.0367	61.3261	109.934	70.1061	4.28058	14.3596	102.602	104.296	83.6936	1.18693	1.00246	1.13248	0.931117	14.9841	73.4008
43	1020	840		(109.91054030115146, 103.22054915854739, 83.21966341895482)	#6d6753	109.911	103.221	83.2197	44.9612	61.9247	109.911	70.0774	4.27794	14.4567	102.498	104.192	83.4197	1.09564	1.00205	1.13179	0.937408	15.0763	73.5157
44	1040	860		(109.87245349867139, 103.49955713020373, 82.87333923826395)	#6d6752	109.872	103.5	82.8733	45.8375	62.6615	109.872	70.1369	4.01969	14.7415	102.497	104.408	83.0796	0.749397	1.0029	1.06346	0.95588	15.2797	74.7475
45	1060	880		(109.84765279007972, 103.46944198405669, 82.59167404782994)	#6d6752	109.848	103.469	82.5917	45.9593	63.2719	109.848	70.1282	3.96244	14.8764	102.419	104.376	82.8005	0.607097	1.00277	1.04832	0.964627	15.3951	75.0851
46	1080	900		(109.99025686448184, 103.42426926483614, 82.76350752878653)	#6d6752	109.99	103.424	82.7635	45.5304	63.1221	109.99	70.1255	4.08402	14.7806	102.509	104.367	82.9701	0.735121	1.00274	1.08048	0.958417	15.3345	74.554
47	1100	920		(110.3569530558016, 103.55624446412754, 82.06908768821967)	#6e6752	110.357	103.556	82.0691	45.5754	65.3643	110.357	70.1708	3.98851	15.2283	102.591	104.531	82.284	0.370148	1.00338	1.05521	0.987447	15.742	75.3231
48	1120	940		(110.18511957484499, 103.25420726306466, 83.05580159433127)	#6e6753	110.185	103.254	83.0558	44.6714	62.785	110.185	70.0978	4.32679	14.5786	102.611	104.266	83.2578	1.01844	1.00234	1.14471	0.945314	15.2071	73.4696
49	1140	960		(110.17980513728963, 103.1762621789194, 83.78210806023029)	#6e6753	110.18	103.176	83.7821	44.0815	61.0948	110.18	70.0823	4.53835	14.1679	102.729	104.21	83.976	1.47308	1.00212	1.20068	0.918684	14.877	72.2384
50	1160	980		(110.01062887511071, 103.30203720106289, 82.96191319751993)	#6e6752	110.011	103.302	82.9619	45.1189	62.6978	110.011	70.0998	4.20939	14.6315	102.521	104.273	83.1653	0.91476	1.00237	1.11365	0.948744	15.2249	73.9498
51	1180	1000		(109.76705048715678, 103.28963684676705, 83.38706820194862)	#6d6753	109.767	103.29	83.3871	45.2674	61.2834	109.767	70.0864	4.22054	14.3831	102.483	104.224	83.5861	1.1387	1.00218	1.1166	0.932637	14.9895	73.6463
52	1200	1020		(110.01771479185119, 103.05314437555359, 83.34455270150576)	#6e6753	110.018	103.053	83.3446	44.3335	61.8233	110.018	70.0455	4.44657	14.3364	102.524	104.076	83.5416	1.27878	1.00159	1.1764	0.929614	15.0102	72.7683
53	1220	1040		(109.75642161204605, 103.44641275465013, 84.05314437555359)	#6d6754	109.756	103.446	84.0531	45.2703	59.7171	109.756	70.1228	4.27874	14.0936	102.66	104.357	84.2471	1.43146	1.0027	1.132	0.913865	14.7288	73.112
54	1240	1060		(110.35429583702391, 103.0372010628875, 83.46412754650133)	#6e6753	110.354	103.037	83.4641	43.6734	62.1362	110.354	70.0587	4.61398	14.296	102.708	104.124	83.6599	1.40679	1.00178	1.22069	0.926991	15.0221	72.1127
55	1260	1080		(110.15589016829053, 103.00708591674048, 83.76262178919397)	#6e6753	110.156	103.007	83.7626	43.7486	61.0978	110.156	70.0432	4.62385	14.1117	102.661	104.068	83.9551	1.56239	1.00156	1.2233	0.91504	14.8499	71.858
56	1280	1100		(110.02391496899911, 103.72984942426926, 83.12400354295838)	#6e6753	110.024	103.73	83.124	45.9611	62.3453	110.024	70.1964	4.00192	14.7098	102.693	104.625	83.3301	0.790682	1.00375	1.05876	0.953826	15.2445	74.7806
57	1300	1120		(109.83968113374668, 103.50310008857396, 83.75022143489814)	#6d6753	109.84	103.503	83.7502	45.4273	60.5684	109.84	70.1387	4.20779	14.2802	102.657	104.415	83.9478	1.23632	1.00292	1.11323	0.925968	14.8873	73.5819
58	1320	1140		(109.72099202834367, 103.34543844109832, 84.26040744021257)	#6d6754	109.721	103.345	84.2604	44.9755	59.1724	109.721	70.0992	4.37207	13.9442	102.652	104.271	84.4513	1.60049	1.00236	1.15669	0.904182	14.6136	72.5917
59	1340	1160		(109.859167404783, 103.10186005314438, 83.72276350752878)	#6d6753	109.859	103.102	83.7228	44.4876	60.6666	109.859	70.0498	4.44405	14.1436	102.537	104.092	83.9166	1.4452	1.00165	1.17573	0.917112	14.8254	72.5569
60	1360	1180		(109.99025686448184, 103.45792736935341, 83.47032772364925)	#6d6753	109.99	103.458	83.4703	45.2209	61.4835	109.99	70.1351	4.22787	14.4221	102.661	104.401	83.6702	1.11387	1.00287	1.11854	0.935171	15.0291	73.6614
61	1380	1200		(109.54118689105402, 103.94419840566873, 84.12134632418069)	#6d6754	109.541	103.944	84.1213	46.7891	59.1746	109.541	70.2237	3.92021	14.2289	102.722	104.724	84.3196	1.23565	1.00414	1.03715	0.922641	14.7591	74.5966
62	1400	1220		(110.2860938883968, 103.1806908768822, 84.01240035429583)	#6e6754	110.286	103.181	84.0124	43.7737	60.7492	110.286	70.0891	4.63009	14.0583	102.829	104.234	84.2041	1.61448	1.00222	1.22495	0.911577	14.8011	71.7707
63	1420	1240		(109.85828166519043, 103.29583702391497, 83.39769707705935)	#6d6753	109.858	103.296	83.3977	45.1195	61.4196	109.858	70.0922	4.25477	14.3875	102.532	104.246	83.5967	1.14917	1.00226	1.12566	0.932925	15.0035	73.5257
64	1440	1260		(109.62710363153234, 102.96899911426041, 84.2843224092117)	#6d6654	109.627	102.969	84.2843	44.2367	58.949	109.627	70.0104	4.56205	13.7806	102.495	103.949	84.4712	1.81979	1.00109	1.20695	0.893572	14.5161	71.683
65	1460	1280		(110.13906111603188, 103.47121346324181, 84.15943312666076)	#6e6754	110.139	103.471	84.1594	44.6006	60.1495	110.139	70.1473	4.43695	14.0797	102.876	104.446	84.3526	1.50958	1.00305	1.17386	0.912966	14.7623	72.5087
66	1480	1300		(110.0088573959256, 103.06465899025686, 83.51638618246236)	#6e6753	110.009	103.065	83.5164	44.2728	61.4094	110.009	70.0482	4.47615	14.25	102.558	104.086	83.7119	1.36792	1.00163	1.18423	0.924011	14.9365	72.5617
67	1500	1320		(109.85828166519043, 103.67493356953055, 84.0903454384411)	#6d6754	109.858	103.675	84.0903	45.6022	59.8118	109.858	70.1789	4.19315	14.1695	102.788	104.561	84.2862	1.3414	1.0035	1.10936	0.918789	14.7769	73.515
68	1520	1340		(109.98317094774137, 103.49955713020373, 84.4844995571302)	#6d6754	109.983	103.5	84.4845	44.7436	59.1196	109.983	70.147	4.43511	13.9083	102.874	104.445	84.6747	1.6631	1.00304	1.17337	0.901849	14.5983	72.3134
69	1540	1360		(110.17714791851196, 103.23737821080603, 84.29849424269266)	#6e6754	110.177	103.237	84.2985	43.9101	59.895	110.177	70.0973	4.62079	13.9216	102.85	104.264	84.4879	1.72764	1.00233	1.22249	0.902717	14.6685	71.6383
70	1560	1380		(109.8458813108946, 103.70593445527015, 84.66873339238263)	#6d6754	109.846	103.706	84.6687	45.3678	58.4471	109.846	70.187	4.30382	13.8794	102.907	104.59	84.8591	1.64857	1.00361	1.13863	0.89998	14.5314	72.7721
71	1580	1400		(110.13817537643932, 103.1169176262179, 84.0372010628875)	#6e6754	110.138	103.117	84.0372	43.8598	60.4309	110.138	70.0677	4.616	14.0087	102.741	104.157	84.228	1.64754	1.00191	1.22123	0.908359	14.7496	71.7624
72	1600	1420		(110.0354295837024, 103.04960141718335, 84.20194862710363)	#6e6754	110.035	103.05	84.2019	43.7749	59.8674	110.035	70.0481	4.65383	13.8885	102.703	104.086	84.3904	1.76866	1.00163	1.23123	0.900571	14.6475	71.4748
73	1620	1440		(110.21169176262178, 103.60053144375554, 84.62710363153234)	#6e6754	110.212	103.601	84.6271	44.4958	59.1958	110.212	70.1811	4.49729	13.8917	103.045	104.569	84.8168	1.70802	1.00353	1.18982	0.900776	14.6015	72.0612
74	1640	1460		(110.04340124003544, 103.60230292294065, 84.41718334809566)	#6e6754	110.043	103.602	84.4172	44.9191	59.3828	110.043	70.1727	4.38276	13.9873	102.921	104.538	84.609	1.57434	1.00341	1.15952	0.906975	14.6579	72.6023
75	1660	1480		(110.21169176262178, 103.67139061116032, 85.08768821966342)	#6e6755	110.212	103.671	85.0877	44.3808	58.1301	110.212	70.1982	4.56204	13.68	103.159	104.631	85.2735	1.92771	1.00378	1.20695	0.887046	14.4206	71.5573
76	1680	1500		(110.2843224092117, 103.5704162976085, 83.99025686448184)	#6e6753	110.284	103.57	83.9903	44.6796	60.7973	110.284	70.176	4.39604	14.2177	102.944	104.55	84.1861	1.37416	1.00346	1.16303	0.921917	14.8818	72.8187
77	1700	1520		(110.1674047829938, 103.84499557130204, 84.46235606731621)	#6e6754	110.167	103.845	84.4624	45.2424	59.4984	110.167	70.233	4.29931	14.0663	103.066	104.758	84.6562	1.48221	1.00427	1.13744	0.912095	14.7086	73.0044
78	1720	1540		(110.31178033658105, 103.10894596988486, 84.77767936226749)	#6e6754	110.312	103.109	84.7777	43.0748	59.0254	110.312	70.0766	4.85878	13.6352	102.972	104.189	84.961	2.09209	1.00204	1.28546	0.884144	14.475	70.3869
79	1740	1560		(110.10097431355182, 103.63684676705049, 83.70593445527015)	#6e6753	110.101	103.637	83.7059	45.306	61.1324	110.101	70.1811	4.2206	14.3761	102.818	104.569	83.9052	1.16151	1.00353	1.11662	0.932183	14.9828	73.6386
80	1760	1580		(110.65279007971657, 103.43578387953941, 84.24534986713905)	#6e6754	110.653	103.436	84.2453	43.6023	60.8561	110.653	70.1647	4.67602	14.0646	103.134	104.509	84.4373	1.64277	1.0033	1.23711	0.911986	14.8215	71.6097
81	1780	1600		(109.85828166519043, 103.82285208148804, 84.82196634189549)	#6d6754	109.858	103.823	84.822	45.536	58.1136	109.858	70.2141	4.27567	13.8454	102.98	104.689	85.012	1.67624	1.004	1.13119	0.897771	14.4905	72.8385
82	1800	1620		(109.78033658104518, 103.72010628875111, 84.61647475642161)	#6d6754	109.78	103.72	84.6165	45.5502	58.4511	109.78	70.1868	4.25811	13.9064	102.869	104.59	84.8075	1.60912	1.00361	1.12654	0.901731	14.5438	72.9756
83	1820	1640		(109.9185119574845, 103.79450841452613, 84.34100974313552)	#6d6754	109.919	103.795	84.341	45.6342	59.3373	109.919	70.2093	4.20452	14.0894	102.905	104.671	84.5355	1.42539	1.00393	1.11236	0.913594	14.7034	73.384
84	1840	1660		(109.53410097431355, 102.76793622674934, 84.22320637732507)	#6d6654	109.534	102.768	84.2232	43.9607	58.9248	109.534	69.9606	4.63002	13.7279	102.374	103.768	84.4087	1.89556	1.00038	1.22494	0.890157	14.4877	71.3623
85	1860	1680		(109.44109831709477, 102.72542072630647, 83.29495128432241)	#6d6653	109.441	102.725	83.295	44.5889	60.9211	109.441	69.9438	4.40371	14.189	102.13	103.707	83.4893	1.38183	1.00014	1.16506	0.920054	14.8567	72.7577
86	1880	1700		(109.26572187776793, 103.1169176262179, 84.28875110717449)	#6d6754	109.266	103.117	84.2888	45.2293	58.2903	109.266	70.0259	4.33602	13.8043	102.364	104.005	84.477	1.71309	1.00131	1.14715	0.895105	14.4692	72.5621
87	1900	1720		(109.71036315323295, 102.86005314437556, 83.72187776793622)	#6d6653	109.71	102.86	83.7219	44.1846	60.4051	109.71	69.9884	4.52811	14.0395	102.389	103.869	83.9133	1.57292	1.00077	1.19797	0.910358	14.7516	72.1241
88	1920	1740		(109.97254207263065, 102.73250664304695, 84.41098317094774)	#6d6654	109.973	102.733	84.411	43.0056	59.2711	109.973	69.9746	4.86421	13.6537	102.616	103.819	84.5942	2.07469	1.00058	1.28689	0.885341	14.4942	70.3912
89	1940	1760		(109.57661647475642, 102.9627989371125, 84.68467670504872)	#6d6654	109.577	102.963	84.6847	44.0579	57.927	109.577	70.0077	4.63877	13.566	102.548	103.939	84.8675	2.04642	1.00105	1.22725	0.879654	14.3372	71.1223
90	1960	1780		(109.5465013286094, 103.12311780336582, 84.04871567759079)	#6d6754	109.547	103.123	84.0487	44.8848	59.3532	109.547	70.0403	4.38576	13.9553	102.456	104.057	84.2395	1.59045	1.00152	1.16031	0.904897	14.6282	72.5535
91	1980	1800		(109.48627103631533, 102.7466784765279, 83.5704162976085)	#6d6653	109.486	102.747	83.5704	44.3966	60.3596	109.486	69.9516	4.47266	14.0566	102.214	103.736	83.7622	1.53118	1.00025	1.1833	0.911467	14.751	72.3495
92	2000	1820		(109.65013286093888, 102.73427812223207, 84.4844995571302)	#6d6654	109.65	102.734	84.4845	43.5112	58.5247	109.65	69.9595	4.75532	13.589	102.473	103.764	84.667	2.07654	1.00036	1.25808	0.881146	14.397	70.713
93	2020	1840		(109.1718334809566, 103.09211691762621, 84.73427812223207)	#6d6754	109.172	103.092	84.7343	45.0729	57.0804	109.172	70.0171	4.41734	13.5555	102.4	103.973	84.9179	1.9741	1.00118	1.16867	0.878972	14.257	71.9507
94	2040	1860		(108.89459698848539, 103.09300265721878, 84.13551815766165)	#6c6754	108.895	103.093	84.1355	45.9407	57.9787	108.895	70.002	4.1703	13.8437	102.144	103.918	84.3251	1.62723	1.00097	1.10331	0.897663	14.4582	73.2355
95	2060	1880		(109.79096545615589, 102.77147918511957, 84.27369353410097)	#6d6654	109.791	102.771	84.2737	43.4947	59.2663	109.791	69.9741	4.73921	13.7247	102.511	103.817	84.4587	1.95008	1.00057	1.25382	0.889944	14.5199	70.9499
96	2080	1900		(109.79627989371124, 102.79982285208149, 84.44818423383525)	#6d6654	109.796	102.8	84.4482	43.4391	58.8705	109.796	69.9812	4.76497	13.6452	102.558	103.843	84.6317	2.03217	1.00067	1.26064	0.884788	14.4532	70.7505
97	2100	1920		(109.60850310008857, 103.3215234720992, 84.49867139061116)	#6d6754	109.609	103.322	84.4987	44.9772	58.4171	109.609	70.089	4.39759	13.8018	102.638	104.234	84.6869	1.74083	1.00221	1.16344	0.894945	14.4854	72.3268
98	2120	1940		(109.54915854738707, 103.0726306465899, 84.98937112488929)	#6d6754	109.549	103.073	84.9894	44.1777	57.1684	109.549	70.0319	4.6341	13.4476	102.629	104.027	85.1702	2.15344	1.0014	1.22601	0.87198	14.2237	70.9859
99	2140	1960		(109.9406554472985, 103.1541186891054, 84.25420726306466)	#6d6754	109.941	103.154	84.2542	44.1476	59.578	109.941	70.067	4.56788	13.8932	102.7	104.154	84.4432	1.72508	1.0019	1.20849	0.900869	14.6248	71.7998
100	2160	1980		(109.62001771479186, 102.83790965456156, 84.56687333923827)	#6d6654	109.62	102.838	84.5669	43.7575	58.2791	109.62	69.9815	4.70175	13.5832	102.507	103.844	84.7496	2.05749	1.00068	1.24391	0.880769	14.3739	70.9069
101	2180	2000		(109.3790965456156, 102.9140832595217, 84.11071744906998)	#6d6654	109.379	102.914	84.1107	44.6488	58.9092	109.379	69.9855	4.45789	13.8292	102.321	103.858	84.2988	1.73181	1.00073	1.17939	0.896724	14.53	72.1331
102	2200	2020		(109.35783879539416, 103.04428697962798, 84.76616474756422)	#6d6754	109.358	103.044	84.7662	44.5959	57.3427	109.358	70.0155	4.52496	13.5364	102.482	103.967	84.9489	2.02912	1.00116	1.19714	0.877733	14.2726	71.5161
103	2220	2040		(109.325952170062, 103.38441098317095, 84.8414526129318)	#6d6754	109.326	103.384	84.8415	45.4401	57.1095	109.326	70.0903	4.33051	13.6241	102.587	104.239	85.0269	1.88674	1.00223	1.1457	0.883424	14.2958	72.3668
104	2240	2060		(110.00531443755536, 102.80336581045172, 84.51018600531444)	#6e6654	110.005	102.803	84.5102	43.051	59.0995	110.005	69.9924	4.85814	13.6319	102.674	103.883	84.6931	2.09057	1.00083	1.28529	0.883928	14.4717	70.3849
105	2260	2080		(109.69796279893711, 103.21877767936226, 85.18157661647476)	#6d6755	109.698	103.219	85.1816	44.1432	56.9899	109.698	70.0724	4.65033	13.4164	102.786	104.174	85.3619	2.19072	1.00198	1.23031	0.869953	14.1994	70.8828
106	2280	2100		(109.07085916740478, 103.29583702391497, 84.7643932683791)	#6d6754	109.071	103.296	84.7644	45.7445	56.8268	109.071	70.0579	4.26562	13.6089	102.419	104.121	84.9497	1.88104	1.00177	1.12853	0.882439	14.2618	72.5968
107	2300	2120		(109.51284322409212, 103.27635075287866, 84.25420726306466)	#6d6754	109.513	103.276	84.2542	45.1857	58.8146	109.513	70.0735	4.33042	13.9037	102.528	104.178	84.4444	1.62099	1.00199	1.14567	0.901554	14.5625	72.7004
108	2320	2140		(108.9495128432241, 103.46412754650133, 84.29583702391497)	#6c6754	108.95	103.464	84.2958	46.6501	57.7028	108.95	70.0882	4.01134	13.9061	102.318	104.231	84.4875	1.5411	1.0022	1.06126	0.901711	14.4731	73.9093
109	2340	2160		(109.348095659876, 103.35163861824624, 84.27192205491585)	#6d6754	109.348	103.352	84.2719	45.6522	58.4777	109.348	70.0824	4.22649	13.9093	102.474	104.21	84.4627	1.58418	1.00212	1.11817	0.901915	14.5372	73.098
110	2360	2180		(109.39946855624446, 103.140832595217, 84.93799822852081)	#6d6754	109.399	103.141	84.938	44.6486	57.0174	109.399	70.0397	4.52418	13.4876	102.567	104.055	85.12	2.07531	1.00151	1.19693	0.874572	14.2262	71.4569
111	2380	2200		(109.62887511071744, 103.19043401240036, 84.84853852967228)	#6d6754	109.629	103.19	84.8485	44.4108	57.6398	109.629	70.0617	4.56325	13.5721	102.677	104.135	85.032	2.01294	1.00182	1.20727	0.880052	14.3187	71.4162
112	2400	2220		(109.86448184233835, 102.79007971656333, 85.27280779450841)	#6d6655	109.864	102.79	85.2728	42.7395	57.0783	109.864	69.9848	4.98775	13.2199	102.753	103.856	85.448	2.51206	1.00072	1.31958	0.857217	14.1296	69.329
113	2420	2240		(110.07528786536759, 102.94419840566873, 84.70770593445528)	#6e6654	110.075	102.944	84.7077	43.1334	58.7664	110.075	70.0279	4.84803	13.5889	102.791	104.012	84.8901	2.12366	1.00134	1.28261	0.881141	14.4278	70.3654
114	2440	2260		(109.66607617360496, 103.12666076173605, 85.51904340124004)	#6d6755	109.666	103.127	85.519	43.751	56.1477	109.666	70.0512	4.77003	13.2044	102.809	104.097	85.6951	2.43135	1.00167	1.26198	0.856212	14.0396	70.138
115	2460	2280		(108.9955713020372, 103.20992028343667, 84.63241806908769)	#6c6754	108.996	103.21	84.6324	45.7515	56.9987	108.996	70.0346	4.25618	13.6383	102.329	104.036	84.8182	1.84884	1.00143	1.12603	0.884347	14.287	72.6682
116	2480	2300		(109.69353410097432, 103.68379096545615, 84.67936226749336)	#6d6754	109.694	103.684	84.6794	45.5848	58.1494	109.694	70.1746	4.26025	13.8528	102.828	104.545	84.8694	1.65861	1.00344	1.12711	0.89825	14.493	72.9053
117	2500	2320		(109.83613817537643, 102.86625332152347, 84.8458813108946)	#6d6654	109.836	102.866	84.8459	43.2658	58.0184	109.836	69.9992	4.8333	13.4674	102.677	103.908	85.0261	2.22129	1.00093	1.27871	0.873265	14.3085	70.2576
118	2520	2340		(109.28166519043401, 103.24800708591674, 84.89902568644818)	#6d6754	109.282	103.248	84.899	45.1526	56.8949	109.282	70.0578	4.40662	13.5387	102.535	104.121	85.0825	1.98868	1.00177	1.16583	0.877884	14.2378	71.9708
119	2540	2360		(109.5155004428698, 103.10717449069973, 85.15589016829053)	#6d6755	109.516	103.107	85.1559	44.2157	56.7198	109.516	70.0384	4.63929	13.3718	102.657	104.05	85.3354	2.22544	1.00149	1.22739	0.867064	14.1537	70.866
120	2560	2380		(108.90345438441098, 103.59875996457042, 84.92825509300266)	#6c6754	108.903	103.599	84.9283	46.7245	56.1385	108.903	70.1179	4.06118	13.6252	102.464	104.339	85.115	1.82792	1.00263	1.07444	0.883493	14.2175	73.4025
121	2580	2400		(109.47209920283437, 103.05668733392383, 85.88042515500443)	#6d6755	109.472	103.057	85.8804	43.6839	54.9535	109.472	70.0271	4.81962	12.9755	102.765	104.009	86.0522	2.65988	1.00133	1.27509	0.841365	13.8417	69.623
122	2600	2420		(109.59610274579273, 103.43224092116918, 85.16031886625332)	#6d6755	109.596	103.432	85.1603	44.8652	56.8554	109.596	70.1151	4.48085	13.5	102.798	104.329	85.343	2.05381	1.00259	1.18547	0.875374	14.2242	71.6382
123	2620	2440		(108.7865367581931, 103.4800708591674, 85.46058458813108)	#6c6755	108.787	103.48	85.4606	46.3505	54.677	108.787	70.0873	4.20852	13.2952	102.476	104.228	85.6408	2.17495	1.00219	1.11342	0.862094	13.9454	72.4351
124	2640	2460		(109.76882196634189, 103.37112488928256, 85.91496899911427)	#6d6755	109.769	103.371	85.915	43.9078	55.414	109.769	70.1121	4.75765	13.1023	103.015	104.318	86.0895	2.52357	1.00254	1.2587	0.84959	13.9394	70.0433
125	2660	2480		(109.35872453498672, 103.24446412754651, 85.37998228520814)	#6d6755	109.359	103.244	85.38	44.7008	55.913	109.359	70.0622	4.54981	13.2952	102.668	104.137	85.5586	2.26549	1.00183	1.20371	0.862095	14.0521	71.1083
126	2680	2500		(109.70770593445528, 103.1036315323295, 84.96368467670504)	#6d6754	109.708	103.104	84.9637	43.9863	57.514	109.708	70.0465	4.67133	13.4861	102.712	104.08	85.1451	2.13426	1.00161	1.23586	0.874472	14.2722	70.8948
127	2700	2520		(109.33569530558016, 103.40566873339239, 85.66696191319753)	#6d6755	109.336	103.406	85.667	44.9674	55.2018	109.336	70.098	4.51269	13.2067	102.764	104.267	85.8443	2.33911	1.00234	1.19389	0.856355	13.9564	71.1348
128	2720	2540		(109.06023029229407, 103.17537643932684, 85.83879539415412)	#6d6755	109.06	103.175	85.8388	44.7946	54.2954	109.06	70.0335	4.58085	13.0074	102.592	104.033	86.0122	2.54584	1.00142	1.21193	0.843438	13.7905	70.5992
129	2740	2560		(109.45084145261293, 103.24180690876882, 85.84322409211691)	#6d6755	109.451	103.242	85.8432	44.2194	55.0013	109.451	70.0674	4.69408	13.0633	102.805	104.156	86.0172	2.53314	1.00191	1.24188	0.84706	13.8811	70.235
130	2760	2580		(109.87511071744908, 103.17271922054915, 85.97431355181577)	#6d6755	109.875	103.173	85.9743	43.1745	55.4694	109.875	70.073	4.92882	13.0053	103.017	104.176	86.1463	2.67948	1.00199	1.30399	0.843299	13.908	69.244
131	2780	2600		(109.8104517271922, 103.3126660761736, 85.21080602302924)	#6d6755	109.81	103.313	85.2108	44.1515	57.1249	109.81	70.099	4.64551	13.4464	102.876	104.27	85.3918	2.16316	1.00236	1.22903	0.871902	14.2263	70.9408
132	2800	2620		(109.47741364038973, 103.39946855624446, 85.80336581045172)	#6d6755	109.477	103.399	85.8034	44.5959	55.1427	109.477	70.1039	4.60267	13.146	102.858	104.288	85.9793	2.42606	1.00243	1.2177	0.852422	13.9285	70.7039
133	2820	2640		(110.11248892825509, 102.92205491585474, 85.65456155890168)	#6e6655	110.112	102.922	85.6546	42.3605	56.64	110.112	70.0276	5.094	13.0943	102.992	104.011	85.8272	2.67468	1.00134	1.34769	0.849067	14.0502	68.7427
134	2840	2660		(109.81753764393268, 103.31709477413641, 85.91762621789194)	#6d6755	109.818	103.317	85.9176	43.6808	55.4964	109.818	70.1024	4.80877	13.0845	103.022	104.283	86.0916	2.55942	1.0024	1.27222	0.848435	13.9402	69.8208
135	2860	2680		(109.64570416297609, 103.58724534986715, 85.21523472099203)	#6d6755	109.646	103.587	85.2152	45.1207	56.8173	109.646	70.1523	4.42197	13.5346	102.881	104.464	85.399	2.00544	1.00312	1.16989	0.877623	14.2387	71.907
136	2880	2700		(109.31798051372897, 103.72984942426926, 85.86359610274579)	#6d6755	109.318	103.73	85.8636	45.7047	54.7107	109.318	70.1701	4.36145	13.2272	102.895	104.529	86.0423	2.28274	1.00337	1.15388	0.857686	13.9277	71.7509
137	2900	2720		(110.33215234720993, 103.01948627103631, 86.32860938883968)	#6e6756	110.332	103.019	86.3286	41.721	55.4771	110.332	70.0621	5.2767	12.8037	103.265	104.136	86.4955	3.01867	1.00183	1.39602	0.830225	13.8484	67.6023
138	2920	2740		(109.88839681133747, 102.82462356067316, 85.1674047829938)	#6d6655	109.888	102.825	85.1674	42.8556	57.366	109.888	69.9934	4.95231	13.2896	102.754	103.887	85.344	2.43417	1.00085	1.3102	0.861733	14.1823	69.5623
139	2940	2760		(108.53498671390611, 104.0504871567759, 85.38706820194862)	#6c6855	108.535	104.05	85.3871	48.3761	54.3854	108.535	70.2022	3.76044	13.5287	102.515	104.646	85.5737	1.91226	1.00383	0.994875	0.877234	14.0416	74.4661
140	2960	2780		(109.84056687333924, 103.20017714791851, 86.52967227635075)	#6d6756	109.841	103.2	86.5297	42.9083	54.1173	109.841	70.0791	5.02742	12.7282	103.12	104.198	86.6964	2.97215	1.00207	1.33007	0.825332	13.6851	68.4469
141	2980	2800		(110.02037201062888, 103.09388839681134, 86.01240035429583)	#6e6756	110.02	103.094	86.0124	42.6895	55.6445	110.02	70.0626	5.03996	12.968	103.072	104.138	86.1832	2.76161	1.00184	1.33339	0.840877	13.9129	68.7615
142	3000	2820		(109.87156775907883, 103.37732506643047, 85.63241806908769)	#6d6755	109.872	103.377	85.6324	43.9246	56.2564	109.872	70.1176	4.72852	13.2587	103.011	104.338	85.8099	2.36928	1.00262	1.25099	0.859727	14.0766	70.3719
143	3020	2840		(109.27723649247122, 103.30115146147033, 86.55270150575731)	#6d6756	109.277	103.301	86.5527	44.2212	53.028	109.277	70.0743	4.75597	12.7075	102.88	104.181	86.7202	2.888	1.002	1.25826	0.82399	13.5684	69.4809
144	3040	2860		(109.40566873339239, 103.32683790965456, 85.80779450841453)	#6d6755	109.406	103.327	85.8078	44.544	55.0013	109.406	70.0842	4.61853	13.1101	102.802	104.216	85.983	2.46386	1.00214	1.22189	0.850093	13.8998	70.5932
145	3060	2880		(109.71656333038086, 103.60850310008857, 85.65721877767936)	#6d6755	109.717	103.609	85.6572	44.7675	55.918	109.717	70.1618	4.53893	13.3207	103.011	104.499	85.8367	2.24572	1.00325	1.20084	0.863751	14.0728	71.1838
146	3080	2900		(109.64216120460584, 103.2976085031001, 86.45261293179806)	#6d6756	109.642	103.298	86.4526	43.5843	53.933	109.642	70.091	4.8759	12.788	103.037	104.241	86.6211	2.85717	1.00224	1.28998	0.829211	13.6861	69.1289
147	3100	2920		(110.04782993799823, 103.20194862710363, 85.67670504871568)	#6e6755	110.048	103.202	85.6767	43.1459	56.4721	110.048	70.0871	4.90967	13.184	103.051	104.227	85.852	2.51167	1.00219	1.29892	0.854884	14.0685	69.5748
148	3120	2940		(110.12223206377325, 103.10451727192205, 86.81133746678476)	#6e6756	110.122	103.105	86.8113	41.9371	53.9789	110.122	70.0723	5.25704	12.5716	103.285	104.173	86.9743	3.21337	1.00197	1.39082	0.815176	13.6265	67.3069
149	3140	2960		(109.87776793622675, 103.09743135518157, 86.00531443755536)	#6d6756	109.878	103.097	86.0053	42.9586	55.4023	109.878	70.0564	4.98122	12.961	103.001	104.116	86.1762	2.74131	1.00175	1.31785	0.840423	13.8852	68.977
150	3160	2980		(109.62178919397697, 103.69353410097432, 86.07174490699734)	#6d6756	109.622	103.694	86.0717	44.8962	54.7816	109.622	70.1774	4.54817	13.132	103.074	104.555	86.248	2.42766	1.00348	1.20328	0.851512	13.8973	70.8968
151	3180	3000		(109.79096545615589, 103.44729849424269, 86.55093002657219)	#6d6756	109.791	103.447	86.5509	43.6222	53.9772	109.791	70.132	4.86815	12.8072	103.176	104.39	86.7199	2.83914	1.00283	1.28794	0.83045	13.7012	69.1876
152	3200	3020		(109.7139061116032, 103.1585473870682, 86.58193091231178)	#6d6756	109.714	103.159	86.5819	42.9966	53.764	109.714	70.0638	5.01508	12.675	103.055	104.142	86.7477	3.01468	1.00185	1.32681	0.821882	13.6311	68.413
153	3220	3040		(109.99379982285208, 103.28786536758193, 86.30292294065545)	#6d6756	109.994	103.288	86.3029	43.0164	54.9229	109.994	70.1055	4.98275	12.8905	103.177	104.294	86.4728	2.80794	1.00245	1.31825	0.835855	13.82	68.8663
154	3240	3060		(109.92382639503985, 103.7732506643047, 86.43489813994685)	#6d6756	109.924	103.773	86.4349	44.289	54.4893	109.924	70.2109	4.70175	13.0014	103.319	104.677	86.6083	2.60491	1.00396	1.24391	0.843046	13.8254	70.1183
155	3260	3080		(109.26306465899026, 103.74313551815766, 86.31975199291408)	#6d6756	109.263	103.743	86.3198	45.5646	53.5455	109.263	70.1717	4.43773	12.9936	102.963	104.535	86.494	2.52712	1.0034	1.17406	0.842537	13.7305	71.1433
156	3280	3100		(109.86005314437556, 103.47121346324181, 86.00974313551816)	#6d6756	109.86	103.471	86.0097	43.9277	55.3598	109.86	70.1392	4.75605	13.0993	103.109	104.416	86.1844	2.52775	1.00293	1.25828	0.849396	13.936	70.0453
157	3300	3120		(109.80513728963685, 103.46412754650133, 86.04694419840567)	#6d6756	109.805	103.464	86.0469	43.9861	55.1736	109.805	70.135	4.74759	13.0729	103.088	104.401	86.2211	2.54847	1.00287	1.25604	0.847685	13.9083	70.0409
158	3320	3140		(109.59875996457042, 103.5571302037201, 86.65987599645705)	#6d6756	109.599	103.557	86.6599	44.1972	53.3712	109.599	70.1475	4.75474	12.7771	103.138	104.447	86.8288	2.82689	1.00305	1.25793	0.8285	13.6331	69.5882
159	3340	3160		(109.69973427812224, 103.5482728077945, 87.7289636846767)	#6d6757	109.7	103.548	87.729	43.201	51.0717	109.7	70.1536	5.04505	12.2382	103.399	104.469	87.8872	3.43294	1.00314	1.33473	0.793558	13.2373	67.5967
160	3360	3180		(109.98494242692648, 103.51638618246236, 86.57395925597874)	#6d6756	109.985	103.516	86.574	43.4217	54.2783	109.985	70.157	4.90773	12.8379	103.297	104.481	86.7434	2.82826	1.00319	1.29841	0.832444	13.744	69.0789
161	3380	3200		(109.48095659875996, 103.3436669619132, 86.46944198405669)	#6d6756	109.481	103.344	86.4694	43.9977	53.5978	109.481	70.0935	4.79051	12.7834	102.976	104.25	86.6382	2.82997	1.00228	1.26739	0.82891	13.6515	69.4568
162	3400	3220		(110.01417183348096, 103.2577502214349, 86.8458813108946)	#6e6756	110.014	103.258	86.8459	42.5026	53.7014	110.014	70.1014	5.13334	12.6032	103.286	104.279	87.01	3.13135	1.00239	1.3581	0.817224	13.6085	67.8387
163	3420	3240		(109.85031000885739, 103.66430469441984, 86.3790965456156)	#6d6756	109.85	103.664	86.3791	44.1866	54.4847	109.85	70.1829	4.72431	12.9825	103.238	104.575	86.5519	2.62772	1.00356	1.24988	0.841818	13.8153	70.0036
164	3440	3260		(109.4118689105403, 103.80690876882197, 86.29317980513729)	#6d6756	109.412	103.807	86.2932	45.4534	53.8814	109.412	70.1931	4.45182	13.0438	103.051	104.613	86.4683	2.48475	1.0037	1.17779	0.845798	13.7826	71.1554
165	3460	3280		(109.27369353410097, 103.8680248007086, 86.03188662533215)	#6d6756	109.274	103.868	86.0319	46.045	54.2368	109.274	70.1993	4.30239	13.1895	102.95	104.635	86.2102	2.30809	1.00379	1.13826	0.85524	13.8734	71.9337
166	3480	3300		(110.13374667847653, 103.50132860938884, 86.511071744907)	#6e6756	110.134	103.501	86.5111	43.1541	54.6952	110.134	70.1607	4.95939	12.8768	103.353	104.494	86.681	2.81431	1.00324	1.31207	0.834968	13.7988	68.9363
167	3500	3320		(109.18334809565988, 103.48627103631533, 86.64924712134632)	#6d6756	109.183	103.486	86.6492	44.8308	52.6289	109.183	70.1114	4.63338	12.7207	102.91	104.316	86.8176	2.83842	1.00253	1.22582	0.824845	13.5383	69.9864
168	3520	3340		(109.46589902568645, 103.61824623560673, 86.62178919397697)	#6d6756	109.466	103.618	86.6218	44.6412	53.2152	109.466	70.1546	4.65888	12.8086	103.084	104.472	86.7918	2.76602	1.00315	1.23257	0.830544	13.6296	70.0121
169	3540	3360		(109.6209034543844, 103.93268379096546, 86.79450841452613)	#6d6756	109.621	103.933	86.7945	45.0483	53.0987	109.621	70.2328	4.57453	12.8527	103.292	104.757	86.9659	2.70586	1.00427	1.21025	0.833404	13.6425	70.4084
170	3560	3380		(109.66873339238263, 103.25243578387953, 86.88662533215235)	#6d6756	109.669	103.252	86.8866	43.1017	52.9726	109.669	70.0835	5.01274	12.5514	103.123	104.214	87.0503	3.12772	1.00213	1.32619	0.813864	13.5153	68.2293
171	3580	3400		(109.7156775907883, 103.90434012400354, 86.84322409211691)	#6d6756	109.716	103.904	86.8432	44.7555	53.1599	109.716	70.2312	4.63886	12.825	103.34	104.751	87.0138	2.75138	1.00425	1.22727	0.83161	13.6382	70.1148
172	3600	3420		(109.84676705048716, 103.45615589016829, 87.24800708591674)	#6d6757	109.847	103.456	87.248	43.0328	52.4611	109.847	70.1388	5.045	12.4597	103.346	104.415	87.4101	3.22759	1.00292	1.33472	0.807921	13.4423	67.9567
173	3620	3440		(109.24269264836138, 104.00531443755536, 86.35872453498672)	#6d6856	109.243	104.005	86.3587	46.268	53.417	109.243	70.2294	4.28562	13.0714	103.042	104.745	86.5352	2.42243	1.00422	1.13382	0.847582	13.756	71.8476
174	3640	3460		(109.39149689991143, 103.54738706820194, 85.98759964570417)	#6d6755	109.391	103.547	85.9876	45.0176	54.5563	109.391	70.1333	4.5253	13.1003	102.899	104.395	86.1632	2.44647	1.00285	1.19723	0.849461	13.8599	70.9433
175	3660	3480		(109.5571302037201, 103.75907883082374, 86.93091231178033)	#6d6756	109.557	103.759	86.9309	44.6248	52.6637	109.557	70.1914	4.68288	12.7119	103.234	104.606	87.0992	2.86807	1.00368	1.23892	0.824276	13.547	69.777
176	3680	3500		(109.26483613817538, 103.81488042515501, 86.46235606731621)	#6d6756	109.265	103.815	86.4624	45.6596	53.216	109.265	70.1883	4.42936	12.9479	103.015	104.595	86.6359	2.57044	1.00363	1.17185	0.839579	13.6846	71.1147
177	3700	3520		(109.01417183348096, 103.8963684676705, 87.15500442869796)	#6d6757	109.014	103.896	87.155	45.9524	51.1318	109.014	70.1963	4.44461	12.6044	103.056	104.624	87.3224	2.90676	1.00375	1.17588	0.817302	13.3651	70.5761
178	3720	3540		(109.40655447298494, 103.69087688219663, 87.00088573959256)	#6d6757	109.407	103.691	87.0009	44.694	52.2222	109.407	70.169	4.68083	12.6378	103.154	104.525	87.1678	2.93576	1.00336	1.23838	0.819466	13.4768	69.6761
179	3740	3560		(109.92294065544729, 103.46767050487156, 86.98582816651904)	#6d6756	109.923	103.468	86.9858	43.114	53.2097	109.923	70.1443	5.00722	12.604	103.334	104.435	87.1506	3.08086	1.003	1.32473	0.817275	13.5622	68.3334
180	3760	3580		(109.73516386182462, 103.60850310008857, 87.24092116917626)	#6d6757	109.735	103.609	87.2409	43.6581	52.2716	109.735	70.1673	4.91106	12.5118	103.337	104.519	87.4046	3.13095	1.00333	1.29929	0.811301	13.4411	68.5693
181	3780	3600		(109.87068201948627, 103.4251550044287, 87.44995571302037)	#6d6757	109.871	103.425	87.45	42.7512	52.0365	109.871	70.1336	5.11887	12.3473	103.388	104.396	87.6097	3.35949	1.00285	1.35427	0.800632	13.3663	67.4824
182	3800	3620		(109.19309123117803, 104.01062887511071, 86.90611160318866)	#6d6856	109.193	104.011	86.9061	46.048	52.0471	109.193	70.2297	4.38958	12.7895	103.129	104.746	87.0772	2.71824	1.00423	1.16132	0.829306	13.5218	71.0569
183	3820	3640		(109.4933569530558, 103.68910540301151, 86.95217006200177)	#6d6756	109.493	103.689	86.9522	44.5503	52.4964	109.493	70.1727	4.70413	12.6692	103.186	104.538	87.1195	2.91357	1.00341	1.24454	0.821504	13.5143	69.6298
184	3840	3660		(109.88928255093002, 103.53587245349867, 87.64836138175376)	#6d6757	109.889	103.536	87.6484	42.8602	51.6104	109.889	70.1598	5.10671	12.2902	103.472	104.491	87.8072	3.40867	1.00323	1.35105	0.796933	13.309	67.4367
185	3860	3680		(109.87333923826395, 103.8680248007086, 86.61736049601417)	#6d6756	109.873	103.868	86.6174	44.5064	53.9737	109.873	70.2301	4.66887	12.9398	103.36	104.747	86.7899	2.65311	1.00423	1.23521	0.839051	13.7563	70.1598
186	3880	3700		(109.28343666961914, 104.22320637732507, 86.86005314437556)	#6d6856	109.283	104.223	86.8601	46.4599	52.3223	109.283	70.2813	4.28979	12.9011	103.23	104.934	87.0337	2.59522	1.00496	1.13492	0.836543	13.5956	71.6074
187	3900	3720		(109.88042515500443, 103.16386182462357, 87.97697077059344)	#6d6757	109.88	103.164	87.977	41.6014	50.8314	109.88	70.0772	5.39738	11.9817	103.418	104.191	88.1288	3.80428	1.00204	1.42795	0.776923	13.1412	65.7498
188	3920	3740		(110.24092116917626, 103.4977856510186, 87.10274579273694)	#6e6757	110.241	103.498	87.1027	42.5143	53.5213	110.241	70.1668	5.13881	12.5825	103.523	104.517	87.2667	3.15648	1.00333	1.35954	0.815884	13.5914	67.7845
189	3940	3760		(109.37201062887512, 104.06200177147919, 87.31620903454385)	#6d6857	109.372	104.062	87.3162	45.5548	51.4229	109.372	70.2511	4.52311	12.6152	103.315	104.824	87.4837	2.92077	1.00453	1.19665	0.818001	13.4015	70.2749

[truncated: 16 more sheets: Well 9, Well 10, Well 11, Well 12, Well 13, Well 14, Well 15, Well 16, Well 17, Well 18, Well 19, Well 20, Well 21, Well 22, Well 23, Config]
