# Supplementary material for: Parallel and High Throughput Reaction Monitoring with Computer Vision
Source: Angew Chem Int Ed Engl. 2024 Oct 31;64(1):e202413395. doi: 10.1002/anie.202413395 (PMC11701362; doi:10.1002/anie.202413395)
Supplement: Supplementary file 3 — Supporting Information [file ANIE-64-e202413395-s003.zip › Supporting Info - Machine readable data part 2/Table 2 - esterification in HTE/Kineticolor ouputs/Well 17 Vari-PA+DMAP run 2.csv]

frame number	Time (s)	normalised time	Well Coordinates	average color	hexcode	red	green	blue	hue	saturation	value	lightness	a_component	b_component	x	y	z	delta_e	light_ratio	a_ratio	b_ratio	chroma_ab	hue_ab
1	180.0	0.0	(754, 351)	(113.0460584588131, 106.54030115146146, 82.03100088573959)	#716a52	113.0460584588131	106.54030115146146	82.03100088573959	47.41432488005483	69.96121571116284	113.0460584588131	70.96034579107062	3.2920522837413535	16.593876821085107	104.8262621789194	107.43109116031886	82.27609388839682	0.0	1.0	1.0	1.0	16.917279810662006	78.7788162511583
2	200.0	20.0		(113.40124003542958, 106.15943312666076, 82.0992028343667)	#716a52	113.40124003542958	106.15943312666076	82.0992028343667	46.1188455008489	70.38740920096852	113.40124003542958	70.89396436891707	3.6618581706852615	16.445017868409305	104.89587245349867	107.18525544729849	82.33980513728963	0.40413101219435704	0.9990645279217071	1.1123329324902553	0.9910292842184623	16.847783769817195	77.44659332842203
3	220.0	40.0		(113.118689105403, 105.94774136403898, 82.49512843224092)	#716952	113.118689105403	105.94774136403898	82.49512843224092	45.950135940301976	69.03375590199748	113.118689105403	70.83507577616916	3.765531513587994	16.13332736605082	104.77098317094774	106.96748271036317	82.7296545615589	0.672295290971131	0.9982346476260094	1.1438249423270217	0.9722458193465022	16.56693935161195	76.86231178549265
4	240.0	60.0		(113.26395039858282, 106.76616474756422, 83.11160318866253)	#716a53	113.26395039858282	106.76616474756422	83.11160318866253	47.070089888960695	67.8843401759531	113.26395039858282	71.02331300672122	3.4924719075947186	16.125809365146225	105.21916740478301	107.66462988485387	83.34814880425155	0.51304974337915	1.0008873577904482	1.0608798422926602	0.9717927606076882	16.499669321122045	77.77981005172417
5	260.0	80.0		(113.5792736935341, 106.6696191319752, 83.34898139946856)	#716a53	113.5792736935341	106.6696191319752	83.34898139946856	46.28596542631115	67.87087365769588	113.5792736935341	71.01789514633708	3.7220714181998016	15.991242906450731	105.39122232063774	107.64452232063773	83.58218777679362	0.7425604482865558	1.0008110072551775	1.130623421925043	0.963683356148056	16.418698649262392	76.89730598620888
6	280.0	100.0		(113.53764393268379, 106.63507528786536, 83.16917626217892)	#716a53	113.53764393268379	106.63507528786536	83.16917626217892	46.36236364696959	68.20609436435124	113.53764393268379	71.00783179133587	3.685078280404541	16.069300690160524	105.32415411868911	107.60718035429582	83.40383525243578	0.6571943939277698	1.0006691906548069	1.1193863167375098	0.9683873674259154	16.486425525367917	77.08402021410475
7	300.0	120.0		(113.41718334809566, 107.18157661647476, 82.69707705934455)	#716b52	113.41718334809566	107.18157661647476	82.69707705934455	47.82112274024738	69.06913813569912	113.41718334809566	71.12025043107073	3.2196554237415853	16.510857010075554	105.34012400354297	108.02482170947741	82.94192205491585	0.19417283087870923	1.0022534365950093	0.9780085934973394	0.9949969611137487	16.82184830078995	78.96566293464794
8	320.0	140.0		(113.24092116917626, 106.6430469441984, 83.32772364924712)	#716a53	113.24092116917626	106.6430469441984	83.32772364924712	46.76595996683643	67.3596195511893	113.24092116917626	70.99587693962538	3.6032624381751033	15.964673446108035	105.2129406554473	107.5628308591674	83.56087688219662	0.7028592389823415	1.000500718368247	1.094533782458663	0.9620821956338996	16.366254869066125	77.28132605874988
9	340.0	160.0		(113.46767050487156, 106.31709477413641, 83.80779450841453)	#716a53	113.46767050487156	106.31709477413641	83.80779450841453	45.53485038523563	66.65571211115879	113.46767050487156	70.93664049198317	3.9857797674723305	15.610653433076994	105.31901682905225	107.34325829937998	84.03288751107175	1.2035563940317429	0.9996659359699677	1.2107279666113229	0.9407478192944777	16.11145371971227	75.67700085771348
10	360.0	180.0		(113.67139061116032, 106.56067316209034, 83.65899025686448)	#716a53	113.67139061116032	106.56067316209034	83.65899025686448	45.784441034116384	67.32707367436785	113.67139061116032	70.99932254522768	3.890002958531702	15.795940747590764	105.46458813108947	107.5756119397697	83.88800708591674	0.9978808416992595	1.0005492751440617	1.1816346227985144	0.9519138244728658	16.26787838406667	76.16529099292362
11	380.0	200.0		(114.01948627103631, 106.06465899025686, 83.73959255978743)	#726a53	114.01948627103631	106.06465899025686	83.73959255978743	44.23740712572397	67.71976570753836	114.01948627103631	70.90743428442794	4.325494745326342	15.597617294681099	105.4975110717449	107.2351093179805	83.96284322409213	1.4364316875134644	0.9992543510596964	1.3139204279011332	0.9399622199715195	16.186277214454865	74.50036620646875
12	400.0	220.0		(114.04517271922055, 106.22586359610274, 84.33392382639504)	#726a54	114.04517271922055	106.22586359610274	84.33392382639504	44.209396613403285	66.43304830028659	114.04517271922055	70.94573116968759	4.377513229326835	15.349942377672932	105.67893711248892	107.3769354118689	84.55284322409211	1.651003316488691	0.9997940452344178	1.3297216605417568	0.925036538668796	15.961934502772865	74.08285252882068
13	420.0	240.0		(113.73959255978743, 106.51815766164748, 83.86271036315323)	#716a53	113.73959255978743	106.51815766164748	83.86271036315323	45.49761347128754	66.98287543220262	113.73959255978743	70.99384864111204	3.986611718463262	15.67926555891319	105.5255713020372	107.5553075907883	84.08926483613817	1.1489338580674788	1.0004721348193548	1.2109806816107294	0.9448826050697351	16.17814703421594	75.73425973024804
14	440.0	260.0		(112.977856510186, 106.41541186891054, 84.10540301151461)	#706a54	112.977856510186	106.41541186891054	84.10540301151461	46.362548700800694	65.1674219141997	112.977856510186	70.93565619085106	3.81013328071117	15.45168128755705	105.16900797165634	107.33961230292293	84.32850310008857	1.2544433556728187	0.9996520648265688	1.1573732590847639	0.9311676502216336	15.9145081679901	76.14812770165094
15	460.0	280.0		(113.60318866253321, 106.15323294951284, 83.98759964570417)	#716a53	113.60318866253321	106.15323294951284	83.98759964570417	44.90668740279937	66.47678897222784	113.60318866253321	70.90768325359917	4.172395551111596	15.466850313924517	105.3705845881311	107.23603093002657	84.20925597874225	1.4310717519047202	0.9992578596273121	1.267414728410616	0.9320817841838788	16.01974853948347	74.90304198682796
16	480.0	300.0		(113.86448184233835, 105.75287865367582, 83.92559787422498)	#716953	113.86448184233835	105.75287865367582	83.92559787422498	43.743676222596974	67.04826025063592	113.86448184233835	70.83206727892028	4.488169376958561	15.37126571797467	105.3621080602303	106.95636507528788	84.1438706820195	1.7152053482935536	0.9981922507462402	1.3633347802902582	0.9263215512388931	16.013103201092907	73.72302064641632
17	500.0	320.0		(113.78565101860053, 106.2533215234721, 84.42161204605846)	#716a54	113.78565101860053	106.2533215234721	84.42161204605846	44.60907335907335	65.80645161290323	113.78565101860053	70.93960689764626	4.282947934651615	15.293203273223966	105.5778210806023	107.35424680248008	84.63992914083259	1.63525409976524	0.9997077396792087	1.300996328583253	0.9216172590718262	15.881615452059176	74.35479704990111
18	520.0	340.0		(113.33835252435784, 106.56775907883082, 84.1452612931798)	#716a54	113.33835252435784	106.56775907883082	84.1452612931798	46.08452926363056	65.68154643284178	113.33835252435784	70.9863777249032	3.869457057715242	15.517357135638266	105.40085031000885	107.52759984942426	84.36948627103631	1.2218709292480399	1.0003668518458073	1.1753935612825928	0.9351254865241041	15.992531706907636	75.99810408163533
19	540.0	360.0		(113.27812223206378, 106.86093888396812, 83.9867139061116)	#716a53	113.27812223206378	106.86093888396812	83.9867139061116	46.855155730269125	65.93779077495681	113.27812223206378	71.04723288630197	3.6426837781322607	15.704155304394929	105.4305137289637	107.753434809566	84.21545615589017	0.9602583972233794	1.0012244457698554	1.1065084829067238	0.9463825406031912	16.12109298192971	76.94080404320665
20	560.0	380.0		(113.20637732506643, 106.23737821080603, 84.65544729849424)	#716a54	113.20637732506643	106.23737821080603	84.65544729849424	45.35459452751754	64.3116344573977	113.20637732506643	70.90909747192393	4.1246171808786425	15.118080570228676	105.33580159433127	107.2412660584588	84.87126660761734	1.695218355316649	0.9992777893262021	1.2529014807113255	0.9110638058382353	15.670635820435784	74.73957500759553
21	580.0	400.0		(112.80513728963685, 106.39592559787422, 84.82550930026572)	#706a54	112.80513728963685	106.39592559787422	84.82550930026572	46.25597518123397	63.248938024607995	112.80513728963685	70.92519571670249	3.9192156371664066	15.055971211905606	105.22235606731621	107.30087026572188	85.0412134632418	1.6612414220555716	0.9995046518731514	1.190508321062354	0.9073208975960727	15.557715781705875	75.40916310209221
22	600.0	420.0		(113.48538529672277, 106.32329495128432, 84.98759964570417)	#716a54	113.48538529672277	106.32329495128432	84.98759964570417	44.920743457450115	64.03410731707318	113.48538529672277	70.94223200076047	4.256984033970013	15.000983805492307	105.56558015943314	107.36397163861824	85.20095659875996	1.8624525634557965	0.999744733623995	1.2931094852272615	0.9040071809157472	15.59331357339158	74.1571013768519
23	620.0	440.0		(113.64393268379096, 106.21169176262178, 85.07174490699734)	#716a55	113.64393268379096	106.21169176262178	85.07174490699734	44.39270878541756	64.1117190422746	113.64393268379096	70.92557039978158	4.400497534717274	14.928894639716672	105.6255004428698	107.3022578033658	85.28314437555358	2.0005064025203145	0.9995099320486482	1.336703416422109	0.8996628576118623	15.56394145828151	73.57639202336311
24	640.0	460.0		(113.18866253321524, 106.53498671390611, 85.10894596988486)	#716a55	113.18866253321524	106.53498671390611	85.10894596988486	45.782600466847505	63.2601142499413	113.18866253321524	70.97481578358578	4.050104692506274	14.992673862488214	105.51007971656334	107.4847289105403	85.32320637732506	1.7716387187395546	1.0002039166009389	1.2302674269508893	0.9035063972174172	15.530087493868107	74.88300654720406
25	660.0	480.0		(113.26837909654562, 106.7422497785651, 85.08503100088573)	#716a55	113.26837909654562	106.7422497785651	85.08503100088573	46.10641440648668	63.44889740381608	113.26837909654562	71.02394151193214	3.9562762579726796	15.088764967940271	105.60860938883968	107.66696264836138	85.30160318866254	1.646389866991605	1.0008962149233145	1.2017659250163695	0.9092971540422454	15.598812457592402	75.30777055734163
26	680.0	500.0		(113.58901682905226, 106.10894596988486, 85.20814880425155)	#716a55	113.58901682905226	106.10894596988486	85.20814880425155	44.186380375756826	63.713214079630696	113.58901682905226	70.900790700146	4.469644262045436	14.815525791334094	105.59402125775021	107.21051863596104	85.41715677590788	2.133729612963566	0.9991607271602091	1.3577075565050782	0.8928308888317562	15.475061366693232	73.21214570586264
27	700.0	520.0		(113.76085031000886, 105.9539415411869, 85.47741364038973)	#716955	113.76085031000886	105.9539415411869	85.47741364038973	43.43855693348365	63.39857983742876	113.76085031000886	70.87574955838073	4.685238125810953	14.632861070361503	105.68402125775023	107.11786469441985	85.68217891939769	2.40701185865682	0.9988078379305116	1.4231967544835802	0.8818229295138658	15.364637301285498	72.24565869955575
28	720.0	540.0		(113.61381753764394, 106.19043401240036, 86.23117803365811)	#716a56	113.61381753764394	106.19043401240036	86.23117803365811	43.734109655507034	61.45883682856474	113.61381753764394	70.92279585349665	4.664159198913831	14.321512897486798	105.83604074402126	107.29198330380869	86.43077059344553	2.6547552026028773	0.9994708320942441	1.4167937799618129	0.8630600945096256	15.061876134987076	71.96086368038775
29	740.0	560.0		(113.56775907883082, 106.0859167404783, 85.51461470327723)	#716a55	113.56775907883082	106.0859167404783	85.51461470327723	43.9978529931801	62.98928387589886	113.56775907883082	70.89559922631678	4.544348078593385	14.647029290481095	105.63775907883081	107.19130543844109	85.72032772364925	2.3157400939808523	0.9990875669497936	1.3803997284723626	0.8826767516961294	15.33579363761871	72.76311396443005
30	760.0	580.0		(114.14880425155005, 105.69707705934455, 86.56864481842338)	#726956	114.14880425155005	105.69707705934455	86.56864481842338	41.61346265013809	61.61203966665116	114.14880425155005	70.84101801355966	5.227633921857267	14.008666554942216	106.01273693534101	106.98944398582817	86.7599291408326	3.2317220667111495	0.9983183878801507	1.5879559227158333	0.8442069750175571	14.952287285512856	69.53586327908319
31	780.0	600.0		(113.85031000885739, 106.7156775907883, 85.25509300265722)	#716a55	113.85031000885739	106.7156775907883	85.25509300265722	45.029736092181885	64.04708371908477	113.85031000885739	71.04635305278138	4.231305292315302	15.038817743857225	105.91953055801594	107.75016747564214	85.46969884853854	1.8187364286369343	1.0012120468235033	1.2853092623141773	0.9062871748419913	15.62273931196864	74.28557993722139
32	800.0	620.0		(113.46855624446412, 106.28077945084145, 86.31709477413641)	#716a56	113.46855624446412	106.28077945084145	86.31709477413641	44.116265413975334	61.01798510608401	113.46855624446412	70.93591915205518	4.576542967479003	14.299217930058772	105.81005314437554	107.34058634189549	86.51673162090346	2.6298236449367884	0.9996557705751975	1.390179308536938	0.86171652858658	15.01373967219679	72.25244525172576
33	820.0	640.0		(113.51638618246236, 105.87688219663418, 86.36049601417183)	#716956	113.51638618246236	105.87688219663418	86.36049601417183	43.12078019504875	61.002223782771544	113.51638618246236	70.84965937632506	4.837084105968781	14.130160916302081	105.71696191319752	107.02138603188662	86.55565987599645	2.910201174074651	0.9984401652287398	1.469321775312611	0.8515286131537092	14.93515417291722	71.10272680846758
34	840.0	660.0		(113.57130203720106, 106.59167404782994, 85.93888396811337)	#716a55	113.57130203720106	106.59167404782994	85.93888396811337	44.844696605442834	62.042668184866876	113.57130203720106	71.00786933594588	4.351328743821159	14.617527410989917	105.88113374667847	107.60731965456156	86.14541186891054	2.242829038732182	1.0006697197476346	1.3217678119242864	0.8808988742411339	15.25143171796818	73.42284469793879
35	860.0	680.0		(113.72542072630647, 106.26749335695305, 86.55270150575731)	#716a56	113.72542072630647	106.26749335695305	86.55270150575731	43.53217289262663	60.92783264276145	113.72542072630647	70.94595225474313	4.734969488161211	14.194843712662442	105.97891939769708	107.37775452612931	86.74984942426926	2.7995673037108695	0.9997971608485411	1.4383032467455257	0.8554266049887559	14.963740310521635	71.55286449326108
36	880.0	700.0		(113.38529672276351, 106.48272807794508, 86.5748449955713)	#716a56	113.38529672276351	106.48272807794508	86.5748449955713	44.552512471505494	60.29587069962193	113.38529672276351	70.976953577245	4.4873051207368615	14.235741384790401	105.88341009743135	107.49265485385297	86.77392382639503	2.6438055712960904	1.0002340431967915	1.3630722521931293	0.8578912292937882	14.926226583474651	72.50441837118292
37	900.0	720.0		(114.04340124003544, 105.82905225863595, 87.0354295837024)	#726957	114.04340124003544	105.82905225863595	87.0354295837024	41.75127902400627	60.3895771038018	114.04340124003544	70.86631482624804	5.217170023747942	13.811061782517854	106.09535872453499	107.08296938883969	87.22336581045174	3.3851114714451582	0.9986748801210829	1.5847773893246706	0.8322986804969377	14.763613738418494	69.30579162577476
38	920.0	740.0		(113.52701505757307, 106.33658104517272, 86.81488042515501)	#716a56	113.52701505757307	106.33658104517272	86.81488042515501	43.84906160886001	59.999765939518745	113.52701505757307	70.95237608745667	4.6793881400765684	14.07034360409931	105.95555358724535	107.40155647475642	87.01009743135519	2.879754189454326	0.9998876879259098	1.4214197518025244	0.8479238309290537	14.828055924594688	71.60437117411911
39	940.0	760.0		(113.64481842338353, 106.34720992028343, 86.59610274579273)	#716a56	113.64481842338353	106.34720992028343	86.59610274579273	43.812299430218076	60.69280230700285	113.64481842338353	70.95970423264092	4.668409100561377	14.19573609870648	105.97281665190434	107.42871342781221	86.79361381753765	2.7650384125966228	0.9999909589162432	1.4180847380880053	0.8554803830210782	14.943659756375697	71.79603516368272
40	960.0	780.0		(113.93445527015058, 106.31355181576616, 87.21877767936226)	#716a57	113.93445527015058	106.31355181576616	87.21877767936226	42.884424109807036	59.793130791715924	113.93445527015058	70.96794170014401	4.938268032476156	13.889520756388585	106.22883968113375	107.4592456510186	87.4097254207263	3.1660110097531247	1.000107044420214	1.5000575953380395	0.8370268687748593	14.741278031525125	70.42771000813052
41	980.0	800.0		(113.51815766164748, 106.18866253321524, 87.63418954827281)	#716a57	113.51815766164748	106.18866253321524	87.63418954827281	43.009957909865506	58.14410667748629	113.51815766164748	70.92186307098773	4.946558636077181	13.597677252959928	106.06922054915854	107.28852923826395	87.81973427812224	3.4228765741256426	0.9994576869707456	1.5025759646974721	0.8194394474280995	14.469459872981217	70.00964155024522
42	1000.0	820.0		(113.96634189548273, 106.06465899025686, 86.42781222320637)	#716a56	113.96634189548273	106.06465899025686	86.42781222320637	42.78408542665079	61.617535051450254	113.96634189548273	70.91261289639165	4.914711989956022	14.202926029799091	106.00911426040744	107.25428013286093	86.62418069087688	2.889973812642311	0.9993273300158442	1.4929021675107015	0.8559136712255245	15.029221595018221	70.91258005380614
43	1020.0	840.0		(113.84056687333924, 106.10894596988486, 87.64216120460584)	#716a57	113.84056687333924	106.10894596988486	87.64216120460584	42.29292041382109	58.683768264786906	113.84056687333924	70.91980512788511	5.116247078480574	13.590459581675063	106.2040832595217	107.28090899911426	87.82682905225863	3.514234668958611	0.9994286856591021	1.5541208454520832	0.819004487511096	14.521589989019953	69.37071542125359
44	1040.0	860.0		(113.50575730735164, 106.2533215234721, 87.94774136403898)	#716a57	113.50575730735164	106.2533215234721	87.94774136403898	42.97418125108298	57.41818054124918	113.50575730735164	70.93635391488408	4.975550604240486	13.461961648853693	106.14589902568645	107.34219676705048	88.13079716563331	3.5557889210834324	0.9996618974172253	1.511382619532965	0.8112607917968978	14.352021294945375	69.71565164447173
45	1060.0	880.0		(113.66873339238263, 106.27900797165633, 87.97431355181577)	#716a57	113.66873339238263	106.27900797165633	87.97431355181577	42.74397600744596	57.64185861671288	113.66873339238263	70.94984798256064	5.028407707050264	13.471521797361508	106.23903454384411	107.39218877767935	88.15736049601418	3.5726938371780164	0.9998520609166577	1.527438592602052	0.811836916870676	14.379387455837913	69.5313056884244
46	1080.0	900.0		(113.90434012400354, 106.19397697077059, 87.01771479185119)	#716a57	113.90434012400354	106.19397697077059	87.01771479185119	42.793608960632525	60.1916437269631	113.90434012400354	70.9397120330686	4.950229037333442	13.94482520163125	106.13680248007086	107.35463627103631	87.20947741364039	3.125292047257918	0.9997092212872979	1.503690892693722	0.8403596912273192	14.797395629843422	70.45580874193318
47	1100.0	920.0		(113.91939769707706, 106.23826395039858, 87.53941541186892)	#716a57	113.91939769707706	106.23826395039858	87.53941541186892	42.52963099754892	59.04960541149943	113.91939769707706	70.95163906250835	5.048350901244336	13.69730505719815	106.26224977856509	107.3988254295837	87.7264038972542	3.3874457374712796	0.9998773014919078	1.5334965748195784	0.8254433370141442	14.59801399684356	69.76786552800591
48	1120.0	940.0		(113.674047829938, 106.27723649247122, 88.21789193976971)	#716a58	113.674047829938	106.27723649247122	88.21789193976971	42.56576200417536	57.10467671305458	113.674047829938	70.95041219129463	5.086468985829818	13.34821069792449	106.28980513728965	107.3942793622675	88.39848538529672	3.708689601486086	0.9998600119592816	1.545075395962164	0.8044057962973129	14.284498436416813	69.14015816937285
49	1140.0	960.0		(113.9007971656333, 106.39503985828166, 88.06997342781223)	#716a58	113.9007971656333	106.39503985828166	88.06997342781223	42.56557967287315	57.82979765774452	113.9007971656333	70.98663077563484	5.070927751160137	13.485501979990344	106.40784765279008	107.52853827280778	88.25322409211692	3.581491725768584	1.000370417932314	1.5403545612577958	0.8126794073133599	14.407396430646639	69.39232857259799
50	1160.0	980.0		(113.58104517271921, 106.85651018600531, 88.29849424269266)	#716a58	113.58104517271921	106.85651018600531	88.29849424269266	44.0414798206278	56.761676011635046	113.58104517271921	71.0730341886153	4.736686177235994	13.515566831260472	106.43992914083259	107.84927943312665	88.48407440212578	3.402301890577733	1.0015880474691663	1.4388247114510715	0.8144912112452731	14.321548195355374	70.6863994921652
51	1180.0	1000.0		(113.64481842338353, 106.34278122232064, 88.42781222320637)	#716a58	113.64481842338353	106.34278122232064	88.42781222320637	42.6259220231823	56.58275203616384	113.64481842338353	70.96398695042132	5.085108221107526	13.264341693009808	106.3377856510186	107.44458662533215	88.60696191319752	3.7816487173788236	1.0000513125931123	1.5446620475080668	0.7993515822749385	14.205670915845321	69.02483479464844
52	1200.0	1020.0		(113.88219663418955, 106.37643932683791, 88.13374667847653)	#716a58	113.88219663418955	106.37643932683791	88.13374667847653	42.509803921568626	57.654795330279306	113.88219663418955	70.9818509161965	5.088999990225107	13.44481621876814	106.40572187776795	107.51081337466786	88.31617360496014	3.6257504336769784	1.000303058347393	1.5458442186226633	0.8102275534361209	14.375708819288251	69.26783483222492
53	1220.0	1040.0		(114.10274579273694, 106.34455270150576, 87.61470327723649)	#726a57	114.10274579273694	106.34455270150576	87.61470327723649	42.42635010867749	59.19621648476194	114.10274579273694	70.98390274769258	5.073460171709843	13.713814520389533	106.40009743135518	107.51842183348096	87.80200177147918	3.386551025661584	1.0003319735319685	1.541123814092027	0.8264382499792933	14.622199110037206	69.69791940606041
54	1240.0	1060.0		(113.97697077059344, 106.5155004428698, 87.59167404782994)	#716a57	113.97697077059344	106.5155004428698	87.59167404782994	43.03266306354695	59.03166770282871	113.97697077059344	71.01527436071726	4.922472837286862	13.778813839749127	106.3868556244464	107.63479657218778	87.78091231178034	3.253593078133049	1.000774074154153	1.4952596171080756	0.8303553165009032	14.631693328671464	70.34076273300123
55	1260.0	1080.0		(113.97165633303808, 106.06465899025686, 88.64747564216121)	#716a58	113.97165633303808	106.06465899025686	88.64747564216121	41.26613269910111	56.66028102025271	113.97165633303808	70.9192397753798	5.418304244655614	13.07689841738835	106.45565101860053	107.2788156510186	88.82164747564218	4.109960364515345	0.9994207184980206	1.6458742989639934	0.7880556519964106	14.15497414714513	67.49373399782772
56	1280.0	1100.0		(114.06731620903454, 106.31443755535872, 88.50841452612931)	#726a58	114.06731620903454	106.31443755535872	88.50841452612931	41.79997227612974	57.137488158283	114.06731620903454	70.978175801134	5.279068121760155	13.247935397014189	106.552143489814	107.49718646589902	88.68647475642162	3.891513055754811	1.000251267237562	1.6035796721188755	0.7983628864944099	14.26100811715798	68.27359202469499
57	1300.0	1120.0		(113.4118689105403, 106.70593445527015, 88.74047829937999)	#716a58	113.4118689105403	106.70593445527015	88.74047829937999	43.69139082358009	55.47218881304572	113.4118689105403	71.03330248481295	4.858927480965114	13.22302164984901	106.3987511071745	107.70171087688219	88.92013286093889	3.7179409823564917	1.0010281332895015	1.4759569600283011	0.7968615045428744	14.087493666996043	69.82365456434472
58	1320.0	1140.0		(113.8697962798937, 106.11160318866253, 88.94596988485385)	#716a58	113.8697962798937	106.11160318866253	88.94596988485385	41.32343011478731	55.81441205983244	113.8697962798937	70.92552777084367	5.42016514910959	12.935974126130766	106.47999114260406	107.30209993799824	89.11762621789194	4.232059638997608	0.9995093313055511	1.6464395708046526	0.7795631042465975	14.02560575645654	67.26634616576273
59	1340.0	1160.0		(113.84322409211691, 106.53410097431355, 88.37201062887512)	#716a58	113.84322409211691	106.53410097431355	88.37201062887512	42.782626838682745	57.05354433629762	113.84322409211691	71.01520346126289	5.037394510455262	13.380071693175788	106.48315323294952	107.63453347209919	88.5536315323295	3.6575637045041094	1.000773075012258	1.5301684409247478	0.8063258416004584	14.296910923989447	69.3694035070274
60	1360.0	1180.0		(113.66696191319753, 106.73959255978743, 88.2134632418069)	#716a58	113.66696191319753	106.73959255978743	88.2134632418069	43.670529282806136	57.10227538377622	113.66696191319753	71.05131538286741	4.817028888332131	13.522058564345185	106.42877767936227	107.76859635961029	88.39872453498671	3.430728277439294	1.0012819778537245	1.463229764643249	0.8148824238084799	14.354436078390794	70.39232756067939
61	1380.0	1200.0		(113.98582816651904, 106.5243578387954, 88.80513728963685)	#716a58	113.98582816651904	106.5243578387954	88.80513728963685	42.220971543142575	56.332232496697486	113.98582816651904	71.02111147373446	5.1944634606940765	13.170106418961103	106.63663418954827	107.65645892825509	88.98232949512843	3.917277692587623	1.0008563329559126	1.5778800009794103	0.7936726637759797	14.157476954996124	68.47507067350277
62	1400.0	1220.0		(114.01771479185119, 106.38972542072631, 89.41541186891054)	#726a59	114.01771479185119	106.38972542072631	89.41541186891054	41.396889400921665	55.02291689324611	114.01771479185119	70.99490176571138	5.421452535624427	12.81653816471029	106.73257750221435	107.55921374667848	89.5851550044287	4.336337956507378	1.0004869758490538	1.6468306297562965	0.7723655118630794	13.916026664371692	67.07142217776962
63	1420.0	1240.0		(114.13994685562444, 106.59433126660761, 88.81488042515501)	#726a58	114.13994685562444	106.59433126660761	88.81488042515501	42.122971460548385	56.57871864911843	114.13994685562444	71.04379903489779	5.214508150698238	13.203918903321599	106.73579273693534	107.74068329495127	88.99267493356953	3.8980271533828144	1.001176054638641	1.583968813755306	0.7957103120437752	14.196287178667239	68.44988327935671
64	1440.0	1260.0		(113.38263950398583, 106.7245349867139, 90.07351638618246)	#716a5a	113.38263950398583	106.7245349867139	90.07351638618246	42.86137710898313	52.422720277480494	113.38263950398583	71.03979600340173	5.137899770198517	12.560502159543452	106.65680248007087	107.72581941541186	90.24002657218777	4.436392277500486	1.0011196424065496	1.5606981078561104	0.7569359646917094	13.57071216069745	67.7528812440948
65	1460.0	1280.0		(113.6917626217892, 106.85119574844995, 89.64481842338353)	#716a59	113.6917626217892	106.85119574844995	89.64481842338353	42.931968028288324	53.93504884775393	113.6917626217892	71.0809960726638	5.085067647041197	12.84680327630101	106.76179805137289	107.87886707705934	89.8168821966342	4.155721445609491	1.001700249346986	1.5446497226532856	0.774189384121325	13.816593914382931	68.4051727461172
66	1480.0	1300.0		(113.91674047829937, 106.71922054915855, 89.62444641275465)	#716a59	113.91674047829937	106.71922054915855	89.62444641275465	42.22270837891054	54.377740801791425	113.91674047829937	71.062798039198	5.240998340942493	12.826377004749911	106.82705048715678	107.81124820194864	89.79539415411868	4.2429873984154085	1.0014437957846067	1.5920155238197493	0.7729584317784015	13.855829483568975	67.77453656056298
67	1500.0	1320.0		(114.50398582816652, 106.47918511957485, 88.96191319751993)	#726a58	114.50398582816652	106.47918511957485	88.96191319751993	41.149218018517885	56.8821117772191	114.50398582816652	71.03637707939616	5.450831244011911	13.117127274613027	106.90788308237379	107.71312550044287	89.13708591674049	4.093152179556129	1.001071461637876	1.6557547615304418	0.7904799713799052	14.20459746663359	67.43463886237296
68	1520.0	1340.0		(113.488928255093, 106.82462356067316, 89.28963684676705)	#716a59	113.488928255093	106.82462356067316	89.28963684676705	43.47644668935983	54.37375613639379	113.488928255093	71.0645101296767	4.9437943483181535	12.997914767491725	106.58313551815766	107.8176086536758	89.46498671390611	3.9585407852153307	1.001467923210419	1.5017362794431768	0.7832958450659251	13.906361524908014	69.17554356568675
69	1540.0	1360.0		(113.68113374667848, 107.13994685562444, 89.34189548272808)	#716b59	113.68113374667848	107.13994685562444	89.34189548272808	43.87495905964553	54.59574119956993	113.68113374667848	71.14269868405829	4.847280711644308	13.104687396841674	106.78551815766164	108.10834741364039	89.51987599645705	3.8244517095644817	1.0025697858565201	1.472419115450824	0.7897303046259887	13.972435795752292	69.70111667630864
70	1560.0	1380.0		(114.00797165633304, 106.68999114260407, 90.43135518157662)	#726a5a	114.00797165633304	106.68999114260407	90.43135518157662	41.37651213464571	52.73348094627665	114.00797165633304	71.06306093628949	5.473650701515009	12.421082932049243	107.02407440212578	107.81222485385297	90.5939415411869	4.709790961164296	1.001447500629736	1.6626864429061592	0.7485341168898109	13.5736565894029	66.21815058836664
71	1580.0	1400.0		(114.11426040744021, 106.40124003542958, 90.50487156775908)	#726a5a	114.11426040744021	106.40124003542958	90.50487156775908	40.398424310635896	52.757596926301076	114.11426040744021	71.0051511675849	5.696307634769859	12.285838687375117	107.00134632418069	107.59723485385297	90.66383525243579	4.933725152074571	1.000631414292233	1.7303211321711196	0.7403838668829965	13.54214727885281	65.12528543797397
72	1600.0	1420.0		(114.4074402125775, 106.59964570416298, 89.30912311780337)	#726a59	114.4074402125775	106.59964570416298	89.30912311780337	41.33469791078489	55.94103711503026	114.4074402125775	71.05912209642348	5.423362042880853	12.979919653408567	106.96736049601418	107.7975928432241	89.48202834366697	4.196775483356606	1.0013919930103452	1.647410665275737	0.7822114020344876	14.067379644308415	67.32350650315195
73	1620.0	1440.0		(113.78387953941541, 106.51195748449956, 90.38175376439327)	#716a5a	113.78387953941541	106.51195748449956	90.38175376439327	41.355739752469646	52.446287618128316	113.78387953941541	71.01328258246718	5.48067442720307	12.361042284080481	106.84915854738708	107.62740546501328	90.54305580159433	4.765475570013289	1.0007460052626072	1.6648199830454666	0.7449158757388057	13.521581213963968	66.08832189569124
74	1640.0	1460.0		(114.06023029229407, 106.63064658990257, 90.26837909654562)	#726a5a	114.06023029229407	106.63064658990257	90.26837909654562	41.263541938125904	53.190512059887865	114.06023029229407	71.0521050310667	5.490768740706587	12.4842828295336	106.998689105403	107.77152911426042	90.4320017714792	4.661709621120846	1.001293105874459	1.6678862507209133	0.7523427445038263	13.638396501484625	66.25941007845296
75	1660.0	1480.0		(114.12223206377325, 106.70150575730734, 90.82108060230293)	#726a5a	114.12223206377325	106.70150575730734	90.82108060230293	40.89177785380314	52.0651718357083	114.12223206377325	71.0721362188611	5.597521167172048	12.241483867534564	107.16157661647478	107.84594277236492	90.97988485385297	4.9265615082255065	1.0015753929401587	1.7003135687780069	0.7377109038184404	13.46054124082862	65.42735374717874
76	1680.0	1500.0		(114.16917626217892, 106.80070859167405, 90.84499557130204)	#726a5a	114.16917626217892	106.80070859167405	90.84499557130204	41.045076519955956	52.095200043445544	114.16917626217892	71.09612326982852	5.563474960474101	12.270380343985622	107.22011514614704	107.93509708591675	91.00455270150576	4.8857362073289705	1.0019134275241228	1.6899716289290887	0.7394522977532405	13.472731253234846	65.61013309633542
77	1700.0	1520.0		(114.12046058458813, 106.75465013286095, 90.92914083259522)	#726a5a	114.12046058458813	106.75465013286095	90.92914083259522	40.943360195546745	51.820563170394735	114.12046058458813	71.08397871363913	5.5905691795021255	12.207611199938606	107.19879539415412	107.88995244464128	91.08739592559787	4.953563476820729	1.0017422818503805	1.6982018199141578	0.7356696287167164	13.426847543621903	65.39422509757469
78	1720.0	1540.0		(113.58635961027458, 106.84233835252435, 91.48095659875996)	#716a5b	113.58635961027458	106.84233835252435	91.48095659875996	41.694915254237266	49.62636171523486	113.58635961027458	71.07929261702428	5.463631655370005	11.923880422562094	107.0746324180691	107.87253630646589	91.6345704162976	5.151579532231397	1.0016762436065894	1.6596430385852479	0.7185711061450658	13.116028179182933	65.38231331428287
79	1740.0	1560.0		(113.93356953055802, 107.15057573073517, 91.09831709477413)	#716b5b	113.93356953055802	107.15057573073517	91.09831709477413	42.17757263100735	51.108636331832926	113.93356953055802	71.1620344464689	5.3310981253213985	12.255702977162963	107.26379096545615	108.18032663418954	91.25883968113374	4.797722226001779	1.0028422727249964	1.6193844039629617	0.7385677927649904	13.36498644541948	66.49148132345084
80	1760.0	1580.0		(114.17714791851196, 106.43578387953941, 91.47121346324181)	#726a5b	114.17714791851196	106.43578387953941	91.47121346324181	39.5435927442949	50.71078925728826	114.17714791851196	71.01848185778485	5.917113113528383	11.825928209071579	107.23613817537645	107.64669968999114	91.62085916740477	5.443129442621855	1.0008192754145449	1.7973934201323494	0.712668193007489	13.22364570019949	63.41886975747185
81	1780.0	1600.0		(113.91319751992914, 106.89459698848539, 91.17980513728963)	#716a5b	113.91319751992914	106.89459698848539	91.17980513728963	41.47588249045431	50.889758024384186	113.91319751992914	71.10541096443895	5.488661649404425	12.11870687519414	107.19075287865368	107.96963048715678	91.33695305580159	4.987312167335113	1.0020443132252406	1.6672461966997278	0.7303119702440742	13.303701102645107	65.63383821840041
82	1800.0	1620.0		(113.73959255978743, 106.85031000885739, 91.01062887511071)	#716a5b	113.73959255978743	106.85031000885739	91.01062887511071	41.813647168855454	50.957503971591464	113.73959255978743	71.08698609487996	5.410896565025025	12.171603604205128	107.05812223206378	107.90113053144374	91.16902568644818	4.9053072543533345	1.0017846630029426	1.6436241282521935	0.7334996960287911	13.320125222207894	66.03242090121623
83	1820.0	1640.0		(114.08325952170063, 106.86093888396812, 91.02125775022144)	#726a5b	114.08325952170063	106.86093888396812	91.02125775022144	41.20981679917041	51.548408385093175	114.08325952170063	71.10569781173464	5.536210073427972	12.19850335700463	107.23193976970771	107.97069715677591	91.17965456155889	4.937274479271438	1.0020483555856954	1.6816895955055053	0.7351207610209888	13.396010828898975	65.58939163825272
84	1840.0	1660.0		(113.43489813994685, 105.55270150575731, 91.37378210806023)	#71695b	113.43489813994685	105.55270150575731	91.37378210806023	38.56265306941826	49.593067745260335	113.43489813994685	70.78888994923841	6.12712532645282	11.48304104977116	106.57919397697077	106.79689193091231	91.5155713020372	5.847023049770702	0.9975837795050064	1.8611871253422079	0.6920047179800785	13.01544837939858	61.91649438746732
85	1860.0	1680.0		(113.25420726306466, 105.87245349867139, 90.96899911426041)	#71695a	113.25420726306466	105.87245349867139	90.96899911426041	40.125596184419706	50.17675029719075	113.25420726306466	70.84938689796175	5.782661046065063	11.787678983274352	106.5088219663419	107.02037874224979	91.11803365810452	5.414331125734773	0.9984363253607083	1.756552006972739	0.7103631725345984	13.12968181588595	63.868897305569014
86	1880.0	1700.0		(113.13906111603188, 106.022143489814, 90.95217006200177)	#716a5a	113.13906111603188	106.022143489814	90.95217006200177	40.75372270350116	50.00622387148292	113.13906111603188	70.87671356173843	5.648950955579323	11.84244703766877	106.49543844109833	107.12143058458814	91.10286979627989	5.304531146654763	0.9988214230300055	1.7159359781368357	0.7136636703618948	13.120754503401486	64.49844916650297
87	1900.0	1720.0		(113.24357838795395, 106.15943312666076, 90.70859167404782)	#716a5a	113.24357838795395	106.15943312666076	90.70859167404782	41.138275292822875	50.74390701748899	113.24357838795395	70.91115202461587	5.5541102211189575	12.022947173520393	106.54049601417184	107.24887186891054	90.86310008857394	5.100267050037391	0.9993067428588976	1.687126978070597	0.7245411848690696	13.243843818378412	65.20499270449001
88	1920.0	1740.0		(113.34720992028343, 106.13374667847653, 91.0637732506643)	#716a5b	113.34720992028343	106.13374667847653	91.0637732506643	40.57715239685191	50.13159437051162	113.34720992028343	70.9114890238481	5.688030901659924	11.846099082143846	106.65434898139947	107.25011945084144	91.21447298494242	5.3183168370841365	0.9993114919793885	1.7278069761381758	0.7138837542226136	13.14091926016622	64.3515126424653
89	1940.0	1760.0		(113.43401240035429, 105.72542072630647, 91.46412754650133)	#71695b	113.43401240035429	105.72542072630647	91.46412754650133	38.947750362844715	49.388367026634484	113.43401240035429	70.8271005484113	6.047047263437577	11.503059934391446	106.65037201062889	106.93801264836137	91.60674047829939	5.7900058900391524	0.9981222577035963	1.8368624621493632	0.6932111198858012	12.995659600822485	62.269529671339626
90	1960.0	1780.0		(113.30912311780337, 106.02922940655448, 91.06731620903454)	#716a5b	113.30912311780337	106.02922940655448	91.06731620903454	40.361594520329746	50.054758219595705	113.30912311780337	70.88673555487313	5.734866596496968	11.802178906096783	106.60399468556244	107.15850705934456	91.21693534100974	5.378952420497897	0.9989626567433277	1.7420338749843314	0.711236984180832	13.121742331380103	64.08414530035543
91	1980.0	1800.0		(113.54915854738707, 106.72984942426926, 91.62887511071744)	#716a5b	113.54915854738707	106.72984942426926	91.62887511071744	41.33424923226119	49.226892985015255	113.54915854738707	71.05334627476019	5.547589024655575	11.806124463747603	107.05111603188662	107.77613920283436	91.77988485385296	5.293266261465719	1.0013105979494996	1.6851460871547421	0.7114747560826823	13.044551308495768	64.83160132433288
92	2000.0	1820.0		(113.59344552701506, 105.73959255978743, 91.61647475642161)	#71695b	113.59344552701506	105.73959255978743	91.61647475642161	38.557955827825246	49.33495520363051	113.59344552701506	70.83828965802783	6.133067636489797	11.446477172079184	106.7633569530558	106.97936017714792	91.75770593445527	5.880645294587323	0.998279938863289	1.8629921726272478	0.6898012619651757	12.98600624844638	61.81741843361733
93	2020.0	1840.0		(113.57838795394154, 106.13463241806909, 91.76793622674934)	#716a5b	113.57838795394154	106.13463241806909	91.76793622674934	39.522417153996095	48.96763627856195	113.57838795394154	70.92475436515336	5.932972706125028	11.518292032301103	106.90873339238264	107.29923585473871	91.91160318866254	5.721650843515143	0.9994984321803891	1.802210959840018	0.6941290547405605	12.956512511976193	62.747395491454014
94	2040.0	1860.0		(113.15766164747565, 105.73959255978743, 91.44552701505758)	#71695b	113.15766164747565	105.73959255978743	91.44552701505758	39.50067311222616	48.92814371257485	113.15766164747565	70.81692567912185	5.930683215402133	11.494706513718246	106.51563330380868	106.90042232949511	91.58846767050487	5.7432116751483475	0.9979788696017485	1.801515499827368	0.6927077160843106	12.93449965162817	62.70857018030889
95	2060.0	1880.0		(112.7511071744907, 106.56421612046059, 91.54472984942427)	#706a5b	112.7511071744907	106.56421612046059	91.54472984942427	42.495196725419774	47.96073717948717	112.7511071744907	70.9787871211678	5.323706477829759	11.720257526619093	106.59189548272809	107.49945309123119	91.69492471213464	5.280163243158697	1.0002598821904205	1.6171391032038744	0.7063001402858842	12.872695411309866	65.57096997832024
96	2080.0	1900.0		(113.79627989371124, 105.77679362267493, 91.70150575730734)	#71695b	113.79627989371124	105.77679362267493	91.70150575730734	38.22248947684907	49.51099816308105	113.79627989371124	70.85642034523329	6.2068078020381385	11.435277651327036	106.89128432240922	107.04638179805136	91.84225863596103	5.926022749193822	0.998535443356726	1.8853916241525246	0.6891263430855852	13.01115052769666	61.507900023403124
97	2100.0	1920.0		(113.48981399468556, 106.18866253321524, 91.67759078830824)	#716a5b	113.48981399468556	106.18866253321524	91.67759078830824	39.91634857467717	49.009833762584876	113.48981399468556	70.93211465488982	5.8481691180782285	11.575603651852706	106.86401240035431	107.32649461470328	91.82270150575731	5.631837699087948	0.9996021561638957	1.7764508622663482	0.6975828359256047	12.969027794650977	63.196407757312315
98	2120.0	1940.0		(113.98228520814881, 105.85208148804251, 92.62001771479186)	#71695c	113.98228520814881	105.85208148804251	92.62001771479186	37.16477319844098	47.79144584492485	113.98228520814881	70.88449755237318	6.439353184009455	11.028318404926573	107.18946855624446	107.15022680248006	92.75233835252436	6.394270591382179	0.9989311179666349	1.9560300472176144	0.6646016795130946	12.770633354256747	59.71966171480264
99	2140.0	1960.0		(113.32329495128432, 105.9645704162976, 91.89902568644818)	#71695b	113.32329495128432	105.9645704162976	91.89902568644818	39.39143376881097	48.20887589689079	113.32329495128432	70.87560423850655	5.964958991626745	11.369316208535029	106.75723649247122	107.1173271567759	92.03968113374667	5.869211616051968	0.9988057900279464	1.8119271741479408	0.6851512959339641	12.839084345133266	62.31606331154818
100	2160.0	1980.0		(113.49955713020373, 105.84233835252435, 92.25155004428699)	#71695c	113.49955713020373	105.84233835252435	92.25155004428699	38.37758972862558	47.7379995473736	113.49955713020373	70.85820117078883	6.181249576674208	11.165192391007306	106.87621789193977	107.0529662798937	92.38745792736935	6.15048853037807	0.9985605394232078	1.8776280094948365	0.6728501429406893	12.762028344167808	61.03030442054967
101	2180.0	2000.0		(113.09123117803365, 105.5969884853853, 92.1319751992914)	#71695c	113.09123117803365	105.5969884853853	92.1319751992914	38.546253644930914	47.259281015037594	113.09123117803365	70.7843441577171	6.143117001563169	11.098299355775755	106.5761647475642	106.7801115234721	92.26662533215234	6.1936191582440285	0.9975197184935974	1.8660447866829248	0.66881895505417	12.685035872448568	61.03464884688775
102	2200.0	2020.0		(113.82993799822852, 105.86713906111603, 92.69264836138176)	#71695c	113.82993799822852	105.86713906111603	92.69264836138176	37.396915856520295	47.35141696624491	113.82993799822852	70.88072522560691	6.389906523790845	10.98588841506416	107.1340124003543	107.13627075287867	92.82439326837911	6.407228284453641	0.9988779569127504	1.941010036611217	0.6620447128488308	12.709077450823319	59.815714920319635
103	2220.0	2040.0		(113.53144375553588, 106.00354295837023, 92.73870682019486)	#716a5c	113.53144375553588	106.00354295837023	92.73870682019486	38.27731629392969	46.70202142350032	113.53144375553588	70.89653010038813	6.209447840619053	10.989733388345059	107.03924712134632	107.19475035429582	92.87135518157662	6.318361567082913	0.9991006851788691	1.8861935672425398	0.6622764232153928	12.622657502771546	60.53256975718283
104	2240.0	2060.0		(112.9273693534101, 106.46855624446412, 92.63330380868025)	#706a5c	112.9273693534101	106.46855624446412	92.63330380868025	40.904329608938525	45.825797090081956	112.9273693534101	70.969360133595	5.690372417446854	11.164999591729586	106.86632418069088	107.46450366696192	92.77165633303808	5.93504243401201	1.0001270335202554	1.72851823938223	0.6728385242406231	12.53146256957111	62.9938037947956
105	2260.0	2080.0		(113.13640389725421, 106.2400354295837, 92.80602302922941)	#716a5c	113.13640389725421	106.2400354295837	92.80602302922941	39.64710495360082	45.822979542945724	113.13640389725421	70.92973530348819	5.939649924153634	11.01260595576694	106.9324534986714	107.31768220549158	92.94036315323295	6.177482880552248	0.9995686254450822	1.8042392441602833	0.6636547971582932	12.51227122302309	61.65979211035396
106	2280.0	2100.0		(113.16829052258636, 106.49424269264836, 92.70593445527015)	#716a5c	113.16829052258636	106.49424269264836	92.70593445527015	40.430265777854714	46.107445584540606	113.16829052258636	70.98669574820522	5.782401411440707	11.158914616160164	107.00686448184234	107.52877922054915	92.84381753764393	5.978406749882157	1.0003713335503208	1.7564731398704034	0.6724718241840282	12.568116067803656	62.60740885152243
107	2300.0	2120.0		(113.70504871567759, 105.84233835252435, 93.0593445527015)	#71695d	113.70504871567759	105.84233835252435	93.0593445527015	37.14959886739025	46.300974503984484	113.70504871567759	70.87035703636393	6.439876615903117	10.787414425197372	107.13846767050487	107.09791898139947	93.18717449069973	6.605444841718206	0.9987318444730857	1.956189045875153	0.6500840365097974	12.563451787188589	59.163620025453
108	2320.0	2140.0		(113.61558901682905, 106.41275465013285, 92.79450841452613)	#716a5c	113.61558901682905	106.41275465013285	92.79450841452613	39.24362955715317	46.73104808531868	113.61558901682905	70.99044352652277	6.017071271126939	11.122092729521915	107.21849424269266	107.54267829052259	92.9306908768822	6.112859846256524	1.0004241486581924	1.8277568982861518	0.6702528197262235	12.645398110218018	61.58653580775883
109	2340.0	2160.0		(113.26837909654562, 106.33746678476528, 92.83525243578389)	#716a5c	113.26837909654562	106.33746678476528	92.83525243578389	39.648012484286276	46.000899280575524	113.26837909654562	70.95748850257662	5.939491183907963	11.045560575049308	107.03317094774137	107.42050179805138	92.9702745792737	6.147581155238027	0.9999597340111277	1.8041910249243813	0.6656407477373943	12.54121062500762	61.731900491982685
110	2360.0	2180.0		(113.6873339238264, 106.13108945969884, 93.13551815766165)	#716a5d	113.6873339238264	106.13108945969884	93.13551815766165	37.93992156186697	46.097598030431705	113.6873339238264	70.93310835302977	6.283203704821161	10.856689296637168	107.23453498671391	107.33017511957483	93.26547387068202	6.470166102391797	0.9996161597334792	1.908597787420442	0.654258761451215	12.54377739279498	59.94030344552718
111	2380.0	2200.0		(113.64038972542073, 105.85828166519043, 92.80690876882197)	#71695c	113.64038972542073	105.85828166519043	92.80690876882197	37.58768759831638	46.74867498051442	113.64038972542073	70.87003968140971	6.34970686261116	10.911147072035643	107.06124003542958	107.096745234721	92.93742249778566	6.4537449684549335	0.9987273721871818	1.9287989118431743	0.657540560875523	12.624258697788287	59.80287279391818
112	2400.0	2220.0		(113.7156775907883, 105.8963684676705, 93.85208148804251)	#71695d	113.7156775907883	105.8963684676705	93.85208148804251	36.38098635512351	44.5428204229466	113.7156775907883	70.8850094843594	6.590499916721171	10.423318144026549	107.31897254207263	107.15212083259522	93.97252435783881	6.997229932883563	0.9989383323055804	2.001942663325868	0.6281424320796511	12.332082155252406	57.69547703309664
113	2420.0	2240.0		(113.82728077945085, 106.07883082373782, 93.63241806908769)	#716a5d	113.82728077945085	106.07883082373782	93.63241806908769	36.97894736842103	45.24126339379509	113.82728077945085	70.92975864274794	6.477279994798247	10.607165759420667	107.38628875110717	107.31776864481841	93.7568821966342	6.781395172144344	0.9995689543507477	1.9675507666715863	0.6392216763922587	12.4284802602265	58.5896183000851
114	2440.0	2260.0		(113.69619131975199, 105.70682019486271, 93.31886625332152)	#71695d	113.69619131975199	105.70682019486271	93.31886625332152	36.47570199078504	45.70265574970981	113.69619131975199	70.84090201553033	6.573418865749858	10.609683996971352	107.14402125775023	106.98901525243579	93.44274579273693	6.825847728832811	0.9983167531921001	1.9967540911225428	0.6393734334275698	12.48099475603552	58.21897683621355
115	2460.0	2280.0		(113.43578387953941, 106.13817537643932, 94.0132860938884)	#716a5e	113.43578387953941	106.13817537643932	94.0132860938884	37.45622035753373	43.66115141056774	113.43578387953941	70.92516204713677	6.381977651208848	10.412495565593716	107.28902568644818	107.30074558015943	94.1345349867139	6.910741703905353	0.9995041773889117	1.938601547347193	0.6274902289477656	12.212686135491978	58.495231162344325
116	2480.0	2300.0		(113.53675819309123, 106.23294951284322, 93.18423383525244)	#716a5d	113.53675819309123	106.23294951284322	93.18423383525244	38.468099921664184	45.71113174133854	113.53675819309123	70.9483927268661	6.178873603737756	10.85857558018295	107.20207263064658	107.38679668733393	93.31472099202836	6.420869141574485	0.9998315529036497	1.8769062794821674	0.6543724349204182	12.493484007334091	60.35875221973514
117	2500.0	2320.0		(113.73427812223207, 106.02745792736935, 93.43578387953941)	#716a5d	113.73427812223207	106.02745792736935	93.43578387953941	37.21953135227123	45.51060698098221	113.73427812223207	70.91347840541246	6.428122637585243	10.675808078404714	107.28546501328609	107.25748440212577	93.56170062001772	6.697810945315466	0.999339527095934	1.952618635290873	0.6433582817030096	12.461686834885846	58.94699298843792
118	2520.0	2340.0		(113.55535872453498, 106.55624446412754, 93.39592559787422)	#716a5d	113.55535872453498	106.55624446412754	93.39592559787422	39.16871704745167	45.27003837633771	113.55535872453498	71.02071393822277	6.046724026497308	10.877642767323348	107.35374667847651	107.65498352524358	93.52752878653675	6.345643582877494	1.0008507307353023	1.836764275087795	0.6555214844973182	12.445319747845843	60.930951535698505
119	2540.0	2360.0		(113.70682019486271, 106.03188662533215, 93.76527900797166)	#716a5d	113.70682019486271	106.03188662533215	93.76527900797166	36.90770187438925	44.72109055501461	113.70682019486271	70.91408376245897	6.489218843336364	10.515274266393892	107.33928255093002	107.25972558015943	93.88794508414526	6.868291141396267	0.9993480580161227	1.971177333782042	0.633684001621164	12.356413480221407	58.32030531822013
120	2560.0	2380.0		(113.10274579273694, 106.64038972542073, 93.64570416297609)	#716a5d	113.10274579273694	106.64038972542073	93.64570416297609	40.071926070924576	43.86759650098283	113.10274579273694	71.01826620570097	5.884724304028088	10.750472205875461	107.20800708591673	107.64589937112488	93.77565101860053	6.393018103858462	1.0008162363639106	1.787554934376745	0.6478577804202639	12.255718370773687	61.30404863697704
121	2580.0	2400.0		(113.00088573959256, 106.43489813994685, 94.0265721877768)	#716a5e	113.00088573959256	106.43489813994685	94.0265721877768	39.23723275137707	42.8178055777642	113.00088573959256	70.96948875397209	6.0506188681827	10.480960660838367	107.17056687333923	107.46498046058458	94.15065544729849	6.706527952433566	1.0001288460871989	1.8379473795313752	0.6316161541901211	12.10208763239012	60.002323070696235
122	2600.0	2420.0		(113.99822852081488, 105.97165633303808, 94.0637732506643)	#71695e	113.99822852081488	105.97165633303808	94.0637732506643	35.84110903758998	44.590921805072114	113.99822852081488	70.91565370060925	6.699882002276447	10.372245668689262	107.52310008857395	107.2655380159433	94.18285208148804	7.093940722189835	0.9993701821776213	2.035168771579217	0.62506464164599	12.3479512088472	57.13983444669146
123	2620.0	2440.0		(113.83082373782108, 105.73693534100974, 94.81133746678476)	#71695e	113.83082373782108	105.73693534100974	94.81133746678476	34.46653937502911	42.60681632494261	113.83082373782108	70.8582567177037	6.94104192887135	9.910040291092148	107.51782108060232	107.05317166519043	94.920593445527	7.615721789090983	0.9985613222113163	2.1084239649386705	0.5972106698116438	12.099047963762267	54.9924084634984
124	2640.0	2460.0		(114.04782993799823, 105.6873339238264, 94.80956598759964)	#72695e	114.04782993799823	105.6873339238264	94.80956598759964	33.92541436464091	43.01491146318734	114.04782993799823	70.85773976309561	7.050352222919831	9.910253857634533	107.60842338352525	107.0512602302923	94.9183436669619	7.668517610814335	0.9985540370916861	2.1416282656687464	0.5972235400133867	12.162261220266187	54.57119446608736
125	2660.0	2480.0		(113.54738706820194, 106.33569530558016, 94.38441098317095)	#716a5e	113.54738706820194	106.33569530558016	94.38441098317095	37.419921423619144	43.035414797769	113.54738706820194	70.97486361542518	6.392723253744403	10.316011891644305	107.479167404783	107.48490624446411	94.50392382639504	7.001853990461842	1.0002045906652892	1.9418656518052615	0.6216758146918508	12.136186054420522	58.21394354273561
126	2680.0	2500.0		(113.76262178919397, 106.38529672276351, 93.92382639503985)	#716a5d	113.76262178919397	106.38529672276351	93.92382639503985	37.688186445218356	44.468848783070435	113.76262178919397	70.99468143563777	6.341265532882224	10.574885019066915	107.5078919397697	107.55839651018601	94.04844109831708	6.74738043154425	1.000483870874421	1.9262347576313394	0.637276335909031	12.33044369538282	59.0508485890107
127	2700.0	2520.0		(113.5615589016829, 106.55358724534987, 94.01948627103631)	#716a5e	113.5615589016829	106.55358724534987	94.01948627103631	38.48343380319996	43.88129723658656	113.5615589016829	71.0222138948588	6.190407780885643	10.574743911931517	107.48067316209034	107.66055049601417	94.14482728077944	6.680887158764817	1.0008718686908649	1.8804099228492095	0.6372678323425094	12.25342226876158	59.65548488275289
128	2720.0	2540.0		(114.23206377325066, 106.0504871567759, 95.0814880425155)	#726a5f	114.23206377325066	106.0504871567759	95.0814880425155	34.36658803940612	42.74979064574156	114.23206377325066	70.94703882753235	6.969140734429113	9.930355759888743	107.86565987599644	107.38178031000885	95.1911780336581	7.610760112003757	0.9998124732427679	2.1169593110194533	0.5984349448267976	12.131813058823264	54.93875598124712
129	2740.0	2560.0		(113.04428697962798, 106.7289636846767, 94.3941541186891)	#716a5e	113.04428697962798	106.7289636846767	94.3941541186891	39.68275075987842	42.070094885878376	113.04428697962798	71.03700786273193	5.979761974983456	10.416469578118104	107.3565101860053	107.71546742249778	94.51750221434898	6.737211641553895	1.0010803508749382	1.8164237562434982	0.6277297156311511	12.01084475585785	60.14124510551182
130	2760.0	2580.0		(113.66341895482728, 106.46589902568645, 94.68556244464128)	#716a5e	113.66341895482728	106.46589902568645	94.68556244464128	37.24446933632038	42.57617318392219	113.66341895482728	71.0097827694752	6.428303333788188	10.228885927035748	107.63661647475641	107.61441914969001	94.80336581045172	7.095887805277427	1.0006966845757788	1.952673523909695	0.6164253258791432	12.081108850577513	57.85285283814339
131	2780.0	2600.0		(114.29052258635961, 106.16120460584588, 94.36846767050487)	#726a5e	114.29052258635961	106.16120460584588	94.36846767050487	35.5166281344478	44.449214935598384	114.29052258635961	70.97205484571936	6.767343951126881	10.319803332884092	107.78602302922941	107.47449321523473	94.48639503985828	7.17229303714697	1.0001650084215092	2.055661140179683	0.6219042990466925	12.340797582906026	56.74462475527939
132	2800.0	2620.0		(113.94242692648362, 106.1302037201063, 95.03454384410983)	#716a5f	113.94242692648362	106.1302037201063	95.03454384410983	35.209631329929266	42.31531937718147	113.94242692648362	70.95054892105529	6.8046065398307265	9.958800812615198	107.7390611160319	107.39478599645705	95.14550044286979	7.507487397179341	0.999861938806722	2.0669800942825316	0.6001491345265978	12.061524936228098	55.65615391961336
133	2820.0	2640.0		(113.75819309123118, 106.31886625332152, 94.4977856510186)	#716a5e	113.75819309123118	106.31886625332152	94.4977856510186	36.82501724534374	43.174067412580875	113.75819309123118	70.98156301738081	6.506584118663228	10.272384231757691	107.59992028343667	107.50974583702391	94.61599645704163	7.0918921061547415	1.000299001168521	1.976452242510748	0.6190466726078758	12.159667540607538	57.64960767465361
134	2840.0	2660.0		(113.80956598759964, 106.5465013286094, 94.1541186891054)	#716a5e	113.80956598759964	106.5465013286094	94.1541186891054	37.82884953359473	44.03969927854868	113.80956598759964	71.03287256950922	6.3173306914710565	10.52737147863796	107.6269264836138	107.70011485385298	94.27804251550045	6.77938468061859	1.0010220747606295	1.9189642651396572	0.634413018256306	12.277386420351938	59.03261068470259
135	2860.0	2680.0		(113.48272807794508, 106.5925597874225, 94.74402125775022)	#716a5e	113.48272807794508	106.5925597874225	94.74402125775022	37.93817356778221	42.10658591030424	113.48272807794508	71.02906032135004	6.300807748421122	10.233061321620873	107.5990345438441	107.68596290522588	94.86250664304694	7.036853341596393	1.0009683511193948	1.9139452248493383	0.6166769484885035	12.017309278478972	58.378126616118394
136	2880.0	2700.0		(113.82639503985828, 106.08414526129317, 95.42161204605846)	#716a5f	113.82639503985828	106.08414526129317	95.42161204605846	34.76009432600219	41.23138277176874	113.82639503985828	70.93601691710003	6.874658410644441	9.746332178006977	107.74534100974313	107.3409484765279	95.5282373782108	7.728164477647989	0.9996571483171429	2.0882591824548804	0.5873450962117992	11.926940898113756	54.80244414271872
137	2900.0	2720.0		(114.04428697962798, 106.10008857395925, 94.8193091231178)	#726a5e	114.04428697962798	106.10008857395925	94.8193091231178	35.20663441603318	42.986540433067184	114.04428697962798	70.9481935444746	6.811841478623903	10.059444875230428	107.73658990256865	107.38605868024801	94.93211691762622	7.422119947057947	0.9998287459501424	2.0691777929123223	0.6062142670872629	12.148811280438133	55.89576170903343
138	2920.0	2740.0		(113.36846767050487, 106.70682019486271, 94.69087688219663)	#716a5e	113.36846767050487	106.70682019486271	94.69087688219663	38.60008536064876	42.01155531943153	113.36846767050487	71.04846284458557	6.1803108526604085	10.291805748963823	107.56783879539417	107.75800247121346	94.81103631532329	6.932957664238432	1.0012417788066366	1.8773428609209708	0.620217075245881	12.0048951603051	59.014850018102734
139	2940.0	2760.0		(113.95482728077945, 106.32949512843224, 94.94774136403898)	#716a5e	113.95482728077945	106.32949512843224	94.94774136403898	35.928980847196975	42.53270374256733	113.95482728077945	70.99456432110247	6.674491466002075	10.075859969511347	107.78955713020373	107.55796211691762	95.0615589016829	7.343473933152458	1.0004822204521466	2.027456094475099	0.6072034930805559	12.086016318660825	56.47855309365535
140	2960.0	2780.0		(114.19043401240036, 106.28166519043401, 95.08237378210806)	#726a5f	114.19043401240036	106.28166519043401	95.08237378210806	35.16617994715615	42.67043383157127	114.19043401240036	70.99571536494479	6.820005593534684	10.012717869058129	107.91710363153234	107.56223154118689	95.19436669619132	7.467218941124105	1.0004984413968092	2.0716577398290528	0.6033983485001775	12.114742895381656	55.73988018105735
141	2980.0	2800.0		(113.92116917626218, 106.71833480956599, 95.03277236492471)	#716a5f	113.92116917626218	106.71833480956599	95.03277236492471	37.11981242672918	42.27959756486313	113.92116917626218	71.07828801160538	6.4564322558341996	10.177016824257024	107.91061116031887	107.86880287865367	95.14962798937111	7.155648341978489	1.0016620863275105	1.9612180182316514	0.613299528132301	12.0522690359694	57.60842519472727
142	3000.0	2820.0		(113.27280779450841, 107.31798051372897, 95.06465899025686)	#716b5f	113.27280779450841	107.31798051372897	95.06465899025686	40.37748698740092	40.99022559330649	113.27280779450841	71.17847505381673	5.876608538629313	10.331337479493286	107.78518157661648	108.241553489814	95.18719220549157	6.778415037081453	1.0030739599746081	1.7850896741988136	0.6225993835488589	11.885750377299434	60.36817858605148
143	3020.0	2840.0		(114.47298494242693, 106.39769707705935, 95.54207263064659)	#726a5f	114.47298494242693	106.39769707705935	95.54207263064659	34.40602629485801	42.17049675023215	114.47298494242693	71.03590840963798	6.96062084827348	9.858733525632001	108.1834632418069	107.71138548272808	95.65062887511071	7.669827914124605	1.0010648569665914	2.1143712943595383	0.5941187603071117	12.068341614440644	54.77653154358078
144	3040.0	2860.0		(114.3126660761736, 106.29052258635961, 95.48538529672277)	#726a5f	114.3126660761736	106.29052258635961	95.48538529672277	34.43451260820476	41.99846581795921	114.3126660761736	71.00464115697108	6.950383444974062	9.832773850417276	108.0603454384411	107.59534271036317	95.59343666961914	7.687513404519038	1.0006242270299932	2.1112615614582784	0.5925543473917562	12.041232147318615	54.74508080900798
145	3060.0	2880.0		(113.76173604960142, 106.48095659875996, 95.89991142604075)	#716a5f	113.76173604960142	106.48095659875996	95.89991142604075	35.54299315679854	40.037761704181825	113.76173604960142	71.02124638243781	6.72791319690541	9.660171855437172	107.93232949512844	107.65695962798937	96.00572187776794	7.738547256900888	1.0008582341403254	2.0436835800369693	0.5821528000715551	11.772159371231535	55.14437216545053
146	3080.0	2900.0		(113.7006200177148, 106.27900797165633, 95.44552701505758)	#716a5f	113.7006200177148	106.27900797165633	95.44552701505758	35.60698689956328	40.941278200174494	113.7006200177148	70.97279867077937	6.720319903765759	9.797219454136874	107.74890168290523	107.47725075287866	95.55386182462357	7.612340330832072	1.0001754906852542	2.041377027016183	0.5904117259498985	11.880581157564146	55.55215482027344
147	3100.0	2920.0		(114.03188662533215, 106.72630646589903, 95.6784765279008)	#726a5f	114.03188662533215	106.72630646589903	95.6784765279008	36.116982771101796	41.04220068043062	114.03188662533215	71.08714913493972	6.637310689347975	9.879526827016605	108.0964747564216	107.90173655447299	95.78895482728078	7.5026214572738406	1.0017869606250573	2.0161619917545175	0.5953718310396957	11.902056272454507	56.105816946252794
148	3120.0	2940.0		(114.19929140832595, 106.66696191319753, 95.41718334809566)	#726a5f	114.19929140832595	106.66696191319753	95.41718334809566	35.937750530535276	41.93929311026827	114.19929140832595	71.08140130160676	6.675482635540131	9.99628889974562	108.10784765279008	107.88037311780337	95.52968113374668	7.415552694297915	1.001705959986336	2.027757174000157	0.6024082863531792	12.020310319811852	56.26515579384265
149	3140.0	2960.0		(114.28786536758193, 106.10894596988486, 95.93356953055802)	#726a5f	114.28786536758193	106.10894596988486	95.93356953055802	33.26319853296015	40.952251784454894	114.28786536758193	70.96496318099891	7.146381728309336	9.548705924062162	108.08154118689106	107.44820508414527	96.03532329495128	8.030585891192036	1.0000650700032083	2.170798369030644	0.5754355071461686	11.926799932544075	53.18831748498421
150	3160.0	2980.0		(114.12311780336582, 106.17271922054915, 95.5199291408326)	#726a5f	114.12311780336582	106.17271922054915	95.5199291408326	34.357948864447906	41.567503589584376	114.12311780336582	70.96988844002301	6.955800950547597	9.756717217086797	107.93785651018601	107.46646209920284	95.62645704162978	7.756925731642652	1.0001344786140203	2.112907193151399	0.5879709318252481	11.982349423958425	54.514005686829215
151	3180.0	3000.0		(113.78830823737822, 106.60673162090346, 96.16120460584588)	#716a60	113.78830823737822	106.60673162090346	96.16120460584588	35.55499723631979	39.50240139491077	113.78830823737822	71.0507830440819	6.723514127767061	9.58452032564412	108.03659875996458	107.76661928255092	96.26565987599645	7.804754177033208	1.0012744759344543	2.0423473105129175	0.5775937973376717	11.707633069880885	54.9504478192259
152	3200.0	3020.0		(113.13286093888397, 106.69530558015943, 95.1169176262179)	#716a5f	113.13286093888397	106.69530558015943	95.1169176262179	38.56047197640116	40.60770236520076	113.13286093888397	71.03593426857955	6.19435214484898	10.063273341484136	107.53403011514615	107.71148148804251	95.2327015057573	7.146876234376371	1.0010652213805649	1.881608070273179	0.6064449826876609	11.81691452282788	58.38602062808816
153	3220.0	3040.0		(114.2710363153233, 106.16917626217892, 95.61381753764394)	#726a5f	114.2710363153233	106.16917626217892	95.61381753764394	33.94511963539687	41.63426657985303	114.2710363153233	70.97644222773171	7.033834119522798	9.722626568234215	108.02801594331267	107.4907589725421	95.71937112488929	7.824018816385898	1.0002268370662748	2.136610695480505	0.5859165204770053	12.00017874059786	54.11614249077548
154	3240.0	3060.0		(113.95039858281665, 106.46855624446412, 96.12311780336582)	#716a60	113.95039858281665	106.46855624446412	96.12311780336582	34.818899985094646	39.894170229304294	113.95039858281665	71.02816673162694	6.8551374462748615	9.564545865676788	108.0655713020372	107.6826458724535	96.2265721877768	7.881095687536474	1.00095575831544	2.082329457563818	0.5763900726033799	11.76747411401252	54.369930897460975
155	3260.0	3080.0		(113.977856510186, 106.89548272807795, 95.63950398582817)	#716a5f	113.977856510186	106.89548272807795	95.63950398582817	36.82766615146834	41.02796838694133	113.977856510186	71.12142725027974	6.510969586412674	9.956636755547876	108.11465013286093	108.02919936226749	95.75206377325067	7.378369164355387	1.0022700207758766	1.9777843804512982	0.6000187215380807	11.896526402152764	56.81801790246405
156	3280.0	3100.0		(114.12311780336582, 106.44109831709477, 96.17094774136405)	#726a60	114.12311780336582	106.44109831709477	96.17094774136405	34.32504440497332	40.112848771780044	114.12311780336582	71.03052866894069	6.9458878919011475	9.54571217620568	108.15125775022145	107.69141360496015	96.27364924712136	7.939273590772076	1.0009890436283486	2.109895983792603	0.5752550943415684	11.805336909966625	53.95868557588663
157	3300.0	3120.0		(114.42338352524358, 106.32063773250664, 95.6430469441984)	#726a5f	114.42338352524358	106.32063773250664	95.6430469441984	34.11309720322595	41.8532093757741	114.42338352524358	71.01696699121413	7.009297817337112	9.777626998007726	108.15546501328609	107.64107786536758	95.74982285208148	7.764172973855344	1.0007979273425502	2.129157502131522	0.5892310219865997	12.030471545384094	54.36435646393997
158	3320.0	3140.0		(113.45615589016829, 106.9096545615589, 95.41275465013285)	#716a5f	113.45615589016829	106.9096545615589	95.41275465013285	38.230818320161	40.553703588046105	113.45615589016829	71.09904957755835	6.257761376185556	10.027674191959047	107.81806023029229	107.94597685562444	95.52772364924712	7.206225511884445	1.00195466615814	1.900869377771161	0.6042996642723854	11.820060369615769	58.03381068194837
159	3340.0	3160.0		(113.63950398582817, 106.71833480956599, 95.97608503100089)	#716a5f	113.63950398582817	106.71833480956599	95.97608503100089	36.48982047939021	39.63561680137802	113.63950398582817	71.06757194999729	6.562343006445204	9.702141870739656	107.96125775022144	107.82898400354296	96.08350752878654	7.629043812036609	1.001511071539059	1.9933896672464837	0.58468204720018	11.713065466145055	55.92633212769094
160	3360.0	3180.0		(114.56510186005315, 106.39592559787422, 96.6651904340124)	#726a60	114.56510186005315	106.39592559787422	96.6651904340124	32.617150774407435	39.841778513112324	114.56510186005315	71.04312677836512	7.246205996050692	9.330017192017849	108.45267493356954	107.73818700620018	96.76249778565102	8.270782368266035	1.0011665809456205	2.201121176549335	0.5622566258996576	11.813412806659624	52.16511524710843
161	3380.0	3200.0		(114.27900797165633, 106.58901682905226, 96.3082373782108)	#726a60	114.27900797165633	106.58901682905226	96.3082373782108	34.32500369658435	40.099634943148786	114.27900797165633	71.07070636184723	6.948912600891976	9.548174839980938	108.30095659875997	107.84062987599644	96.41104517271921	7.938937160682676	1.0015552428549537	2.1108147750905926	0.5754035023237303	11.80910788796852	53.95384924945854
162	3400.0	3220.0		(114.47475642161204, 106.17537643932684, 96.57661647475642)	#726a60	114.47475642161204	106.17537643932684	96.57661647475642	32.17795813332015	39.869276241469485	114.47475642161204	70.99028298964585	7.320698565243866	9.282505200644064	108.32232063773252	107.54208289636848	96.67260407440213	8.347876500614587	1.000421886311876	2.223749179622395	0.5593934015979433	11.821908910288037	51.73872819703305
163	3420.0	3240.0		(113.97608503100089, 106.89548272807795, 96.0088573959256)	#716a60	113.97608503100089	106.89548272807795	96.0088573959256	36.35494207542519	40.19828410230107	113.97608503100089	71.12239841523558	6.592751678409559	9.780004670837616	108.18765279007972	108.03281209034546	96.11772364924713	7.572960532505116	1.002283706799317	2.0026266626959592	0.5893743081430252	11.794611738195439	56.01588673092882
164	3440.0	3260.0		(113.533215234721, 106.79893711248893, 96.90256864481843)	#716a60	113.533215234721	106.79893711248893	96.90256864481843	35.70409032807837	37.35307655700232	113.533215234721	71.08278181198452	6.683209701387138	9.282588620490406	108.11945969884856	107.885503914969	97.00153232949513	8.060389219053045	1.0017254146601031	2.0301043620703982	0.559398428744236	11.438170457287876	54.24714571341786
165	3460.0	3280.0		(114.0637732506643, 106.52258635961027, 96.42338352524358)	#726a60	114.0637732506643	106.52258635961027	96.42338352524358	34.350271138782894	39.436705027256195	114.0637732506643	71.04625293321024	6.933061233542592	9.450954240383158	108.19792736935341	107.74979567759078	96.52437555358723	8.017834446002556	1.001210635900684	2.1059997338995182	0.5695446785753072	11.721257360960365	53.736853719063596
166	3480.0	3300.0		(114.19751992914084, 105.99202834366696, 97.36403897254208)	#726961	114.19751992914084	105.99202834366696	97.36403897254208	30.752959747434858	37.58871161647109	114.19751992914084	70.93911879443209	7.499822291505587	8.8179937806514	108.28712134632417	107.35243866253322	97.45031886625333	8.841387678533899	0.9997008611443209	2.278160139966606	0.5314004602858546	11.576024737351371	49.61838886718938
167	3500.0	3320.0		(113.34100974313552, 107.27900797165633, 96.65279007971657)	#716b60	113.34100974313552	107.27900797165633	96.65279007971657	38.20497850432565	37.54595114174519	113.34100974313552	71.17774756120902	6.279393306132586	9.56379255520725	108.12414526129318	108.23884372896367	96.75905225863598	7.641567555093929	1.003063707873951	1.907440333540565	0.5763446757092328	11.441018675456323	56.71190478873361
168	3520.0	3340.0		(113.99291408325952, 106.50132860938884, 95.98051372896369)	#716a5f	113.99291408325952	106.50132860938884	95.98051372896369	35.045239968528705	40.293400052836866	113.99291408325952	71.03695690475378	6.820160391321051	9.648278651011832	108.06804251550044	107.71527822852082	96.08572187776794	7.790683540077507	1.0010796327558595	2.0717047614960933	0.5814360775989484	11.815408105136072	54.744332336976136
169	3540.0	3360.0		(114.13108945969884, 106.49424269264836, 96.45615589016829)	#726a60	114.13108945969884	106.49424269264836	96.45615589016829	34.07567025808068	39.4906250485045	114.13108945969884	71.0433539619754	6.981757612675721	9.430338925665161	108.22868024800707	107.73903060230292	96.55653675819309	8.058355350189098	1.001169782502881	2.1207918377107573	0.5683023338875486	11.733551534598165	53.48557893819074
170	3560.0	3380.0		(113.2621789193977, 106.93534100974314, 96.83613817537643)	#716a60	113.2621789193977	106.93534100974314	96.83613817537643	36.889727689404175	36.98181007718597	113.2621789193977	71.09949877211189	6.4888453891054905	9.342591575236892	108.01565101860055	107.94764698848539	96.9371302037201	7.925906095033701	1.0019609963774834	1.9710638926217308	0.5630143983813157	11.374934365762421	55.21830206461422
171	3580.0	3400.0		(114.05845881310894, 106.41275465013285, 96.15500442869796)	#726a60	114.05845881310894	106.41275465013285	96.15500442869796	34.37688616237074	40.02667505358307	114.05845881310894	71.02119664461237	6.934693335322761	9.53743941476477	108.10759964570416	107.65677503100088	96.25758193091231	7.941400728231749	1.0008575332160996	2.106495504209191	0.5747565513229534	11.792061831812045	53.97901695676124
172	3600.0	3420.0		(114.17803365810451, 106.86005314437556, 96.7378210806023)	#726a60	114.17803365810451	106.86005314437556	96.7378210806023	34.82376841036061	38.95017338080941	114.17803365810451	71.12635108467062	6.850736045044881	9.436404424706101	108.4214171833481	108.04751682905224	96.83904340124003	7.995073419012241	1.0023394093102191	2.0809924796392214	0.5686678602263504	11.660973922682876	54.02072239425487
173	3620.0	3440.0		(114.118689105403, 106.4977856510186, 96.80425155004428)	#726a60	114.118689105403	106.4977856510186	96.80425155004428	33.591160220994496	38.68938217944738	114.118689105403	71.04453458825655	7.0527389644489125	9.265233879722201	108.29332152347209	107.74341466784766	96.90118689105402	8.237648901598757	1.0011864203344472	2.142353266769388	0.5583525766534121	11.644126663112525	52.72144111969136
174	3640.0	3460.0		(114.03454384410983, 106.54561558901683, 97.49424269264836)	#726a61	114.03454384410983	106.54561558901683	97.49424269264836	32.83388668737284	36.986834440172444	114.03454384410983	71.0529628535039	7.147663935782478	8.949432189945616	108.4049158547387	107.77471512843223	97.58475642161204	8.562234103910408	1.0013051946323088	2.1711878547868313	0.5393213585009844	11.453446479611289	51.38660557451209
175	3660.0	3480.0		(113.96014171833481, 106.87865367581931, 97.04251550044287)	#716a61	113.96014171833481	106.87865367581931	97.04251550044287	34.884816753926685	37.85529414507892	113.96014171833481	71.12091839774283	6.8270482971398705	9.28092420032922	108.38135518157662	108.02730646589902	97.14087688219664	8.12411573096896	1.002262849833694	2.073797044736198	0.5592981254709786	11.521464423576413	53.66179837182586
176	3680.0	3500.0		(113.67936226749336, 107.06465899025686, 96.65456155890168)	#716b60	113.67936226749336	107.06465899025686	96.65456155890168	36.68799750273137	38.18920245589979	113.67936226749336	71.14706635511757	6.5290290199294105	9.51108288504139	108.2238441098317	108.1246036935341	96.75866253321523	7.789663208388303	1.0026313367270885	1.983270147978724	0.5731682226877854	11.536417016960147	55.53175025376593
177	3700.0	3520.0		(114.32329495128432, 106.48627103631533, 98.07351638618246)	#726a62	114.32329495128432	106.48627103631533	98.07351638618246	31.062901994985307	36.245399818704435	114.32329495128432	71.0553984838012	7.417903549426397	8.677971336087875	108.64386182462357	107.78376157661648	98.1576439326838	8.927107220615168	1.0013395184545808	2.253276348635658	0.5229622606973411	11.416325134584925	49.47627851807853
178	3720.0	3540.0		(114.26572187776793, 106.52612931798052, 97.60141718334809)	#726a61	114.26572187776793	106.52612931798052	97.60141718334809	32.13351759328164	37.18873540765546	114.26572187776793	71.06002190121924	7.268464440604527	8.91056140511175	108.53358724534986	107.80093532329495	97.69066430469441	8.651885618148071	1.001404673399452	2.2078824435753064	0.5369788808959636	11.499073000837917	50.79541323582095
179	3740.0	3560.0		(114.65810451727192, 106.78299379982285, 96.65456155890168)	#726a60	114.65810451727192	106.78299379982285	96.65456155890168	33.754796811964965	40.03993850860186	114.65810451727192	71.13212165015597	7.054617604341285	9.48668184030581	108.61611160318866	108.06898690876882	96.75584588131089	8.043545563516142	1.0024207302990196	2.1429239259602064	0.5716977378216705	11.82221476216153	53.36425936579802
180	3760.0	3580.0		(113.20106288751107, 107.44375553587246, 97.25243578387953)	#716b61	113.20106288751107	107.44375553587246	97.25243578387953	38.34055314895036	35.92634033363589	113.20106288751107	71.20873146772429	6.266442247739867	9.329169708752083	108.2265721877768	108.35429248892825	97.35434898139947	7.853958271488575	1.0035003447895392	1.9035062956588822	0.5622055538521245	11.238403173892477	56.11057739850623
181	3780.0	3600.0		(114.21257750221434, 106.67227635075288, 97.11426040744021)	#726a61	114.21257750221434	106.67227635075288	97.11426040744021	33.54019892250312	38.17505002093899	114.21257750221434	71.08804908745104	7.055802783940801	9.190911074680486	108.45542072630646	107.9050817360496	97.20984056687334	8.30578279285572	1.0017996430958274	2.143283938346817	0.5538736471155433	11.586940895186752	52.486784632192354
182	3800.0	3620.0		(113.54030115146146, 107.26040744021257, 97.36758193091231)	#716b61	113.54030115146146	107.26040744021257	97.36758193091231	36.70190043266335	36.32228697137775	113.54030115146146	71.18519860895667	6.5236769168970365	9.23445646344343	108.35899025686447	108.26659949512843	97.46651018600531	8.040834817343326	1.0031687108536376	1.9816443830846466	0.5564978312789217	11.306349839417113	54.76072535955208
183	3820.0	3640.0		(114.0637732506643, 107.1302037201063, 97.07085916740478)	#726b61	114.0637732506643	107.1302037201063	97.07085916740478	35.518373729476195	37.98921399617947	114.0637732506643	71.18082495185583	6.726844474632399	9.369426954885363	108.51578387953941	108.25030668733393	97.17145261293179	8.002442397429686	1.00310707562551	2.0433589429471244	0.5646315840418946	11.534149212179667	54.32328347005557
184	3840.0	3660.0		(114.17537643932684, 106.98937112488929, 96.64481842338353)	#726a60	114.17537643932684	106.98937112488929	96.64481842338353	35.405214227970916	39.152857940793155	114.17537643932684	71.15418860501623	6.754476840624745	9.528404637385467	108.44160318866254	108.1511158901683	96.74826395039858	7.8706325049046	1.0027317061632752	2.0517526024673014	0.5742120867908422	11.679616959656036	54.66800954294443
185	3860.0	3680.0		(114.04871567759079, 106.93356953055802, 96.55624446412754)	#726a60	114.04871567759079	106.93356953055802	96.55624446412754	35.59471365638766	39.11118273390235	114.04871567759079	71.13573331272214	6.719877431287213	9.539388096356483	108.34452612931798	108.08242597874225	96.66001771479185	7.845161387264264	1.0024716272123013	2.0412426207430103	0.5748739850976357	11.668619367535776	54.83779914122107
186	3880.0	3700.0		(114.27812223206378, 106.47652790079717, 98.23383525243578)	#726a62	114.27812223206378	106.47652790079717	98.23383525243578	30.82477641603179	35.80119361339329	114.27812223206378	71.05157382998406	7.442500124641816	8.5952433476856	108.65077059344553	107.76955622674933	98.31626217891939	9.011807658672392	1.0012856199881275	2.2607478506336354	0.5179768079731677	11.36965330655368	49.11117269056288
187	3900.0	3720.0		(113.93091231178033, 107.19663418954828, 97.47475642161204)	#716b61	113.93091231178033	107.19663418954828	97.47475642161204	35.44647182302603	36.83214385670305	113.93091231178033	71.19015251484439	6.729251858940966	9.19212840560444	108.55205491585474	108.2850558281665	97.57197519929142	8.164130796117528	1.003238523166874	2.0440902145373285	0.5539470073638493	11.392017170202143	53.793380985721726
188	3920.0	3740.0		(114.38883968113375, 106.87068201948627, 98.32329495128432)	#726a62	114.38883968113375	106.87068201948627	98.32329495128432	31.921931855772392	35.81393007859382	114.38883968113375	71.14322645203843	7.275452827901708	8.708901469109144	108.84510186005315	108.11031165633302	98.40876882196635	8.835935804013149	1.0025772233622743	2.2100052492584648	0.5248262092703452	11.348003289111013	50.12447624520471
189	3940.0	3760.0		(114.02745792736935, 107.24180690876882, 97.45969884853854)	#726b61	114.02745792736935	107.24180690876882	97.45969884853854	35.42582197273455	37.050537141614285	114.02745792736935	71.20454264240495	6.735697575683486	9.223909058257629	108.61035429583704	108.33867976085031	97.55751992914084	8.138473433269477	1.0034413142807015	2.046048177591061	0.5558622109655059	11.42147626824464	53.861463861466746
