# Supplementary material for: Parallel and High Throughput Reaction Monitoring with Computer Vision
Source: Angew Chem Int Ed Engl. 2024 Oct 31;64(1):e202413395. doi: 10.1002/anie.202413395 (PMC11701362; doi:10.1002/anie.202413395)
Supplement: Supplementary file 3 — Supporting Information [file ANIE-64-e202413395-s003.zip › Supporting Info - Machine readable data part 2/Table 2 - esterification in HTE/OT-2 Liquid Handling Robot Files/HPLC_prep_plastic.py]

# -*- coding: utf-8 -*-
"""
Created on Mon Mar 18 14:32:43 2024

@author: Barry
"""

from opentrons import protocol_api as pa

metadata = {
    "apiLevel": "2.11",
    'protocolName': '24 well plate HPLC Prep, plastic plate',
    'description': '''Prepares 24 HPLC vials from a standard 24-well plate.
                      Samples are diluted to 33% of their initial concentration.
                      Using an ACN/H2O 1:1 solvent ratio, the reservoir must
                      contain ACN and H2O, in that order.''',
    'author': 'Barry'
    }

requirements = {"robotType": "OT-2"}
#                "apiLevel": "2.15"}
# This is used if apilevel is 2.15; this requires robot software 7.0.0
# We're currently on 6.3.1 and I don't see an option to update this.
# This isn't a huge problem, the main advantages of 2.15 (as I can see)
# are likely beyond our current needs. If we do update, the apilevel entry
# should be removed from the metadata dictionary.       - Barry

def run(protocol: pa.ProtocolContext):
    #l_tips = protocol.load_labware('opentrons_96_tiprack_300ul', 1)
    r_tips = protocol.load_labware('opentrons_96_filtertiprack_1000ul', 11)
    reservoir = protocol.load_labware('custom_beaker_holder_1', 8)
    hplc_plate = protocol.load_labware("kineticolor_24_wellplate_1700ul", 9)
    s_plate = protocol.load_labware("generic_plastic_24_wellplate_3500ul", 6)
    # List positions of all items loaded into the robot. If unsure of the name
    # of an object, ask Barry.
    
    #l_pipette = protocol.load_instrument('p300_multi_gen2', 'left', tip_racks=[l_tips])
    r_pipette = protocol.load_instrument('p1000_single_gen2', 'right', tip_racks=[r_tips])
    # If only using one pipette, comment out the one not in use.
    
    r_pipette.well_bottom_clearance.dispense = 25
    
    s_vol = 500
    acn_vol = 250
    # This ACN is actually a solution, containing the internal standard,
    # acetophenone. Since we want ~ 1 mg of acetophenone per sample, we want
    # 0.00103 ml per 0.25 ml of ACN. We can therefore make up a stock of
    # 25 ml of ACN, with 0.103 ml IS in. That is what we use here.
    h2o_vol = 750
    
    r_pipette.transfer(acn_vol, reservoir.rows()[0][1], hplc_plate.wells())
    r_pipette.transfer(h2o_vol, reservoir.rows()[0][2], hplc_plate.wells())
    
    protocol.pause("You ready?")
    
    r_pipette.transfer(s_vol, s_plate.wells(), hplc_plate.wells(), new_tip="always")
