# Supplementary material for: Parallel and High Throughput Reaction Monitoring with Computer Vision
Source: Angew Chem Int Ed Engl. 2024 Oct 31;64(1):e202413395. doi: 10.1002/anie.202413395 (PMC11701362; doi:10.1002/anie.202413395)
Supplement: Supplementary file 3 — Supporting Information [file ANIE-64-e202413395-s003.zip › Supporting Info - Machine readable data part 2/Table 2 - esterification in HTE/OT-2 Liquid Handling Robot Files/esterification_vari-PA.py]

# -*- coding: utf-8 -*-
"""
Created on Wed Aug 30 10:45:14 2023

@author: Reid Group
"""

from opentrons import protocol_api as pa

metadata = {
    "apiLevel": "2.11",
    'protocolName': 'Umbelliferone Esterification - varied PA and DMAP',
    'description': '''Prepares a 24-well plate umbelliferone esterification.
                    Reservoir should have umbelliferone mixed with DIPEA,
                    pivalic anhydride, DMAP, and acetonitrile, in that order.''',
    'author': 'Barry'
    }

requirements = {"robotType": "OT-2"}
#                "apiLevel": "2.15"}
# This is used if apilevel is 2.15; this requires robot software 7.0.0
# We're currently on 6.3.1 and I don't see an option to update this.
# This isn't a huge problem, the main advantages of 2.15 (as I can see)
# are likely beyond our current needs. If we do update, the apilevel entry
# should be removed from the metadata dictionary.       - Barry

def run(protocol: pa.ProtocolContext):
    #l_tips = protocol.load_labware('opentrons_96_tiprack_300ul', 1)
    r_tips = protocol.load_labware('opentrons_96_filtertiprack_1000ul', 11)
    reservoir = protocol.load_labware('custom_beaker_holder_1', 8)
    #plate = protocol.load_labware("paradox_24_wellplate_4000ul", 3)
    plate = protocol.load_labware("generic_plastic_24_wellplate_3500ul", 9)
    # List positions of all items loaded into the robot. If unsure of the name
    # of an object, ask Barry.
    
    #l_pipette = protocol.load_instrument('p300_multi_gen2', 'left', tip_racks=[l_tips])
    r_pipette = protocol.load_instrument('p1000_single_gen2', 'right', tip_racks=[r_tips])
    # If only using one pipette, comment out the one not in use.
    
    r_pipette.well_bottom_clearance.dispense = 25
    
    locations = [[(0,0), (0,1)],     # Cond 1
                 [(0,2), (0,3)],     # Cond 2
                 [(0,4), (0,5)],     # Cond 3
                 [(1,0), (1,1)],     # Cond 4
                 [(1,2), (1,3)],     # Cond 5
                 [(1,4), (1,5)],     # Cond 6
                 [(2,0), (2,1)],     # Cond 7
                 [(2,2), (2,3)],     # Cond 8
                 [(2,4), (2,5)],     # Cond 9
                 [(3,0), (3,1)],     # Cond 10
                 [(3,2), (3,3)],     # Cond 11
                 [(3,4), (3,5)]]     # Cond 12
    
    u_vol = 2475
    
    PA_vols = [46, 93, 139, 186,
               46, 93, 139, 186,
               46, 93, 139, 186]
    
    DMAP_vols = [46, 46, 46, 46,
                 93, 93, 93, 93,
                 139, 139, 139, 139]
    
    sol_vols = [233, 186, 140, 93,
                186, 139, 93, 46,
                140, 93, 47, 0]
    
    r_pipette.pick_up_tip()
    for i in range(12):
        for loc in locations[i]:
            r_pipette.transfer(u_vol,
                               reservoir.rows()[0][0],
                               plate.rows()[loc[0]][loc[1]],
                               new_tip="never")
    r_pipette.drop_tip()
    
    r_pipette.pick_up_tip()
    for i in range(12):
        for loc in locations[i]:
            r_pipette.transfer(DMAP_vols[i],
                               reservoir.rows()[0][2],
                               plate.rows()[loc[0]][loc[1]],
                               new_tip="never")
    r_pipette.drop_tip()
    
    r_pipette.pick_up_tip()
    for i in range(12):
        for loc in locations[i]:
            r_pipette.transfer(sol_vols[i],
                               reservoir.rows()[0][3],
                               plate.rows()[loc[0]][loc[1]],
                               new_tip="never")
    r_pipette.drop_tip()
    
    r_pipette.pick_up_tip()
    
    protocol.pause("You ready?")
    
    for i in range(12):
        for loc in locations[i]:
            r_pipette.transfer(PA_vols[i],
                               reservoir.rows()[0][1],
                               plate.rows()[loc[0]][loc[1]],
                               new_tip="never")
    r_pipette.drop_tip()
