# Supplementary material for: Parallel and High Throughput Reaction Monitoring with Computer Vision
Source: Angew Chem Int Ed Engl. 2024 Oct 31;64(1):e202413395. doi: 10.1002/anie.202413395 (PMC11701362; doi:10.1002/anie.202413395)
Supplement: Supplementary file 3 — Supporting Information [file ANIE-64-e202413395-s003.zip › Supporting Info - Machine readable data part 2/Figure 11 - Pd catalyst degradation in HTE/Kineticolor data/Well 5 2021-08-23 13-47-42 multiwell stirrer palladium bistricyclohexylphosphine diacetate boropinocol reaction in toluene.csv]

frame number	Time (s)	normalised time	Well Coordinates	average color	hexcode	red	green	blue	hue	saturation	value	lightness	a_component	b_component	x	y	z	delta_e	light_ratio	a_ratio	b_ratio	chroma_ab	hue_ab
1	83.33333333333333	0.0	(349, 118)	(121.50952480636383, 101.97215825832112, 80.14109273602679)	#796550	121.50952480636383	101.97215825832112	80.14109273602679	31.663369042137052	86.81582941540286	121.50952480636383	70.35349171545587	8.716071434750727	16.591127473525358	107.17925476240318	105.19762178982624	80.35940339124974	0.0	1.0	1.0	1.0	18.74127562623328	62.28501834365139
2	91.66666666666667	8.333333333333343		(120.26899727862676, 101.2505756751099, 78.90391459074733)	#78654e	120.26899727862676	101.2505756751099	78.90391459074733	32.41380357386855	87.704199121013	120.26899727862676	70.1288375425707	8.401809385364277	16.883362669062695	106.10027004396065	104.37872073895751	79.12738120159095	0.48438780185925606	0.9968067800558671	0.963944530315172	1.017613944320762	18.858375750925504	63.543299359642056
3	100.0	16.66666666666667		(120.24429558300189, 100.80845719070547, 79.44944525853046)	#78644f	120.24429558300189	100.80845719070547	79.44944525853046	31.414276697609264	86.51293420867086	120.24429558300189	70.03032506107782	8.778652035992929	16.417192033067284	106.06021561649571	104.02097121415115	79.6630353778522	0.37229901369878166	0.9954065299888014	1.007179909172462	0.9895163580211397	18.61689893133791	61.865554314182006
4	108.33333333333333	25.0		(120.38455097341428, 100.74628427883609, 78.58656060288884)	#78644e	120.38455097341428	100.74628427883609	78.58656060288884	31.809745128187146	88.53700460981747	120.38455097341428	70.02071348647245	8.673132085586733	16.874171271565118	105.93709022398996	103.98611047310027	78.8081578396483	0.43897486146788306	0.9952699116864114	0.9950735432258165	1.0170599495719272	18.972634932347894	62.79735160670751
5	116.66666666666667	33.33333333333334		(120.47958970064894, 100.6803433117019, 79.18714674481892)	#78644f	120.47958970064894	100.6803433117019	79.18714674481892	31.230697476350294	87.39715150009297	120.47958970064894	70.0123390886375	8.88375756730081	16.530375332618807	106.08333472890935	103.95574326564791	79.40207871048774	0.3849604868806769	0.9951508785349538	1.0192387285723157	0.9963382753219457	18.766311762086517	61.74551798914721
6	125.0	41.66666666666667		(120.23822482729747, 100.88465564161608, 78.57274440025121)	#78644e	120.23822482729747	100.88465564161608	78.57274440025121	32.13006692256677	88.36372563015993	120.23822482729747	70.04452311623697	8.532809967644717	16.922057599219677	105.90552229432699	104.07248116391041	78.79586351266485	0.4884271785242862	0.9956083402303822	0.9789743041371423	1.01994621078178	18.951645821280152	63.24084591304395
7	133.33333333333334	50.000000000000014		(120.24052752773707, 100.77935943060498, 78.45384132300607)	#78644e	120.24052752773707	100.77935943060498	78.45384132300607	32.05640858652907	88.61908044896403	120.24052752773707	70.02070566034564	8.569428163354598	16.947060213600018	105.85022817667993	103.98608209127066	78.67709650408206	0.5088604160068317	0.995269800446349	0.9831755312592475	1.0214531978397867	18.990469950221865	63.17616138181086
8	141.66666666666666	58.33333333333333		(120.17626125183169, 100.73477077663806, 78.35922126857861)	#78644e	120.17626125183169	100.73477077663806	78.35922126857861	32.10492591109331	88.73087816723046	120.17626125183169	70.00730161706201	8.550450738529447	16.97635355097704	105.78599120787105	103.93747925476241	78.5829767636592	0.5437618320474359	0.9950792762384272	0.9809982401519846	1.0232188004140401	19.00807164653452	63.26705423699071
9	150.0	66.66666666666667		(120.69164747749633, 101.04123927150931, 79.22985137115344)	#78654f	120.69164747749633	101.04123927150931	79.22985137115344	31.563593402099333	87.60140596381194	120.69164747749633	70.1035792903558	8.757882348216285	16.662308199475028	106.30766171237178	104.28691695834205	79.44796525015701	0.26319397495183744	0.9964477608856879	1.0047969906830798	1.0042902886535743	18.823735488990785	62.2731177945369
10	158.33333333333334	75.00000000000001		(120.32342474356291, 101.15407159305003, 77.75549508059451)	#78654d	120.32342474356291	101.15407159305003	77.75549508059451	32.98057015839919	90.21370599441532	120.32342474356291	70.10655925489851	8.219809576762716	17.478900227498386	105.86733933431023	104.2977451517689	77.98948084571906	1.0466097336005817	0.996490117909768	0.943063585274275	1.0535088863243114	19.315207030759034	64.81378668831665
11	166.66666666666666	83.33333333333333		(120.53945991207871, 100.55411346033075, 78.68620473100272)	#78644e	120.53945991207871	100.55411346033075	78.68620473100272	31.34940204968665	88.54013514710402	120.53945991207871	69.98550139174795	8.868197687434186	16.759709078798846	105.97335147582164	103.85846435210384	78.904883818296	0.43241072227081034	0.9947694092398959	1.0174535344073634	1.01016094931116	18.96134959936622	62.11498540408332
12	175.0	91.66666666666667		(120.97194892191752, 100.86141930081641, 79.41281138790036)	#78644f	120.97194892191752	100.86141930081641	79.41281138790036	30.965909090909086	87.60361526468158	120.97194892191752	70.0775538365989	9.010800768959882	16.518349583928238	106.42585723257274	104.19238102574839	79.62729746702954	0.41024835727358017	0.9960778367622035	1.0338144697890013	0.9956134452156279	18.816227131780437	61.38742340631787
13	183.33333333333334	100.00000000000001		(120.0332844881725, 101.01381620263764, 78.04375130835253)	#78654e	120.0332844881725	101.01381620263764	78.04375130835253	32.82255813025964	89.20301570110865	120.0332844881725	70.06189250866366	8.259387754981805	17.243107875443275	105.7393426836927	104.1355197153025	78.27345195729538	0.8477431953452536	0.9958552276556282	0.9476044129298737	1.0392969316255505	19.11915937721419	64.40574377206163
14	191.66666666666666	108.33333333333333		(120.30290977601005, 101.03119112413648, 78.45446933221687)	#78654e	120.30290977601005	101.03119112413648	78.45446933221687	32.369266169776395	88.70402497359433	120.30290977601005	70.0801245979238	8.44319392743731	17.04775907119491	105.95898890517061	104.20171662131044	78.68023655013606	0.5980837156582912	0.9961143773981012	0.9686926031577182	1.0275226381328337	19.02402725623107	63.65230014431334
15	200.0	116.66666666666667		(120.54594934059033, 100.90244923592212, 78.20452166631777)	#78644e	120.54594934059033	100.90244923592212	78.20452166631777	32.16414110201961	89.56803705144412	120.54594934059033	70.0624326574002	8.554295653068976	17.15583333474251	105.98817877328867	104.13748047938036	78.43150094201381	0.6555756924322373	0.99586290529498	0.9814393694575798	1.0340366175908333	19.170252776882656	63.49809374285717
16	208.33333333333334	125.00000000000001		(120.99037052543437, 101.01360686623404, 78.04877538203894)	#78654e	120.99037052543437	101.01360686623404	78.04877538203894	32.08753388062321	90.5039526204602	120.99037052543437	70.10849477143329	8.619438561287495	17.320680109681618	106.20925476240319	104.30477857232573	78.27842369688088	0.7756342332160931	0.9965176292171328	0.9889132536158481	1.0439724568038198	19.34685195513033	63.543290796686925
17	216.66666666666666	133.33333333333331		(121.56269625287838, 101.49194054846137, 78.56039355243877)	#79654e	121.56269625287838	101.49194054846137	78.56039355243877	31.995794024009104	90.2051988531182	121.56269625287838	70.24458323865422	8.664760050034692	17.270410806186874	106.74030144442119	104.80009984090432	78.789709022399	0.6898693793410968	0.998451981925188	0.994113014664903	1.0409425660640277	19.322141603329936	63.35656286383501
18	225.0	141.66666666666669		(121.29914172074524, 101.0023027004396, 78.38245760937826)	#79654e	121.29914172074524	101.0023027004396	78.38245760937826	31.6238482437699	90.22120266599478	121.29914172074524	70.12197845859362	8.8168485082033	17.15977043895367	106.4237848021771	104.3537853485451	78.60865606028888	0.6221810257214063	0.9967092854779886	1.0115622128853576	1.0342739193786379	19.292344054940422	62.80548259757448
19	233.33333333333334	150.0		(114.73414276742726, 96.25518107598911, 74.7500523341009)	#72604a	114.73414276742726	96.25518107598911	74.7500523341009	32.270528365898095	88.86581460904786	114.73414276742726	68.70772506173647	8.354790673529788	16.782600052773656	101.00884655641616	99.29680340799666	74.96510362151979	1.6957987544302382	0.9766071787826012	0.9585500458634927	1.0115406610885145	18.747218239777833	63.53474988093755
20	241.66666666666666	158.33333333333331		(120.63345195729538, 100.86267531923802, 77.98932384341637)	#78644d	120.63345195729538	100.86267531923802	77.98932384341637	32.182650912321876	90.14292878635908	120.63345195729538	70.05716671834858	8.562081570736456	17.265903328234167	105.9756855767218	104.11836593468705	78.21805735817458	0.7528903215128837	0.9957880555764627	0.9823326523690113	1.0406708860374654	19.272276942900973	63.62339979678015
21	250.0	166.66666666666669		(118.89072639732049, 99.07912916056102, 76.86372200125602)	#76634c	118.89072639732049	99.07912916056102	76.86372200125602	31.71590382690038	90.14063960869174	118.89072639732049	69.56691027500162	8.717163629011537	17.0562951321656	104.34373037471217	102.34903774544694	77.08587607284906	0.9138339597543103	0.9888195820665792	1.000125308089658	1.0280371336657208	19.154794318146504	62.929247040321826
22	258.3333333333333	175.0		(119.92233619426418, 100.13795268997279, 77.53066778312748)	#77644d	119.92233619426418	100.13795268997279	77.53066778312748	31.997728451149367	90.14063424622383	119.92233619426418	69.85848218602345	8.623217020289452	17.181604062710186	105.31084362570651	103.39887960016748	77.75674063219593	0.7760921201050832	0.9929639664306289	0.9893467584385476	1.0355899012967658	19.224135609872004	63.3485382575168
23	266.6666666666667	183.33333333333337		(133.09441071802385, 111.34728909357337, 88.12643918777475)	#856f58	133.09441071802385	111.34728909357337	88.12643918777475	30.983185296910786	86.1556295140549	133.09441071802385	72.94326027152364	9.250704883159155	16.80467375399659	117.35920870839438	114.94903957295372	88.35864768683274	2.6529862630736543	1.0368108034572336	1.0613388098538132	1.0128711132388073	19.182611939294567	61.167917651905604
24	275.0	191.66666666666669		(132.80447979903704, 110.83713627799874, 88.76868327402136)	#846e58	132.80447979903704	110.83713627799874	88.76868327402136	30.068882244163543	84.55383531392306	132.80447979903704	72.82473473828763	9.569950225851665	16.27619318901914	117.18744400251202	114.4901094054846	88.98936780406113	2.6335023583327364	1.0351260891616678	1.097966015709388	0.9810179094212396	18.881165537422508	59.545652538843626
25	283.3333333333333	200.0		(132.34959179401298, 111.05442746493615, 87.62717186518735)	#846f57	132.34959179401298	111.05442746493615	87.62717186518735	31.430216393074303	86.16737631952728	132.34959179401298	72.84642460778537	9.047528480006118	16.894316698003188	116.80360686623403	114.57400096922755	87.86144442118483	2.53308149974437	1.0354343875697334	1.0380282616700318	1.0182741784704887	19.164438637459515	61.82931153155878
26	291.6666666666667	208.33333333333337		(133.46933221687252, 111.40736864140673, 88.2874188821436)	#856f58	133.46933221687252	111.40736864140673	88.2874188821436	30.702484316650754	86.32236116709512	133.46933221687252	72.97339319256652	9.382191051003574	16.774272730240327	117.59374084153232	115.06590926941595	88.51861837973624	2.709454055336715	1.037239110856172	1.0764242951930207	1.0110387468848767	19.21982660031083	60.78082951410044
27	300.0	216.66666666666669		(132.99288256227757, 110.9656688298095, 87.90140255390412)	#846e57	132.99288256227757	110.9656688298095	87.90140255390412	30.689965738479682	86.45821626394797	132.99288256227757	72.85796457890606	9.380618209046398	16.774439483445857	117.14615030353778	114.6186516935315	88.13204521666317	2.5976162210700533	1.0355984159759903	1.07624384211058	1.0110487976307223	19.21920440516933	60.78516447554497
28	308.3333333333333	225.0		(132.55662549717397, 110.7827088130626, 87.56437094410718)	#846e57	132.55662549717397	110.7827088130626	87.56437094410718	30.9631132286161	86.55187824826326	132.55662549717397	72.79863814743882	9.25871047966531	16.845486650448784	116.80826041448609	114.38922791710279	87.79655432279672	2.517517983608045	1.0347551539001407	1.062257296647558	1.0153310362619605	19.22223036582156	61.20567896836536
29	316.6666666666667	233.33333333333337		(133.0661503035378, 111.51601423487544, 88.17437722419929)	#856f58	133.0661503035378	111.51601423487544	88.17437722419929	31.19721331045287	86.0279049864943	133.0661503035378	72.97744244399327	9.156938797945768	16.838297213323262	117.40725350638478	115.08162021352312	88.40779359430606	2.672185311312491	1.0372966666551526	1.050580971770988	1.0148977060294615	19.167101533448776	61.461936059826314
30	325.0	241.66666666666669		(132.9336403600586, 111.2516223571279, 87.44714255809085)	#846f57	132.9336403600586	111.2516223571279	87.44714255809085	31.39984076506404	87.25448959409407	132.9336403600586	72.91400446070084	9.104189206229684	17.102030346631846	117.11491521875652	114.83564746284279	87.68518735608122	2.639674727849656	1.0363949632464717	1.0445289801012347	1.0307937404448095	19.374356843001156	61.97159504383785
31	333.3333333333333	250.0		(132.87879422231526, 110.97487963156793, 87.70504500732677)	#846e57	132.87879422231526	110.97487963156793	87.70504500732677	30.90711091545216	86.6903264530643	132.87879422231526	72.85414123937684	9.293994252543348	16.868181448690688	117.05383085618588	114.6038570546368	87.93774335356919	2.58147278311557	1.035544071274171	1.0663054246536414	1.016698923904203	19.2591244492646	61.14620954381306
32	341.6666666666667	258.33333333333337		(134.01339752983043, 111.80196776219384, 87.53799455725351)	#866f57	134.01339752983043	111.80196776219384	87.53799455725351	31.3249224144532	88.43315650861784	134.01339752983043	73.0786582258254	9.194490311148273	17.336516070502373	117.8327737073477	115.47479845300397	87.78063428930292	2.8654879673515357	1.0387353412591294	1.0548892789577313	1.0449269405088015	19.623797836927146	62.06057873279171
33	350.0	266.6666666666667		(134.14590747330962, 112.20703370316097, 87.58383922964204)	#867057	134.14590747330962	112.20703370316097	87.58383922964204	31.72951125537815	88.51054516514128	134.14590747330962	73.16933876529055	9.025569007512225	17.467289058405978	118.03244295583004	115.82781163701068	87.83007117437724	2.9652053012276247	1.0400242686066434	1.0355088384805498	1.0528090442484226	19.661309289039586	62.67402975023866
34	358.3333333333333	275.0		(133.97404228595352, 112.0341218337869, 87.36968808875864)	#857057	133.97404228595352	112.0341218337869	87.36968808875864	31.753814642297286	88.70457379287929	133.97404228595352	73.12487992409922	9.01641407124637	17.501267958495646	117.85179610634289	115.65464662549718	87.61633242620891	2.932431415171797	1.0393923335014017	1.034458487260463	1.054857060583894	19.687308166919006	62.743095090905435
35	366.6666666666667	283.33333333333337		(137.8944944525853, 115.48063638266694, 90.74670295164329)	#89735a	137.8944944525853	115.48063638266694	90.74670295164329	31.476257076257085	87.1875768533615	137.8944944525853	74.022473131735	9.181479611217402	17.321120007467748	121.51664015072221	119.18429513292861	90.99404228595351	3.769737192873693	1.0521506655436277	1.0533965537055037	1.0439989708419302	19.604100748677567	62.07308934115251
36	375.0	291.6666666666667		(138.5438559765543, 115.73351475821646, 91.17186518735608)	#8a735b	138.5438559765543	115.73351475821646	91.17186518735608	31.109078375225387	87.19157963446474	138.5438559765543	74.10419405449383	9.353301261753321	17.248459334434642	121.99825204102993	119.50917050868746	91.41748168306468	3.860817926793884	1.0533122414763385	1.073109752687659	1.0396194810725308	19.62125362724721	61.53040472358518
37	383.3333333333333	300.0		(138.2068243667574, 115.77726606656897, 91.0692903495918)	#8a735b	138.2068243667574	115.77726606656897	91.0692903495918	31.45006572636514	86.97161829346243	138.2068243667574	74.0978626002558	9.193482327898849	17.28847794546935	121.82615449026585	119.48397921708185	91.31637010676157	3.83855860506966	1.0532222465935877	1.0547736324469184	1.0420315299883485	19.580898523417368	61.997324567418374
38	391.6666666666667	308.33333333333337		(137.78438350429138, 116.05421812853255, 90.48126439187774)	#89745a	137.78438350429138	116.05421812853255	90.48126439187774	32.437125775002556	87.54472072148721	137.78438350429138	74.13403928702007	8.77768433044368	17.643439400799554	121.58740841532342	119.62796499685994	90.73699392924429	3.9247543212358105	1.0537364596892305	1.0070688837458701	1.0634261854086398	19.70631107271482	63.549464311507734
39	400.0	316.6666666666667		(138.09880678249948, 115.79212895122461, 90.45865606028889)	#8a735a	138.09880678249948	115.79212895122461	90.45865606028889	31.90603619873712	87.96772917304584	138.09880678249948	74.09446108995567	9.022654020257981	17.58785583956457	121.65570651036215	119.47044691019468	90.71199078919824	3.8835952644873943	1.053173897745262	1.0351744002791117	1.0600759874595442	19.767168704763538	62.841959824435875
40	408.3333333333333	325.0		(138.01088549298723, 116.04102993510571, 90.9987439815784)	#8a745a	138.01088549298723	116.04102993510571	90.9987439815784	31.960619297612844	86.86340966936558	138.01088549298723	74.14279626567655	8.968960108319434	17.39982420059858	121.79780196776218	119.662835773498	91.24916684111368	3.8828819260854965	1.0538609308198446	1.0290140661950575	1.0487427227814186	19.575395976489503	62.73058378635781
41	416.6666666666667	333.33333333333337		(137.90496127276532, 115.91961482101738, 90.8195520200963)	#89735a	137.90496127276532	115.91961482101738	90.8195520200963	31.984510530083103	87.0656084350883	137.90496127276532	74.11283286582574	8.961663643889006	17.43827619839098	121.67242202218965	119.54354791500941	91.0705526481055	3.8614275054822764	1.053435032984212	1.0281769385412687	1.0510603469364832	19.60624625055932	62.80102142473526
42	425.0	341.6666666666667		(138.31128323215407, 115.92296420347499, 90.52271299979067)	#8a735a	138.31128323215407	115.92296420347499	90.52271299979067	31.890786119166314	88.10622766617274	138.31128323215407	74.130788109524	9.03745981821491	17.61773462318379	121.81319028679087	119.61502035168516	90.7767155118275	3.927490392272861	1.0536902476616992	1.03687307818323	1.061876876740089	19.800511438313354	62.84330419450021
43	433.3333333333333	350.0		(137.87418882143604, 115.82415742097551, 90.37429348963785)	#89735a	137.87418882143604	115.82415742097551	90.37429348963785	32.147267382672204	87.851637881951	137.87418882143604	74.09078400417529	8.91107092086707	17.62364169290047	121.53870002093363	119.45581942432489	90.62879212895122	3.8821983545562238	1.0531216318848091	1.0223724056848462	1.0622329146119036	19.748415923219323	63.17739519948634
44	441.6666666666667	358.33333333333337		(137.93887377014863, 115.93259367804062, 90.18275068034332)	#89735a	137.93887377014863	115.93259367804062	90.18275068034332	32.35167513402387	88.28411494929689	137.93887377014863	74.11528928687946	8.834860360817098	17.761451943356143	121.56570232363408	119.55332423487545	90.4402491103203	3.9414326255828724	1.0534699483948593	1.0136287233251395	1.0705391765386822	19.837437655385006	63.55343550617014
45	450.0	366.6666666666667		(137.9642034749843, 115.74607494243249, 90.144651454888)	#89735a	137.9642034749843	115.74607494243249	90.144651454888	32.12253867637918	88.38514236292872	137.9642034749843	74.07822636804221	8.936841574966547	17.717629394759314	121.51267322587395	119.40587401716559	90.40066568976346	3.8976139195066706	1.0529431384536108	1.0253290879805799	1.0678978522123663	19.843929265800405	63.23344416996855
46	458.3333333333333	375.0		(138.4601214151141, 115.73037471216244, 90.44588653966925)	#8a735a	138.4601214151141	115.73037471216244	90.44588653966925	31.59624003766938	88.42712087858922	138.4601214151141	74.09788890677864	9.176941689858442	17.600477707187643	121.8110529621101	119.48408387691019	90.69873142139419	3.905342444987756	1.053222620512809	1.0528759153200877	1.0608367475491294	19.849258784656698	62.46232908124182
47	466.6666666666667	383.33333333333337		(138.11743772241994, 115.8536738538832, 90.15574628427883)	#8a735a	138.11743772241994	115.8536738538832	90.15574628427883	32.14806667452305	88.5495091597743	138.11743772241994	74.1070470866428	8.933153594334387	17.76120219372226	121.62333263554532	119.52052317563324	90.41272555997487	3.937686813272424	1.053352794291549	1.0249059637944407	1.070524123334234	19.88118549046444	63.29948631454452
48	475.0	391.6666666666667		(138.0355871886121, 115.87816621310446, 89.90182122671132)	#8a7359	138.0355871886121	115.87816621310446	89.90182122671132	32.380194402766	88.91989790656908	138.0355871886121	74.10772893279318	8.83948519097072	17.889896600854804	121.54003349382458	119.52323645593471	90.16158467657526	3.974459621806337	1.053362486008815	1.0141593328076621	1.078280944402477	19.954570875633156	63.70579793897842
49	483.3333333333333	400.0		(138.0688716767846, 115.88067824994766, 90.12267113250995)	#8a735a	138.0688716767846	115.88067824994766	90.12267113250995	32.23363706617649	88.55204645556474	138.0688716767846	74.1103118893751	8.895078114192323	17.783306976381464	121.60129160561021	119.53351522503664	90.38025120368434	3.9455079745808908	1.0533991999873105	1.0205375415726747	1.0718564488615063	19.883873407206174	63.426122500502515
50	491.6666666666667	408.33333333333337		(138.1052962110111, 115.67636592003349, 89.99183588025957)	#8a7359	138.1052962110111	115.67636592003349	89.99183588025957	32.0299515310784	88.83752267976702	138.1052962110111	74.06985520034978	8.991405911984884	17.78034631919805	121.52963575465773	119.372587159305	90.24868118065731	3.9117014314885608	1.0528241512151906	1.0315892864457725	1.071678000640423	19.92450991880845	63.17457188354339
51	500.0	416.6666666666667		(137.95038727234666, 115.87711953108645, 89.58907263973205)	#897359	137.95038727234666	115.87711953108645	89.58907263973205	32.614556189453815	89.39543755662082	137.95038727234666	74.10289052178972	8.746327234760543	18.039098807802034	121.43541134603308	119.50398378480217	89.85195310864559	4.019393960195848	1.0532937131464386	1.003471265722902	1.0872738357647616	20.04762644043326	64.13339244456579
52	508.3333333333333	425.0		(138.23445677203264, 115.49675528574419, 89.83253087711954)	#8a7359	138.23445677203264	115.49675528574419	89.83253087711954	31.813888312227522	89.28664669733742	138.23445677203264	74.03846812190953	9.100270881737815	17.807292934877594	121.5053841323006	119.24783561230898	90.08917312120579	3.899451084520922	1.0523780173037824	1.0440794284286492	1.0733021588371787	19.997865180802343	62.931068928345994
53	516.6666666666666	433.3333333333333		(138.0033493824576, 115.77161398367176, 89.3966924848231)	#8a7359	138.0033493824576	115.77161398367176	89.3966924848231	32.55717201994884	89.81446873833887	138.0033493824576	74.0831861295544	8.781948342042266	18.10275028110646	121.39018002930707	119.42559878166212	89.6604416998116	4.024917850325824	1.0530136361843028	1.0075580963034436	1.0911103124241084	20.120441953953172	64.12119712710818
54	525.0	441.6666666666667		(137.6801339752983, 115.36738538831902, 89.26648524178354)	#897359	137.6801339752983	115.36738538831902	89.26648524178354	32.34736587221972	89.6678414713136	137.6801339752983	73.98578097088355	8.86380029254391	18.002663222351046	121.08045216663177	119.03861993719906	89.5274942432489	3.8997156589593986	1.05162912553251	1.0169490187063168	1.085077747192172	20.06646054299294	63.78618656572911
55	533.3333333333334	450.00000000000006		(137.72807201172284, 115.45656269625287, 89.62340380992255)	#897359	137.72807201172284	115.45656269625287	89.62340380992255	32.221187488032854	89.06456187388571	137.72807201172284	74.00712491997365	8.90557035913192	17.85881639366633	121.2029704835671	119.1233452208499	89.88173539878585	3.871947912065016	1.0519325070501813	1.0217413230031211	1.0764076415038	19.956114511701276	63.49616392524585
56	541.6666666666666	458.3333333333333		(137.92170818505338, 115.56060288884237, 88.70232363407996)	#897358	137.92170818505338	115.56060288884237	88.70232363407996	32.74109926378333	91.00049024667149	137.92170818505338	74.03456900202382	8.724964133041857	18.37157981494828	121.14588863303328	119.2323441846347	88.9709064266276	4.089060969201567	1.0523225954648567	1.0010202645030735	1.107313523102273	20.33814013177906	64.59619122438428
57	550.0	466.6666666666667		(138.01339752983043, 115.45070127695206, 89.26564789616914)	#8a7359	138.01339752983043	115.45070127695206	89.26564789616914	32.22924575295876	90.0686192722474	138.01339752983043	74.01768398250033	8.932562411653134	18.05766627694101	121.26941176470586	119.16527451538623	89.52749842997696	3.9527091184240155	1.05208259288486	1.0248381370578565	1.0883929561602022	20.146215093844578	63.67983807925827
58	558.3333333333334	475.00000000000006		(138.01067615658363, 115.54490265857233, 88.9981159723676)	#8a7358	138.01067615658363	115.54490265857233	88.9981159723676	32.497939205494305	90.55968128722827	138.01067615658363	74.03611295848494	8.82515299920328	18.224334693473445	121.24377433535692	119.23847825204103	89.26358383922965	4.030007919421856	1.0523445411625536	1.0125149920201029	1.0984385915034536	20.24869626615715	64.16136549307856
59	566.6666666666666	483.3333333333333		(138.27150931546996, 115.6037261879841, 88.84069499685995)	#8a7358	138.27150931546996	115.6037261879841	88.84069499685995	32.48544240273409	91.16019427029794	138.27150931546996	74.05933223788905	8.850040296898564	18.34384927996682	121.35833368222734	119.33075274649362	89.1083253087712	4.101613751257962	1.0526745785045242	1.0153703263162468	1.1056421155969236	20.36713086477493	64.24488740745281
60	575.0	491.6666666666667		(138.1122043123299, 115.26062382248273, 88.63701067615658)	#8a7358	138.1122043123299	115.26062382248273	88.63701067615658	32.287226615554516	91.34728129234482	138.1122043123299	73.98150696744977	8.939799129082548	18.314795054048272	121.13317563324262	119.02165901402554	88.90324680761985	4.022881887162127	1.0515683751229772	1.0256684099030928	1.1038909250304652	20.380179742586574	63.9821183603209
61	583.3333333333334	500.00000000000006		(137.94599120787106, 115.38434163701068, 88.56646430814318)	#897358	137.94599120787106	115.38434163701068	88.56646430814318	32.58582535631618	91.280502239866	137.94599120787106	73.99923031477898	8.800938355753685	18.380556253324798	121.07597446095878	119.09200272555998	88.83464308143186	4.062101388056368	1.0518202936404104	1.0097368317410291	1.1078545615814748	20.378944136618408	64.41406867031267
62	591.6666666666666	508.3333333333333		(138.1758425790245, 115.41867280720118, 88.78794222315261)	#8a7358	138.1758425790245	115.41867280720118	88.78794222315261	32.35294117647058	91.14411286144113	138.1758425790245	74.0170922370465	8.906883022774814	18.298726329467474	121.2435398785849	119.16292447561231	89.0542495289931	4.046513523607476	1.0520741818530917	1.0218919256746022	1.1029224119136538	20.35131323679483	64.04555273920339
63	600.0	516.6666666666666		(137.97467029516432, 115.23592212685786, 88.19928825622776)	#897358	137.97467029516432	115.23592212685786	88.19928825622776	32.59036828625141	91.99313462953549	137.97467029516432	73.96914198218029	8.815483107221745	18.516277435789362	120.970581955202	118.97259897215827	88.46965459493407	4.097439677297632	1.051392620018746	1.011405559628007	1.1160349087387815	20.50768813135294	64.541174862822
64	608.3333333333334	525.0		(138.0680343311702, 115.4651454888005, 88.17626125183169)	#8a7358	138.0680343311702	115.4651454888005	88.17626125183169	32.817696248526225	92.14589167479089	138.0680343311702	74.02015744618198	8.718172840908922	18.614789377830032	121.08278417416787	119.17509788779569	88.44915009420139	4.188036473065044	1.052117750538323	1.0002410955639736	1.1219725366786466	20.55521640034314	64.90411867299082
65	616.6666666666666	533.3333333333333		(138.03495917940128, 115.41050868746075, 88.33870630102575)	#8a7358	138.03495917940128	115.41050868746075	88.33870630102575	32.684720660154426	91.80677532215232	138.03495917940128	74.00794073937536	8.770115430891678	18.511271827328613	121.0821289512246	119.12658443165166	88.6094243248901	4.128543661073172	1.0519441030546128	1.0062004994504152	1.1157332048028232	20.483703506358765	64.64973331589601
66	625.0	541.6666666666666		(137.98639313376597, 115.36215197822901, 87.82520410299351)	#897357	137.98639313376597	115.36215197822901	87.82520410299351	32.93815207411734	92.69829374007263	137.98639313376597	73.99450521908336	8.673434220584308	18.750233672835193	120.94064056939501	119.07324617961063	88.10057358174586	4.233265506146263	1.0517531314345212	0.9951082073517175	1.1301361949484834	20.659131733079338	65.17580583526016
67	633.3333333333334	550.0		(138.2482729746703, 115.0353778522085, 87.64894285116182)	#8a7357	138.2482729746703	115.0353778522085	87.64894285116182	32.474463516649905	93.33085255870577	138.2482729746703	73.93879410321378	8.904571163620867	18.7459914640677	120.93240946200545	118.85224609796944	87.92280720117229	4.187286015688769	1.050961257221726	1.021626684714698	1.1298805035390682	20.75339932586677	64.59172025103211
68	641.6666666666666	558.3333333333333		(137.8882143604773, 115.32384341637011, 87.65417626125183)	#897357	137.8882143604773	115.32384341637011	87.65417626125183	33.04890652086945	92.8990180539615	137.8882143604773	73.98182765709295	8.625099500709387	18.81601883962356	120.84645174795898	119.02293158048984	87.93087293280301	4.257139789705871	1.0515729333849106	0.9895627365238613	1.1341012760976301	20.69866919321641	65.37369018810087
69	650.0	566.6666666666666		(137.86162863722, 115.3194473518945, 86.8568138999372)	#897356	137.86162863722	115.3194473518945	86.8568138999372	33.482290170326294	94.34262373493884	137.86162863722	73.97760588153311	8.453067502589008	19.21793689814941	120.67258949131252	119.00617938036426	87.14144023445677	4.483692932214243	1.0515129253390143	0.9698254042396749	1.1583261552788189	20.99484338652182	66.25756149671278
70	658.3333333333334	575.0		(138.2497383294955, 115.30395645802805, 87.61042495289931)	#8a7357	138.2497383294955	115.30395645802805	87.61042495289931	32.81268602420795	93.40361194938366	138.2497383294955	73.99376026896364	8.751005025220248	18.85908287520128	121.00868327402134	119.07028923592213	87.8873602679506	4.289102143968084	1.0517425427614993	1.0040079513724776	1.1366968824327897	20.790504944448564	65.10772350003343
71	666.6666666666666	583.3333333333333		(137.99246388947037, 114.88549298723048, 87.08415323424744)	#897257	137.99246388947037	114.88549298723048	87.08415323424744	32.766366899818664	94.07484185136303	137.99246388947037	73.89512466631973	8.781277658852726	18.961067858075943	120.64764077873141	118.67920538622568	87.36216663177726	4.261928347195673	1.0503405426583228	1.0074811484268043	1.1428438415853488	20.895763485463426	65.15013243315127
72	675.0	591.6666666666666		(138.1350219803224, 115.2497383294955, 86.83399623194474)	#8a7356	138.1350219803224	115.2497383294955	86.83399623194474	33.23412155958622	94.70271462149421	138.1350219803224	73.97546569922166	8.580250423506131	19.22635482229449	120.78037889889052	118.99768763868538	87.11815365292024	4.481246039426141	1.0514825049254817	0.9844171755289796	1.158833530329641	21.054059396772956	65.94996557393495
73	683.3333333333334	600.0		(137.91940548461378, 114.98576512455516, 86.41783546158678)	#897256	137.91940548461378	114.98576512455516	86.41783546158678	33.28201021855679	95.2215557319596	137.91940548461378	73.91063710208815	8.563296017957855	19.33053568857044	120.5096629683902	118.74065436675737	86.70351475821646	4.49232467640886	1.0505610354212285	0.9824719866127116	1.1651128423560355	21.14236620386347	66.1069827118504
74	691.6666666666666	608.3333333333333		(137.97362361314632, 115.06280092108018, 86.20263763868537)	#897356	137.97362361314632	115.06280092108018	86.20263763868537	33.44749504670253	95.68206645425578	137.97362361314632	73.92827425077253	8.495390687407344	19.471769495743672	120.51707138371361	118.81054567720327	86.49123927150933	4.59628857092579	1.050811728716676	0.9746811681162301	1.1736254529304886	21.244327954234308	66.4287086185962
75	700.0	616.6666666666666		(137.791919614821, 114.8210173749215, 85.90265857232573)	#897255	137.791919614821	114.8210173749215	85.90265857232573	33.43854765506808	96.0271226558417	137.791919614821	73.86976027094062	8.502056338611618	19.527501432769668	120.2930877119531	118.57877579024492	86.1918421603517	4.5860919140586685	1.0499800147760436	0.975445922197719	1.1769845939602306	21.298081467393896	66.47222813339849
76	708.3333333333334	625.0		(137.7873142139418, 115.02344567720327, 85.86351266485242)	#897355	137.7873142139418	115.02344567720327	85.86351266485242	33.69545234639574	96.09425563270081	137.7873142139418	73.91097608427324	8.382167307103005	19.617802119645454	120.34575465773499	118.74199740422861	86.15511199497593	4.682728522379481	1.0505658536921747	0.9616909831284246	1.18242730344576	21.333515621430802	66.86426448086247
77	716.6666666666666	633.3333333333333		(137.87083943897844, 114.9671341846347, 85.39124973832949)	#897255	137.87083943897844	114.9671341846347	85.39124973832949	33.81415664452821	97.06400155479199	137.87083943897844	73.90189230860719	8.343464426518565	19.847809221940693	120.27477287000208	118.70601125183168	85.68700858279254	4.8307306654917	1.0504367374899144	0.957250578885048	1.196290562748798	21.53018647265125	67.19947579747738
78	725.0	641.6666666666666		(138.1846347079757, 114.94431651664225, 84.91982415742098)	#8a7254	138.1846347079757	114.94431651664225	84.91982415742098	33.82100720781621	98.29259757494228	138.1846347079757	73.90996594026561	8.366143908444702	20.10768022745919	120.32717395855138	118.73799527318403	85.22006908101318	5.013691400216239	1.0505514955703104	0.9598526091799943	1.2119538144436075	21.778686095046222	67.40941287767528
79	733.3333333333334	650.0		(138.34959179401298, 114.86455934687042, 85.04333263554533)	#8a7255	138.34959179401298	114.86455934687042	85.04333263554533	33.565919479744274	98.25179755967655	138.34959179401298	73.90131031922422	8.492057294612776	20.02868552043706	120.40797990370525	118.70370589909986	85.34154490265857	4.945099039060183	1.050428465130309	0.9742987260011645	1.2071925523082776	21.754615160272344	67.02331098578313
80	741.6666666666666	658.3333333333333		(138.0433326355453, 114.431861000628, 84.47498429976973)	#8a7254	138.0433326355453	114.431861000628	84.47498429976973	33.55363116265983	98.95391950357352	138.0433326355453	73.79723875293769	8.503985321328845	20.148828517920524	120.01010676156582	118.2919415365292	84.77455306677831	4.955967201158783	1.048949198590029	0.9756672355189402	1.2144339527299894	21.869912139511303	67.11740776048647
81	750.0	666.6666666666666		(138.08373456144022, 114.5325518107599, 84.2168725141302)	#8a7254	138.08373456144022	114.5325518107599	84.2168725141302	33.76734208501413	99.47623350201476	138.08373456144022	73.81904724907429	8.409311595020785	20.321344442460052	120.0094954992673	118.37814895122462	84.5200293070965	5.100852418095694	1.049259183149499	0.9648052632397092	1.2248320359714577	21.99257969068779	67.519411524846
82	758.3333333333334	675.0		(138.01549089386646, 114.77412602051497, 84.07557044169981)	#8a7254	138.01549089386646	114.77412602051497	84.07557044169981	34.14749816626628	99.66040497497347	138.01549089386646	73.86522505764309	8.224758547092037	20.473944329323345	120.02268369269417	118.56082471634917	84.38255599748797	5.258319708412362	1.049915551546331	0.9436313835497218	1.2340297163043223	22.06420289877237	68.11376793824404
83	766.6666666666666	683.3333333333333		(138.28406949968598, 114.61963575465774, 83.52815574628428)	#8a7253	138.28406949968598	114.61963575465774	83.52815574628428	34.06917486399383	100.97155845669657	138.28406949968598	73.84404838583141	8.287722519208728	20.726741551991744	119.99691228804689	118.47702816202637	83.839070546368	5.428698966470563	1.0496145476971217	0.9508552770880027	1.2492666086175053	22.322279451670266	68.20567830455253
84	775.0	691.6666666666666		(138.28469750889678, 114.64203474984299, 83.46158676993929)	#8a7253	138.28469750889678	114.64203474984299	83.46158676993929	34.12478521516668	101.09501261001594	138.28469750889678	73.84849711819062	8.261885680690362	20.769458842824907	119.99084990579861	118.49462861628636	83.77339124973832	5.4662418987828465	1.0496777816923468	0.9478910014149793	1.2518413155445256	22.35238635189975	68.30782566347055
85	783.3333333333334	700.0		(138.12999790663596, 114.5009420138162, 82.69855557881516)	#8a7252	138.12999790663596	114.5009420138162	82.69855557881516	34.42348071723137	102.3312677029675	138.12999790663596	73.8105403136147	8.126228686863135	21.109185740882474	119.71870211429768	118.34451666736446	83.01657944316517	5.719436159666566	1.049138266116781	0.9323269947586814	1.2723177357636863	22.619312883336516	68.94520402572158
86	791.6666666666666	708.3333333333333		(138.57839648314842, 114.47330960854093, 82.38538831902868)	#8a7252	138.57839648314842	114.47330960854093	82.38538831902868	34.26182972350746	103.4015217775522	138.57839648314842	73.8240909323321	8.231190542393685	21.29939052042451	119.86721791919615	118.3980922294327	82.7062675319238	5.869234134258992	1.049330873738478	0.944369330152133	1.2837819825332653	22.83454694726262	68.87087928931777
87	800.0	716.6666666666666		(138.27339334310236, 114.49005652082897, 82.42223152606238)	#8a7252	138.27339334310236	114.49005652082897	82.42223152606238	34.44994583978322	102.9991809632236	138.27339334310236	73.81397947185452	8.124196677388895	21.262234270321056	119.7303265647896	118.35811265857232	82.74290977601004	5.843332092878005	1.0491871500904968	0.9320938611170573	1.2815424572109058	22.761484525814918	69.08838559487624
88	808.3333333333334	725.0		(138.35294117647058, 114.1802386435001, 81.47979903705254)	#8a7251	138.35294117647058	114.1802386435001	81.47979903705254	34.49829396760195	104.8235846829835	138.35294117647058	73.75129752449357	8.123987802914346	21.659858927188004	119.48477496336612	118.11047613774335	81.80680343311703	6.1308796997142165	1.048296192927852	0.9320698968257923	1.3055085594243596	23.133280497317863	69.44038177627611
89	816.6666666666666	733.3333333333333		(138.27171865187356, 114.20891773079339, 80.72807201172284)	#8a7250	138.27171865187356	114.20891773079339	80.72807201172284	34.91003543287036	106.12170034699722	138.27171865187356	73.7515341246062	7.923142081321166	22.06490187472778	119.30352103830856	118.11141021980323	81.06288046891355	6.491350812363578	1.0482995559466142	0.9090267491076112	1.3299217856011887	23.444318612025555	70.2476243547423
90	825.0	741.6666666666666		(138.4257902449236, 114.07933849696462, 80.48231107389574)	#8a7250	138.4257902449236	114.07933849696462	80.48231107389574	34.78944782439052	106.74013247436714	138.4257902449236	73.73110960453384	7.995927096815681	22.163270286397463	119.28969436885076	118.03079366129371	80.81828134812643	6.555584336969639	1.0480092431337837	0.9173774167265482	1.335850762509277	23.56152371824666	70.16188483328673
91	833.3333333333334	750.0		(138.33703160979695, 113.97927569604354, 80.08122252459702)	#8a7150	138.33703160979695	113.97927569604354	80.08122252459702	34.912967860633586	107.3843434679709	138.33703160979695	73.70544124689559	7.935810150339173	22.3369947589517	119.1349654594934	117.92953145488801	80.42020305631148	6.697713355691118	1.0476443947515306	0.9104801641137686	1.3463216887818557	23.704818446966893	70.44106779460252
92	841.6666666666666	758.3333333333333		(138.2899309189868, 114.13271927988278, 79.30772451329287)	#8a724f	138.2899309189868	114.13271927988278	79.30772451329287	35.42593289276614	108.76035972758551	138.2899309189868	73.73284231532197	7.6738881865362485	22.80473988675704	119.00475402972577	118.03763132928616	79.65597446095876	7.149484989951452	1.048033871773328	0.8804297032193513	1.374514174708549	24.061270149393778	71.40170325182993
93	850.0	766.6666666666666		(138.7058823529412, 113.8566045635336, 79.11701904961272)	#8a714f	138.7058823529412	113.8566045635336	79.11701904961272	34.97927322803664	109.5495006021751	138.7058823529412	73.6941230810145	7.929238872667	22.843805741336354	119.08483357755915	117.88489945991208	79.46441490475192	7.132664924280771	1.0474835190706635	0.9097262375631011	1.3768687979637588	24.18082483803489	70.85776765239996
94	858.3333333333334	775.0		(138.46849487125812, 113.55013606866234, 78.51099016118903)	#8a714e	138.46849487125812	113.55013606866234	78.51099016118903	35.0639801408436	110.41619045027394	138.46849487125812	73.61862579107617	7.887078108610224	23.047885872591678	118.7523027004396	117.58747190496126	78.86138162026376	7.282723356717304	1.0464104054540193	0.9048891083160091	1.3891693562941663	24.360029644631584	71.10884970412485
95	866.6666666666666	783.3333333333333		(138.6765752564371, 113.57253506384761, 77.47310027213733)	#8a714d	138.6765752564371	113.57253506384761	77.47310027213733	35.38959328793408	112.54161773274683	138.6765752564371	73.62979950686429	7.72970815995494	23.640498851921986	118.65362779987441	117.63146006489428	77.83409462005444	7.8358625616116395	1.0465692279305683	0.8868339615869617	1.4248880246170965	24.872104338109366	71.8938644822886
96	875.0	791.6666666666666		(138.99099853464517, 113.2131044588654, 76.91773079338498)	#8a714c	138.99099853464517	113.2131044588654	76.91773079338498	35.08309614061594	113.88279414422554	138.99099853464517	73.56822648187135	7.919339433705708	23.845299971646217	118.5851978229014	117.3891985513921	77.28068453003979	7.974479301646132	1.0456940329190403	0.908590469111064	1.43723203921472	25.1259679973536	71.6279906305318
97	883.3333333333334	800.0		(138.84341637010675, 113.35042913962738, 75.95897006489429)	#8a714b	138.84341637010675	113.35042913962738	75.95897006489429	35.676350453896326	115.49365628604382	138.84341637010675	73.58736188061843	7.591404974713556	24.414328062832524	118.36370106761565	117.4644518798409	76.33288465564162	8.539628701061718	1.0459660222443816	0.8709663558339875	1.4715291713471994	25.567339404985365	72.72741127723769
98	891.6666666666666	808.3333333333333		(138.6407787314214, 112.98932384341637, 74.92170818505338)	#8a704a	138.6407787314214	112.98932384341637	74.92170818505338	35.845735349194776	117.19757446545078	138.6407787314214	73.50077831550277	7.4997986694926855	24.852912963056852	117.94501360686623	117.12420306049823	75.30238434163701	8.924227241468941	1.044735329026398	0.8604563105794663	1.497964077650233	25.959858682824212	73.20789829524175
99	900.0	816.6666666666666		(138.5438559765543, 112.83671760519154, 74.04689135440653)	#8a704a	138.5438559765543	112.83671760519154	74.04689135440653	36.08525747966583	118.71133413112852	138.5438559765543	73.46244498195169	7.364964177076494	25.28592821083111	117.6752501570023	116.97377402972577	74.43478961691437	9.332236660975097	1.0441904614922306	0.8449866699936158	1.5240632832928407	26.33668283616835	73.76088533796792
100	908.3333333333334	825.0		(139.15930500314005, 112.26627590537994, 72.38350429139628)	#8b7048	139.15930500314005	112.26627590537994	72.38350429139628	35.83583081495228	122.36213152336768	139.15930500314005	73.36745890248436	7.5427723240746865	26.083613973815535	117.46730584048566	116.6015814025539	72.78233200753611	10.02835624445945	1.0428403354764317	0.8653867032344261	1.5721423402621335	27.15231725411023	73.87136500450475
101	916.6666666666666	833.3333333333333		(137.8222733933431, 109.02846975088968, 70.91480008373456)	#896d46	137.8222733933431	109.02846975088968	70.91480008373456	34.178845305474994	123.79280412286576	137.8222733933431	72.62485887224204	8.555310017990925	25.68061569308002	115.51469960226085	113.71896087293281	71.29593678040611	9.370365472459893	1.0322850664750614	0.9815557481414331	1.5478523526540833	27.068198164628612	71.57488123639978
102	925.0	841.6666666666666		(134.03160979694368, 101.68432070337032, 66.34749842997697)	#866542	134.03160979694368	101.68432070337032	66.34749842997697	31.32506719203779	128.77147730094697	134.03160979694368	70.85285230772077	10.41967049338921	25.4173071206246	110.46712790454261	107.03319003349382	66.7008666527109	9.002947179483503	1.0070978792962337	1.1954549215654982	1.531981907871136	27.470148060302837	67.70912168655198
103	933.3333333333334	850.0		(127.45656269625287, 89.80217709859744, 59.171237178145276)	#7f593b	127.45656269625287	89.80217709859744	59.171237178145276	26.914368223078547	136.61719442893278	127.45656269625287	67.80045373781893	13.638048312228756	24.815110419407294	102.12663805735816	96.14026682646012	59.4775465773498	9.918556084019581	0.9637112826188828	1.5647013008468755	1.4956855981611277	28.315827144797698	61.20740134836521
104	941.6666666666666	858.3333333333333		(115.12183378689554, 71.04375130835253, 46.680552648105504)	#73472e	115.12183378689554	71.04375130835253	46.680552648105504	21.358336595869638	151.60049242004087	115.12183378689554	62.35348360473195	18.65651287529141	24.516226031978384	87.7693719907892	78.58526876282185	46.92418463470798	15.020642228801714	0.8862883999691175	2.140472690587232	1.4776708859056862	30.807642096028196	52.7293611862204
105	950.0	866.6666666666666		(86.45551601423487, 47.13209127067197, 30.59263135859326)	#562f1e	86.45551601423487	47.13209127067197	30.59263135859326	17.764345698257873	164.767226475673	86.45551601423487	53.10594136685245	21.3817628008795	23.09433447315414	63.09267741260204	53.915343288674904	30.758025957714047	22.364915204168778	0.7548444302045305	2.453142216759608	1.3919689611212995	31.472655833770844	47.20510978567058
106	958.3333333333334	875.0		(68.5689763449864, 41.10152815574629, 28.298095038727233)	#44291c	68.5689763449864	41.10152815574629	28.298095038727233	19.07596660671401	149.7626956166006	68.5689763449864	49.46105388960123	17.16441157859283	19.301528574788595	51.99989114507013	45.8263419677622	28.426129369897424	22.698340988340643	0.7030362343584319	1.9692830315913672	1.163364491387837	25.829557297071744	48.354030739089566
107	966.6666666666666	883.3333333333333		(64.00732677412601, 39.51852627171865, 28.512874188821435)	#40271c	64.00732677412601	39.51852627171865	28.512874188821435	18.60400927121853	141.40702112420405	64.00732677412601	48.44986757032375	16.283837097728295	17.3426815817999	49.316908101318816	43.735319214988486	28.622930709650408	23.18630331464293	0.6886632971434999	1.8682542037006606	1.0452985554763417	23.789324392951006	46.803555154952846
108	975.0	891.6666666666666		(61.644965459493406, 38.854720535901194, 28.76344986393134)	#3d261c	61.644965459493406	38.854720535901194	28.76344986393134	18.413878720356518	136.01737651029956	61.644965459493406	47.97746404865243	15.686220457971412	16.265261576323987	48.0036864140674	42.78063997278627	28.864362570651036	23.43876660864254	0.6819485839124644	1.799689295274807	0.980359026369886	22.5968193868589	46.03822980453752
109	983.3333333333334	900.0		(60.3931337659619, 38.40339124973833, 29.78836089595981)	#3c261d	60.3931337659619	38.40339124973833	29.78836089595981	16.889582008084865	129.2235821392176	60.3931337659619	47.68837926787568	15.81831228889552	14.68236512133897	47.455359011932174	42.20333821017375	29.874511199497594	23.82839736803258	0.6778395514575303	1.8148442686952244	0.8849528246207365	21.58218823996617	42.8670994681039
110	991.6666666666666	908.3333333333333		(57.968808875863516, 37.53234247435629, 30.41783546158677)	#39251e	57.968808875863516	37.53234247435629	30.41783546158677	15.493841700161841	121.19445537832637	57.968808875863516	47.11481711291883	15.548199310995937	13.045696640629656	46.12330960854092	41.07335672388528	30.488980531714464	24.480278764565053	0.6696869759282783	1.7838540479378946	0.7863056119270264	20.296223852081216	39.99828800011485
111	1000.0	916.6666666666666		(57.13125392505757, 37.043960644756126, 31.14967552857442)	#39251f	57.13125392505757	37.043960644756126	31.14967552857442	13.611840727073501	115.96634129182605	57.13125392505757	46.83844625488395	15.873392822340126	11.821530675422887	45.7078773288675	40.536152685786064	31.208618379736237	25.03864345515704	0.665758658352334	1.8211636906798816	0.7125212372870157	19.7917454309185	36.676483458159964
112	1008.3333333333334	925.0		(56.90642662759054, 36.76010048147373, 31.391459074733095)	#38241f	56.90642662759054	36.76010048147373	31.391459074733095	12.624687205152396	114.33360187167547	56.90642662759054	46.69974750088602	16.15764296926797	11.339168173620262	45.55807201172284	40.26832716139837	31.445145488800502	25.34678833224229	0.6637872031961508	1.8537758771512487	0.6834477157573706	19.739456962945496	35.060546875399055
113	1016.6666666666666	933.3333333333333		(55.437303747121625, 36.786476868327405, 31.29976972995604)	#37241f	55.437303747121625	36.786476868327405	31.29976972995604	13.638610641342531	111.02760701447	55.437303747121625	46.57517649365947	15.156484376977419	11.21731837676412	44.8280406112623	40.02879000418673	31.35463680133975	25.21438117150507	0.662016558922653	1.7389123632636774	0.6761034411111431	18.855960602293656	36.505153654390355
114	1025.0	941.6666666666666		(54.17584257902449, 36.19970692903496, 32.89009838810969)	#362420	54.17584257902449	36.19970692903496	32.89009838810969	9.329084793768812	100.18976189924187	54.17584257902449	46.21721749689056	15.674820356870068	9.01427529322325	44.346091689344775	39.34576251622357	32.92319447351894	26.237237062561036	0.6569285527975743	1.798381354973183	0.5433190304641698	18.08195653910725	29.902345371274382
115	1033.3333333333333	949.9999999999999		(52.429767636592004, 36.11115763031191, 33.01528155746284)	#342421	52.429767636592004	36.11115763031191	33.01528155746284	9.567730179097067	94.42525064182675	52.429767636592004	46.016479050730965	14.69751640775746	8.545919688599435	43.488101318819346	38.96615288046891	33.04624031819133	26.320965744264033	0.6540752694527834	1.6862546983218705	0.5150897491587749	17.001462639440504	30.17600230227763
116	1041.6666666666667	958.3333333333334		(52.054846137743354, 36.22650198869584, 32.87711953108646)	#342420	52.054846137743354	36.22650198869584	32.87711953108646	10.478976553289968	93.9455333660412	52.054846137743354	46.030209598604266	14.258274083304823	8.704365275902637	43.31251413020725	38.99204011722839	32.91061335566255	26.16369777182583	0.6542704345759138	1.6358601682011797	0.5246397684420355	16.705219384700747	31.403154708428453
117	1050.0	966.6666666666666		(51.06426627590538, 36.36759472472263, 32.68390203056312)	#332420	51.06426627590538	36.36759472472263	32.68390203056312	12.024873865357666	91.78615937097739	51.06426627590538	45.996925583591434	13.356877870787931	8.836280302752165	42.83222524597028	38.92930703579652	32.72073895750471	25.979165744009165	0.6537973377302384	1.5324424507966332	0.5325907064997429	16.01518142400985	33.486741298834986
118	1058.3333333333333	974.9999999999999		(50.90747330960854, 36.33891563742935, 32.58886330332845)	#322420	50.90747330960854	36.33891563742935	32.58886330332845	12.282762718837136	91.75952464173363	50.90747330960854	45.96927887693652	13.247176875693878	8.88297636987998	42.727498429976976	38.877250232363416	32.62636382666946	25.97183754969575	0.6534043692224815	1.5198563911348595	0.5354052269235253	15.94976377140943	33.84407347089351
119	1066.6666666666667	983.3333333333334		(50.34373037471216, 36.1768892610425, 32.679505966087504)	#322420	50.34373037471216	36.1768892610425	32.679505966087504	11.879547770851609	89.47245646424828	50.34373037471216	45.84660191759995	13.09995184882029	8.583354287081091	42.41916474774963	38.64681794850325	32.71447979903706	26.15206466905918	0.6516606468237022	1.5029651772461565	0.5173460514228249	15.661504054814259	33.233630401624346
120	1075.0	991.6666666666666		(48.49026585723257, 36.05024073686414, 34.01444421184844)	#302422	48.49026585723257	36.05024073686414	34.01444421184844	8.438055848794658	76.1252687382899	48.49026585723257	45.62351268681579	12.55796954179117	6.89702724933804	41.73869374084153	38.230111465354824	34.0348021770986	26.838547333610435	0.6484896708658003	1.4407832285223026	0.4157057596202368	14.327302045069972	28.776257903957838
121	1083.3333333333333	999.9999999999999		(47.91835880259577, 36.163073058404855, 33.72137324680762)	#2f2421	47.91835880259577	36.163073058404855	33.72137324680762	10.319232073607676	75.54998558360198	47.91835880259577	45.61670926684428	11.910579199699011	7.16731358456657	41.43482311073896	38.21745070755704	33.74579024492359	26.66311223364568	0.6483929674925119	1.3665077539649197	0.43199677634949946	13.90080144782362	31.037858609220407
122	1091.6666666666667	1008.3333333333334		(45.55327611471635, 36.29935105714884, 34.462842788360895)	#2d2422	45.55327611471635	36.29935105714884	34.462842788360895	9.935634874195452	62.08248318076541	45.55327611471635	45.45508343605951	10.428414340699632	6.174152264410515	40.46647268159933	37.917496091689344	34.481207871048774	27.043968377114705	0.6460956283435402	1.1964581083080437	0.3721357860858267	12.11907512335142	30.62769287656012
123	1100.0	1016.6666666666666		(44.9269415951434, 36.23299141720745, 34.43332635545321)	#2c2422	44.9269415951434	36.23299141720745	34.43332635545321	10.290057452920525	59.560517389197464	44.9269415951434	45.36577596594095	10.05520697729162	6.049009478293721	40.13309399204522	37.752429340590325	34.45132300607075	27.153553620203	0.6448262177152836	1.15363980809081	0.36459303250765757	11.734466456753001	31.03026625337853
124	1108.3333333333333	1025.0		(43.920661503035376, 36.31484195101528, 34.803851789826254)	#2b2422	43.920661503035376	36.31484195101528	34.803851789826254	9.94420334779912	52.93149960201895	43.920661503035376	45.30739428824341	9.40632558292509	5.594772673379467	39.73949549926733	37.64478201172284	34.81896169143815	27.362442617814338	0.6439963843086679	1.0791932642293798	0.3372147361478059	10.944425167124342	30.743687817022625
125	1116.6666666666667	1033.3333333333335		(43.22189658781662, 36.29976972995604, 34.438350429139625)	#2b2422	43.22189658781662	36.29976972995604	34.438350429139625	12.715269668009261	51.82105477282526	43.22189658781662	45.23141373574192	8.765927303628295	5.811905644652149	39.31932803014444	37.50499163282395	34.456964622147794	27.337024542962737	0.6429164016290763	1.0057199931472331	0.35030203064416626	10.51759139322476	33.544813314150176
126	1125.0	1041.6666666666667		(42.62214779150094, 36.55055474146954, 34.22210592422022)	#2a2422	42.62214779150094	36.55055474146954	34.22210592422022	16.631694370374042	50.25581269707179	42.62214779150094	45.28323360297034	7.941603850236567	6.105852174939441	39.059945572535064	37.600293152606234	34.245390412392716	27.185632969516192	0.6436529658843091	0.9111448787091877	0.3680191225510512	10.017509795168905	37.554656781533
127	1133.3333333333333	1050.0		(41.61607703579652, 36.619845091061336, 34.694368850743146)	#292422	41.61607703579652	36.619845091061336	34.694368850743146	16.690760623015272	42.412349094567375	41.61607703579652	45.21974851600867	7.3369164386608565	5.544713382581756	38.68290349591794	37.48356044588654	34.71362361314633	27.488731873034734	0.6427505929471075	0.8417687364755617	0.33419750354094474	9.19642263724722	37.079363518290094
128	1141.6666666666667	1058.3333333333335		(41.75926313585933, 36.47644965459494, 34.830228176679924)	#292422	41.75926313585933	36.47644965459494	34.830228176679924	14.254984894259845	42.31166409336088	41.75926313585933	45.17086976273991	7.6711303442856815	5.332818446803467	38.735783964831484	37.393849822064055	34.84669039145908	27.604453851455236	0.6420558334962695	0.8801132943565727	0.3214259220968016	9.342654512802445	34.8062644583238
129	1150.0	1066.6666666666667		(41.33598492777894, 36.50826878794222, 35.30374712162445)	#292423	41.33598492777894	36.50826878794222	35.30374712162445	11.98084397556914	37.212628252524546	41.33598492777894	45.146854632263384	7.534307752146252	4.8440828822325255	38.63294536319866	37.34982564789617	35.31579233828762	27.834585951206815	0.6417144839784139	0.8644155579206456	0.2919682758126162	8.957172113674565	32.73845108047244
130	1158.3333333333333	1075.0		(41.07724513292862, 36.69269415951434, 35.0736864140674)	#292423	41.07724513292862	36.69269415951434	35.0736864140674	16.180480490951584	37.26899085748068	41.07724513292862	45.2022447582762	7.024834345847664	5.154516095965733	38.51732258739795	37.45141809294537	35.08987649152188	27.681069094116424	0.6425017956620591	0.8059633744900082	0.3106790725459045	8.713055363658079	36.269591878330026
131	1166.6666666666667	1083.3333333333335		(40.73916684111367, 36.54699602260833, 35.19803223780615)	#282423	40.73916684111367	36.54699602260833	35.19803223780615	14.606724593879886	34.68380512920649	40.73916684111367	45.105745377408	7.004238866722357	4.872291983265176	38.331366966715514	37.27454500732677	35.21152187565418	27.88745544396538	0.6411301596776151	0.8036004430616134	0.29366852801534704	8.532209049964386	34.823265305809294
132	1175.0	1091.6666666666667		(40.45321331379527, 36.55139208708395, 35.330751517688924)	#282423	40.45321331379527	36.55139208708395	35.330751517688924	14.297507151614283	32.28983932313902	40.45321331379527	45.08080461015507	6.84763821765233	4.704420396371489	38.21915637429349	37.22892198032238	35.342957923382876	27.990954991697837	0.6407756532182372	0.7856335585262636	0.2835503737692561	8.307931176029857	34.48959354539638
133	1183.3333333333333	1100.0		(39.986811806573165, 36.61419300816412, 34.97801967762194)	#272422	39.986811806573165	36.61419300816412	34.97801967762194	19.599615497137158	31.941581115816938	39.986811806573165	45.06151003717478	6.270433592290847	5.00300004919878	37.939541553276115	37.19365283441491	34.99438141092735	27.92758813204979	0.640501401400597	0.7194105325124812	0.30154671870143374	8.021742137940642	38.5853676159409
134	1191.6666666666667	1108.3333333333335		(39.563533598492775, 36.83232154071593, 34.85011513502198)	#272422	39.563533598492775	36.83232154071593	34.85011513502198	25.232723396695707	30.37953385010184	39.563533598492775	45.1166987447291	5.6404722834811345	5.217158025719981	37.77417416788779	37.29459328448817	34.86993719907892	27.851790078668635	0.6412858501352459	0.6471347011903474	0.31445470080590104	7.683336869228974	42.76729896063296
135	1200.0	1116.6666666666667		(39.77517270253297, 36.89993719907892, 35.43416370106762)	#272423	39.77517270253297	36.89993719907892	35.43416370106762	20.259439648936667	27.830357988695074	39.77517270253297	45.17050803613416	5.9806767218685275	4.75873119685275	38.01564789616914	37.393186453841324	35.44882143604773	27.95837357351932	0.642050691937593	0.6861665564171193	0.2868238583813131	7.642906296390116	38.508718950034336
136	1208.3333333333333	1125.0		(39.395645802805106, 36.95666736445468, 35.37575884446305)	#272423	39.395645802805106	36.95666736445468	35.37575884446305	23.596313076081927	26.0199104111205	39.395645802805106	45.158673949602424	5.605280658843304	4.792574571768893	37.835585095248064	37.371488321122044	35.39156792966297	27.993958492531586	0.6418824829938266	0.6430971454060381	0.2888637061837091	7.374818119138167	40.53079450952608
137	1216.6666666666667	1133.3333333333335		(39.36696671551183, 36.779568767008584, 35.60142348754449)	#272423	39.36696671551183	36.779568767008584	35.60142348754449	18.77251501000665	24.39135151231547	39.36696671551183	45.078625115202044	5.893808642752241	4.444884962927453	37.811764705882354	37.2249368976345	35.61320494033913	28.18359906140416	0.6407446740173491	0.6762001306292413	0.2679073480702384	7.382003972570023	37.022201014048555
138	1225.0	1141.6666666666667		(39.138371362779985, 36.97739166841114, 35.25894913125393)	#272423	39.138371362779985	36.97739166841114	35.25894913125393	26.577811353334766	25.275775015510973	39.138371362779985	45.14233991710134	5.33607967449734	4.873963201727216	37.69258321122044	37.341553200753616	35.276133556625496	28.005686170336173	0.6416503121078789	0.6122115582052877	0.29376925766525824	7.226981637196448	42.40850592362507
139	1233.3333333333333	1150.0		(39.02574837764287, 37.129579233828764, 35.35901193217501)	#272523	39.02574837764287	37.129579233828764	35.35901193217501	28.972368120575485	23.958997135592643	39.02574837764287	45.19946928998006	5.118376353589527	4.876991414078291	37.70458865396692	37.44632315679297	35.376717605191544	27.980157928389	0.6424623453344568	0.5872343282069382	0.2939517776510704	7.069853021808713	43.61659411804761
140	1241.6666666666667	1158.3333333333335		(39.14946619217082, 37.020096294745656, 35.513292861628635)	#272523	39.14946619217082	37.020096294745656	35.513292861628635	24.86355785837652	23.684210526315812	39.14946619217082	45.16381500757691	5.408776607410459	4.671925713967617	37.762126857860586	37.380913564998956	35.52836089595981	28.062882644294692	0.6419555576607567	0.6205521200578763	0.2815918159523914	7.147150079976104	40.81938883281068
141	1250.0	1166.6666666666667		(39.15135021980323, 36.945363198660246, 35.47456562696253)	#272423	39.15135021980323	36.945363198660246	35.47456562696253	24.001366431336773	23.947579480927796	39.15135021980323	45.13064074530078	5.480527560292381	4.651701776871686	37.732137324680764	37.32012214360478	35.4892736026795	28.092896632282557	0.641484020833412	0.6287841490653318	0.28037285496687653	7.1884985748120975	40.32356402217807
142	1258.3333333333333	1175.0		(38.85325518107599, 37.13941804479799, 35.36696671551183)	#262523	38.85325518107599	37.13941804479799	35.36696671551183	30.504383331331848	22.881057316192692	38.85325518107599	45.187237456032165	4.9810624629339495	4.848341518109356	37.62470797571698	37.42387464517479	35.38469122880469	28.021128946996928	0.6422884828345348	0.5714802248034127	0.29222495733613685	6.951071768862163	44.22641414216685
143	1266.6666666666667	1183.3333333333335		(38.67531923801549, 37.05882352941177, 35.20305631149257)	#262523	38.67531923801549	37.05882352941177	35.20305631149257	32.06728160607713	22.893852299298523	38.67531923801549	45.1333956547001	4.86760106395584	4.9103659074326345	37.47975298304375	37.32516796943689	35.22161398367176	28.058940825921137	0.6415231789381791	0.5584627317932314	0.2959633644710499	6.914132878582878	45.250586796528346
144	1275.0	1191.6666666666667		(38.85116181703998, 37.18882143604773, 35.1433954364664)	#262523	38.85116181703998	37.18882143604773	35.1433954364664	33.09959349593506	24.335962757015384	38.85116181703998	45.20760702642493	4.820810445655632	5.093283055981734	37.59428302281766	37.46126293489638	35.16384969646221	27.922911761083334	0.6425780145961586	0.5530944166468392	0.30698836255155904	7.012969816083133	46.574284299073945
145	1283.3333333333333	1200.0		(38.654385597655434, 36.99790663596399, 35.50157002302701)	#262423	38.654385597655434	36.99790663596399	35.50157002302701	28.476196799681233	20.798881138574174	38.654385597655434	45.10607469346941	5.058288033645275	4.583558344244487	37.510314004605405	37.27514765961901	35.51653338915638	28.195623101572934	0.6411348405549019	0.5803403599330342	0.27626563363813106	6.8260739027945085	42.18123906523865
146	1291.6666666666667	1208.3333333333335		(38.86539669248482, 37.17416788779569, 35.687460749424325)	#262523	38.86539669248482	37.17416788779569	35.687460749424325	28.069297147750532	20.850775611332537	38.86539669248482	45.20564521508964	5.093990472940346	4.579817807573949	37.70552857441909	37.45766095248064	35.702327820808044	28.10347334389949	0.6425501295361928	0.5844365217832832	0.27604017960093513	6.850070809048507	41.957534404101295
147	1300.0	1216.6666666666667		(38.379736236131464, 37.11701904961273, 35.25141302072431)	#262523	38.379736236131464	37.11701904961273	35.25141302072431	35.78158458244111	20.784989636740466	38.379736236131464	45.13092934689619	4.598385360003954	4.860051781318653	37.362629265229224	37.32065071802387	35.2700690810132	28.12029743694632	0.6414881229979013	0.5275754558034396	0.29293077212949453	6.690683913935652	46.58467602330714
148	1308.3333333333333	1225.0		(38.63596399413858, 37.220221896587816, 35.754867071383714)	#262523	38.63596399413858	37.220221896587816	35.754867071383714	30.516602484923354	19.015436379792355	38.63596399413858	45.204298828458086	4.898371740872099	4.514207662856862	37.62086455934687	37.45518905379945	35.769520619635756	28.158635015450912	0.6425309920833283	0.5619930696463123	0.2720856475884615	6.661239864707618	42.6628329184129
149	1316.6666666666667	1233.3333333333335		(38.288465564161605, 36.988277161398365, 35.40653129579234)	#262423	38.288465564161605	36.988277161398365	35.40653129579234	32.93092176944864	19.19359336045135	38.288465564161605	45.065835500495574	4.750678062086566	4.603336572964456	37.309020305631144	37.20155754448398	35.4223487544484	28.26476662068095	0.6405628832576495	0.5450480870482255	0.2774577303628129	6.615107682689883	44.09756957775283
150	1325.0	1241.6666666666667		(38.53171446514549, 36.98576512455516, 35.47414695415533)	#262423	38.53171446514549	36.98576512455516	35.47414695415533	29.66315212926186	20.234752751730355	38.53171446514549	45.08865770583507	4.96780479483494	4.5793271303748995	37.44095666736445	37.243283278208075	35.48926313585933	28.224894823919314	0.6408872766144398	0.569959164748059	0.276010604926168	6.756428157434417	42.669890959978666
151	1333.3333333333333	1250.0		(38.13292861628637, 36.84048566045635, 35.420975507640776)	#262423	38.13292861628637	36.84048566045635	35.420975507640776	31.405634890003874	18.135193592481386	38.13292861628637	44.9850564141222	4.813326475644919	4.451915700546971	37.18988067824995	37.05411989742516	35.43517060916893	28.392770036102423	0.6394146945266611	0.5522357763675874	0.2683311129789667	6.556497934562396	42.766186916023756
152	1341.6666666666667	1258.3333333333335		(38.45049194054846, 37.04186728072012, 35.3927150931547)	#262523	38.45049194054846	37.04186728072012	35.3927150931547	32.35982747997541	20.27888478750857	38.45049194054846	45.10524050585352	4.803876107628058	4.6837292819553955	37.40226292652292	37.27362109901612	35.40920661503036	28.188039894844596	0.6411229834658569	0.5511515300890194	0.2823032545213864	6.7092880132012604	44.27447044802405
153	1350.0	1266.6666666666667		(38.086455934687045, 36.912497383294955, 35.670085827925476)	#262423	38.086455934687045	36.912497383294955	35.670085827925476	30.849865719483635	16.17830701498856	38.086455934687045	45.014078516678595	4.806638037643863	4.268211985513415	37.23925476240318	37.107045993301234	35.68250994347917	28.446858822539042	0.6398272128231769	0.551468407943507	0.25725870603575596	6.428172584662395	41.60452600161264
154	1358.3333333333333	1275.0		(37.99016118903077, 37.044588653966926, 35.55055474146954)	#252523	37.99016118903077	37.044588653966926	35.55055474146954	36.74446541959847	16.37528309060553	37.99016118903077	45.06281912128285	4.524275577107051	4.4626943846623135	37.20911241364873	37.19604504500733	35.565495080594516	28.359974646830015	0.6405200086377952	0.5190727968415787	0.2689807785386185	6.35489658991426	44.607399688866444
155	1366.6666666666667	1283.3333333333335		(38.094829390831066, 37.10090014653548, 35.694578187146746)	#262523	38.094829390831066	37.10090014653548	35.694578187146746	35.15436944008364	16.066853867753967	38.094829390831066	45.09880557774246	4.602917310287391	4.38966140154502	37.306661084362574	37.261846602470165	35.70864140674063	28.34771565879147	0.6410315178121395	0.5280954091238504	0.2645788484567821	6.360501158364606	43.64150493861578
156	1375.0	1291.6666666666667		(37.988277161398365, 36.7510990161189, 36.095457400041866)	#252424	37.988277161398365	36.7510990161189	36.095457400041866	20.78301260783008	12.705736485369476	37.988277161398365	44.93506596350987	5.115883383701892	3.7379992254835015	37.22618798409043	36.963072962110104	36.102013816202636	28.709939523982246	0.6387041334813826	0.5869483083060806	0.22530109731531311	6.336000394993072	36.1543089694503
157	1383.3333333333333	1300.0		(38.145070127695206, 36.9648314841951, 36.05275277370735)	#262424	38.145070127695206	36.9648314841951	36.05275277370735	26.15507753876941	13.987152821604777	38.145070127695206	45.04528011894254	4.963026698030393	3.9655895660344775	37.3607326774126	37.16400292024284	36.061873560812224	28.53059982655824	0.6402707103881612	0.5694109708925683	0.23901869070455953	6.352758031879066	38.62577945008433
158	1391.6666666666667	1308.3333333333335		(38.037052543437305, 36.90182122671133, 36.09022398995185)	#262424	38.037052543437305	36.90182122671133	36.09022398995185	25.012903225806507	13.051518136739638	38.037052543437305	45.00697982927324	4.972628204422513	3.865425729299754	37.29576512455516	37.09409583420557	36.09833996231945	28.607735263352712	0.6397263125376009	0.570512557365786	0.23298149781971453	6.298297176868586	37.85937278796675
159	1400.0	1316.6666666666667		(37.9267322587398, 36.94724722629265, 35.69981159723676)	#252423	37.9267322587398	36.94724722629265	35.69981159723676	33.609701071629985	14.972678500463648	37.9267322587398	45.01423223295288	4.658359973459092	4.240410866218491	37.17770776638058	37.107326451747966	35.71228595352732	28.47952412065063	0.6398293977363991	0.5344563784649979	0.2555830441894296	6.299317578648472	42.310961757023186
160	1408.3333333333333	1325.0		(37.79317563324262, 36.8580699183588, 35.487335147582165)	#252423	37.79317563324262	36.8580699183588	35.487335147582165	35.66772582841578	15.55808195504546	37.79317563324262	44.9602846026924	4.565132288378071	4.34684911963108	37.04212476449655	37.00898466610843	35.50104249528993	28.495045458399158	0.639062589594471	0.5237603113458914	0.26199841611532393	6.30361246264628	43.59692209443075
161	1416.6666666666667	1333.3333333333335		(37.729956039355244, 36.93175633242621, 35.77245132928616)	#252423	37.729956039355244	36.93175633242621	35.77245132928616	35.53416746871998	13.229904125701857	37.729956039355244	44.98866081813083	4.5603750304434865	4.128748503532131	37.09101318819343	37.060690322378065	35.78404437931756	28.564932148464777	0.6394659272930917	0.5232145083462031	0.24885279858890966	6.151713958216137	42.15620715798534
162	1425.0	1341.6666666666667		(37.470169562486916, 36.79652501570023, 35.27464936152397)	#252423	37.470169562486916	36.79652501570023	35.27464936152397	41.59038901601838	14.941422944774983	37.470169562486916	44.900146051273005	4.294336176877966	4.443340537372609	36.82223571279046	36.89956235294118	35.289868118065726	28.54808707492072	0.6382077840979277	0.4926917142689504	0.26781426063194896	6.179368764776996	45.97697521158373
163	1433.3333333333333	1350.0		(37.81871467448189, 36.84676575256437, 35.86602470169562)	#252423	37.81871467448189	36.84676575256437	35.86602470169562	30.13507718696414	13.166389903686479	37.81871467448189	44.95993408715693	4.7703565620437205	3.992916226221732	37.126872514130206	37.00834627590538	35.87583211220431	28.62020897041334	0.6390576073892256	0.5473058129175543	0.24066575539204746	6.220906824463648	39.930234534494716
164	1441.6666666666667	1358.3333333333335		(37.97425162235713, 36.85074314423278, 35.845928406949966)	#252423	37.97425162235713	36.85074314423278	35.845928406949966	28.32694010032453	14.291852946202686	37.97425162235713	44.97669955087057	4.874341776563651	4.040478901291755	37.200299351057154	37.03888925894913	35.855976554322794	28.57025108246096	0.6392959106106413	0.5592360977136775	0.24353250903166113	6.331246125885292	39.65629011396655
165	1450.0	1366.6666666666667		(37.936571069709025, 36.998953317982, 35.8932384341637)	#252423	37.936571069709025	36.998953317982	35.8932384341637	32.46798483761917	13.734763247490692	37.936571069709025	45.039326163122155	4.692989593080177	4.103066238409125	37.23724303956458	37.153129782290144	35.90429558300188	28.51217000734513	0.6401860812436054	0.538429455083326	0.24730484681987	6.233723115244345	41.16310102135174
166	1458.3333333333333	1375.0		(37.662759053799455, 36.978857023236344, 35.67322587397948)	#252423	37.662759053799455	36.978857023236344	35.67322587397948	39.375000000000135	13.470361003807362	37.662759053799455	45.00254577678513	4.408752786658088	4.244771463576713	37.0528427883609	37.0860083064685	35.68628218547205	28.524655311607333	0.639663287201118	0.5058187991760275	0.25584587125559377	6.120064208148526	43.91439451707658
167	1466.6666666666667	1383.3333333333335		(37.83985765124555, 36.92275486707138, 36.00334938245761)	#252424	37.83985765124555	36.92275486707138	36.00334938245761	30.03761541091988	12.37609329446066	37.83985765124555	44.99666359569706	4.759393029580394	3.927972601451568	37.18825413439397	37.07528126648524	36.01254343730375	28.617818358691476	0.6395796782579847	0.5460479603924344	0.23675139665580153	6.170963520210814	39.53318341681983
168	1475.0	1391.6666666666667		(37.70169562486917, 37.08331588863303, 35.4283022817668)	#252523	37.70169562486917	37.08331588863303	35.4283022817668	43.679558011049636	15.376372146739914	37.70169562486917	45.05138712120859	4.20418580211196	4.557109018526906	37.05531923801549	37.17515775591375	35.444852417835456	28.379062863940465	0.6403575149250382	0.482348708771476	0.2746714486883869	6.2001952280084724	47.30674628118356
169	1483.3333333333333	1400.0		(37.611890307724515, 36.819970692903496, 35.43186100062801)	#252423	37.611890307724515	36.819970692903496	35.43186100062801	38.2043403111196	14.780099292043278	37.611890307724515	44.925331510847236	4.446731404460058	4.338929197159569	36.930389365710695	36.945361101109484	35.44574209755076	28.547065668626356	0.6385657685982008	0.5101761083245678	0.2615210572086343	6.212867837108327	44.297002032371445
170	1491.6666666666667	1408.3333333333335		(37.57797781034122, 37.00900146535483, 35.56625497173959)	#252523	37.57797781034122	37.00900146535483	35.56625497173959	43.03017689906356	13.651328616790119	37.57797781034122	45.00712290276649	4.260065339194763	4.352317857224053	36.999250575675106	37.09435681389994	35.580682436675744	28.49706762346916	0.6397283461750191	0.48875980091328813	0.26232803431647994	6.090223922362786	45.613706760211464
171	1500.0	1416.6666666666667		(37.845091061335566, 37.0341218337869, 35.53297048356709)	#252523	37.845091061335566	37.0341218337869	35.53297048356709	38.95518334087831	15.57905479406592	37.845091061335566	45.04400921873258	4.418517357953233	4.446814433014801	37.13126648524178	37.16168181913335	35.54798199706929	28.399352360940487	0.6402526458944314	0.5069390941814371	0.2680236433666507	6.268768160029749	45.18288063051181
172	1508.3333333333333	1425.0		(37.77328867490056, 36.75758844463052, 36.25685576721792)	#252424	37.77328867490056	36.75758844463052	36.25685576721792	19.81225842076198	10.237138597784314	37.77328867490056	44.91799394712369	5.019000437475163	3.5592426992902215	37.15513502198032	36.93201412602051	36.26186309399205	28.817753233912413	0.6384614729400234	0.5758328709267517	0.21452687317180485	6.152932145231785	35.342500564803075
173	1516.6666666666667	1433.3333333333335		(37.86393133765962, 36.81850533807829, 36.29160561021562)	#252424	37.86393133765962	36.81850533807829	36.29160561021562	20.106510451337826	10.589049956876536	37.86393133765962	44.954205242679	5.0314591149857595	3.589028832094665	37.225384132300604	36.99791343311702	36.296874607494246	28.7707262743686	0.6389761779627928	0.5772622623221599	0.2163221780931837	6.180348597237868	35.50093530015252
174	1525.0	1441.6666666666667		(37.630730584048564, 36.88444630521248, 35.487335147582165)	#252423	37.630730584048564	36.88444630521248	35.487335147582165	39.10928801640793	14.52445455658035	37.630730584048564	44.95626538174371	4.4105350712471125	4.339669895630616	36.9707033703161	37.00166494243249	35.50130625915847	28.52463779973742	0.6390054606467717	0.5060232817347544	0.26156570146034225	6.187532175087529	44.535989530909156
175	1533.3333333333333	1450.0		(37.67301653757588, 36.87753820389366, 35.79652501570023)	#252423	37.67301653757588	36.87753820389366	35.79652501570023	34.56492637215528	12.701540308061583	37.67301653757588	44.95909760767296	4.591885661867745	4.055864342420312	37.05111994975926	37.006822834414905	35.807335147582165	28.61847274325958	0.6390457177237153	0.5268297416150157	0.24445983848248404	6.126618112448591	41.45312154440897
176	1541.6666666666667	1458.3333333333335		(37.69039145907473, 37.05882352941177, 36.195729537366546)	#252524	37.69039145907473	37.05882352941177	36.195729537366546	34.647058823529605	10.112359550561804	37.69039145907473	45.043864444001834	4.573739951967526	3.829925809005319	37.195673016537576	37.16141741678878	36.204360477287	28.645844561746404	0.640250588075733	0.5247478736500663	0.23084180476081406	5.9655199983495955	39.94189294315517
177	1550.0	1466.6666666666667		(37.65166422440863, 36.97739166841114, 35.804061126229854)	#252423	37.65166422440863	36.97739166841114	35.804061126229854	38.103331067301085	12.51309337158488	37.65166422440863	45.00157904229798	4.4616780570059795	4.121151634097919	37.07311911241365	37.08424517898263	35.81579443165167	28.571307926588275	0.6396495460993821	0.5118909465584915	0.24839491111584103	6.073751878007251	42.72796388478352
178	1558.3333333333333	1475.0		(37.653757588444634, 37.11555369478752, 36.02198032237806)	#252524	37.653757588444634	37.11555369478752	36.02198032237806	40.210391276459106	11.050774995552405	37.653757588444634	45.06453180909495	4.400392336211867	4.025899816519107	37.16055892819762	37.19917495289931	36.03291605610216	28.56644054304789	0.6405443526720477	0.5048595997811157	0.24265378124200898	5.964169853822133	42.45525909704679
179	1566.6666666666667	1483.3333333333335		(37.55913753401717, 36.92149884864978, 36.081222524597024)	#252424	37.55913753401717	36.92149884864978	36.081222524597024	34.11331444759219	10.033998439415935	37.55913753401717	44.969301533421216	4.5834151818594515	3.808617111170909	37.06588653966925	37.025409629474574	36.08962528783755	28.719828169158063	0.6391907556670988	0.5258579184637595	0.2295574617968767	5.959300213011889	39.72509578972085
180	1575.0	1491.6666666666667		(37.75256437094411, 37.03181913334729, 35.7843835042914)	#252523	37.75256437094411	37.03181913334729	35.7843835042914	38.02807913209959	13.29409351018053	37.75256437094411	45.035481175318466	4.465436805706213	4.197416523169073	37.135497173958555	37.146109177307935	35.79685786058196	28.50743102387731	0.6401314288346072	0.5123221900066863	0.25299163844452016	6.128493398440473	43.22788942665501
181	1583.3333333333333	1500.0		(37.76721791919615, 37.06552229432698, 36.05652082897216)	#252524	37.76721791919615	37.06552229432698	36.05652082897216	35.389133627018985	11.550434001795855	37.76721791919615	45.05347706342678	4.560802588902845	3.9752873126075894	37.20755285744191	37.17897568348336	36.06661084362571	28.57475150443108	0.6403872212291212	0.5232635623796125	0.23960320472198157	6.05010987278097	41.07606187630703
182	1591.6666666666667	1508.3333333333335		(37.445467866862046, 36.88549298723048, 36.21833786895541)	#252424	37.445467866862046	36.88549298723048	36.21833786895541	32.62026612077791	8.356636124264167	37.445467866862046	44.942992712587234	4.60195302120725	3.6367316209025446	37.026449654594934	36.97749988277161	36.22500942013816	28.817283039903273	0.6388168037822316	0.5279847756707678	0.21919737683323312	5.865474276805839	38.31784723478401
183	1600.0	1516.6666666666667		(37.82394808457191, 36.9997906635964, 35.80364245342265)	#252423	37.82394808457191	36.9997906635964	35.80364245342265	35.52377991917936	13.620416747378073	37.82394808457191	45.02826022003918	4.565951070666818	4.167332826116277	37.164398157839656	37.13292674691229	35.815603935524386	28.512129397395423	0.640028790641346	0.5238542507192521	0.25117839837986505	6.181793595984076	42.386629979731914
184	1608.3333333333333	1525.0		(37.65752564370944, 36.85974460958761, 35.61586769939292)	#252423	37.65752564370944	36.85974460958761	35.61586769939292	36.55490618271307	13.825198732558801	37.65752564370944	44.9485988614909	4.518658858143176	4.206447021211845	37.00188193426837	36.987705507640776	35.62830646849487	28.572839606269802	0.6388964892216742	0.5184283873727116	0.25353593527167567	6.173530142352736	42.95065049123827
185	1616.6666666666667	1533.3333333333335		(37.7142558090852, 36.954783336822274, 35.36843207033703)	#252423	37.7142558090852	36.954783336822274	35.36843207033703	40.574692129216494	15.860979901310525	37.7142558090852	44.99504192274559	4.33718336255512	4.517345030445807	37.00965459493406	37.072324266275906	35.38429558300188	28.425373508909978	0.6395566279030993	0.4976075970721045	0.27227474670749074	6.262392964715514	46.16562719226148
186	1625.0	1541.6666666666667		(37.6426627590538, 36.97508896797153, 35.42202218965878)	#252423	37.6426627590538	36.97508896797153	35.42202218965878	41.96266968325791	15.043126699625722	37.6426627590538	44.997452812677246	4.283295240567419	4.47103233826911	36.99158676993929	37.07672040192589	35.43755285744191	28.451272725742932	0.6395908961373101	0.4914249811549322	0.26948333351085296	6.191667649972473	46.22852323832369
187	1633.3333333333333	1550.0		(37.94913125392506, 36.97571697718233, 36.25245970274231)	#252424	37.94913125392506	36.97571697718233	36.25245970274231	25.576804441702542	11.400820816072123	37.94913125392506	45.03229593205784	4.892894640812495	3.7583399988441846	37.30803851789826	37.14029387691019	36.25969227548671	28.643674189412504	0.6400861539920519	0.561364678736416	0.22652710039395504	6.169727507192172	37.5286589861097
188	1641.6666666666667	1558.3333333333335		(37.71634917312121, 37.0360058614193, 36.07850115135022)	#252524	37.71634917312121	37.0360058614193	36.07850115135022	35.07668711656429	11.073480193815916	37.71634917312121	45.03554622354902	4.566886182933105	3.924281650498207	37.17787314213942	37.14622794222315	36.08807619845091	28.612289060636304	0.6401323534259666	0.5239615366993278	0.23652893130742475	6.021331736443545	40.67215273720816
189	1650.0	1566.6666666666667		(37.64726815993301, 36.93133765961901, 36.27381201590957)	#252424	37.64726815993301	36.93133765961901	36.27381201590957	28.724279835391002	9.302967621398883	37.64726815993301	44.9833701989848	4.7264108920223595	3.6546845445036613	37.150638476030984	37.051046382666954	36.280387272346665	28.756077838650867	0.6393907267733019	0.5422639003597761	0.2202794566153193	5.974586097803054	37.71289223916412
190	1658.3333333333333	1575.0		(37.67259786476868, 37.04856604563533, 35.70839438978438)	#252523	37.67259786476868	37.04856604563533	35.70839438978438	40.93786635404449	13.295390137918021	37.67259786476868	45.03473943751219	4.3504493188801785	4.266807362444336	37.086307305840485	37.144754931965664	35.72179610634289	28.495381021682316	0.6401208858212016	0.49912960804050566	0.2571740449377492	6.0936076624897835	44.443885591443184
191	1666.6666666666667	1583.3333333333335		(37.8220640569395, 36.77161398367176, 35.59200334938246)	#252423	37.8220640569395	36.77161398367176	35.59200334938246	31.737538721486935	15.035284155062097	37.8220640569395	44.92511810503637	4.736647204728661	4.189097834894162	37.050412392715096	36.94497287209546	35.60379945572535	28.570060217490834	0.63856273526175	0.5434383185346306	0.25249024465508757	6.323319334999522	41.489592404334914
192	1675.0	1591.6666666666667		(37.70630102574838, 36.913544065312955, 35.83902030563115)	#252423	37.70630102574838	36.913544065312955	35.83902030563115	34.52690582959622	12.628037507703073	37.70630102574838	44.978634876197965	4.594161198655133	4.049653080983573	37.087090223989954	37.04241607703579	35.849765543227974	28.603532710944027	0.6393234192001968	0.5270908152884503	0.24408546600860298	6.12421482277917	41.39547461855696
193	1683.3333333333333	1600.0		(37.70630102574838, 36.92128951224618, 35.53987858488591)	#252423	37.70630102574838	36.92128951224618	35.53987858488591	38.258768963184885	14.651071767625476	37.70630102574838	44.98034275782235	4.448693334294484	4.331647124232307	37.02966296839021	37.045528601632824	35.55369269415951	28.500913359280528	0.6393476949196065	0.5104012016879154	0.2610821435218531	6.2091898981643485	44.23626462087246
194	1691.6666666666667	1608.3333333333335		(37.32740213523132, 36.936361733305425, 35.73477077663806)	#252423	37.32740213523132	36.936361733305425	35.73477077663806	45.268138801261934	10.8799694918486	37.32740213523132	44.951392169292575	4.231348414705072	4.099565875422706	36.88765333891564	36.99279124136488	35.746786686204736	28.660399736900217	0.6389361931188592	0.48546509128353477	0.24709386881418563	5.891582959914718	44.09374249153835
195	1700.0	1616.6666666666667		(37.712371781452795, 36.91061335566255, 35.76428720954574)	#252423	37.712371781452795	36.91061335566255	35.76428720954574	35.3062540296582	13.172376659709569	37.712371781452795	44.977481987973626	4.568166826097064	4.1172802740712555	37.07420975507641	37.04031509734143	35.77575047100691	28.578730662629034	0.6393070321212299	0.5241084656424354	0.24816157193905264	6.149808534117953	42.02827884013513
196	1708.3333333333333	1625.0		(37.69164747749634, 36.8231107389575, 36.304375130835254)	#252424	37.69164747749634	36.8231107389575	36.304375130835254	22.435491172476073	9.385486495642954	37.69164747749634	44.939587330778345	4.9014638305506235	3.551999669806727	37.14494661921708	36.97130152606238	36.30956248691648	28.817297255802135	0.6387683999045298	0.5623478269130089	0.21409031275750798	6.053185057182961	35.9301448345365
197	1716.6666666666667	1633.3333333333335		(37.63366129369897, 37.08415323424744, 36.212476449654595)	#252524	37.63366129369897	37.08415323424744	36.212476449654595	36.80070702607177	9.629733668565304	37.63366129369897	45.04973167266768	4.508630497992938	3.8243264836266277	37.179076826460125	37.17213375130836	36.22119321750052	28.652644538593446	0.6403339844860999	0.5172778277168721	0.23050431561864299	5.912125000437665	40.305393808603675
198	1725.0	1641.6666666666667		(37.55704416998116, 36.586560602888845, 35.69918358802596)	#252423	37.55704416998116	36.586560602888845	35.69918358802596	28.658028169014113	12.614263418984441	37.55704416998116	44.81713289678852	4.802739816199608	3.904569245656231	36.884622147791504	36.74887426208918	35.70805735817459	28.781392352379264	0.6370278404666971	0.5510211627053929	0.2353408019971394	6.189666447897941	39.11069260524463
199	1733.3333333333333	1650.0		(37.63177726606657, 37.07724513292862, 36.054636801339754)	#252524	37.63177726606657	37.07724513292862	36.054636801339754	38.90363684629675	10.6870003949557	37.63177726606657	45.045557955329805	4.443487534744994	3.9632700247629327	37.144444211848445	37.16451035796525	36.064862884655646	28.60435750258659	0.6402746595366752	0.5098039372450456	0.2388788845777459	5.954165832475488	41.73065766839705
200	1741.6666666666667	1658.3333333333335		(37.78312748586979, 36.8576512455516, 35.804061126229854)	#252423	37.78312748586979	36.8576512455516	35.804061126229854	31.942035117410597	13.356806471272616	37.78312748586979	44.96097006517787	4.702330678063193	4.052262324418776	37.10041657944316	37.01023311283232	35.814597027423076	28.60268186462961	0.6390723327140911	0.539501163255172	0.24424273340585292	6.207474828926664	40.753321323660266
201	1750.0	1666.6666666666667		(37.679505966087504, 36.862884655641615, 35.54008792128951)	#252423	37.679505966087504	36.862884655641615	35.54008792128951	37.09784735812128	14.478735520431131	37.679505966087504	44.95169399546356	4.4971032313719235	4.2826088317971855	36.99846975088968	36.993340799665056	35.55331588863304	28.54033376227927	0.6389404832566139	0.5159552976404141	0.25812644973230364	6.2100463669608015	43.60050311943474
202	1758.3333333333333	1675.0		(37.49633661293699, 37.05107808247854, 36.23529411764706)	#252524	37.49633661293699	37.05107808247854	36.23529411764706	38.814741035856336	8.575926753014766	37.49633661293699	45.02183723773153	4.453624279060875	3.7554590929086196	37.10609796943689	37.121203701067614	36.24345195729538	28.716120161174707	0.6399374947845089	0.5109669318799296	0.22635345903412812	5.825653801724793	40.13881311144479
203	1766.6666666666667	1683.3333333333335		(37.55285744190915, 36.9639941385807, 35.73979485032447)	#252423	37.55285744190915	36.9639941385807	35.73979485032447	40.512642881884425	12.311472211383009	37.55285744190915	44.985644598649074	4.372977774539044	4.153677918402154	37.00769729956039	37.05519203893657	35.75203684320703	28.584616165330754	0.639423054943643	0.5017143110030176	0.2503553736797106	6.031249859393499	43.52671583669478
204	1775.0	1691.6666666666667		(37.54741469541553, 36.92401088549299, 35.62131044588654)	#252423	37.54741469541553	36.92401088549299	35.62131044588654	40.58037169872845	13.080969425302715	37.54741469541553	44.96659937555387	4.361741294765187	4.231790707086702	36.96893866443375	37.020486952061965	35.63433745028261	28.569348941689306	0.6391523473692097	0.5004251430724912	0.2550634797930048	6.077239481133294	44.133644610810165
205	1783.3333333333333	1700.0		(37.654385597655434, 36.880468913544064, 35.704626334519574)	#252423	37.654385597655434	36.880468913544064	35.704626334519574	36.1842387803306	13.204002779708134	37.654385597655434	44.95805813141031	4.532371486576925	4.1396967525065165	37.024519572953736	37.004929742516225	35.716384760309815	28.591423874622798	0.6390309426750674	0.520001645294747	0.2495126843617033	6.138361385178338	42.40739500145106
206	1791.6666666666667	1708.3333333333335		(37.7150931546996, 37.155746284278834, 35.53213313795269)	#252523	37.7150931546996	37.155746284278834	35.53213313795269	44.62600690448786	14.759470485388384	37.7150931546996	45.08548178683668	4.176905057025615	4.517952806406322	37.10510362151978	37.23747489219175	35.54836926941595	28.36966520246993	0.6408421343063475	0.47921877284901704	0.2723113792968964	6.1529207224147555	47.246222416479405
207	1800.0	1716.6666666666667		(37.52313167259786, 36.93301235084781, 35.555788151559554)	#252423	37.52313167259786	36.93301235084781	35.555788151559554	42.002553734837214	13.369688922610019	37.52313167259786	44.96787230885266	4.302738583208066	4.295151796271135	36.946725978647684	37.02280587397948	35.569560393552436	28.549924647379417	0.6391704407611332	0.493655727287086	0.25888245407823884	6.07962895812224	44.94944216086224
208	1808.3333333333333	1725.0		(37.70797571697718, 36.913334728909355, 35.74837764287209)	#252423	37.70797571697718	36.913334728909355	35.74837764287209	35.669266104048695	13.251772321255094	37.70797571697718	44.97817546321102	4.554376714286212	4.133276804693309	37.069717395855136	37.04157885074314	35.760027213732464	28.57314160421817	0.6393168891335896	0.5225263180069913	0.2491257336964485	6.150310918957529	42.2249838352
209	1816.6666666666667	1733.3333333333335		(37.69792756960435, 37.087502616705045, 35.98597446095876)	#252523	37.69792756960435	37.087502616705045	35.98597446095876	38.606016140865805	11.580160259435937	37.69792756960435	45.056128798591956	4.4504053409720745	4.045075793683539	37.166305212476445	37.18382027632405	35.99698974251622	28.55793918552941	0.6404249128219691	0.5105976212205462	0.24380957835073658	6.014045716121327	42.268421383651365
210	1825.0	1741.6666666666667		(37.66778312748587, 36.763659200334935, 36.27632405275278)	#252424	37.66778312748587	36.763659200334935	36.27632405275278	21.013991274258842	9.419775590616792	37.66778312748587	44.91055259230082	4.940783898106038	3.528381544059722	37.10921289512246	36.91848163910403	36.2811974042286	28.848418993537408	0.638355702001845	0.5668590413804175	0.2126667732310537	6.071311377968121	35.53191975384175
211	1833.3333333333333	1750.0		(37.5719070546368, 36.91689344777057, 36.086455934687045)	#252424	37.5719070546368	36.91689344777057	36.086455934687045	33.542841037204035	10.081735671185243	37.5719070546368	44.96851881164618	4.600917641921942	3.8024628040874253	37.07176261251832	37.0239836550136	36.09476030981788	28.720746579661114	0.6391796301102011	0.5278659859966516	0.22918652214293794	5.968849681824545	39.572284095987925
212	1841.6666666666667	1758.3333333333335		(37.71090642662759, 37.10990161189031, 35.92191752145698)	#252523	37.71090642662759	37.10990161189031	35.92191752145698	39.84320149777679	12.097088456521108	37.71090642662759	45.06697117898578	4.404851709440772	4.123036909379052	37.16679715302491	37.20363316307306	35.93379736236132	28.52101012721989	0.640579025718564	0.505371226293391	0.24850854265077685	6.033419589110743	43.10727772297639
213	1850.0	1766.6666666666667		(37.62486916474775, 37.00858279254762, 36.01067615658363)	#252524	37.62486916474775	37.00858279254762	36.01067615658363	37.09246530929831	10.940083679214855	37.62486916474775	45.01407481761125	4.498817450145354	3.950391219288063	37.11098178773288	37.10703924429558	36.02065522294327	28.6296959980827	0.6398271602448719	0.5161519709681012	0.23810263802696624	5.987065160423809	41.28622136573364
214	1858.3333333333333	1775.0		(37.613564998953315, 37.01863093992045, 35.81473728281348)	#252523	37.613564998953315	37.01863093992045	35.81473728281348	40.1559408821133	12.195096838824552	37.613564998953315	45.0163108288927	4.389164610066276	4.136223978786391	37.06936989742516	37.11111903077245	35.82677621938455	28.562553790079487	0.639858942765212	0.5035714361595067	0.24930336924881136	6.031012748862811	43.30058414521163
215	1866.6666666666667	1783.3333333333335		(37.59933012350848, 36.9286162863722, 35.93280301444421)	#252423	37.59933012350848	36.9286162863722	35.93280301444421	35.852279864338506	11.302446384428675	37.59933012350848	44.9755129708457	4.537925389676012	3.956939093217704	37.058103412183385	37.036727019049614	35.942761147163495	28.65521637616719	0.6392790446385915	0.5206388478625167	0.23849729920596624	6.020808403337606	41.087482531896285
216	1875.0	1791.6666666666667		(38.011513502198035, 37.04898471844254, 36.41762612518317)	#262524	38.011513502198035	37.04898471844254	36.41762612518317	23.766745468873204	10.692583475143344	38.011513502198035	45.07188353165317	4.928746960634777	3.6736142718195364	37.394352103830855	37.2126120954574	36.42393971111576	28.64202657543285	0.6406488495829893	0.5654780364676687	0.22142041146278713	6.147193540151696	36.69880064552029
217	1883.3333333333333	1800.0		(38.02260833158886, 36.95185262717187, 36.59953945991208)	#262424	38.02260833158886	36.95185262717187	36.59953945991208	14.854368932038875	9.543862933151273	38.02260833158886	45.03081983703304	5.1337307256721925	3.43650293797384	37.406060288884234	37.137599175214575	36.60306259158468	28.759607484969642	0.64006517287244	0.5889959443430162	0.20712895753814833	6.177762022481407	33.798225563722546
218	1891.6666666666667	1808.3333333333335		(37.518944944525856, 37.09273602679506, 36.020096294745656)	#252524	37.518944944525856	37.09273602679506	36.020096294745656	42.93854748603341	10.18702434887408	37.518944944525856	45.041314173329596	4.323896211875455	3.987830334594955	37.08705045007327	37.156760058614196	36.030822692066145	28.615391555677387	0.6402143386926527	0.496083154462939	0.24035921253443318	5.882080348702032	42.68463582612002
219	1900.0	1816.6666666666667		(38.12560184216035, 37.26627590537995, 36.386644337450285)	#262524	38.12560184216035	37.26627590537995	36.386644337450285	30.350306970025386	11.6308764262104	38.12560184216035	45.179129987267615	4.746031223188673	3.8850329789699156	37.511419300816414	37.40900033284488	36.39544065312958	28.47726365028181	0.6421732437956916	0.5445149524895336	0.23416328909348114	6.133375385476224	39.30326338560598
220	1908.3333333333333	1825.0		(37.729118693740844, 36.85116181703998, 35.96859953945991)	#252423	37.729118693740844	36.85116181703998	35.96859953945991	30.078478002378016	11.89883039637804	37.729118693740844	44.95378719964613	4.743940467974994	3.8869667221261173	37.10484823110739	36.99715220849906	35.97742516223571	28.676096566741045	0.6389702359260484	0.5442750789146862	0.23427984194133836	6.132983080247871	39.329614799593266
221	1916.6666666666667	1833.3333333333335		(37.72744400251204, 36.870002093364036, 35.97404228595353)	#252423	37.72744400251204	36.870002093364036	35.97404228595353	30.65902578796557	11.851251775568164	37.72744400251204	44.96206068311754	4.72295595106309	3.896002447062319	37.110956667364455	37.01221953527318	35.98300188402763	28.6676811160859	0.6390878346872424	0.5418675129523147	0.2348244538099784	6.122511574770425	39.51948239357548
222	1925.0	1841.6666666666667		(37.85220849905799, 37.11680971320913, 35.66652710906427)	#252523	37.85220849905799	37.11680971320913	35.66652710906427	39.812278517383405	14.72433912177855	37.85220849905799	45.0822345684125	4.387780134769647	4.387117846912347	37.187098597446095	37.231536732258746	35.68102993510572	28.3955699773036	0.6407959785528092	0.5034125944947736	0.26442554033250115	6.204789884740334	44.995675585168826
223	1933.3333333333333	1850.0		(37.9995813271928, 37.463052124764495, 36.3927150931547)	#252524	37.9995813271928	37.463052124764495	36.3927150931547	39.966128191766465	10.783036953791246	37.9995813271928	45.254061982844426	4.42415707952909	4.006803384926605	37.511884027632405	37.546624015072226	36.4034184634708	28.403646148016698	0.6432383223546901	0.5075861427535004	0.241502778597796	5.968889279405898	42.16602854038989
224	1941.6666666666667	1858.3333333333335		(38.13962738120159, 37.24157420975508, 36.11701904961273)	#262524	38.13962738120159	37.24157420975508	36.11701904961273	33.359552887600955	13.523077176400847	38.13962738120159	45.16797898316272	4.66352215480359	4.1150212148789445	37.4567092317354	37.38854865815365	36.128264601214156	28.396944107279165	0.6420147441415451	0.5350486385655653	0.24802541125944144	6.219472524840648	41.42469298210989
225	1950.0	1866.6666666666667		(37.462424115553695, 36.95771404647268, 35.8936571069709)	#252423	37.462424115553695	36.95771404647268	35.8936571069709	40.69655724579665	10.678315582427187	37.462424115553695	44.97496124185082	4.38174368844485	3.9920902706503947	36.992210592422026	37.035721662131046	35.904297676365914	28.663425204457415	0.6392712023981935	0.5027200294590247	0.24061597242385224	5.9276017477769045	42.33581966313661
226	1958.3333333333333	1875.0		(37.92547624031819, 37.19300816411974, 36.16453841323006)	#252524	37.92547624031819	37.19300816411974	36.16453841323006	35.042796005706094	11.84003974167907	37.92547624031819	45.12604210958762	4.580205867665665	3.999199636509765	37.34622357127905	37.31170040611263	36.174823110738956	28.497126947435074	0.6414186561215687	0.5254897119595091	0.24104447650657443	6.080450930881592	41.12578577415614
227	1966.6666666666667	1883.3333333333335		(37.72723466610844, 37.01109482939083, 35.56604563533598)	#252523	37.72723466610844	37.01109482939083	35.56604563533598	40.11817125145285	14.60756951110571	37.72723466610844	45.02253067445784	4.371067318698351	4.379058975696015	37.07299351057149	37.12246922336194	35.580496127276525	28.45472307060373	0.6399473512494745	0.5014951232812332	0.26393980654320975	6.187276219566783	45.052329312122005
228	1975.0	1891.6666666666667		(37.769939292442956, 36.86874607494243, 36.10927360267951)	#252424	37.769939292442956	36.86874607494243	36.10927360267951	27.439808395310557	11.211819738730886	37.769939292442956	44.96641827497904	4.818199973011805	3.7781601493092287	37.158436257065105	37.02015704626334	36.11686832740214	28.703118845446625	0.6391497732173032	0.5527949155856823	0.2277217238754919	6.122870657931563	38.10153749374159
229	1983.3333333333333	1900.0		(37.72639732049404, 36.845928406949966, 35.919196148210176)	#252423	37.72639732049404	36.845928406949966	35.919196148210176	30.76798331981912	12.215221480532025	37.72639732049404	44.95089928842286	4.7255401812918985	3.9279187304751106	37.092011722838606	36.991893826669454	35.928463470797574	28.663092948404067	0.638929187341922	0.5421640032057683	0.23674814968078167	6.144857651583271	39.73371564574654
230	1991.6666666666667	1908.3333333333335		(37.55348545111995, 36.90789198241574, 36.16725978647687)	#252424	37.55348545111995	36.90789198241574	36.16725978647687	32.05678042887345	9.412909087868512	37.55348545111995	44.96318627800692	4.634345976147369	3.718560401836557	37.07610634289303	37.01426973832949	36.174666108436256	28.75814799220366	0.6391038338205041	0.5317012384352845	0.2241294576134325	5.941788795366271	38.7432657433324
231	2000.0	1916.6666666666667		(37.90203056311493, 37.09231735398786, 35.86769939292443)	#252523	37.90203056311493	37.09231735398786	35.86769939292443	36.118542910063795	13.686719172861746	37.90203056311493	45.07734401514443	4.545683522585664	4.191482902828447	37.244153234247435	37.22259461168097	35.879945572535064	28.460972635971267	0.6407264645436418	0.5215289430123478	0.2526340002821895	6.18318426154437	42.67852721920013
232	2008.3333333333333	1925.0		(37.65187356081223, 36.97257693112832, 35.670504500732676)	#252423	37.65187356081223	36.97257693112832	35.670504500732676	39.42947702060219	13.418963322084052	37.65187356081223	44.99867603883604	4.40661123349334	4.240698752315031	37.045017793594305	37.07895102574838	35.68352522503663	28.53018077088341	0.6396082829951472	0.5055730975223892	0.25560039599972695	6.115696891690755	43.9008236393297
233	2016.6666666666667	1933.3333333333335		(37.82792547624032, 36.96085409252669, 35.84341637010676)	#252423	37.82792547624032	36.96085409252669	35.84341637010676	33.78481012658226	13.377678413316815	37.82792547624032	45.01154368873423	4.632804384902434	4.101857391792496	37.16223152606238	37.102421352313165	35.85459074733096	28.54591506264785	0.6397911829420357	0.5315243707654317	0.24723198579107264	6.187738725202767	41.52148677454916
234	2025.0	1941.6666666666667		(37.862675319238015, 36.837764287209545, 35.84069499685995)	#252423	37.862675319238015	36.837764287209545	35.84069499685995	29.586913759188338	13.617764139990056	37.862675319238015	44.960042620637985	4.802753518556968	4.016751424452503	37.140556834833575	37.00854394599121	35.85066568976345	28.605178675684016	0.639059150077135	0.5510227347849086	0.24210237856722375	6.261048903007589	39.90720416140323
235	2033.3333333333333	1950.0		(37.97655432279674, 37.15030353778522, 35.86058195520201)	#252523	37.97655432279674	37.15030353778522	35.86058195520201	36.57103284527102	14.20805450516501	37.97655432279674	45.110264377908294	4.530925136380759	4.254316896510191	37.29722210592422	37.28281539878585	35.87347917102784	28.406563874693163	0.6411943924596719	0.5198357046864129	0.2564212048457135	6.215182607729165	43.19660622939338
236	2041.6666666666667	1958.3333333333335		(37.763240527527735, 37.136906007954785, 35.79736236131463)	#252523	37.763240527527735	37.136906007954785	35.79736236131463	40.883824938771255	13.274785886526773	37.763240527527735	45.08331316310791	4.3562619634386905	4.266809695170215	37.1759011932175	37.23350907891982	35.81075779778103	28.451338657356175	0.6408113096283409	0.4997964961680326	0.25717418553855426	6.097760512589951	44.40565800568734
237	2050.0	1966.6666666666667		(37.720745237596816, 37.06447561230898, 36.1075989114507)	#252524	37.720745237596816	37.06447561230898	36.1075989114507	35.59044900077872	10.905201118806595	37.720745237596816	45.048806629706036	4.55003692986905	3.9199290654585717	37.19467238852836	37.17044404856605	36.11716767845928	28.604933138908564	0.6403208359850222	0.522028411989395	0.23626658716917492	6.005720601343279	40.74542090616185
238	2058.3333333333335	1975.0000000000002		(37.84844044379317, 37.10969227548671, 35.90077454469332)	#252523	37.84844044379317	37.10969227548671	35.90077454469332	37.24204643164241	13.122199975663984	37.84844044379317	45.0800694463853	4.499757029044038	4.165268853433335	37.229895331798204	37.22757774335357	35.912863722001255	28.47674740564725	0.6407652036477631	0.5162597694075378	0.25105399618440033	6.131661923313538	42.78936032686583
239	2066.6666666666665	1983.3333333333333		(37.686414067406325, 37.09796943688507, 35.97362361314632)	#252523	37.686414067406325	37.09796943688507	35.97362361314632	39.38645807870928	11.589363876730328	37.686414067406325	45.05959565267117	4.423779389207294	4.062417452588196	37.16143814109274	37.190154687042074	35.98486707138371	28.55124382278156	0.6404741904625622	0.5075428101208317	0.2448548152662102	6.006085217799397	42.56168591795275
240	2075.0	1991.6666666666667		(37.679505966087504, 36.91040401925895, 35.362989323843415)	#252423	37.679505966087504	36.91040401925895	35.362989323843415	40.07952286282302	15.677268813022602	37.679505966087504	44.97185562799968	4.360382554907782	4.482898552689751	36.97778103412183	37.03006297257693	35.37846347079757	28.457137658123766	0.639227059402936	0.5002692540498305	0.2701985479795247	6.2537441152362465	45.79373260352675
241	2083.3333333333335	2000.0000000000002		(37.62319447351894, 36.90914800083735, 36.020933640360056)	#252424	37.62319447351894	36.90914800083735	36.020933640360056	33.261039979096076	10.859697539588044	37.62319447351894	44.969664602373044	4.6191190817922445	3.865239823336264	37.08138790035587	37.026071086455936	36.02981578396483	28.68922992996721	0.639195916305796	0.529954247893833	0.23297029267625538	6.022984308769348	39.92230824304258
242	2091.6666666666665	2008.3333333333333		(38.019677621938456, 37.27506803433117, 35.54343730374712)	#262523	38.019677621938456	37.27506803433117	35.54343730374712	41.9579000760842	16.608275520317168	38.019677621938456	45.16791665130545	4.273751538947435	4.6483774593920835	37.29360058614193	37.38843435838392	35.56075361105296	28.225461471314972	0.6420138581605405	0.4903300266572059	0.2801724877835789	6.3144568429628185	47.40434579262575
243	2100.0	2016.6666666666667		(37.90265857232573, 36.91626543855977, 36.33954364664015)	#252424	37.90265857232573	36.91626543855977	36.33954364664015	22.137404580152783	10.516262475077449	37.90265857232573	45.001826715218144	4.967270979367777	3.6260041265718135	37.284253715721164	37.084696878794226	36.345310864559345	28.720286324134687	0.6396530665063174	0.5698979197856743	0.2185507966446444	6.149933894635383	36.12866390846008
244	2108.3333333333335	2025.0000000000002		(37.97446095876073, 36.894494452585306, 36.0343311701905)	#252424	37.97446095876073	36.894494452585306	36.0343311701905	26.60120845921449	13.02804789310048	37.97446095876073	44.99731691463665	4.908584555126327	3.9006300944109062	37.2516453841323	37.07647258949132	36.042932803014445	28.609111845660685	0.6395889644913139	0.5631647918299455	0.23510337682807778	6.269698355443327	38.47257710244241
245	2116.6666666666665	2033.3333333333333		(37.55306677831275, 37.05945153862257, 35.8214360477287)	#252523	37.55306677831275	37.05945153862257	35.8214360477287	42.89651837524184	11.758449420539462	37.55306677831275	45.02865453668904	4.298324598691061	4.150886934293485	37.05371990789198	37.13364652292234	35.83381620263764	28.559122008782314	0.6400343954328105	0.4931493082484116	0.25018715219427373	5.9754043124294975	44.00029741077629
246	2125.0	2041.6666666666667		(37.84362570651036, 37.22859535273184, 36.34310236550136)	#252524	37.84362570651036	37.22859535273184	36.34310236550136	35.40736607142855	10.110908899816895	37.84362570651036	45.134955138456846	4.557668369976453	3.849346179133595	37.352861628637214	37.328024483985764	36.351957295373666	28.55905974797969	0.6415453453398561	0.5229039715995396	0.23201233221045636	5.965719317692899	40.18399212508425
247	2133.3333333333335	2050.0		(37.81745865606029, 36.71802386435001, 35.13292861628637)	#252423	37.81745865606029	36.71802386435001	35.13292861628637	35.4273237679351	18.10156431631739	37.81745865606029	44.89804383917916	4.586858706850661	4.57390353729219	36.93972786267532	36.89574127695206	35.148779568767004	28.450727503311192	0.6381779033906225	0.5262529961104938	0.2756837077281708	6.477643581200321	44.918972240087456
248	2141.6666666666665	2058.333333333333		(37.61503035377852, 36.93154699602261, 35.779150094201384)	#252423	37.61503035377852	36.93154699602261	35.779150094201384	37.66248574686438	12.445808544858542	37.61503035377852	44.97744794875945	4.476356393991077	4.10317746725859	37.03597446095876	37.04025306677831	35.7906740632196	28.59838590261965	0.6393065482900319	0.5135750007903759	0.24731155093625037	6.0723827196450175	42.509409143632254
249	2150.0	2066.6666666666665		(37.69897425162236, 36.670923173539876, 35.70734770776638)	#252423	37.69897425162236	36.670923173539876	35.70734770776638	29.028799663653434	13.471580560614825	37.69897425162236	44.868800474095316	4.814633384777389	3.985240120936284	36.9819531086456	36.84261456562697	35.71698346242412	28.698416375671748	0.6377622400827924	0.5523857188207044	0.24020309212231508	6.250026676049729	39.61574451546031
250	2158.3333333333335	2075.0		(37.744609587607286, 37.005442746493614, 35.7153024911032)	#252523	37.744609587607286	37.005442746493614	35.7153024911032	38.1452444811223	13.70985990482847	37.744609587607286	45.02256885924601	4.458900744083616	4.239786892975794	37.10960644756123	37.1225389114507	35.7282038936571	28.501487139682045	0.6399478940055943	0.5115723038140906	0.2555454353383318	6.152852082037952	43.55706455987935
251	2166.6666666666665	2083.333333333333		(37.412392715093155, 36.60037680552648, 35.761984509106135)	#252423	37.412392715093155	36.60037680552648	35.761984509106135	30.47945205479445	11.24905578030315	37.412392715093155	44.809570480386924	4.704914233079505	3.83284349887254	36.830586141930084	36.735167150931545	35.77036843207034	28.833229165978068	0.6369203487670358	0.5397975760410988	0.23101766320514686	6.068517712545923	39.167873325392144
252	2175.0	2091.6666666666665		(37.662759053799455, 37.01507222105924, 35.496127276533386)	#252523	37.662759053799455	37.01507222105924	35.496127276533386	42.06376811594206	14.669427229525072	37.662759053799455	45.017641436164126	4.285485280186185	4.43602123210487	37.02864978019677	37.113546975088965	35.511316725978645	28.447882360343204	0.6398778559312679	0.4916762456879458	0.26737310283363663	6.167954965657391	45.98884502669186
253	2183.3333333333335	2100.0		(37.069918358802596, 36.62549717395855, 35.68411136696672)	#252423	37.069918358802596	36.62549717395855	35.68411136696672	40.75830815709959	9.53281794412788	37.069918358802596	44.786923646845786	4.377816508469634	3.8661811010817004	36.65498639313377	36.69413945991208	35.69352522503664	28.88588095928255	0.6365984481336923	0.5022694617916283	0.2330270264785204	5.840602168286295	41.4486889403753
254	2191.6666666666665	2108.333333333333		(37.104458865396694, 36.454888005024074, 35.43165166422441)	#252423	37.104458865396694	36.454888005024074	35.43165166422441	36.70128895006877	11.49634974724679	37.104458865396694	44.71218949606384	4.490341846842272	3.9750968126428976	36.56853045844672	36.558965557881514	35.44188402763241	28.88766864412305	0.6355361817278655	0.5151795600182218	0.23959172268346457	5.997046320597048	41.517015363048806
255	2200.0	2116.6666666666665		(37.73581745865606, 36.59367804061126, 36.03977391668411)	#252424	37.73581745865606	36.59367804061126	36.03977391668411	19.595161688471876	11.461023831713467	37.73581745865606	44.83976414023421	5.085629229250655	3.626758314026679	37.04254553066778	36.78991445258529	36.04531295792338	28.847968266307127	0.6373495195034281	0.5834772313790817	0.21859625392029183	6.246358981500363	35.494132241286174
256	2208.3333333333335	2125.0		(37.90223989951853, 36.95750471006908, 36.42495289930919)	#252424	37.90223989951853	36.95750471006908	36.42495289930919	21.62958764347455	9.93894255463689	37.90223989951853	45.020648034024184	4.9571685599025805	3.579382555208488	37.31391459074733	37.11903347079757	36.43027841741679	28.726082671149925	0.6399205915196055	0.5687388632610894	0.21574076631742764	6.114368291803943	35.831615635703386
257	2216.6666666666665	2133.333333333333		(37.388528365082685, 36.704416998115974, 35.40234456772033)	#252423	37.388528365082685	36.704416998115974	35.40234456772033	39.333895446880376	13.546317292349016	37.388528365082685	44.85173942463359	4.399047991181682	4.24082231571723	36.77921708185053	36.81164315679297	35.415365292024276	28.66192768823769	0.6375197354245912	0.5047053622854447	0.25560784355881516	6.110335272487496	43.95083493032832
258	2225.0	2141.6666666666665		(37.61398367176052, 36.72807201172284, 36.111785639522715)	#252424	37.61398367176052	36.72807201172284	36.111785639522715	24.615384615384453	10.183991718703048	37.61398367176052	44.88844683278849	4.867047695224114	3.6427163894420467	37.03891145070128	36.87830067406322	36.11794850324472	28.82611392862582	0.638041492159898	0.5583992434733077	0.21955809786012245	6.079271005761798	36.81282584074678
259	2233.3333333333335	2150.0		(37.62675319238016, 36.938664433745025, 35.878794222315264)	#252423	37.62675319238016	36.938664433745025	35.878794222315264	36.38083832335309	11.846080236782509	37.62675319238016	44.982340213541114	4.522326228127316	4.018809407756341	37.06385388319029	37.04916908101318	35.889392924429565	28.62422066953178	0.6393760866265433	0.5188491468870862	0.24222641976376824	6.049980460255975	41.626205339543134
260	2241.6666666666665	2158.333333333333		(37.44881724931966, 36.4653548252041, 35.39962319447352)	#252423	37.44881724931966	36.4653548252041	35.39962319447352	31.204413116763618	13.953564421190336	37.44881724931966	44.75041821752518	4.72669501570766	4.070949013169156	36.73410508687461	36.62806944316517	35.41028051078083	28.77824465516313	0.6360795623125272	0.5422964980372307	0.2453690395463005	6.238130460269211	40.737252985815275
261	2250.0	2166.6666666666665		(37.530667783127484, 37.02742306887168, 36.178982625078504)	#252524	37.530667783127484	37.02742306887168	36.178982625078504	37.66145268700636	9.183948372414683	37.530667783127484	45.014307272831914	4.481820550640281	3.7947419813998184	37.10432489009838	37.10746336403601	36.187467029516434	28.701056259831052	0.6398304643484066	0.5142019066951873	0.2287211636132101	5.872544776631318	40.25447400697069
262	2258.3333333333335	2175.0		(37.0736864140674, 36.34352103830856, 34.92505756751099)	#252422	37.0736864140674	36.34352103830856	34.92505756751099	39.61028838659391	14.778685608776891	37.0736864140674	44.6560595014641	4.365593808607848	4.356641730635369	36.41760937827088	36.457660138162026	34.93924220221897	28.791792569432882	0.6347383535997783	0.5008671442506024	0.2625886479136098	6.1675551453447675	44.94119442162666
263	2266.6666666666665	2183.333333333333		(37.494661921708186, 36.77307933849696, 36.15239690182123)	#252424	37.494661921708186	36.77307933849696	36.15239690182123	27.744853399875133	9.128701594533034	37.494661921708186	44.89718481629644	4.741803101463271	3.619773552191119	37.002518316935316	36.894179953945994	36.158603726187984	28.84569971905131	0.6381656932946944	0.5440298575982108	0.2181752601182307	5.965522376304443	37.357206172059726
264	2275.0	2191.6666666666665		(37.63303328448817, 36.95227129997907, 36.21812853255181)	#252424	37.63303328448817	36.95227129997907	36.21812853255181	31.13182423435429	9.587340701885157	37.63303328448817	44.99099287280642	4.665647421887298	3.719060651017214	37.13901611890308	37.06494181075989	36.22546996022608	28.728946839563932	0.6394990749680504	0.5352924717075511	0.22415960922196274	5.966546571619816	38.5588979775628
265	2283.3333333333335	2200.0		(37.63366129369897, 36.91019468285535, 36.011513502198035)	#252424	37.63366129369897	36.91019468285535	36.011513502198035	33.2404181184669	10.991428221787073	37.63366129369897	44.97109305468339	4.62154163559747	3.8764298702232303	37.084957086037264	37.02867358802596	36.02050031400461	28.682658021772596	0.6392162202349332	0.5302321889161573	0.2336447523779738	6.03202748902223	39.98905629197487
266	2291.6666666666665	2208.333333333333		(37.62403181913335, 36.73498011304166, 36.19698555578815)	#252424	37.62403181913335	36.73498011304166	36.19698555578815	22.619920786269542	9.67192455349692	37.62403181913335	44.893012254201594	4.905346993924642	3.571698681546631	37.06301653757588	36.8865967113251	36.20236550136069	28.848971580114686	0.6381063847658197	0.562793344529872	0.21527763482295156	6.067904135907839	36.059244780196025
267	2300.0	2216.6666666666665		(37.495080594515386, 36.65815365292024, 36.07452375968181)	#252424	37.495080594515386	36.65815365292024	36.07452375968181	24.650751547303162	9.661053853970087	37.495080594515386	44.845356562239736	4.842380031660765	3.6035894170311167	36.95152187565418	36.800060628009206	36.0803600586142	28.88505822826051	0.6374290098296246	0.5555691079302465	0.21719979083889288	6.036099821703214	36.655786802982085
268	2308.3333333333335	2225.0		(37.88298095038727, 36.93447770567302, 35.91521875654176)	#252423	37.88298095038727	36.93447770567302	35.91521875654176	31.078723404255392	13.245508849679771	37.88298095038727	45.00555649435799	4.738187486096113	4.025019884663461	37.19539250575675	37.09149960226083	35.92541134603307	28.570061963824845	0.639706081346788	0.5436150359214698	0.24260074495155493	6.21700938758613	40.34740652830568
269	2316.6666666666665	2233.333333333333		(37.57609378270881, 36.77810341218338, 35.61398367176052)	#252423	37.57609378270881	36.77810341218338	35.61398367176052	35.5979942387709	13.315329719611551	37.57609378270881	44.904209591247536	4.552007991018958	4.132444737473673	36.93629474565627	36.90694917521457	35.62562486916475	28.639555871531346	0.638265542993406	0.5222545529939363	0.24907558235977995	6.147997743865421	42.23407707164589
270	2325.0	2241.6666666666665		(37.513711534435835, 36.680971320912704, 35.529411764705884)	#252423	37.513711534435835	36.680971320912704	35.529411764705884	34.82012870555961	13.488306557367867	37.513711534435835	44.854195284018004	4.580443029176151	4.1262176193314515	36.85870211429768	36.816100278417416	35.54092736026795	28.682599576755866	0.6375546428517072	0.5255169216390375	0.24870025415184724	6.164911206628179	42.01359366463194
271	2333.3333333333335	2250.0		(37.70839438978438, 36.96001674691229, 36.11576303119112)	#252424	37.70839438978438	36.96001674691229	36.11576303119112	31.805993690851825	10.770042135533187	37.70839438978438	45.00116097224636	4.667090137573049	3.8311995632968276	37.15787104877538	37.083482721373244	36.12420556834833	28.6696823130674	0.6396436036785949	0.5354579953263685	0.23091857798153348	6.038196787621072	39.38246463847346
272	2341.6666666666665	2258.333333333333		(37.420975507640776, 36.679296629683904, 35.87146744818924)	#252423	37.420975507640776	36.679296629683904	35.87146744818924	31.280734936503727	10.558905795479935	37.420975507640776	44.84640573269192	4.668195504402339	3.793689044815385	36.88115344358384	36.801964316516646	35.87954574000419	28.823101242167365	0.6374439226708583	0.5355848147125525	0.2286576997777285	6.015324250285638	39.09962646661482
273	2350.0	2266.6666666666665		(37.49801130416579, 36.97864768683274, 35.743772241992886)	#252423	37.49801130416579	36.97864768683274	35.743772241992886	42.2362768496419	11.929458264481232	37.49801130416579	44.986873826816705	4.315829038941176	4.151951722930347	36.98616077035796	37.05743274021352	35.75612099644128	28.593015398944885	0.6394405271136471	0.49515760296939393	0.2502513303906357	5.988746396610245	43.89129078244889
274	2358.3333333333335	2275.0		(37.644965459493406, 37.070127695206196, 35.738120159095665)	#252523	37.644965459493406	37.070127695206196	35.738120159095665	41.91239433527281	12.916615692598578	37.644965459493406	45.04182751035038	4.317708436670564	4.251106786541703	37.08539669248482	37.15769749424325	35.75144023445677	28.50091318624868	0.6402216352320036	0.4953732273758088	0.2562277213122038	6.05925037068754	44.55467395205525
275	2366.6666666666665	2283.333333333333		(37.42306887167678, 36.646012141511406, 35.84027632405275)	#252423	37.42306887167678	36.646012141511406	35.84027632405275	30.54357889168093	10.785114952173178	37.42306887167678	44.831521190643095	4.694878635672084	3.797354624148297	36.865622775800716	36.77496289930919	35.84833368222734	28.830913872408413	0.637232354748842	0.538646186050488	0.22887863589787835	6.038359673390665	38.96694113968958
276	2375.0	2291.6666666666665		(37.780615449026584, 36.954155327611474, 35.630311911241364)	#252423	37.780615449026584	36.954155327611474	35.630311911241364	36.9392523364487	14.513458704107974	37.780615449026584	45.00272847641119	4.507763348761962	4.28538891552932	37.09435210383086	37.086341519782295	35.64355034540507	28.49214374536335	0.6396658840818358	0.5171783391757941	0.2582940142173919	6.219685568080048	43.55132710960904
277	2383.3333333333335	2300.0		(37.30877119531087, 36.6070755704417, 34.74146954155328)	#252422	37.30877119531087	36.6070755704417	34.74146954155328	43.600782778864925	17.547131699434424	37.30877119531087	44.7964661670581	4.149533450232667	4.770280250673964	36.577785220849904	36.711423253087716	34.76012560184217	28.526255504560993	0.6367340849013868	0.47607841230954073	0.2875199565723277	6.322515442809917	48.98090399891088
278	2391.6666666666665	2308.333333333333		(37.52187565417626, 36.929872304793804, 35.64684948712581)	#252423	37.52187565417626	36.929872304793804	35.64684948712581	41.05615719548951	12.742744446056168	37.52187565417626	44.966881341293686	4.3470619621562285	4.208367343407615	36.96334938245761	37.021000604982206	35.659679715302495	28.581479641564627	0.6391563552120749	0.4987409746120961	0.25365167919557924	6.050396962174071	44.07124236769269
279	2400.0	2316.6666666666665		(37.68264601214151, 36.85011513502198, 35.86414067406322)	#252423	37.68264601214151	36.85011513502198	35.86414067406322	32.53136871186827	12.305899672240411	37.68264601214151	44.94819333799374	4.662312485346987	3.9743943650595526	37.0608603726188	36.986967215825835	35.874000418672814	28.65386713164574	0.6388907251368041	0.5349098524776289	0.23954938393436714	6.126415614373507	40.445976155074355
280	2408.3333333333335	2325.0		(37.54092526690391, 36.994766589909986, 36.05945153862257)	#252424	37.54092526690391	36.994766589909986	36.05945153862257	37.88045782111071	10.063039150630363	37.54092526690391	45.00006165870316	4.473513091151126	3.8811380998225564	37.07532133137953	37.081477891982416	36.06880468913544	28.676463289972435	0.639627978106695	0.5132487869839338	0.2339285323445155	5.922461677933826	40.94430930713227
281	2416.6666666666665	2333.333333333333		(37.87314213941804, 37.236759472472265, 35.79275696043542)	#252523	37.87314213941804	37.236759472472265	35.79275696043542	41.6462064801772	14.007240769400834	37.87314213941804	45.13823372662377	4.320693746460935	4.364849681579885	37.25978647686833	37.33403036633871	35.807196985555784	28.365656155144663	0.6415919469808974	0.4957157337231603	0.2630833672120791	6.141686022054095	45.29128021155795
282	2425.0	2341.6666666666665		(37.59325936780406, 36.713418463470795, 35.546158676993926)	#252423	37.59325936780406	36.713418463470795	35.546158676993926	34.212087125472955	13.885751992115075	37.59325936780406	44.876565251130245	4.610399153316347	4.148809109883045	36.91108854929872	36.856715936780404	35.55783127485869	28.64858832845739	0.6378726081234625	0.5289538053732348	0.2500619151111547	6.202289688747909	41.983435077093624
283	2433.3333333333335	2350.0		(37.354406531295794, 36.97278626753192, 35.62277580071174)	#252423	37.354406531295794	36.97278626753192	35.62277580071174	46.77707930367498	11.820983849093839	37.354406531295794	44.969609662816715	4.1579502183796695	4.235151594876574	36.88977810341218	37.02597099434792	35.63627590537995	28.596994195180358	0.6391951353984808	0.4770440730673731	0.25526605118516815	5.935070264968151	45.52700281769638
284	2441.6666666666665	2358.333333333333		(36.95059660875026, 36.345614402344566, 34.86749005652083)	#242422	36.95059660875026	36.345614402344566	34.86749005652083	42.57461561652094	14.37574003047933	36.95059660875026	44.644580576873906	4.241780236634074	4.391353551581045	36.34643081431861	36.43696564161608	34.88227129997907	28.806281908701802	0.6345751929049741	0.4866619403464522	0.26468083971920386	6.105463585255659	45.99257842555728
285	2450.0	2366.6666666666665		(37.65626962528784, 37.02239899518526, 35.904751936361734)	#252523	37.65626962528784	37.02239899518526	35.904751936361734	38.286124058802365	11.860893687042777	37.65626962528784	45.02265410784627	4.458196304368556	4.063399840173942	37.10946619217082	37.12269449235923	35.915928406949966	28.57839733407828	0.6399491057237078	0.5114914830314327	0.2449140268892487	6.0321416221281705	42.3474443239959
286	2458.3333333333335	2375.0		(37.945572535063846, 36.93154699602261, 35.65878166213105)	#252423	37.945572535063846	36.93154699602261	35.65878166213105	33.39436103991217	15.367581344543344	37.945572535063846	45.00882933324137	4.672429831942715	4.269534544991749	37.17386644337451	37.09746960016747	35.67150931546996	28.469713749472227	0.6397526012678832	0.5360706216006756	0.2573384209002487	6.329338493500416	42.420186836006735
287	2466.6666666666665	2383.333333333333		(37.913334728909355, 37.09817877328867, 36.186728072011725)	#252524	37.913334728909355	37.09817877328867	36.186728072011725	31.673132880698294	11.612924599143042	37.913334728909355	45.08289707543927	4.692206245045183	3.905177711854124	37.31531505128741	37.2327482018003	36.19584257902449	28.56094826648104	0.6408053953850177	0.5383395811027306	0.23537747618934632	6.104687740351936	39.76956235384586
288	2475.0	2391.6666666666665		(37.69122880468913, 36.646012141511406, 35.74084153234247)	#252423	37.69122880468913	36.646012141511406	35.74084153234247	27.845873135129334	13.195344652348494	37.69122880468913	44.85709431434636	4.853485518485023	3.9340579883936133	36.97713418463471	36.821362170818496	35.74989323843416	28.726072797152263	0.6375958494820771	0.5568432469626529	0.23711818227370215	6.24765027303765	39.026960910943124
289	2483.3333333333335	2400.0		(37.761565836298935, 37.20305631149257, 36.531086455934684)	#252524	37.761565836298935	37.20305631149257	36.531086455934684	32.76624702279679	8.309301668080332	37.761565836298935	45.11678582697415	4.610792678217401	3.645246444656758	37.34233200753611	37.29475270253297	36.53780615449026	28.659038249463148	0.6412870879166683	0.528998954716491	0.219710592331565	5.877689236748225	38.32954283650399
290	2491.6666666666665	2408.333333333333		(37.780196776219384, 36.687251413020725, 35.68306468494871)	#252423	37.780196776219384	36.687251413020725	35.68306468494871	28.730285486125027	14.15473525565727	37.780196776219384	44.88387566934662	4.84595758171219	4.03373442150885	37.02195729537367	36.86999544902658	35.69310655222943	28.659505282445807	0.6379765179371494	0.5559795623509344	0.24312599779282776	6.305102558009599	39.77371291629529
291	2500.0	2416.6666666666665		(37.65061754239062, 36.87523550345405, 35.87732886749006)	#252423	37.65061754239062	36.87523550345405	35.87732886749006	33.764608664856574	12.01012471018641	37.65061754239062	44.95636541834255	4.614416602568616	3.9759835624744166	37.05559137534017	37.001847115344354	35.88730793384969	28.652739003634778	0.6390068825605445	0.5294147296878579	0.23964516991500046	6.091082487631213	40.749628313028886
292	2508.3333333333335	2425.0		(37.82415742097551, 37.036633870630105, 36.06049822064057)	#252524	37.82415742097551	37.036633870630105	36.06049822064057	33.20830860534131	11.890102166188884	37.82415742097551	45.04616856801866	4.639642943372713	3.959270877340626	37.227293280301446	37.165625591375345	36.07025957714047	28.576943069557068	0.6402833387461069	0.5323089625992037	0.23863784324835532	6.099353451157411	40.47600968644158
293	2516.6666666666665	2433.333333333333		(37.786476868327405, 36.738748168306465, 35.83567092317354)	#252423	37.786476868327405	36.738748168306465	35.83567092317354	27.775512394033576	13.164908645696018	37.786476868327405	44.90839854226415	4.859472893165961	3.933315704015472	37.07151978229014	36.914565005233406	35.84470169562487	28.680068300052994	0.6383250844733592	0.5575301819798518	0.23707344243433165	6.25183566857523	38.9871239937548
294	2525.0	2441.6666666666665		(37.593887377014866, 36.619426418254136, 36.130835252250364)	#252424	37.593887377014866	36.619426418254136	36.130835252250364	20.03720131635436	9.923908322475063	37.593887377014866	44.83798282300446	4.988981335860842	3.5390904142027058	36.99919405484614	36.78668305003141	36.1357211639104	28.901350592038813	0.6373241999750534	0.5723887617499228	0.21331223088063608	6.116788023911677	35.35117944299695
295	2533.3333333333335	2450.0		(37.661503035377855, 36.92547624031819, 36.141511408834)	#252424	37.661503035377855	36.92547624031819	36.141511408834	30.946150667951912	10.291619652157479	37.661503035377855	44.98136812107099	4.6838864494039285	3.773564941211305	37.12933640360059	37.04739735608122	36.14935105714884	28.710504710202837	0.6393622693667824	0.5373850460574942	0.22744475607416212	6.0148636423819966	38.85659524008732
296	2541.6666666666665	2458.333333333333		(37.336403600586145, 36.75675109901612, 35.57525643709441)	#252423	37.336403600586145	36.75675109901612	35.57525643709441	40.25199096636159	12.028274910852478	37.336403600586145	44.871090432394325	4.376690672402872	4.11174424725349	36.80448189240109	36.84677291396274	35.58707138371363	28.70397195963944	0.6377947894025656	0.5021402939577952	0.24782789800238986	6.005152953649097	43.21222813354125
297	2550.0	2466.6666666666665		(37.44651454888005, 37.04228595352732, 35.83294954992673)	#252523	37.44651454888005	37.04228595352732	35.83294954992673	44.968863518422374	10.987913820283788	37.44651454888005	45.01074651819347	4.242616892909057	4.109456990097526	36.99849068453004	37.10096704207662	35.845042913962736	28.601724209008168	0.6397798520113127	0.48675793041276194	0.2476900377418612	5.906558630324321	44.08659164303358
298	2558.3333333333335	2475.0		(37.36047728700021, 36.67385388319029, 35.64015072221059)	#252423	37.36047728700021	36.67385388319029	35.64015072221059	36.052567534680115	11.741907648861714	37.36047728700021	44.836711744215535	4.522644324144121	3.9926079775751466	36.80355871886121	36.78437736236132	35.650487753820386	28.764797661768807	0.6373061329430137	0.5188856422301069	0.24064717626612142	6.032845940790279	41.43818948861185
299	2566.6666666666665	2483.333333333333		(37.86811806573163, 37.168934477705676, 36.24785430186309)	#252524	37.86811806573163	37.168934477705676	36.24785430186309	34.10852713178311	10.910689014682465	37.86811806573163	45.110298534670825	4.6028275109445405	3.895277945135067	37.327318400669874	37.28287791500942	36.25706510362152	28.55384689996585	0.6411948779616946	0.528085106392451	0.23478078577545766	6.029859978918547	40.24054908941175
300	2575.0	2491.6666666666665		(37.53171446514549, 36.83588025957714, 35.61691438141093)	#252423	37.53171446514549	36.83588025957714	35.61691438141093	38.19612987864859	13.009638070377996	37.53171446514549	44.925718121175315	4.451468121179691	4.166244731188828	36.93304584467239	36.946064431651656	35.629104040192594	28.620555944022556	0.6385712638525038	0.5107195546185883	0.2511128154392732	6.096979874826365	43.10435397024
301	2583.3333333333335	2500.0		(37.68892610424953, 36.86414067406322, 36.0341218337869)	#252424	37.68892610424953	36.86414067406322	36.0341218337869	30.094876660341544	11.196261941790716	37.68892610424953	44.95605391563445	4.728003085836708	3.8299653626217234	37.10228176679925	37.00127985137115	36.042422022189655	28.70159916053756	0.6390024548811144	0.5424465736921676	0.23084418878302518	6.084623888011779	39.009542321241206
302	2591.6666666666665	2508.333333333333		(37.44923592212686, 36.713837136278, 35.79087293280301)	#252423	37.44923592212686	36.713837136278	35.79087293280301	33.39308255491049	11.292154615836136	37.44923592212686	44.86414936321528	4.612066006939641	3.898964217917289	36.88958970064895	36.83416954992674	35.80010257483776	28.768740712937653	0.6376961294923068	0.5291450444694	0.23500296915558683	6.0392942323559256	40.210624912734005
303	2600.0	2516.6666666666665		(37.48440443793176, 36.6769939292443, 35.37596818086665)	#252423	37.48440443793176	36.6769939292443	35.37596818086665	37.02343129467836	14.343331676560792	37.48440443793176	44.84865813948644	4.492558018325877	4.260519446984978	36.81241992882562	36.80605146326146	35.38897843835043	28.642250184313394	0.6374759382359652	0.5154338226754518	0.25679505228222343	6.191534826370704	43.48148061208301
304	2608.3333333333335	2525.0		(37.42495289930919, 36.79819970692903, 36.0720117228386)	#252424	37.42495289930919	36.79819970692903	36.0720117228386	32.20485842487997	9.218448475492078	37.42495289930919	44.90115526600924	4.6224665380592	3.7008108967028885	36.96007117437723	36.901396841113666	36.07927360267951	28.822548347374674	0.6382221290111882	0.5303383035193537	0.22305963850909546	5.921418595964302	38.681248821329675
305	2616.6666666666665	2533.333333333333		(37.32803014444212, 36.638685367385385, 35.638057358174585)	#252423	37.32803014444212	36.638685367385385	35.638057358174585	35.525826830174594	11.544757621301512	37.32803014444212	44.8177770884957	4.5384800274001496	3.962248987868522	36.77633870630102	36.750042036843205	35.64806363826669	28.792595632936656	0.6370369969661327	0.5207024817746857	0.23881734343799874	6.0247172548572925	41.12207645753974
306	2625.0	2541.6666666666665		(37.70944107180239, 36.90349591794013, 35.913544065312955)	#252423	37.70944107180239	36.90349591794013	35.913544065312955	33.07378482340591	12.144272724244775	37.70944107180239	44.97489493729078	4.64231470808496	3.9740020735665738	37.1004186728072	37.0356008436257	35.92344358383923	28.63320662543809	0.6392702599494475	0.5326154957354049	0.23952573927889662	6.110955598727042	40.56481247618175
307	2633.3333333333335	2550.0		(37.55725350638476, 36.655013606866234, 36.1073895750471)	#252424	37.55725350638476	36.655013606866234	36.1073895750471	22.662431417845777	9.844045236914127	37.55725350638476	44.85020678281052	4.9083439089322445	3.581539048906457	36.987586351266486	36.80886175842579	36.11286581536529	28.88192725987221	0.6374979505524305	0.5631371823506193	0.21587074504861456	6.076122273884391	36.117623741789
308	2641.6666666666665	2558.333333333333		(37.43981578396483, 36.87753820389366, 35.52731840066988)	#252423	37.43981578396483	36.87753820389366	35.52731840066988	42.35989492119087	13.0258876153201	37.43981578396483	44.93485641624364	4.291422211511464	4.2653894630695355	36.883010257483775	36.96269163073059	35.54082059870211	28.593851764417213	0.6387011549900367	0.49235739330929373	0.25708858363458803	6.050607561982397	44.82568717535279
309	2650.0	2566.6666666666665		(37.787942223152605, 36.95876072849069, 35.75821645384132)	#252423	37.787942223152605	36.95876072849069	35.75821645384132	35.488861386138765	13.69696365358728	37.787942223152605	45.00623608418242	4.566163096223597	4.172060059188487	37.124950805945154	37.092739191961485	35.77022189658781	28.529604671238346	0.6397157409927822	0.5238785765360338	0.2514633237461341	6.185137877104285	42.417650173737755
310	2658.3333333333335	2575.0		(37.41846347079757, 36.54720535901193, 35.436885074314425)	#252423	37.41846347079757	36.54720535901193	35.436885074314425	33.61926896260305	13.504095150714944	37.41846347079757	44.78441091509258	4.6235956664838485	4.093835493934561	36.752057776847394	36.6895892024283	35.4479882771614	28.75254002192681	0.6365627323263893	0.5304678490873428	0.246748480503639	6.1755263693491464	41.5223998566552
311	2666.6666666666665	2583.333333333333		(37.30249110320285, 36.51433954364664, 35.10194682855349)	#252423	37.30249110320285	36.51433954364664	35.10194682855349	38.510273972602775	15.04293073840869	37.30249110320285	44.75635287635823	4.420091246765456	4.360768959765515	36.61805526481055	36.63880499057987	35.11607075570442	28.6923444824347	0.6361639171709478	0.5071196673701731	0.2628374091347343	6.209147489807842	44.61292346229474
312	2675.0	2591.6666666666665		(37.62570651036215, 36.70295164329077, 35.92317353987858)	#252423	37.62570651036215	36.70295164329077	35.92317353987858	27.480634452231673	11.53854499326798	37.62570651036215	44.87725158024172	4.819603538541606	3.798586285082184	36.999145907473306	36.857962530877124	35.930971320912704	28.772736810239305	0.6378823635612486	0.5529559474840906	0.22895287201810904	6.1365980831350875	38.243527163085744
313	2683.3333333333335	2600.0		(37.86560602888842, 36.65689763449864, 35.89721582583211)	#252423	37.86560602888842	36.65689763449864	35.89721582583211	23.156439434223177	13.25581588200171	37.86560602888842	44.87987476803316	5.044217688643215	3.827664547308296	37.097228386016326	36.86272734142768	35.90481264391878	28.727924675927127	0.637919649383565	0.5787260609788102	0.2307055113292416	6.3320729605036865	37.192035312098994
314	2691.6666666666665	2608.333333333333		(37.63491731212058, 36.762403181913335, 35.811806573163075)	#252423	37.63491731212058	36.762403181913335	35.811806573163075	31.284877712710962	12.352710504944866	37.63491731212058	44.904076468734985	4.705591708239254	3.947854249298466	36.999815783964834	36.90670716558509	35.82131253925058	28.698589544771043	0.6382636507985866	0.5398753031644732	0.23794972678005757	6.142324193524303	39.99566958947053
315	2700.0	2616.6666666666665		(37.13397529830438, 36.555160142348754, 35.55809085199916)	#252423	37.13397529830438	36.555160142348754	35.55809085199916	37.962274176408016	10.821640575232992	37.13397529830438	44.76087913642389	4.452230806087421	3.939683197584154	36.63936571069709	36.6469942139418	35.56806154490266	28.865571149629304	0.6362282531399991	0.5108070579064444	0.23745723151550424	5.945036824780883	41.50492362405817
316	2708.3333333333335	2625.0		(37.312329914172075, 36.571069709022396, 35.66527109064266)	#252423	37.312329914172075	36.571069709022396	35.66527109064266	32.996949669547426	11.25633271806151	37.312329914172075	44.78608564030466	4.618963806315768	3.8828346405542558	36.7531274858698	36.69262188821436	35.67432907682646	28.84405053142162	0.6365865367626901	0.5299364330471285	0.23403078824812462	6.034171980474466	40.05138049027641
317	2716.6666666666665	2633.333333333333		(37.55369478752355, 36.605610215616494, 35.961900774544695)	#252423	37.55369478752355	36.605610215616494	35.961900774544695	24.263545502367123	10.80872269975581	37.55369478752355	44.82688214909276	4.89769172202148	3.676686587510747	36.94142976763659	36.76655011094829	35.968337868955416	28.8612301016864	0.6371664157110314	0.561915050683789	0.2216055896971243	6.124165940496645	36.895478310265965
318	2725.0	2641.6666666666665		(37.82499476658991, 37.00900146535483, 35.913334728909355)	#252523	37.82499476658991	37.00900146535483	35.913334728909355	34.38896189224716	12.887597542752797	37.82499476658991	45.033099482671254	4.605822398189908	4.073558972619518	37.18970483567092	37.141760862465986	35.92429139627381	28.543053991111023	0.6400975756087169	0.5284287115668448	0.2455263501000604	6.14877895740909	41.49072869849346
319	2733.3333333333335	2650.0		(37.506175423906214, 36.77182332007536, 35.39899518526272)	#252423	37.506175423906214	36.77182332007536	35.39899518526272	39.09000596065974	14.326466369364852	37.506175423906214	44.893337869184606	4.407834525254062	4.315047157464824	36.85709022398995	36.88718844881725	35.41272346661085	28.59165065312809	0.6381110130362164	0.5057134465052858	0.26008161074950403	6.168357737126387	44.390554147366004
320	2741.6666666666665	2658.333333333333		(37.55264810550555, 36.70232363407997, 35.8224827297467)	#252423	37.55264810550555	36.70232363407997	35.8224827297467	30.51179673321236	11.748630072077995	37.55264810550555	44.86926212060378	4.7188383896456525	3.878455901508193	36.94301444421185	36.84345284697509	35.83128113879003	28.758230970593253	0.6377688018965305	0.5413951027101245	0.23376686772475755	6.108179428236969	39.417094199012524
321	2750.0	2666.6666666666665		(37.76428720954574, 36.779568767008584, 36.19238015490894)	#252424	37.76428720954574	36.779568767008584	36.19238015490894	22.413104274870165	10.614162971175176	37.76428720954574	44.92655810182315	4.956895457539301	3.633377604715604	37.14464308143186	36.94759257483776	36.19825204102994	28.784781372842986	0.6385832032833316	0.5687075300663899	0.2189952196144249	6.145912901711402	36.241214907469875
322	2758.3333333333335	2675.0		(37.555578815155954, 36.74167887795688, 36.138162026376385)	#252424	37.555578815155954	36.74167887795688	36.138162026376385	25.54718653079326	9.624170164378524	37.555578815155954	44.888996462546025	4.818661090060738	3.6191210206680147	37.01978647686833	36.87929936571069	36.14419719489219	28.842733526719297	0.6380493045618717	0.552847819815803	0.21813592996877912	6.026402879256119	36.90887977652503
323	2766.6666666666665	2683.333333333333		(37.479171027841744, 36.66568976344986, 35.99811597236759)	#252423	37.479171027841744	36.66568976344986	35.99811597236759	27.044522968197796	10.076771411655654	37.479171027841744	44.84673139444469	4.786468596531757	3.67673322870532	36.93078082478543	36.80255523341009	36.00479171027842	28.85858934962501	0.6374485516060373	0.5491543561068399	0.22160840091020476	6.035615035822823	37.52972361396666
324	2775.0	2691.6666666666665		(37.65312957923383, 36.76512455516014, 36.18526271718652)	#252424	37.65312957923383	36.76512455516014	36.18526271718652	23.702224757558504	9.940901433821274	37.65312957923383	44.909248748784904	4.886471508061652	3.610249456982606	37.08427464936152	36.916110872932805	36.19106133556625	28.81975936446807	0.6383371692540861	0.560627748939669	0.21760121262063234	6.075483926465571	36.45793169049123
325	2783.3333333333335	2700.0		(37.61586769939292, 36.69876491521876, 35.70169562486917)	#252423	37.61586769939292	36.69876491521876	35.70169562486917	31.253280839895126	12.97627594036426	37.61586769939292	44.873123892683886	4.715969423929101	3.997704519084322	36.948731421394186	36.850465748377644	35.71166631777266	28.702687368784403	0.6378236928761528	0.5410659445867626	0.24095436102600637	6.1823950884217505	40.287783528981315
326	2791.6666666666665	2708.333333333333		(37.41071802386435, 36.69646221477915, 35.845509734142766)	#252423	37.41071802386435	36.69646221477915	35.845509734142766	32.62003477330498	10.668817252435494	37.41071802386435	44.85293802354856	4.628225607054281	3.828936446768827	36.87625706510362	36.8138184404438	35.85401925894913	28.807329655979707	0.6375367722323706	0.5309990448909905	0.23078217275340102	6.006765068086787	39.60099397401517
327	2800.0	2716.6666666666665		(37.49801130416579, 36.94264182541344, 36.15051287418882)	#252424	37.49801130416579	36.94264182541344	36.15051287418882	35.271089016622696	9.163475280246528	37.49801130416579	44.973196032360974	4.543688317953154	3.7509858367729354	37.05634707975717	37.032505231316726	36.15843416370107	28.747824736604443	0.6392461118241963	0.5213000320118533	0.22608384166527706	5.891943506040695	39.54095642305852
328	2808.3333333333335	2725.0		(37.345405065940966, 36.54971739585514, 35.379736236131464)	#252423	37.345405065940966	36.54971739585514	35.379736236131464	35.7124600638978	13.421880167489716	37.345405065940966	44.77806177494878	4.538589101953927	4.136471708410383	36.70560812225246	36.67809334310237	35.3914360477287	28.75191168444505	0.6364724860573131	0.5207149959623669	0.2493183007008412	6.140780832341639	42.34605323393632
329	2816.6666666666665	2733.333333333333		(37.39669248482311, 36.61042495289931, 35.36529202428302)	#252423	37.39669248482311	36.61042495289931	35.36529202428302	36.77658697444346	13.851682676160427	37.39669248482311	44.810214848498624	4.4993409556351445	4.204890396497651	36.74666945781871	36.73633495499267	35.37774335356919	28.699454314740404	0.6369295077738739	0.5162120330607205	0.2534421125512682	6.158341682759568	43.062512057055564
330	2825.0	2741.6666666666665		(37.56081222524597, 36.79736236131463, 36.268997278626756)	#252424	37.56081222524597	36.79736236131463	36.268997278626756	24.540593096742814	8.77011949082637	37.56081222524597	44.91515642883786	4.8165425378452476	3.5427687813784026	37.06577977810341	36.926853562905585	36.27428092945363	28.85437388561954	0.638421140637864	0.5526047570745956	0.21353393776472618	5.979154844723638	36.33603915627247
331	2833.3333333333335	2750.0		(37.605400879212894, 36.462005442746495, 35.644756123089806)	#252423	37.605400879212894	36.462005442746495	35.644756123089806	25.009609224855907	13.29501617114132	37.605400879212894	44.765670700289064	4.962297449208175	3.867820755959017	36.858819342683695	36.655664772870004	35.65292861628637	28.82203908934996	0.6362963601201694	0.5693273037464605	0.23312585369083208	6.2916161178703	37.934331483838086
332	2841.6666666666665	2758.333333333333		(37.64873351475821, 36.69143814109274, 35.97299560393552)	#252423	37.64873351475821	36.69143814109274	35.97299560393552	25.723922548407437	11.350001112050162	37.64873351475821	44.87463694238265	4.873426881811138	3.7479176477452247	37.016824366757376	36.853213659200335	35.9801800293071	28.790380274261885	0.6378451992671204	0.5591311313008432	0.22589891215806868	6.147940815154253	37.56214875197956
333	2850.0	2766.6666666666665		(37.519782290140256, 36.73560812225246, 36.030563114925684)	#252424	37.519782290140256	36.73560812225246	36.030563114925684	28.40596007871797	10.121351098018227	37.519782290140256	44.882165603408396	4.749538609318593	3.7070752856417144	36.97884446305213	36.86688879631568	36.03761356499895	28.81875495821448	0.6379522111700433	0.544917356962257	0.2234372131464323	6.024991632759633	37.97249078001114
334	2858.3333333333335	2775.0		(37.25287837554951, 36.51685158048985, 35.66108436257065)	#252423	37.25287837554951	36.51685158048985	35.66108436257065	32.256706996317874	10.896002967008897	37.25287837554951	44.755913130476145	4.635855998338878	3.8352330622444253	36.70635126648524	36.63800943688507	35.669642034749835	28.889393030202182	0.6361576666513025	0.5318744841690779	0.23116168978656504	6.016657999177559	39.60087645746168
335	2866.6666666666665	2783.333333333333		(37.3227967343521, 36.74712162445049, 35.894075779778106)	#252423	37.3227967343521	36.74712162445049	35.894075779778106	35.824175824175846	9.761429348649095	37.3227967343521	44.86732255570748	4.523597232458931	3.8080945318848425	36.85859325936781	36.83993097132091	35.90260623822483	28.8188755777053	0.6377412330460157	0.5189949699612922	0.2295259642819007	5.913080067552048	40.09163912708504
336	2875.0	2791.6666666666665		(37.418882143604776, 36.538203893657105, 35.32823948084572)	#252423	37.418882143604776	36.538203893657105	35.32823948084572	34.72514268549106	14.247188811188847	37.418882143604776	44.77977527693791	4.58476589824397	4.187889257688759	36.72774335356919	36.68119560184216	35.34033912497383	28.721472388310538	0.6364968416642254	0.5260128869486589	0.25241739986456135	6.209548677348922	42.40969390113349
337	2883.3333333333335	2800.0		(37.579861837973624, 36.62654385597656, 36.12643918777476)	#252424	37.579861837973624	36.62654385597656	36.12643918777476	20.645254212876303	9.862270845982858	37.579861837973624	44.83977625311264	4.967900256003466	3.5461850970315956	36.99364873351476	36.7899364266276	36.131440234456775	28.899290397597078	0.6373496916751019	0.5699701170640468	0.21373984997043038	6.10372523103787	35.51999393714877
338	2891.6666666666665	2808.333333333333		(37.531086455934684, 36.65647896169144, 36.045425999581326)	#252424	37.531086455934684	36.65647896169144	36.045425999581326	24.67803297167837	10.094123355978704	37.531086455934684	44.847947957679736	4.8584451168567355	3.635040300407888	36.96282604144861	36.804762756960436	36.05153652920243	28.866489880582307	0.6374658437575053	0.5574122645996514	0.21909543556990693	6.067784351729923	36.80347040925119
339	2900.0	2816.6666666666665		(37.70839438978438, 36.703998325308774, 35.981159723675944)	#252423	37.70839438978438	36.703998325308774	35.981159723675944	25.1096836747063	11.680286232950104	37.70839438978438	44.886114256474414	4.907586830793898	3.760010558174076	37.05158467657525	36.874062522503664	35.98838810969227	28.77028729283437	0.6380083370704035	0.5630503223307108	0.2266277903158761	6.182401467016051	37.457993515737485
340	2908.3333333333335	2825.0		(37.53945991207871, 36.637220012560185, 35.879840904333264)	#252423	37.53945991207871	36.637220012560185	35.879840904333264	27.381432896064577	11.273546501901572	37.53945991207871	44.83917101293833	4.811971814398907	3.773823967372225	36.927841741678876	36.78883846765753	35.887414695415536	28.81849794707198	0.6373410888302459	0.5520803552864095	0.22746036840438705	6.1152939487225435	38.10557477527068
341	2916.6666666666665	2833.333333333333		(37.64768683274021, 36.75968180866653, 36.161817039983255)	#252424	37.64768683274021	36.75968180866653	36.161817039983255	24.142011834319522	10.064278287172684	37.64768683274021	44.90614994517543	4.878088550162585	3.6266411101937734	37.075231316725976	36.91047675528575	36.16779568767009	28.816231926830092	0.6382931230591651	0.5596659672514598	0.21858918967266353	6.07850916305757	36.62915565835768
342	2925.0	2841.6666666666665		(37.55160142348755, 36.736864140674065, 35.938664433745025)	#252423	37.55160142348755	36.736864140674065	35.938664433745025	29.692407527579576	10.952899924185028	37.55160142348755	44.88528909691797	4.730297559073837	3.7977353324724294	36.97644546786686	36.87256333472891	35.94664643081432	28.778231712210605	0.6379966083056142	0.542709819955614	0.22890158239893685	6.0661774333503775	38.75935618619279
343	2933.3333333333335	2850.0		(37.47665899099854, 36.61754239062173, 36.00251203684321)	#252424	37.47665899099854	36.61754239062173	36.00251203684321	25.032661175802286	10.030442505557867	37.47665899099854	44.82494773794124	4.84353360050338	3.6355477630900745	36.915503454050665	36.763042482729745	36.008662340380994	28.88858169801727	0.6371389201155129	0.5557014575617577	0.21912602195910783	6.056155981884423	36.89182814021746
344	2941.6666666666665	2858.333333333333		(37.57797781034122, 36.486707138371365, 36.194892191752146)	#252424	37.57797781034122	36.486707138371365	36.194892191752146	12.659300741637756	9.385465990752593	37.57797781034122	44.77730723289473	5.163510941514793	3.3764610082807955	36.96306677831275	36.67672731630731	36.197810341218336	29.006711439454172	0.6364617610451544	0.5924126460148115	0.2035100395478638	6.169467901171344	33.18099307965226
345	2950.0	2866.6666666666665		(37.53150512874189, 36.5731630730584, 35.594515386225666)	#252423	37.53150512874189	36.5731630730584	35.594515386225666	30.314492596995446	13.160473651331944	37.53150512874189	44.80802031058677	4.75127728371022	3.986730701457919	36.847021142976764	36.73235784174168	35.604301863093994	28.760415851388768	0.6368983147533379	0.5451168360973974	0.24029293414926672	6.202310659153403	39.99954487064601
346	2958.3333333333335	2875.0		(37.670085827925476, 36.85095248063638, 36.211639104040195)	#252424	37.670085827925476	36.85095248063638	36.211639104040195	26.3011339170373	9.872659071964415	37.670085827925476	44.949375023764915	4.810087305048727	3.654248533699178	37.1244651454888	36.98911860791291	36.218032237806156	28.774792677102873	0.638907521542247	0.551864144420736	0.22025317685795026	6.04073441133059	37.22412729788978
347	2966.6666666666665	2883.333333333333		(37.57734980113042, 36.499476658991, 35.7142558090852)	#252423	37.57734980113042	36.499476658991	35.7142558090852	25.287640449438207	12.642960998735415	37.57734980113042	44.78015382097367	4.928277202050079	3.827572779026567	36.87059032865815	36.681880971320915	35.72210801758426	28.83142945908339	0.6365022222647689	0.5654241407890692	0.2306999801631484	6.240050445228125	37.834890986664334
348	2975.0	2891.6666666666665		(37.493824576093786, 36.538413230060705, 35.911869374084155)	#252423	37.493824576093786	36.538413230060705	35.911869374084155	23.763398173878333	10.759067155012628	37.493824576093786	44.79061912568017	4.908902488071021	3.6612683084511044	36.8812560184216	36.70083221477915	35.91813481264392	28.898723993600875	0.6366509754318302	0.5632012684636071	0.22067628099979522	6.123904739939892	36.717142088535354
349	2983.3333333333335	2900.0		(37.40967134184635, 36.495499267322586, 35.454469332216874)	#252423	37.40967134184635	36.495499267322586	35.454469332216874	31.946466809421764	13.327476413774574	37.40967134184635	44.76044801750238	4.686202658811977	4.03652671759116	36.73523759681809	36.64621415114088	35.46487963156793	28.789958808889374	0.6362221252434157	0.537650786124609	0.24329429835508706	6.184985311323198	40.74042886984385
350	2991.6666666666665	2908.333333333333		(37.45279464098807, 36.662968390203055, 35.79903705254344)	#252423	37.45279464098807	36.662968390203055	35.79903705254344	31.344303797468275	11.259725451618648	37.45279464098807	44.84177382429818	4.678614978667117	3.8532609928102923	36.87719698555579	36.79356035168516	35.80767636592004	28.799341084012866	0.637378085023276	0.5367802471206939	0.23224829047688186	6.061110327103579	39.474531862635644
351	3000.0	2916.6666666666665		(37.56688298095039, 36.604772870002094, 36.01779359430605)	#252424	37.56688298095039	36.604772870002094	36.01779359430605	22.735135135135156	10.515053745465504	37.56688298095039	44.82812171437446	4.9342302675298715	3.626964065639471	36.95881096922755	36.76879790663596	36.023663387063	28.877610170728477	0.6371840348121091	0.5661071394914499	0.21860865522412848	6.123846558042413	36.31818441476403
352	3008.3333333333335	2925.0		(37.47163491731212, 36.670295164329076, 35.63156792966297)	#252423	37.47163491731212	36.670295164329076	35.63156792966297	33.87030716723539	12.521927129305816	37.47163491731212	44.84591097756568	4.607713342393627	4.016518997444862	36.85520619635755	36.801066589909986	35.64195520200963	28.733883476511462	0.6374368902533595	0.5286456607070481	0.2420883694525321	6.112564691069349	41.07848785259155
353	3016.6666666666665	2933.333333333333		(37.388737701486285, 36.49068453003977, 35.45070127695206)	#252423	37.388737701486285	36.49068453003977	35.45070127695206	32.19701879455609	13.21786502133186	37.388737701486285	44.75621633962054	4.674193188516695	4.0328079418259	36.722733933431016	36.63855797781034	35.46110110948293	28.79702546937773	0.6361619764465521	0.5362729325371085	0.2430701559168354	6.173461092388121	40.787020880597154
354	3025.0	2941.6666666666665		(37.56688298095039, 36.63387063010258, 36.019049612727656)	#252424	37.56688298095039	36.63387063010258	36.019049612727656	23.83283743575876	10.5065280262124	37.56688298095039	44.841161946338445	4.900357499731999	3.6480096686278385	36.96808247854302	36.79245027841742	36.02519782290141	28.861097373342314	0.6373693878293655	0.562220896927762	0.2198771406252533	6.109130721107697	36.66537783671346
355	3033.3333333333335	2950.0		(37.43207033703161, 36.445258530458446, 35.43500104668202)	#252423	37.43207033703161	36.445258530458446	35.43500104668202	30.352201257861598	13.604715540816391	37.43207033703161	44.739959726537	4.753968870788549	4.01992733328822	36.72674481892401	36.609155578815155	35.44510362151978	28.806012404368367	0.6359309059952192	0.545425643465313	0.2422938006897278	6.225755840807147	40.21765855735759
356	3041.6666666666665	2958.333333333333		(37.52773707347708, 36.63345195729537, 35.6776219384551)	#252423	37.52773707347708	36.63345195729537	35.6776219384551	30.99796334012213	12.57148435321024	37.52773707347708	44.83515472504174	4.715080131138805	3.955319550097869	36.88048566045635	36.781553121205775	35.6871802386435	28.755122953061242	0.63728400157276	0.5409639155021052	0.23839968419321805	6.154391390417605	39.992137693653355
357	3050.0	2966.6666666666665		(37.57755913753402, 36.66548042704626, 36.00251203684321)	#252424	37.57755913753402	36.66548042704626	36.00251203684321	25.2551834130781	10.688214452837755	37.57755913753402	44.85625771217759	4.863524595636271	3.689081234641023	36.97980531714465	36.81984364245343	36.009141720745234	28.834247972087127	0.637583958072733	0.5579950361863187	0.22235265448521987	6.1043584305100795	37.18104871034815
358	3058.3333333333335	2975.0		(37.65166422440863, 36.596190077454466, 35.9656688298095)	#252423	37.65166422440863	36.596190077454466	35.9656688298095	22.43853985597208	11.418587583814286	37.65166422440863	44.83224459793011	4.985000925903038	3.6825221682018627	36.98726815993301	36.77627489637848	35.97197404228595	28.842451915612795	0.6372426372134272	0.5719320869753295	0.22195731869808746	6.1976772867383385	36.45404049445598
359	3066.6666666666665	2983.333333333333		(37.256018421603514, 36.55264810550555, 35.67552857441909)	#252423	37.256018421603514	36.55264810550555	35.67552857441909	33.29801324503318	10.817712898658208	37.256018421603514	44.772375529048084	4.602464867857758	3.84979520857085	36.72187565417626	36.66779976972995	35.684299769729954	28.873115734462232	0.6363916621243135	0.5280435001379019	0.2320393966422119	6.000300493125324	39.911261225634085
360	3075.0	2991.6666666666665		(37.254343730374714, 36.57860581955202, 35.81662131044589)	#252423	37.254343730374714	36.57860581955202	35.81662131044589	31.799650553290398	9.84097907441954	37.254343730374714	44.7846881715289	4.63512647653419	3.7392583594823225	36.75732049403391	36.690091262298516	35.824241155536946	28.906545385853686	0.6365666732315178	0.5317907857035308	0.2253769893245108	5.955371569635827	38.89388117366966
361	3083.3333333333335	3000.0		(37.56416160770358, 36.47205359011932, 36.06824366757379)	#252424	37.56416160770358	36.47205359011932	36.06824366757379	16.196473551637368	10.154867256637198	37.56416160770358	44.7686360774167	5.1125854087097355	3.4788737097359412	36.926424534226506	36.66103144651455	36.07228176679924	28.974146205284242	0.6363385097996711	0.5865699296963084	0.20968277865908858	6.18393821521881	34.23344377869601
362	3091.6666666666665	3008.333333333333		(37.56416160770358, 36.705045007326774, 35.80029307096504)	#252423	37.56416160770358	36.705045007326774	35.80029307096504	30.776169000712052	11.973819130202202	37.56416160770358	44.87147173780088	4.7142478884674155	3.9028988809164167	36.94506175423906	36.847465359011935	35.80934059032865	28.746114148794003	0.6378002092530558	0.5408684318111304	0.23524012380378095	6.120192221538316	39.621162966486786
363	3100.0	3016.6666666666665		(37.606238224827294, 36.538413230060705, 36.1421394180448)	#252424	37.606238224827294	36.538413230060705	36.1421394180448	16.239633971975884	9.92774638871104	37.606238224827294	44.8029520435312	5.099521484240754	3.468987863023232	36.98239271509315	36.72317382876282	36.14610215616496	28.94995784156929	0.636826274731841	0.5850710979615321	0.20908692724823755	6.1675761983161195	34.225790564363415
364	3108.3333333333335	3025.0		(37.98555578815156, 36.60058614193008, 36.237806154490265)	#252424	37.98555578815156	36.60058614193008	36.237806154490265	12.454186130075437	11.73277966680811	37.98555578815156	44.868367229204544	5.356560949203281	3.492738632049064	37.20666527109064	36.84182786895541	36.241433954364666	28.850401574756997	0.6377560819678189	0.6145613868935064	0.21051846160681154	6.3946828189002085	33.10630854398302
365	3116.6666666666665	3033.333333333333		(37.49696462214779, 36.513711534435835, 35.64978019677622)	#252423	37.49696462214779	36.513711534435835	35.64978019677622	28.062103354487615	12.561870893185136	37.49696462214779	44.77830530768206	4.8206796834368575	3.884424941311093	36.82271927988277	36.678534243248905	35.65841951015282	28.822292169963912	0.6364759476158988	0.5530794142206024	0.23412664073068645	6.19093771047493	38.86129966881202
366	3125.0	3041.6666666666665		(37.53276114716349, 36.59786476868327, 36.3575465773498)	#252424	37.53276114716349	36.59786476868327	36.3575465773498	12.26932668329173	7.984483585619146	37.53276114716349	44.823688249730715	5.071554258514521	3.305236878558726	37.00790035587188	36.76075879840904	36.35994975926313	29.009795920479274	0.6371210178312081	0.5818624017116678	0.19921713481093606	6.053532309358016	33.09311971669765
367	3133.3333333333335	3050.0		(37.594515386225666, 36.5344358383923, 36.00314004605401)	#252424	37.594515386225666	36.5344358383923	36.00314004605401	20.031570639305535	10.794146634816185	37.594515386225666	44.799208037468496	5.0318836267874145	3.5913651462518237	36.94761565836299	36.71639044169981	36.00845300397739	28.906547262947154	0.6367730576708052	0.5773109668107398	0.21646299517513828	6.182051152105072	35.516278491591486
368	3141.6666666666665	3058.333333333333		(37.49256855767218, 36.471006908101316, 36.31567929662968)	#252424	37.49256855767218	36.471006908101316	36.31567929662968	7.918890074706451	8.004433227993	37.49256855767218	44.76261851388665	5.1724653162620875	3.239733375222764	36.94050659409671	36.65014154071592	36.317232572744395	29.081087667244724	0.6362529765392271	0.5934399866939613	0.19526903041354132	6.103299909923036	32.060651004408534
369	3150.0	3066.6666666666665		(37.74251622357128, 36.40883399623195, 35.913125392505755)	#252423	37.74251622357128	36.40883399623195	35.913125392505755	16.25815310676294	12.359924790344778	37.74251622357128	44.75678477426627	5.252282478231896	3.602982346377548	36.963196566882985	36.63958635754658	35.91808247854302	28.911609329338606	0.6361700561399956	0.6025974566122986	0.21716320076057916	6.36929768651537	34.44950357751815
370	3158.3333333333335	3075.0		(37.49822064056939, 36.78208080385179, 36.10299351057149)	#252424	37.49822064056939	36.78208080385179	36.10299351057149	29.203300825206426	9.487994685394321	37.49822064056939	44.901265583341385	4.711342398199148	3.6724537089434683	36.997171865187354	36.901597372828135	36.10978438350429	28.822661250692786	0.6382236970546421	0.5405350832044767	0.22135046064853897	5.973580453748115	37.93613001475874
371	3166.6666666666665	3083.333333333333		(37.69227548670714, 36.13418463470798, 35.55348545111995)	#252423	37.69227548670714	36.13418463470798	35.55348545111995	16.290496231770696	14.469581685697808	37.69227548670714	44.626145684928034	5.376975116138438	3.7156703928109103	36.78150931546996	36.40374714046473	35.55929244295583	28.962446254361986	0.6343131605381879	0.6169035162677295	0.22395526758142542	6.535906047946494	34.64577545686616
372	3175.0	3091.6666666666665		(37.904542599958134, 36.71090642662759, 36.50785011513502)	#252424	37.904542599958134	36.71090642662759	36.50785011513502	8.72302158273373	9.396145137239756	37.904542599958134	44.91137976484196	5.287466521094908	3.3170213611494637	37.255176889261044	36.91998573163073	36.50988067824994	28.90083537277307	0.6383674593790692	0.6066341425351254	0.19992742304237435	6.241789240435897	32.10155416298303
373	3183.3333333333335	3100.0		(37.71069709022399, 36.72137324680762, 36.47414695415533)	#252424	37.71069709022399	36.72137324680762	36.47414695415533	11.995937023870065	8.361560751398851	37.71069709022399	44.89699000083912	5.113283710195038	3.323105387335268	37.15669667155119	36.89382587188612	36.47661921708185	28.93188498895506	0.6381629242003315	0.5866500462362576	0.20029412664317017	6.098253825176729	33.01970014212037
374	3191.6666666666665	3108.333333333333		(37.57420975507641, 36.36005861419301, 35.89658781662131)	#252423	37.57420975507641	36.36005861419301	35.89658781662131	16.575992013975448	11.385298509125752	37.57420975507641	44.71829718844182	5.174890556618794	3.5524535406048496	36.862298513711536	36.57000024701696	35.901222524597024	28.977753163047677	0.635622996073949	0.5937182359459163	0.21411766899347487	6.276895604607289	34.46877944073437
375	3200.0	3116.6666666666665		(37.568767008582796, 36.654594934059034, 35.85032447142558)	#252423	37.568767008582796	36.654594934059034	35.85032447142558	28.08137410159581	11.664019925779842	37.568767008582796	44.84963634087358	4.8002287894108875	3.8191577577840974	36.94168515804899	36.80782657106971	35.858367176051914	28.790687261864456	0.6374898423274792	0.550733071125658	0.23019278007949542	6.134179848156685	38.5064573358163
376	3208.3333333333335	3125.0		(37.57776847393762, 36.56395227129998, 35.9269415951434)	#252423	37.57776847393762	36.56395227129998	35.9269415951434	23.15242201369524	11.202390966469633	37.57776847393762	44.81035883089796	4.949367425757023	3.6810575903966303	36.93332007536111	36.736595901193226	35.93331170190497	28.867102401121254	0.6369315543304246	0.567843834554182	0.22186904393752227	6.168178247988732	36.63976950212786
377	3216.6666666666665	3133.333333333333		(37.47665899099854, 36.538203893657105, 36.10173749214989)	#252424	37.47665899099854	36.538203893657105	36.10173749214989	19.04689403166851	9.355289175873896	37.47665899099854	44.789962329546384	4.982879974635757	3.48399596712452	36.91075361105297	36.6996426543856	36.10610215616496	28.96942611561746	0.6366416397738868	0.5716887489894996	0.20999151339678213	6.080075718325057	34.96098545091974
378	3225.0	3141.6666666666665		(37.86393133765962, 36.40004186728072, 36.07808247854302)	#252424	37.86393133765962	36.40004186728072	36.07808247854302	10.817020278982557	12.027051681815198	37.86393133765962	44.76568130193006	5.429992230344793	3.465336660983853	37.05295583001884	36.65568395855139	36.0813020724304	28.945133317204956	0.6362965108112116	0.6229862009500714	0.20886685769327784	6.441535049626257	32.545386287717726
379	3233.3333333333335	3150.0		(37.695624869164746, 36.568767008582796, 35.7837554950806)	#252423	37.695624869164746	36.568767008582796	35.7837554950806	24.635935618088318	12.933243369318904	37.695624869164746	44.82318281120949	4.9678389784978405	3.836326572350468	36.96392505756751	36.75984237178145	35.79160561021562	28.784212084421583	0.6371138335606211	0.5699630866598006	0.23122759911718693	6.276689070362237	37.67648536182105
380	3241.6666666666665	3158.333333333333		(37.5735817458656, 36.47665899099854, 35.662340380992255)	#252423	37.5735817458656	36.47665899099854	35.662340380992255	25.56407447973724	12.970989865674197	37.5735817458656	44.76924040207467	4.928730789582558	3.8574175035156255	36.85128741888214	36.66212520410299	35.67048356709232	28.827855175665007	0.636347099631437	0.5654761811533404	0.23249881659163601	6.258758422611296	38.04812340212058
381	3250.0	3166.6666666666665		(37.194682855348546, 36.49675528574419, 35.68348335775591)	#252423	37.194682855348546	36.49675528574419	35.68348335775591	32.28979082975493	10.360509683192749	37.194682855348546	44.74132399471043	4.625469354401057	3.7893606901435284	36.67608540925267	36.61162244714256	35.691616077035796	28.924062534703772	0.6359502976151681	0.5306828184036495	0.22839681608077886	5.9794833546476545	39.32564021084376
382	3258.3333333333335	3175.0		(37.6784592840695, 36.49780196776219, 35.813271927988275)	#252423	37.6784592840695	36.49780196776219	35.813271927988275	22.02020202020207	12.623201288960496	37.6784592840695	44.789864978547016	5.052400224332065	3.7520619707156255	36.93941804479799	36.6994663387063	35.82011722838602	28.840303425371427	0.6366402560330517	0.5796648481090104	0.2261487036792907	6.293227872794781	36.59867282234383
383	3266.6666666666665	3183.333333333333		(37.470169562486916, 36.75277370734771, 36.15700230270044)	#252424	37.470169562486916	36.75277370734771	36.15700230270044	27.221425155427962	8.936646275035603	37.470169562486916	44.885748614191954	4.749263694122929	3.5959849824734436	36.98514339543647	36.87339820180029	36.162960016746915	28.865467789139043	0.6380031398545505	0.5448858157802322	0.2167414473917819	5.9570641788123035	37.13179784633845
384	3275.0	3191.6666666666665		(37.6081222524597, 36.29704835670923, 35.988695834205565)	#252423	37.6081222524597	36.29704835670923	35.988695834205565	11.42450879007255	10.980440179456076	37.6081222524597	44.69382017319083	5.317810953948787	3.425289879114324	36.87780406112623	36.52579131672598	35.991779359430595	29.039734804483214	0.6352750813556578	0.6101155771563352	0.20645311083168374	6.325482123751574	32.786253912214555
385	3283.3333333333335	3200.0		(37.75989114507013, 36.61440234456772, 36.02700439606448)	#252424	37.75989114507013	36.61440234456772	36.02700439606448	20.338245953128798	11.702526347302062	37.75989114507013	44.85131640477573	5.073517201111322	3.6583223464224712	37.058212267113255	36.810875457400044	36.03287837554951	28.825103562299425	0.6375137226475768	0.5820876112698382	0.22049871850241015	6.254910005771984	35.79395493268576
386	3291.6666666666665	3208.333333333333		(37.26648524178355, 36.144023445677206, 35.94222315260624)	#252423	37.26648524178355	36.144023445677206	35.94222315260624	9.14321846348411	9.061408140566911	37.26648524178355	44.59102643783461	5.219011219541048	3.2926426326466807	36.65366966715512	36.3405203726188	35.94424115553695	29.202461307097455	0.6338139778219204	0.5987802255420945	0.19845803956969085	6.1708649001592795	32.247579763300266
387	3300.0	3216.6666666666665		(37.40967134184635, 36.30228176679925, 35.896169143814106)	#252423	37.40967134184635	36.30228176679925	35.896169143814106	16.099585062240777	10.316665360983992	37.40967134184635	44.67617264977827	5.118242545276153	3.4807567660851912	36.7636801339753	36.493939522713	35.900230270043956	29.054275196690995	0.6350242405944924	0.587218976300477	0.20979627645194532	6.1896748231973175	34.21839528599671
388	3308.3333333333335	3225.0		(37.37366548042704, 36.59116600376805, 35.661503035377855)	#252423	37.37366548042704	36.59116600376805	35.661503035377855	32.57855483555437	11.682060559893312	37.37366548042704	44.80106932628277	4.640271127216877	3.911996863777656	36.78865815365292	36.719762618798406	35.67079966506176	28.81490571077145	0.6367995139101316	0.5323810345009621	0.23578848815549586	6.0692532980827885	40.13268092729493
389	3316.6666666666665	3233.333333333333		(37.379317563324264, 36.34917312120578, 35.80950387272347)	#252423	37.379317563324264	36.34917312120578	35.80950387272347	20.62675023336448	10.709197417129165	37.379317563324264	44.69379235808686	4.999567261854798	3.591325623242092	36.746010048147376	36.525741099016116	35.81490056520829	29.003920812958114	0.6352746859935615	0.5736032912628121	0.21646061299768862	6.155752800264602	35.69071877294794
390	3325.0	3241.6666666666665		(37.79673435210383, 36.687042076617125, 36.080594515386224)	#252424	37.79673435210383	36.687042076617125	36.080594515386224	21.20273237374975	11.578134086566445	37.79673435210383	44.88771876358465	5.039899672279635	3.6707329040330583	37.109501779359434	36.87697778103412	36.08665899099853	28.79160340611151	0.6380311434311273	0.578230652422799	0.22124674226573732	6.234971432123434	36.06714344842419
391	3333.3333333333335	3250.0		(37.38308561858907, 36.54092526690391, 35.520828972158256)	#252423	37.38308561858907	36.54092526690391	35.520828972158256	32.86645683453236	12.70294939494566	37.38308561858907	44.778628164941296	4.642492041479207	4.005286786146844	36.749564580280506	36.679118760728485	35.531029935105714	28.793594435373954	0.6364805366881874	0.5326358412999833	0.24141136836770882	6.131480620085192	40.785818184962714
392	3341.6666666666665	3258.333333333333		(37.662549717395855, 36.50638476030982, 36.23927150931547)	#252424	37.662549717395855	36.50638476030982	36.23927150931547	11.26047948227687	9.636520782151457	37.662549717395855	44.79466023404487	5.224552280144456	3.3651829421497137	37.019482939083105	36.708151858907264	36.24194264182541	28.98913902566225	0.6367084154858512	0.5994159546827847	0.20283027464646827	6.214531580263957	32.78596337153812
393	3350.0	3266.6666666666665		(37.67531923801549, 36.654594934059034, 36.1073895750471)	#252424	37.67531923801549	36.654594934059034	36.1073895750471	20.939919893190968	10.612307264897895	37.67531923801549	44.86153086888758	4.998454143210207	3.601067251229173	37.045308771195316	36.82941572116391	36.11286162863722	28.851384901044415	0.6376589103825816	0.5734755825063014	0.21704777188744015	6.1605380584532154	35.770343122627764
394	3358.3333333333335	3275.0		(37.62424115553695, 36.64684948712581, 36.30856185890726)	#252424	37.62424115553695	36.64684948712581	36.30856185890726	15.427207637231664	8.91707607480071	37.62424115553695	44.85426262116806	5.060581378935003	3.402668010199217	37.05811387900356	36.81622249319657	36.31194473518944	28.939743519370356	0.637555599977621	0.5806034767864121	0.2050896188718272	6.09816640314585	33.916364628943185
395	3366.6666666666665	3283.333333333333		(37.369688088758636, 36.263345195729535, 36.07515176889261)	#252424	37.369688088758636	36.263345195729535	36.07515176889261	8.722509702457856	8.833543399714317	37.369688088758636	44.655767826080215	5.216189826934947	3.279825498129063	36.76781452794641	36.45713420138162	36.07703370316098	29.15155132481812	0.6347342077446576	0.5984565255096634	0.19768551012357155	6.1616468260358115	32.16077880048112
396	3375.0	3291.6666666666665		(37.5340171655851, 36.40778731421394, 36.02512036843207)	#252424	37.5340171655851	36.40778731421394	36.02512036843207	15.216426193118707	10.251199107640845	37.5340171655851	44.73657094191216	5.146333291818017	3.4641680230102834	36.883106552229435	36.60302846137743	36.028947037889886	29.00494310876322	0.6358827380288226	0.5904418441661382	0.20879642016723057	6.203644609592126	33.94580779751758
397	3383.3333333333335	3300.0		(37.22733933431024, 36.471006908101316, 36.15365292024283)	#252424	37.22733933431024	36.471006908101316	36.15365292024283	17.73445116007015	7.3545421317513675	37.22733933431024	44.735715335933115	4.896546022852721	3.343038856194269	36.77813899937199	36.60148158467658	36.156826460121415	29.092457665450443	0.6358705765005431	0.5617836039445859	0.2014955801845771	5.92891826119567	34.322685381708794
398	3391.6666666666665	3308.333333333333		(37.60184216035169, 36.50219803223781, 35.59912078710488)	#252423	37.60184216035169	36.50219803223781	35.59912078710488	27.05550329256816	13.581620496147503	37.60184216035169	44.78309276621465	4.891037104673424	3.9401173544254986	36.86040820598702	36.68720234247436	35.608151559556205	28.784097121209022	0.6365439962431361	0.5611515625231109	0.23748339952862074	6.280666264492739	38.8541930486208
399	3400.0	3316.6666666666665		(37.554322796734354, 36.41595143395436, 36.2160351685158)	#252424	37.554322796734354	36.41595143395436	36.2160351685158	8.962928202721704	9.087192093513302	37.554322796734354	44.743348801009255	5.239288576144752	3.2990289540591355	36.933770148628845	36.61528390412393	36.21803433117019	29.062816831743493	0.6359790780814883	0.6011066585865574	0.1988429634648659	6.191424458381238	32.19743820069513
400	3408.3333333333335	3325.0		(37.62863722001256, 36.48147372828135, 36.22378061544903)	#252424	37.62863722001256	36.48147372828135	36.22378061544903	11.005811354492653	9.520366950019984	37.62863722001256	44.78008036390571	5.221349287321764	3.3545899339800567	36.99204521666318	36.681747973623615	36.226357546577354	29.007212501016316	0.636501178150736	0.5990484734331564	0.20219180036637124	6.206106831611571	32.71975854412516
401	3416.6666666666665	3333.333333333333		(37.196148210173746, 36.461377433535695, 35.66799246388947)	#252423	37.196148210173746	36.461377433535695	35.66799246388947	31.150684931507065	10.476345913577873	37.196148210173746	44.725477761680445	4.66144671837776	3.776832154902232	36.66273812015909	36.58297613564999	35.675926313585926	28.938577112885444	0.6357250602794852	0.5348105225242539	0.2276416814305697	5.999462195445374	39.015341218404494
402	3425.0	3341.6666666666665		(37.4640988067825, 36.505966087502614, 36.136906007954785)	#252424	37.4640988067825	36.505966087502614	36.136906007954785	16.684542586750577	9.033559447045814	37.4640988067825	44.77447698662253	5.027647532332757	3.425039558885512	36.90163910404019	36.67160372618798	36.140596608750265	29.004074478559502	0.6364215321069285	0.5768249572035024	0.20643802323566526	6.083431243081681	34.26429499314974
403	3433.3333333333335	3350.0		(37.30018840276324, 36.44065312957923, 35.81557462842788)	#252423	37.30018840276324	36.44065312957923	35.81557462842788	25.26226734348559	10.149453090362163	37.30018840276324	44.72721752994978	4.833240372403347	3.6424427394948333	36.73680971320913	36.58612050240736	35.82182541343939	28.973276342705546	0.6357497892336126	0.5545205094503192	0.21954160410780513	6.052074157504043	37.00253196960907
404	3441.6666666666665	3358.333333333333		(37.29662968390203, 36.43458237387482, 35.28155746284279)	#252423	37.29662968390203	36.43458237387482	35.28155746284279	34.332017452732146	13.777207772526744	37.29662968390203	44.72099897127492	4.592658881042322	4.131408324594776	36.62638057358175	36.57488223152606	35.293087711953106	28.797080001951525	0.6356613990411256	0.5269184535055005	0.2490131144605639	6.177463099213781	41.97353013207795
405	3450.0	3366.6666666666665		(37.39920452166632, 36.20180029307097, 35.838182960016745)	#252423	37.39920452166632	36.20180029307097	35.838182960016745	13.976129810916031	10.643555212251506	37.39920452166632	44.62952762438887	5.203499226839603	3.455213433850668	36.715804898471845	36.40983966715512	35.841819133347286	29.09661027906888	0.6343612312078644	0.5970005254997568	0.20825669860979548	6.246191165597037	33.58484782700985
406	3458.3333333333335	3375.0		(37.25245970274231, 36.31421394180448, 35.73330542181285)	#252423	37.25245970274231	36.31421394180448	35.73330542181285	22.94336502687075	10.398892978562012	37.25245970274231	44.665164391655836	4.909390454091778	3.6132951719985984	36.657772660665685	36.474080236550144	35.739114507012765	29.031105938798706	0.6348677699225467	0.56325725309205	0.2177847875477042	6.095737578891979	36.35294564097924
407	3466.6666666666665	3383.333333333333		(37.27360267950596, 36.41490475193636, 35.90265857232573)	#252423	37.27360267950596	36.41490475193636	35.90265857232573	22.41868987631707	9.379043671653845	37.27360267950596	44.71354998707908	4.883462692935825	3.5381106134209084	36.73321750052334	36.56142334728909	35.90778103412183	29.025450052541217	0.6355555196595312	0.5602825458113616	0.21325317517249565	6.03045890344157	35.923651923161856
408	3475.0	3391.6666666666665		(37.13146326146117, 36.36068662340381, 35.319866024701696)	#252423	37.13146326146117	36.36068662340381	35.319866024701696	34.471920499191	12.441128218427433	37.13146326146117	44.671787138563666	4.5714629089054215	4.011254438043932	36.53020305631149	36.48602704207662	35.330274230688715	28.896036672805295	0.6349619052205446	0.5244866271608479	0.24177105772014193	6.081811843046869	41.265505069905046
409	3483.3333333333335	3400.0		(37.405065940967134, 36.279673435210384, 35.911869374084155)	#252423	37.405065940967134	36.279673435210384	35.911869374084155	14.779195289499494	10.17950683888875	37.405065940967134	44.66563239797089	5.148864830595179	3.4482028251507035	36.75755495080595	36.47492438978439	35.91554741469542	29.074517151355842	0.6348744221341661	0.5907322890983663	0.20783414693504335	6.1968469213881034	33.8102821008948
410	3491.6666666666665	3408.333333333333		(37.205777684739374, 36.42327820808038, 36.063638266694575)	#252424	37.205777684739374	36.42327820808038	36.063638266694575	18.89296187683288	7.827965701168059	37.205777684739374	44.71161855965422	4.8955553571790045	3.3852921223695986	36.73477496336613	36.557934167887794	36.06723466610843	29.094605846428657	0.6355280664745113	0.5616699442894152	0.20404231887022423	5.952030326618113	34.663981667691225
411	3500.0	3416.6666666666665		(37.478961691438144, 36.49780196776219, 35.90307724513293)	#252423	37.478961691438144	36.49780196776219	35.90307724513293	22.64346439957488	10.722029524623432	37.478961691438144	44.770892753793255	4.941733783444091	3.635809994928607	36.85962528783756	36.66511588025958	35.90902449235922	28.92326477613768	0.6363705860523422	0.5669680222837022	0.21914182750571404	6.135132199525565	36.34324480479151
412	3508.3333333333335	3425.0		(37.354825204102994, 36.355662549717394, 35.561440234456775)	#252423	37.354825204102994	36.355662549717394	35.561440234456775	26.57172872650857	12.242412185335438	37.354825204102994	44.69285110748993	4.85939826667392	3.821145431170936	36.68640778731422	36.524041781452794	35.56938245760938	28.920837569105927	0.6352613071181996	0.5575216200385461	0.23031258347381028	6.181820437404505	38.179431425978144
413	3516.6666666666665	3433.333333333333		(37.5001046682018, 36.30667783127486, 35.68138999371991)	#252423	37.5001046682018	36.30667783127486	35.68138999371991	20.628453038674046	12.36722526767071	37.5001046682018	44.68575471235701	5.0835148618403885	3.6972971728897797	36.766399413858075	36.511231768892614	35.68764287209546	28.953049061147823	0.6351604394148365	0.5832346487630379	0.22284785520390926	6.285867460837117	36.028814210767834
414	3525.0	3441.6666666666665		(37.47247226292652, 36.44714255809085, 36.037261879840905)	#252424	37.47247226292652	36.44714255809085	36.037261879840905	17.135355892648796	9.766600002234558	37.47247226292652	44.7482999665042	5.058309148676388	3.472762903052007	36.86757797781034	36.62423812434583	36.041360686623406	29.00166475300791	0.6360494536289447	0.5803427824729676	0.20931446091252884	6.135680371759716	34.47139735567278
415	3533.3333333333335	3450.0		(37.580699183588024, 36.612308980531715, 36.356081222524594)	#252424	37.580699183588024	36.612308980531715	36.356081222524594	12.553846153846319	8.309520228605814	37.580699183588024	44.834828437287875	5.090133722750356	3.3256603583003086	37.03557462842788	36.78096129369897	36.35864350010467	28.988311740785175	0.6372793637396418	0.5839940345665524	0.20044812286609823	6.080253130770999	33.1587626733439
416	3541.6666666666665	3458.333333333333		(37.26083315888633, 36.27527737073477, 35.869583420556836)	#252423	37.26083315888633	36.27527737073477	35.869583420556836	17.496238338850397	9.521222506250151	37.26083315888633	44.64924767073656	5.024712303795531	3.459309069754224	36.677060916893446	36.445378651873554	35.873640360058616	29.099466468198298	0.6346415306765452	0.5764881967077675	0.20850355560671094	6.100373183338706	34.54582266000675
417	3550.0	3466.6666666666665		(37.29851371153443, 36.48126439187775, 35.67343521038308)	#252423	37.29851371153443	36.48126439187775	35.67343521038308	29.826098157928868	11.110228707731164	37.29851371153443	44.744466851765345	4.7185872486561475	3.80430377880141	36.72015072221059	36.6173057797781	35.68151350219803	28.901641726503183	0.6359949699829254	0.5413662891567496	0.22929748354184964	6.061170915308615	38.877075473975566
