# Supplementary material for: Parallel and High Throughput Reaction Monitoring with Computer Vision
Source: Angew Chem Int Ed Engl. 2024 Oct 31;64(1):e202413395. doi: 10.1002/anie.202413395 (PMC11701362; doi:10.1002/anie.202413395)
Supplement: Supplementary file 3 — Supporting Information [file ANIE-64-e202413395-s003.zip › Supporting Info - Machine readable data part 2/Figure 11 - Pd catalyst degradation in HTE/Kineticolor data/Well 11 2021-08-23 13-47-42 multiwell stirrer palladium bistricyclohexylphosphine diacetate boropinocol reaction in toluene.csv]

frame number	Time (s)	normalised time	Well Coordinates	average color	hexcode	red	green	blue	hue	saturation	value	lightness	a_component	b_component	x	y	z	delta_e	light_ratio	a_ratio	b_ratio	chroma_ab	hue_ab
1	83.33333333333333	0.0	(795, 142)	(128.26083315888633, 110.33724094620054, 100.67699392924429)	#806e64	128.26083315888633	110.33724094620054	100.67699392924429	21.012840750409804	54.84042813635341	128.26083315888633	72.543611695176	10.782030981098089	9.998570241528437	117.18775172702534	113.4064906342893	100.77359639941386	0.0	1.0	1.0	1.0	14.704543479895491	42.840883286749275
2	91.66666666666667	8.333333333333343		(127.63303328448818, 109.3190286790873, 99.95373665480427)	#7f6d63	127.63303328448818	109.3190286790873	99.95373665480427	20.301004356243947	55.30089240171035	127.63303328448818	72.2967270400636	10.987113301559104	9.916424888430342	116.41983253087713	112.46050501988695	100.0473895750471	0.3312984306199653	0.9965967416104151	1.0190207504338045	0.9917842900420992	14.800410172328931	42.06784740066826
3	100.0	16.66666666666667		(136.66841113669668, 115.9305003140046, 104.79673435210383)	#887368	136.66841113669668	115.9305003140046	104.79673435210383	20.959862332595517	59.467125669165924	136.66841113669668	74.09739941593588	11.401306952727897	10.752577524996187	123.86532342474356	119.48213646012141	104.90807201172284	1.834744122144736	1.0214186705686616	1.0574359295308515	1.0754115103713557	15.67187683914644	43.32269416910341
4	108.33333333333333	25.0		(132.81117856395227, 113.13795268997279, 102.3221687251413)	#847166	132.81117856395227	113.13795268997279	102.3221687251413	21.284621616796915	58.53948133705526	132.81117856395227	73.34266305442833	11.12648474353839	10.598692497239348	120.61467657525644	116.50455168934478	102.43032656478961	1.0570138083212677	1.0110147722257048	1.0319470202825571	1.0600208070968327	15.36655281444834	43.60832799324778
5	116.66666666666667	33.33333333333334		(136.3640360058614, 116.13397529830438, 104.86162863722001)	#887468	136.3640360058614	116.13397529830438	104.86162863722001	21.46949570394787	58.90932913322003	136.3640360058614	74.12557447823441	11.201221608475587	10.770711825726442	123.79223571279044	119.59426409671343	104.97435210383085	1.8095661510734755	1.0218070584864969	1.0388786331733213	1.0772251997581577	15.539485150899429	43.87751172046633
6	125.0	41.66666666666667		(136.6141930081641, 115.97718233200753, 104.55662549717395)	#887368	136.6141930081641	115.97718233200753	104.55662549717395	21.37509060396111	59.83770452616126	136.6141930081641	74.10387816843388	11.30869845924648	10.872821149369006	123.80520619635753	119.50791359221269	104.67083106552228	1.8644368452623536	1.0215079789494632	1.048846778410458	1.0874375922478818	15.687730893546386	43.87425582465111
7	133.33333333333334	50.000000000000014		(136.98848649780197, 116.09252669039147, 104.90935733724095)	#887468	136.98848649780197	116.09252669039147	104.90935733724095	20.9167199592801	59.71434640293157	136.98848649780197	74.14499883843175	11.442970526036655	10.782696958844106	124.09491312539251	119.67160760728491	105.02118903077245	1.9016142020548372	1.022074819626912	1.0613000969944582	1.0784238844528837	15.722853690281848	43.29837437047888
8	141.66666666666666	58.33333333333333		(136.2857441909148, 115.9987439815784, 104.84299769729957)	#887368	136.2857441909148	115.9987439815784	104.84299769729957	21.287732520206113	58.83154106448636	136.2857441909148	74.09443643426525	11.245004812091619	10.726117219514997	123.70822482729747	119.47034882562278	104.95455516014235	1.7744651996400052	1.0213778264253746	1.0429393897870602	1.0727651014506794	15.540261382317215	43.64710852931611
9	150.0	66.66666666666667		(136.79505966087504, 116.52459702742307, 105.26564789616914)	#887469	136.79505966087504	116.52459702742307	105.26564789616914	21.42561215275933	58.774052366596806	136.79505966087504	74.22541910567394	11.214937169925554	10.757623862643495	124.20533389156375	119.99217817039984	105.37823738748168	1.8952694621237332	1.0231833978374938	1.0401507090441857	1.0759162162968436	15.540311673048727	43.80767926993452
10	158.33333333333334	75.00000000000001		(135.97341427674272, 116.57525643709441, 103.83860163282395)	#877467	135.97341427674272	116.57525643709441	103.83860163282395	23.78104072751909	60.26455441886241	135.97341427674272	74.19547734742352	10.620757739388475	11.355792364607908	123.53302281766798	119.87275778940757	103.96596818086665	2.143996521205901	1.0227706563492946	0.9850424060186489	1.1357416200810724	15.548457003409291	46.91561861703856
11	166.66666666666666	83.33333333333333		(137.01318819342683, 115.76491521875654, 105.20766171237179)	#897369	137.01318819342683	115.76491521875654	105.20766171237179	19.915885082436567	59.194369239983345	137.01318819342683	74.08001786678858	11.691045468841587	10.536712460147267	124.06511827506803	119.41299848231108	105.31323424743563	1.8645236149099333	1.0211790691931424	1.0843082800760901	1.0538219170960754	15.738578513396439	42.02718336542565
12	175.0	91.66666666666667		(136.76805526481056, 116.26941595143396, 105.07724513292861)	#887469	136.76805526481056	116.26941595143396	105.07724513292861	21.190062554908952	59.08657959625986	136.76805526481056	74.17172690781436	11.306705194193912	10.751705484675899	124.07531505128742	119.7780873749215	105.18916684111367	1.8690251121862889	1.0224432610204135	1.0486619092465628	1.0753242938694736	15.602588028196521	43.55871604430099
13	183.33333333333334	100.00000000000001		(128.2066150303538, 110.43939711115763, 100.04919405484614)	#806e64	128.2066150303538	110.43939711115763	100.04919405484614	22.14024444642697	56.00446082329296	128.2066150303538	72.56097328963935	10.572687639150647	10.321916340168436	117.06729328030144	113.47321380782918	100.15309608540926	0.38558884746027194	1.000239326303966	0.9805840530124204	1.0323392335933192	14.77578021115924	44.312384802334
14	191.66666666666666	108.33333333333333		(136.41720745237598, 116.63052124764496, 104.75989114507013)	#887468	136.41720745237598	116.63052124764496	104.75989114507013	22.49836338749032	59.17593395379529	136.41720745237598	74.22887987890323	10.927665016441267	10.992810186343593	123.9518714674482	120.00598630730583	104.87859744609587	1.9621037666748578	1.0232311039434958	1.0135071059987204	1.0994382117440795	15.500185111944107	45.17027606691231
15	200.0	116.66666666666667		(129.07515176889262, 110.74733096085409, 100.88674900565208)	#816e64	129.07515176889262	110.74733096085409	100.88674900565208	20.98859315589352	55.68881853802842	129.07515176889262	72.66822737470739	10.87801347578987	10.113567618815168	117.75584676575258	113.88598742306887	100.9853548252041	0.19484892520913272	1.0017178036303873	1.0089020792891477	1.0115013821485292	14.853128531047346	42.914393660076854
16	208.33333333333334	125.00000000000001		(137.08645593468705, 116.36717605191542, 104.34959179401298)	#897468	137.08645593468705	116.36717605191542	104.34959179401298	22.025782688766096	60.895150428639944	137.08645593468705	74.20384413499318	11.21209662964262	11.137745834912627	124.11610634289302	119.90612009210801	104.469767636592	2.0588951524644354	1.0228859909373327	1.0398872577252354	1.1139338491270177	15.803812613276486	44.80939592601081
17	216.66666666666666	133.33333333333331		(137.500523341009, 116.40883399623195, 105.54490265857233)	#897469	137.500523341009	116.40883399623195	105.54490265857233	20.39816052197155	59.262925522197186	137.500523341009	74.23388213290532	11.570702416529022	10.646223474928185	124.57097550764077	120.02594666945782	105.65354197194893	1.9744547339606242	1.0233000590711108	1.0731468344705695	1.0647745845410737	15.723333892339197	42.617213041230315
18	225.0	141.66666666666669		(128.90998534645175, 110.2497383294955, 100.61628637220012)	#806e64	128.90998534645175	110.2497383294955	100.61628637220012	20.428828268927717	55.96845906889054	128.90998534645175	72.5548397318346	11.044619935899835	10.04670859865724	117.46656897634497	113.4496386497802	100.71262089177308	0.2672009158257896	1.000154776366881	1.0243543127692816	1.0048145240735384	14.930505121890866	42.29113790503537
19	233.33333333333334	150.0		(131.3619426418254, 111.9284069499686, 101.92066150303538)	#836f65	131.3619426418254	111.9284069499686	101.92066150303538	20.395332797690592	57.151459086302175	131.3619426418254	73.0236943697453	11.221103711646197	10.240193328485026	119.44929034959179	115.2611774272556	102.0207389575047	0.6940071709161356	1.0066178490889948	1.0407226367015494	1.0241657638162127	15.191271438305264	42.383059475807386
20	241.66666666666666	158.33333333333331		(137.1088549298723, 116.53987858488591, 105.70923173539879)	#897469	137.1088549298723	116.53987858488591	105.70923173539879	20.695751886716977	58.39815319503671	137.1088549298723	74.2436277119592	11.401735665197755	10.588078104868703	124.45254762403184	120.0648405526481	105.81753820389366	1.903052251976945	1.0234344000396145	1.0574756912854422	1.0589592160778931	15.559787085106356	42.88093312421022
21	250.0	166.66666666666669		(133.94620054427466, 113.63910404019259, 103.4653548252041)	#857167	133.94620054427466	113.63910404019259	103.4653548252041	20.026509714505483	58.02789199529275	133.94620054427466	73.50090590179101	11.471222699982242	10.342844969945087	121.55483148419509	117.12470395436466	103.567092317354	1.228789042929472	1.0131961200200166	1.0639203986792813	1.0344323958426302	15.44549747676993	42.03889651621493
22	258.3333333333333	175.0		(134.91563742934898, 114.997906635964, 104.44044379317563)	#867268	134.91563742934898	114.997906635964	104.44044379317563	20.785684846819624	57.6002494988301	134.91563742934898	73.82723405741983	11.249882821779245	10.453298296658641	122.64610215616497	118.4105216244505	104.5460184216035	1.4399129549398744	1.0176944920751607	1.04339181008674	1.0454793079556035	15.35680008278711	42.89798313393496
23	266.6666666666667	183.33333333333337		(135.33472890935732, 115.16035168515805, 104.61900774544694)	#877368	135.33472890935732	115.16035168515805	104.61900774544694	20.591430460236218	57.87508468756088	135.33472890935732	73.8798090180167	11.338598455565396	10.46184215725743	122.93752773707347	118.61855673644547	104.72442118484405	1.5198064044820943	1.0184192279873703	1.0516199105199218	1.0463338161895208	15.427700938892961	42.69695580794471
24	275.0	191.66666666666669		(135.09901611890308, 114.44337450282605, 104.42327820808039)	#877268	135.09901611890308	114.44337450282605	104.42327820808039	19.59873889366581	57.900593149954744	135.09901611890308	73.72135121294062	11.613684822391724	10.281121086462154	122.56061963575466	117.99228977601005	104.52347917102784	1.469201641509993	1.0162349170415366	1.077133319571387	1.0282591248656892	15.510613332436233	41.51715501868721
25	283.3333333333333	200.0		(134.03495917940128, 114.38664433745028, 104.03244714255808)	#867268	134.03495917940128	114.38664433745028	104.03244714255808	20.706660526646303	57.0794411863467	134.03495917940128	73.66084637370261	11.204751016972825	10.355476975901734	121.94347917102783	117.75374149884864	104.13598911450701	1.2467108616970561	1.0154008692484346	1.0392059748869025	1.0356957770712965	15.257206453043246	42.744241191187555
26	291.6666666666667	208.33333333333337		(133.09357337240945, 113.18337868955412, 103.37492149884865)	#857167	133.09357337240945	113.18337868955412	103.37492149884865	19.802628798444715	56.939309958665454	133.09357337240945	73.36772473692051	11.415558763473	10.156832046170283	120.97768264601214	116.60262194264182	103.4730060707557	1.0514592504813278	1.0113602427903285	1.0587577408639934	1.0158284435493101	15.2799286351873	41.660636757325136
27	300.0	216.66666666666669		(134.1149256855767, 113.87900355871886, 103.70965040820599)	#867167	134.1149256855767	113.87900355871886	103.70965040820599	20.067609435027485	57.81120301186105	134.1149256855767	73.5587784798903	11.445948248634929	10.329535722311366	121.76073477077664	117.35205447351895	103.81134393971112	1.257333642431722	1.0139938825899648	1.0615762715485375	1.0331012807619517	15.41781565426619	42.06505862831297
28	308.3333333333333	225.0		(134.49424324890097, 113.79547833368223, 104.26167050450073)	#867168	134.49424324890097	113.79547833368223	104.26167050450073	18.92093255136027	57.32071398442594	134.49424324890097	73.56008599098423	11.734300514071204	10.079784242550605	122.03111157630312	117.35719438350428	104.35700858279255	1.3952178938895947	1.0140119063836992	1.0883200516342917	1.0081225614323186	15.469190635935133	40.66263504781119
29	316.6666666666667	233.33333333333337		(135.26376386853673, 115.16579443165166, 103.8555578815156)	#877367	135.26376386853673	115.16579443165166	103.8555578815156	21.606270453288193	59.21092462334887	135.26376386853673	73.87570388335213	11.155335503491958	10.803214591619437	122.75175214569813	118.60230426836927	103.96866024701694	1.6003994483793607	1.0183626394805583	1.0346228389668244	1.080475941124958	15.529035891131404	44.08130031303145
30	325.0	241.66666666666669		(135.10131881934268, 114.04040192589491, 104.17709859744609)	#877268	135.10131881934268	114.04040192589491	104.17709859744609	19.13704518531055	58.36860976263561	135.10131881934268	73.63773466254098	11.78655433208009	10.251141853906898	122.38759053799456	117.66270547414695	104.27573163073058	1.5066401858981187	1.0150822786706901	1.0931664315139722	1.025260772918254	15.620780144794232	41.014523406849335
31	333.3333333333333	250.0		(135.61754239062174, 114.68725141302072, 104.40087921289512)	#877268	135.61754239062174	114.68725141302072	104.40087921289512	19.77092581912795	58.696308530589896	135.61754239062174	73.7947081283903	11.649499110660432	10.416688370745986	122.8858195520201	118.28194087083943	104.50374293489638	1.5787862461360367	1.0172461282803418	1.080454983952754	1.0418177918559717	15.627483039264925	41.80227957769073
32	341.6666666666667	258.33333333333337		(129.26815993301236, 109.857441909148, 100.25853045844673)	#816d64	129.26815993301236	109.857441909148	100.25853045844673	19.85322451453681	57.225658041761	129.26815993301236	72.48736873596236	11.315763043720173	10.09963348597771	117.44891145070127	113.19052024911032	100.35451957295373	0.54611991770173	0.9992247014189207	1.0495019967534658	1.0101077696118503	15.167369244951661	41.74979941114182
33	350.0	266.6666666666667		(136.19133347289093, 116.0722210592422, 104.47184425371572)	#887468	136.19133347289093	116.0722210592422	104.47184425371572	21.943058525382114	59.39048796008522	136.19133347289093	74.10424880871513	11.097475470530638	10.911651185398075	123.61051078082478	119.50938837764288	104.58784802177098	1.8354318936225817	1.0215130881558094	1.0292565000031584	1.0913211511059064	15.563357395203274	44.51626002900978
34	358.3333333333333	275.0		(134.80071174377224, 114.92128951224618, 103.08833996231945)	#867267	134.80071174377224	114.92128951224618	103.08833996231945	22.388012410060057	59.98970405765726	134.80071174377224	73.80271039542991	10.975689188904624	11.030400112701022	122.29561649570861	118.31356661084364	103.20666945781872	1.639361437107745	1.0173564380216493	1.0179611993460265	1.1031977419018315	15.560703063091736	45.142446871193954
35	366.6666666666667	283.33333333333337		(142.91856813899938, 122.10131881934268, 111.23885283650827)	#8e7a6f	142.91856813899938	122.10131881934268	111.23885283650827	20.573037123184466	56.52398780176998	142.91856813899938	75.62661907857577	11.437919343549485	10.489375098931708	130.12927778940758	125.66987941804479	111.34747749633661	3.1899864385522614	1.042498675091535	1.0608316154536404	1.049087504067806	15.51943906446467	42.52300860865709
36	375.0	291.6666666666667		(142.08561858907265, 121.27423068871677, 109.91396273812016)	#8e796d	142.08561858907265	121.27423068871677	109.91396273812016	21.18685094089169	57.73823081785007	142.08561858907265	75.42361996956087	11.343003604729562	10.724466729624083	129.19975716977183	124.83646235712791	110.02756541762612	3.022592208092076	1.0397003706747674	1.0520284744696904	1.0726000288601945	15.61018633494558	43.39445685033449
37	383.3333333333333	300.0		(141.43918777475403, 121.52292233619427, 109.37052543437304)	#8d796d	141.43918777475403	121.52292233619427	109.37052543437304	22.736957543474865	57.81642998275748	141.43918777475403	75.4435992788614	10.892206602843457	10.997631562670417	128.8514130207243	124.91832385178984	109.49204940339125	3.069232831923709	1.0399757816838646	1.0102184478915444	1.0999204183206557	15.478632519291592	45.27594349968245
38	391.6666666666667	308.33333333333337		(141.99141720745237, 121.58865396692485, 109.38036424534226)	#8d796d	141.99141720745237	121.58865396692485	109.38036424534226	22.461629317704766	58.565641986575116	141.99141720745237	75.48048661691163	11.03992721601843	11.05658800481244	129.1443500104668	125.06955685786058	109.50244714255808	3.13227494982964	1.040484266679142	1.0239190775256033	1.1058169055901204	15.624600194665678	45.04320105187695
39	400.0	316.6666666666667		(142.16788779568768, 121.42662759053799, 110.12162445049194)	#8e796e	142.16788779568768	121.42662759053799	110.12162445049194	21.16628017114674	57.479908295245735	142.16788779568768	75.45792338469673	11.330118259629817	10.691494960050928	129.32884446305212	124.97703622566463	110.23467448189238	3.045284379841226	1.0401732367801937	1.05083339859555	1.0693023804187993	15.578178464056425	43.33889701131477
40	408.3333333333333	325.0		(142.08394389784382, 121.48942851161817, 109.50491940548461)	#8e796d	142.08394389784382	121.48942851161817	109.50491940548461	22.071580029557296	58.47002143693782	142.08394389784382	75.465145254529	11.14736521831583	10.975546778029655	129.18383922964205	125.00664456772031	109.62476449654595	3.102146127470987	1.0402727888932402	1.0338836196870707	1.0977116240523477	15.643732878927416	44.55501908866674
41	416.6666666666667	333.33333333333337		(142.62319447351894, 121.73665480427046, 109.77266066568977)	#8e796d	142.62319447351894	121.73665480427046	109.77266066568977	21.851689001892588	58.734388553832225	142.62319447351894	75.53804169388158	11.24531686089847	10.981969510445655	129.57826041448607	125.30576847184423	109.89230060707558	3.1856426267987525	1.0412776525559273	1.0429683313480145	1.0983539891366398	15.718168011265352	44.32119533095589
42	425.0	341.6666666666667		(142.2514130207243, 121.66464308143186, 110.0684530039774)	#8e796e	142.2514130207243	121.66464308143186	110.0684530039774	21.619248331577097	57.69120060041055	142.2514130207243	75.50853091480136	11.220741220191567	10.801092589928984	129.43292233619425	125.1846162570651	110.18441490475195	3.1027817797053707	1.040870852034274	1.0406890167411482	1.0802637106120754	15.57461507282684	43.90830228584342
43	433.3333333333333	350.0		(136.3885283650827, 116.69709022398995, 106.23696880887586)	#88746a	136.3885283650827	116.69709022398995	106.23696880887586	20.815085327075543	56.37312594393489	136.3885283650827	74.24509395355618	11.182244084705584	10.351635575740904	124.25387063010257	120.07069294117647	106.34157002302699	1.7832183080330428	1.0234546119033845	1.0371185265845653	1.0353115821246153	15.23807539891038	42.79107239644002
44	441.6666666666667	358.33333333333337		(142.47938036424534, 121.36215197822901, 110.13711534435838)	#8e796e	142.47938036424534	121.36215197822901	110.13711534435838	20.824212454449537	57.884007910388135	142.47938036424534	75.45863310614374	11.468894764568526	10.686188805788843	129.4645865606029	124.97994574628427	110.24936571069709	3.0727757766161874	1.0401830201564335	1.063704489875291	1.0687716891165524	15.675783180234221	42.97666731966953
45	450.0	366.6666666666667		(141.54888005024074, 121.08080385178982, 109.39020305631149)	#8d796d	141.54888005024074	121.08080385178982	109.39020305631149	21.811719675567296	57.933786763564086	141.54888005024074	75.36066944814971	11.166476815364534	10.847925304740302	128.7720410299351	124.57876821017375	109.50710906426627	2.96732489061743	1.0388326096143492	1.0356561611574309	1.0849476517836643	15.568162636782116	44.170979829369124
46	458.3333333333333	375.0		(142.34456772032655, 121.37492149884865, 110.1469541553276)	#8e796e	142.34456772032655	121.37492149884865	110.1469541553276	20.92322896078229	57.67969646166063	142.34456772032655	75.45536940534818	11.420143436587926	10.67617597771	129.4044546786686	124.96656649780198	110.25923382876282	3.056905298223119	1.0401380306567478	1.0591829551045169	1.0677702631289392	15.633310897544204	43.071620059632664
47	466.6666666666667	383.33333333333337		(141.61921708185054, 121.24136487335147, 110.19866024701696)	#8d796e	141.61921708185054	121.24136487335147	110.19866024701696	21.08690438119602	56.575951752732756	141.61921708185054	75.39768436961582	11.26456663890718	10.554566289977284	129.01797153024913	124.73024942851161	110.3090872932803	2.9474909835200602	1.0393428533229427	1.0447536886747053	1.0556075553822237	15.436623048189828	43.13623784111016
48	475.0	391.6666666666667		(141.66736445467868, 121.27946409880678, 109.5333891563743)	#8d796d	141.66736445467868	121.27946409880678	109.5333891563743	21.932066916823004	57.8408706381281	141.66736445467868	75.405597673831	11.128197305565301	10.861241793049414	128.9203202846975	124.76265004814738	109.65084990579862	3.0091522181532397	1.0394519367285007	1.0321058551096796	1.0862794910354208	15.550027284820889	44.30445370840771
49	483.3333333333333	400.0		(141.9974879631568, 121.39878584885912, 109.58928197613565)	#8d796d	141.9974879631568	121.39878584885912	109.58928197613565	21.86391411629439	58.19886425620871	141.9974879631568	75.44366742664711	11.183876998883457	10.901668796418473	129.13024911032028	124.91860313585933	109.70737701486289	3.0638848652475312	1.0399767210882327	1.0372699743202225	1.0903227694634852	15.618114075424044	44.267916710851686
50	491.6666666666667	408.33333333333337		(141.72660665689764, 120.8963784802177, 109.49131253925057)	#8d786d	141.72660665689764	120.8963784802177	109.49131253925057	21.228407408369474	57.99898970205075	141.72660665689764	75.3319861737961	11.342660788573822	10.754618302925923	128.82217709859745	124.46146810969226	109.60536319866024	2.9429486378788683	1.0384372160892221	1.0519966793323605	1.075615617346697	15.63066756751865	43.475631208078596
51	500.0	416.6666666666667		(141.6820180029307, 121.5365292024283, 109.18651873560812)	#8d796d	141.6820180029307	121.5365292024283	109.18651873560812	22.803177200430326	58.48556104696261	141.6820180029307	75.4563035260385	10.927963536092044	11.100856692668003	128.93781662131045	124.97039574419091	109.31001884027633	3.117708362330585	1.040150907334218	1.0135347927723255	1.110244407401499	15.577207912758606	45.449676591052466
52	508.3333333333333	425.0		(141.792966296839, 121.35231316725978, 109.33975298304375)	#8d796d	141.792966296839	121.35231316725978	109.33975298304375	22.209006056931276	58.363751116491585	141.792966296839	75.42497227233157	11.092236270332235	10.979881628077347	128.9657211639104	124.8420020368432	109.45987858488591	3.0596467335994357	1.0397190119133148	1.0287705804015927	1.0981451710438652	15.607546445340613	44.70834737115346
53	516.6666666666666	433.3333333333333		(141.41616077035798, 120.84948712581118, 109.18484404437932)	#8d786d	141.41616077035798	120.84948712581118	109.18484404437932	21.714241178419027	58.11914084183883	141.41616077035798	75.30842653974926	11.205180988515195	10.849708589740615	128.59422859535275	124.365176204731	109.30149047519363	2.923643880732936	1.0381124509790174	1.0392458534165714	1.0851260057840098	15.597187485815308	44.07660817123883
54	525.0	441.6666666666667		(141.48754448398577, 121.48649780196776, 109.48984718442537)	#8d796d	141.48754448398577	121.48649780196776	109.48984718442537	22.495338658711297	57.668771064942916	141.48754448398577	75.43877613352154	10.950994902213019	10.93675318674736	128.8876805526481	124.89855863722	109.60981369060079	3.0480671203893897	1.039909295535365	1.0156708806913224	1.093831710190147	15.476978374867752	44.962719322666906
55	533.3333333333334	450.00000000000006		(141.21666317772662, 120.92673225873979, 109.52501570023027)	#8d786d	141.21666317772662	120.92673225873979	109.52501570023027	21.58622375174216	57.22674594421518	141.21666317772662	75.31602847843038	11.166356175239866	10.712083517384198	128.58845509734144	124.39624108645593	109.63903286581537	2.8884428105373887	1.0382172422694353	1.0356449721592837	1.0713615305608624	15.473727524928558	43.81051085120901
56	541.6666666666666	458.3333333333333		(139.37073477077664, 119.1463261461168, 107.29202428302281)	#8b776b	139.37073477077664	119.1463261461168	107.29202428302281	22.172278778386843	58.69288977941464	139.37073477077664	74.8742300704224	11.06394649621889	10.951289116525986	126.68542599958131	122.59942851161817	107.41056730165374	2.533561055802406	1.032127134571677	1.0261467914175932	1.0952855110264157	15.567326211810903	44.70680595203916
57	550.0	466.6666666666667		(141.95248063638266, 121.51413020724304, 109.26501988695834)	#8d796d	141.95248063638266	121.51413020724304	109.26501988695834	22.48405359018368	58.71896323146641	141.95248063638266	75.46374344500077	11.043816491891567	11.079053876111944	129.07909985346453	125.00089703998326	109.38751099016119	3.1246033307603858	1.0402534652133808	1.0242797958244056	1.1080638139737005	15.643251500131527	45.091260838035474
58	558.3333333333334	475.00000000000006		(142.21938455097342, 121.3198660247017, 109.55411346033075)	#8e796d	142.21938455097342	121.3198660247017	109.55411346033075	21.611489214442262	58.56897886608712	142.21938455097342	75.43751329255335	11.291195713425296	10.906937128448035	129.20747958970065	124.89338386853673	109.67177098597446	3.0755561417735526	1.039891887510886	1.0472234529115916	1.090849678001636	15.698801806596325	44.008286118381555
59	566.6666666666666	483.3333333333333		(141.5419719489219, 120.77056730165376, 109.45195729537366)	#8d786d	141.5419719489219	120.77056730165376	109.45195729537366	21.162863517163107	57.812913187388524	141.5419719489219	75.29887848436181	11.341379832699783	10.715483933658154	128.68483357755912	124.32616595771405	109.56514339543645	2.901436102922393	1.0379808328369875	1.0518778746399713	1.07170162081295	15.60283603842761	43.37458430054499
60	575.0	491.6666666666667		(141.95080594515386, 120.87795687670086, 109.77224199288256)	#8d786d	141.95080594515386	120.87795687670086	109.77224199288256	20.707664083998537	57.80547530670301	141.95080594515386	75.3387605465236	11.481419273842997	10.642390800754043	128.98250994347916	124.48916522713	109.88329914172074	2.9523729435320405	1.0385305995391112	1.0648660993435282	1.06439126231784	15.6551419826761	42.82814247400877
61	583.3333333333334	500.00000000000006		(141.54950805945154, 121.17333054218129, 109.67343521038309)	#8d796d	141.54950805945154	121.17333054218129	109.67343521038309	21.646133235263218	57.4244212357028	141.54950805945154	75.37980374651163	11.173752394709691	10.755423467251092	128.85767845928407	124.65705879003559	109.78843416370107	2.9614621090312916	1.0390963723070907	1.0363309486216767	1.0756961452927651	15.509090126057558	43.90713744377704
62	591.6666666666666	508.3333333333333		(141.18672807201173, 120.67113250994348, 109.1796106342893)	#8d786d	141.18672807201173	120.67113250994348	109.1796106342893	21.541812188517824	57.80865565817431	141.18672807201173	75.26299302084229	11.223870452723938	10.774488301555628	128.42546996022608	124.1796225790245	109.29452585304584	2.8622204228440413	1.0374861584930866	1.040979243372648	1.0776029013432804	15.55843392182801	43.829725421467465
63	600.0	516.6666666666666		(142.23655013606867, 121.30877119531087, 109.94975926313586)	#8e796d	142.23655013606867	121.30877119531087	109.94975926313586	21.108964300997187	57.883375719684935	142.23655013606867	75.43708135388317	11.381000461075763	10.73175217658675	129.2915804898472	124.89161393761775	110.0633493824576	3.044418968161182	1.0398859333178139	1.0555525652845668	1.0733286777356514	15.642815484262453	43.31823276737529
64	608.3333333333334	525.0		(135.17123717814528, 115.76072849068453, 104.82687879422231)	#877368	135.17123717814528	115.76072849068453	104.82687879422231	21.619537097719988	57.24451110632743	135.17123717814528	73.9961007191194	10.996837450936937	10.564995504672092	123.08510780824784	119.07957939083106	104.93621729118694	1.5737546704896663	1.0200222871456508	1.0199226351895505	1.0566506259856077	15.249575860858252	43.852629389738226
65	616.6666666666666	533.3333333333333		(142.3883190286791, 121.56353359849278, 109.83399623194474)	#8e796d	142.3883190286791	121.56353359849278	109.83399623194474	21.618396008025105	58.300795808223896	142.3883190286791	75.49381000225789	11.272543326884875	10.879437340344245	129.42177098597446	125.12421089386645	109.95129160561022	3.1177234095176383	1.040667927032341	1.0454935017944857	1.0880993059544835	15.666281942406545	43.98334372891184
66	625.0	541.6666666666666		(142.12664852417836, 121.1442327820808, 109.92024283022818)	#8e796d	142.12664852417836	121.1442327820808	109.92024283022818	20.910107247318813	57.78390989470336	142.12664852417836	75.39962137580201	11.426635912513305	10.680901439183899	129.18081850533807	124.73817988277163	110.0324827297467	3.0063071494323848	1.0393695545877535	1.0597851121505093	1.068242876848676	15.64128076056112	43.068023478634174
67	633.3333333333334	550.0		(142.48775382038937, 121.25413439397111, 109.5356918568139)	#8e796d	142.48775382038937	121.25413439397111	109.5356918568139	21.337255101262933	58.97191565882728	142.48775382038937	75.43602391003098	11.409956772668206	10.912796928518853	129.3149194054846	124.88728097969437	109.65287628218546	3.097765267990258	1.0398713566538254	1.0582381735566269	1.091435741801686	15.788484739114377	43.724151469498615
68	641.6666666666666	558.3333333333333		(142.06091689344777, 121.36424534226502, 109.1034121833787)	#8e796d	142.06091689344777	121.36424534226502	109.1034121833787	22.321167697760387	59.15887272057468	142.06091689344777	75.43829880217106	11.126642326358072	11.10737034659457	129.0534477705673	124.89660265019887	109.22602051496756	3.118879301877522	1.0399027156127596	1.0319616356013184	1.1108958659369916	15.721827039982069	44.950337222388924
69	650.0	566.6666666666666		(142.31358593259367, 121.41009001465355, 109.80406112622985)	#8e796d	142.31358593259367	121.41009001465355	109.80406112622985	21.420237221342195	58.25114145847795	142.31358593259367	75.46011223096146	11.32356091065212	10.835217675086039	129.33159723675948	124.98600960016745	109.92012141511408	3.082078676464666	1.0402034096129709	1.0502252247747557	1.0836767071038456	15.672427181637998	43.73749910456743
70	658.3333333333334	575.0		(142.40967134184635, 121.17060916893448, 109.18275068034332)	#8e796d	142.40967134184635	121.17060916893448	109.18275068034332	21.6472515356749	59.496414034582244	142.40967134184635	75.4151710057681	11.358941573826108	11.033241716697528	129.18017793594305	124.80185506594097	109.30262926522923	3.1063199718925576	1.0395839033029983	1.0535066717707822	1.1034819429353657	15.835339480310164	44.16667744675392
71	666.6666666666666	583.3333333333333		(139.1417207452376, 119.13167259786476, 107.75549508059451)	#8b776b	139.1417207452376	119.13167259786476	107.75549508059451	21.747458848011092	57.520400794367205	139.1417207452376	74.86249083482976	11.089041909520814	10.723902530890928	126.6613606866234	122.55192205149675	107.86925685576722	2.448992263051106	1.031965311423941	1.028474313323802	1.0725436009190463	15.426241796469997	44.04098267860904
72	675.0	591.6666666666666		(141.79987439815784, 121.26669457818714, 109.45823738748169)	#8d796d	141.79987439815784	121.26669457818714	109.45823738748169	21.906974937862454	58.16025911677083	141.79987439815784	75.40859587887363	11.163389761779053	10.899663045230824	128.9662612518317	124.77492751099017	109.57632195938875	3.0274638120585804	1.0394932664193248	1.035369846492699	1.0901221656632218	15.602048758831765	44.31515786467457
73	683.3333333333334	600.0		(141.8900983881097, 120.7150931546996, 109.09671341846347)	#8d786d	141.8900983881097	120.7150931546996	109.09671341846347	21.25742081274657	58.93514249589487	141.8900983881097	75.30200291202956	11.41424337208241	10.8782466969515	128.76716977182332	124.33893045426001	109.21289721582582	2.963485326225642	1.038023902482884	1.0586357423840322	1.0879802245894499	15.76772662614568	43.622655821058956
74	691.6666666666666	608.3333333333333		(141.9997906635964, 120.93447770567302, 109.33556625497174)	#8d786d	141.9997906635964	120.93447770567302	109.33556625497174	21.305715951985754	58.657672559052855	141.9997906635964	75.35097381109232	11.380800117299083	10.856015190604529	128.9366987649152	124.53910971111577	109.45155536947875	2.995833501555976	1.0386989570868443	1.0555339840194016	1.085756756052455	15.728180986005697	43.64808063717427
75	700.0	616.6666666666666		(141.99392924429557, 121.11911241364874, 109.56583629893238)	#8d796d	141.99392924429557	121.11911241364874	109.56583629893238	21.376420995552245	58.23603688606157	141.99392924429557	75.38797862738308	11.32644525467591	10.817251826184071	129.03711743772243	124.69051742306888	109.68136906007955	3.0094932602288123	1.0392090614975023	1.0504927387550853	1.081879865308671	15.662097534438134	43.68271798848648
76	708.3333333333334	625.0		(141.8235294117647, 121.29997906635964, 109.59891145070128)	#8d796d	141.8235294117647	121.29997906635964	109.59891145070128	21.786575027446297	57.9401571386188	141.8235294117647	75.41658573867547	11.181350687445358	10.851165953611975	129.01630521247645	124.80764942223152	109.71592212685786	3.023302090556316	1.0396034051292007	1.0370356667540015	1.0852717630109088	15.581091288753251	44.141415574826496
77	716.6666666666666	633.3333333333333		(142.41134603307515, 121.22084990579862, 109.41176470588235)	#8e796d	142.41134603307515	121.22084990579862	109.41176470588235	21.471336407868616	59.088643375927354	142.41134603307515	75.42580208542317	11.3781702604715	10.950068339152663	129.24237596818085	124.84540142976762	109.5298555578815	3.093178319435776	1.039730450730217	1.0552900729388088	1.0951634158324195	15.791350642310226	43.901595921819734
78	725.0	641.6666666666666		(138.16328239480845, 118.22336194264183, 106.72451329286163)	#8a766a	138.16328239480845	118.22336194264183	106.72451329286163	21.94522682327562	58.02472250252269	138.16328239480845	74.6340475648553	11.045966415999086	10.7959032455331	125.69415323424744	121.6298969039146	106.83950177935942	2.252847966089438	1.028816264049041	1.0244791946307426	1.0797447019667863	15.44554631440053	44.34406080818757
79	733.3333333333334	650.0		(142.20347498429976, 121.35838392296421, 109.75947247226293)	#8e796d	142.20347498429976	121.35838392296421	109.75947247226293	21.450333903280978	58.17875154937538	142.20347498429976	75.44499484469144	11.306234714421382	10.829044603047233	129.25269625287837	124.9240432593678	109.87546158676994	3.0630869069391844	1.0399950192955223	1.0486182737039313	1.0830593116273237	15.655642766503506	43.76501467697304
80	741.6666666666666	658.3333333333333		(142.13041657944316, 120.96148210173749, 109.63617333054218)	#8e786d	142.13041657944316	120.96148210173749	109.63617333054218	20.911966500241583	58.29879506360492	142.13041657944316	75.36276978072603	11.468684472243362	10.743442117305758	129.0691982415742	124.58736040401925	109.74942641825412	2.995660100803848	1.038861562302632	1.0636849859130475	1.07449783896937	15.71471514383176	43.12991479810283
81	750.0	666.6666666666666		(142.12978857023236, 121.19907891982416, 109.70588235294117)	#8e796d	142.12978857023236	121.19907891982416	109.70588235294117	21.268004829264836	58.172858544172364	142.12978857023236	75.41008213288427	11.35609311468011	10.793197376860064	129.15648733514757	124.78101392715092	109.82081431861	3.029460742058485	1.0395137541504413	1.0532424860017937	1.0794740764065638	15.66697036587304	43.54421479145594
82	758.3333333333334	675.0		(135.9953945991208, 116.08833996231945, 105.56395227129998)	#877469	135.9953945991208	116.08833996231945	105.56395227129998	20.750355985719295	57.060886631263	135.9953945991208	74.10174280687896	11.245480648270355	10.41123957217942	123.73791919614821	119.49941718023865	105.66919614821018	1.6771565614809865	1.0214785433933196	1.0429835221197878	1.041272834083516	15.324971270444124	42.793993229661716
83	766.6666666666666	683.3333333333333		(142.25853045844673, 121.34812643918778, 109.55809085199917)	#8e796d	142.25853045844673	121.34812643918778	109.55809085199917	21.632801997311315	58.61590213797274	142.25853045844673	75.4448165525826	11.289770982139459	10.917646721264074	129.23621729118693	124.92331256018421	109.67599120787105	3.0853672567298003	1.0399925615724412	1.0470913134947846	1.091920790426446	15.70522011178087	44.03999849765773
84	775.0	691.6666666666666		(142.59493405903285, 121.56918568139, 109.50366338706301)	#8e796d	142.59493405903285	121.56918568139	109.50366338706301	21.87680687260007	59.17653440520509	142.59493405903285	75.50298471723778	11.271573107156652	11.040986157713562	129.4586979275696	125.16185586979276	109.62431861000628	3.175558394866815	1.0407943987472927	1.0454035169178029	1.104256497779604	15.778204449328179	44.4079034792576
85	783.3333333333334	700.0		(142.4274649361524, 121.36466401507222, 109.50994347917103)	#8e796d	142.4274649361524	121.36466401507222	109.50994347917103	21.60804339669437	58.93503739108965	142.4274649361524	75.45526346351804	11.32658125754704	10.956846835953527	129.31449235922128	124.96613221477915	109.62849068453005	3.1132852511604048	1.0401365702686078	1.0505053526004144	1.0958413624424967	15.75893192987268	44.04941564278072
86	791.6666666666666	708.3333333333333		(135.9309189868118, 116.42055683483358, 105.70965040820599)	#877469	135.9309189868118	116.42055683483358	105.70965040820599	21.264970526505362	56.69367605976511	135.9309189868118	74.16704945339757	11.072182764242989	10.456402330422797	123.83845300397738	119.7594486895541	105.81675947247227	1.711533941732683	1.0223787831938003	1.0269106797832026	1.045789755718551	15.229234414784967	43.361620008329766
87	800.0	716.6666666666666		(142.16705045007328, 121.46765752564372, 109.76700858279254)	#8e796d	142.16705045007328	121.46765752564372	109.76700858279254	21.667840413503487	58.114806841674394	142.16705045007328	75.4650980916064	11.237916695748362	10.859895253169682	129.27023027004395	125.0064511932175	109.88401507222105	3.079739489799233	1.0402721387612504	1.0422819889359884	1.0861448177924264	15.627798839580615	44.01995179990783
88	808.3333333333334	725.0		(142.26857860581956, 121.36110529621101, 109.01863093992046)	#8e796d	142.26857860581956	121.36110529621101	109.01863093992046	22.272169232222105	59.596691960324705	142.26857860581956	75.44642396065166	11.179343859324288	11.158939794548006	129.1372723466611	124.92990034540506	109.14205568348336	3.151290857946177	1.0400147193893945	1.0368495396574844	1.11605354815632	15.79555844100989	44.947665340382414
89	816.6666666666666	733.3333333333333		(142.55495080594514, 121.25685576721791, 109.06510362151978)	#8e796d	142.55495080594514	121.25685576721791	109.06510362151978	21.8425938080147	59.90609925328749	142.55495080594514	75.43824478953199	11.337291079264622	11.124720678414812	129.25457190705464	124.89638132091271	109.18702114297677	3.155222549053592	1.039901971058721	1.0514986554147319	1.1126311472223278	15.883752050089528	44.457794636625366
90	825.0	741.6666666666666		(141.94620054427466, 120.91417207452376, 109.2497383294955)	#8d786d	141.94620054427466	120.91417207452376	109.2497383294955	21.404946507801345	58.73773185051257	141.94620054427466	75.34439801356974	11.357062456299193	10.882726249531505	128.88697927569604	124.51221722210595	109.36638266694578	2.9927908455589542	1.038608310958689	1.0533323894365716	1.0884282439033914	15.729481817864272	43.778165420671336
91	833.3333333333334	750.0		(142.46849487125812, 120.96085409252669, 109.61837973623614)	#8e786d	142.46849487125812	120.96085409252669	109.61837973623614	20.716775529711633	58.797415997131814	142.46849487125812	75.37722138147666	11.575781321626511	10.776214934490724	129.23110320284698	124.64649077873142	109.73180447979905	3.043700827262484	1.0390607748923133	1.073617887197685	1.077775589327001	15.815357141729622	42.95131255670899
92	841.6666666666666	758.3333333333333		(142.76177517270253, 120.97634498639313, 109.67113250994348)	#8e786d	142.76177517270253	120.97634498639313	109.67113250994348	20.49862722522363	59.10625493971169	142.76177517270253	75.39311383348617	11.673553518761926	10.7802659047999	129.3901632823948	124.71153815783964	109.78418463470797	3.086344598610826	1.0392798493447446	1.082685955848834	1.0781807442852918	15.889807573837707	42.721784749145684
93	850.0	766.6666666666666		(134.3644546786686, 114.92547624031819, 104.45405065940967)	#867268	134.3644546786686	114.92547624031819	104.45405065940967	21.005585028205093	56.76466326716613	134.3644546786686	73.78770817674359	11.106171771243234	10.379281073807567	122.3562905589282	118.254281000628	104.55876491521876	1.3408146945418884	1.0171496352676128	1.0300630549766918	1.0380765272516534	15.201201499271695	43.06232195857591
94	858.3333333333334	775.0		(142.33849696462215, 121.51999162654386, 109.61314632614612)	#8e796d	142.33849696462215	121.51999162654386	109.61314632614612	21.830498499958413	58.62759963585611	142.33849696462215	75.48246532855646	11.235670256392716	10.957487085242068	129.33969018212267	125.07767275068035	109.7322147791501	3.124447276508452	1.0405115428458311	1.04207363863913	1.0959053965266783	15.694164817970872	44.281855811539906
95	866.6666666666666	783.3333333333333		(142.5683483357756, 121.11220431232991, 109.36026795059661)	#8e796d	142.5683483357756	121.11220431232991	109.36026795059661	21.233271346172018	59.396497168338854	142.5683483357756	75.41090286814855	11.476846364668669	10.947626703015167	129.27532761147162	124.78437503663386	109.47778731421394	3.0991668646496575	1.0395250678312067	1.0644419761720827	1.0949192173041784	15.86091210828618	43.648065200808425
96	875.0	791.6666666666666		(134.08792128951225, 114.47079757169772, 104.23864350010467)	#867268	134.08792128951225	114.47079757169772	104.23864350010467	20.56764148958551	56.76548463947494	134.08792128951225	73.68112889871779	11.218698047829157	10.295875794171305	122.03675737910824	117.83367215825831	104.3409650408206	1.2541985915927876	1.0156804600289489	1.0404995188287427	1.0297348066234537	15.227089159040487	42.54392391136987
97	883.3333333333334	800.0		(142.23906217291187, 121.1444421184844, 109.26669457818714)	#8e796d	142.23906217291187	121.1444421184844	109.26669457818714	21.61400300935185	59.11142556911504	142.23906217291187	75.40282493522943	11.333770010392596	10.974932928176218	129.10525643709443	124.75129657316307	109.38547205359012	3.0712864412851144	1.0394137150500264	1.0511720871755756	1.0976502302891786	15.7766756772915	44.07847275886768
98	891.6666666666666	808.3333333333333		(142.21896587816622, 121.09985346451748, 109.73079338496964)	#8e796d	142.21896587816622	121.09985346451748	109.73079338496964	20.99667517204052	58.25161176366688	142.21896587816622	75.39431359787015	11.442806880529343	10.755463662997578	129.1744065312958	124.7164496797153	109.84448398576512	3.022583957271745	1.0392963878704116	1.061284919380185	1.075700165442198	15.704070424929675	43.22647053940679
99	900.0	816.6666666666666		(141.97194892191752, 120.98827716139837, 108.99225455306677)	#8d786c	141.97194892191752	120.98827716139837	108.99225455306677	21.824379221043028	59.23580064877618	141.97194892191752	75.35956246276795	11.275032400428431	11.02253216386524	128.87107180238644	124.57423983253089	109.1122147791501	3.0366308869138416	1.038817350029723	1.0457243556612497	1.1024108345095023	15.767770005113425	44.35120360416202
100	908.3333333333334	825.0		(141.76114716349173, 121.04710069081013, 109.01946828553486)	#8d796d	141.76114716349173	121.04710069081013	109.01946828553486	22.04095724615905	58.895743163322706	141.76114716349173	75.36219567290901	11.180250339810183	11.014752709415676	128.79145698136907	124.58501176261252	109.13974460958761	3.022518999977953	1.0388536483346946	1.0369336129167324	1.1016327778212318	15.694673456635078	44.57278041423997
101	916.6666666666666	833.3333333333333		(142.2095457400042, 120.63952271299979, 109.04793803642454)	#8e786d	142.2095457400042	120.63952271299979	109.04793803642454	20.972899951392872	59.46302634193733	142.2095457400042	75.30068621801259	11.549181672857955	10.897914838004397	128.8905170609169	124.33355114297676	109.1638538831903	2.9998001286006963	1.038005752104288	1.071150852107989	1.0899473199418641	15.879173313780363	43.33812021211671
102	925.0	841.6666666666666		(142.18965878166213, 121.10215616495708, 108.89240108854929)	#8e796c	142.18965878166213	121.10215616495708	108.89240108854929	22.00137054337644	59.71461486367117	142.18965878166213	75.39132656982572	11.265910969340599	11.121042125292725	128.99308143186101	124.70422180657316	109.01449863931337	3.0989615970779982	1.0392552122523986	1.0448783711613143	1.1122632393081733	15.830297783732439	44.62923683924544
103	933.3333333333334	850.0		(142.61817039983254, 121.1471634917312, 109.5698136906008)	#8e796d	142.61817039983254	121.1471634917312	109.5698136906008	21.018926725448452	59.090163176458674	142.61817039983254	75.42053375443463	11.515991372849365	10.871500164151904	129.3524869164748	124.82382035587187	109.6855871886121	3.0947350519099412	1.039657827781546	1.0680725545157475	1.0873054748365727	15.83690541484339	43.351024265968526
104	941.6666666666666	858.3333333333333		(142.09503872723468, 120.55411346033075, 108.86079129160561)	#8e786c	142.09503872723468	120.55411346033075	108.86079129160561	21.110733182161752	59.64130184976756	142.09503872723468	75.27824962121228	11.520121796319838	10.942551189679527	128.77050240736867	124.24191099016119	108.97772451329286	2.98565280441363	1.0376964678506369	1.0684556385077812	1.0944115933926557	15.888758061623326	43.527109028715984
105	950.0	866.6666666666666		(142.98032237806154, 121.2842788360896, 110.0326564789617)	#8e796e	142.98032237806154	121.2842788360896	110.0326564789617	20.489989897770513	58.7609166389709	142.98032237806154	75.46455462418746	11.652616360726453	10.742721535181055	129.66501570023027	125.0042229160561	110.14517270253299	3.137449225981127	1.0402646471654196	1.0807440992475892	1.0744257704528426	15.848960030005522	42.673423075730256
106	958.3333333333334	875.0		(142.25539041239273, 120.96127276533389, 109.40297257693113)	#8e786d	142.25539041239273	120.96127276533389	109.40297257693113	21.10949686496404	58.889624665589494	142.25539041239273	75.36752821953898	11.463383555205485	10.85464058028287	129.08373037471216	124.60682803433116	109.51855557881515	3.028465336058551	1.0389271564838667	1.063193342265652	1.0856192753638714	15.787095510602297	43.43759656306898
107	966.6666666666666	883.3333333333333		(142.39564580280512, 120.65354825204103, 109.44567720326565)	#8e786d	142.39564580280512	120.65354825204103	109.44567720326565	20.40888934066912	59.00631262642896	142.39564580280512	75.31257000313569	11.681298590603573	10.742387098811701	129.06560184216033	124.38210758635128	109.5577559137534	3.004842069377934	1.0381695678400282	1.0834042872889147	1.0743923220335911	15.869833563826468	42.602345077237715
108	975.0	891.6666666666666		(142.27150931546996, 120.65019886958342, 109.12602051496755)	#8e786d	142.27150931546996	120.65019886958342	109.12602051496755	20.861080234438163	59.408237705460756	142.27150931546996	75.30569621742386	11.579215856160507	10.87192905515888	128.93980531714465	124.3540201632824	109.2412622985137	3.0045582454689495	1.0380748140009073	1.0739364296448377	1.0873483700702529	15.883232706976461	43.1955864444843
109	983.3333333333334	900.0		(141.99267322587397, 120.79882771613984, 109.41678877956876)	#8d786d	141.99267322587397	120.79882771613984	109.41678877956876	20.96404588246636	58.50196594717079	141.99267322587397	75.3239240803193	11.466709112660567	10.7740801990436	128.90740422859534	124.42851148210173	109.53060916893448	2.9665361614223253	1.0383260816517657	1.0635017774260511	1.077562085256363	15.734237255418398	43.21625522696588
110	991.6666666666666	908.3333333333333		(142.0412392715093, 120.56520828972158, 109.19845091061336)	#8e786d	142.0412392715093	120.56520828972158	109.19845091061336	20.765759449295683	58.9611233679817	142.0412392715093	75.27900434642245	11.56362640510611	10.794229931824884	128.81511199497592	124.24499286162863	109.31211848440444	2.9540376954409426	1.0377068715952606	1.0724905563133913	1.079577346668199	15.818750123128297	43.02906948307748
111	1000.0	916.6666666666666		(136.08226920661502, 116.19991626543856, 105.69227548670713)	#887469	136.08226920661502	116.19991626543856	105.69227548670713	20.745593188816112	56.94678993639098	136.08226920661502	74.1287233749989	11.239843133387438	10.39918836473801	123.84074105086873	119.60680004396065	105.79735189449444	1.6978415370518969	1.0218504654342748	1.0424606600641324	1.0400675410115767	15.312648115478234	42.775234960075636
112	1008.3333333333334	925.0		(135.23969018212267, 115.66171237178145, 105.05547414695415)	#877369	135.23969018212267	115.66171237178145	105.05547414695415	21.083015465704964	56.91358120240233	135.23969018212267	73.9794968894312	11.120865279306337	10.432946573182367	123.13367385388318	119.01368279254763	105.16153652920242	1.5379394559685087	1.0197934064861385	1.0314258323688974	1.0434438445858762	15.248607108826658	43.17194918416301
113	1016.6666666666666	933.3333333333333		(142.0414486079129, 120.62549717395855, 108.79317563324263)	#8e786c	142.0414486079129	120.62549717395855	108.79317563324263	21.352666738023125	59.68898298090583	142.0414486079129	75.2899514844946	11.451176323674039	10.992395377409704	128.752849068453	124.28970052124764	108.91149884864979	2.9963020756584307	1.037857775828126	1.0620611593260143	1.0993967249190766	15.873317086518844	43.828949691049935
114	1025.0	941.6666666666666		(142.21896587816622, 121.11032028469751, 109.63428930290978)	#8e796d	142.21896587816622	121.11032028469751	109.63428930290978	21.13146212505701	58.42464452883512	142.21896587816622	75.39614008443986	11.418137284274932	10.801145103452225	129.15835042913963	124.72392708603726	109.74904961272765	3.0307879915113842	1.0393215656431614	1.0589968906871068	1.0802689627153232	15.717461454967188	43.4094011057594
115	1033.3333333333333	949.9999999999999		(142.27088130625916, 120.9985346451748, 109.22252459702743)	#8e786d	142.27088130625916	120.9985346451748	109.22252459702743	21.379598662207357	59.234404703749675	142.27088130625916	75.37512764226462	11.412889357361234	10.94737089579898	129.06678249947666	124.6379228469751	109.3402846975089	3.052161124688986	1.0390319130923131	1.0585101617097092	1.0948936329246113	15.814517792634584	43.80733093864186
116	1041.6666666666667	958.3333333333334		(141.8620473100272, 120.95520200962947, 108.40087921289512)	#8d786c	141.8620473100272	120.95520200962947	108.40087921289512	22.51144866244589	60.14715018260966	141.8620473100272	75.34670072089894	11.139295576922226	11.262988718176924	128.6886916474775	124.52163397111157	108.52642244086246	3.0957551843852005	1.038640053344757	1.0331351854256823	1.1264599283802401	15.841048602154459	45.31635269138126
117	1050.0	966.6666666666666		(142.04605400879214, 120.58572325727444, 108.645174795897)	#8e786c	142.04605400879214	120.58572325727444	108.645174795897	21.449522424728613	59.961005314241774	142.04605400879214	75.28185406451365	11.444482235327902	11.044295599854115	128.71317563324263	124.25662996022608	108.76458028051077	3.005054818553551	1.0377461544214752	1.061440303352045	1.1045874893174548	15.904484868479484	43.980532173707196
118	1058.3333333333333	974.9999999999999		(136.33033284488172, 115.72430395645803, 104.69374084153235)	#887368	136.33033284488172	115.72430395645803	104.69374084153235	20.919882483722407	59.17487907869481	136.33033284488172	74.0399435701328	11.379645894685208	10.701322003487856	123.61514548880051	119.2536980029307	104.8040464726816	1.7578431966164012	1.0206266525747891	1.0554269334446167	1.0702852252855697	15.620967745653893	43.24043595246621
119	1066.6666666666667	983.3333333333334		(141.89951852627172, 120.67531923801549, 108.81180657316307)	#8d786c	141.89951852627172	120.67531923801549	108.81180657316307	21.51284322409212	59.46014923567613	141.89951852627172	75.29375994881626	11.381942241451393	10.99047422352073	128.70247435629057	124.3052566464308	108.93044169981158	2.984473562756326	1.0379102747902356	1.0556399124993245	1.0992045820583909	15.82210898855172	43.997552338658274
120	1075.0	991.6666666666666		(142.3585932593678, 120.9317563324262, 109.02009629474566)	#8e786d	142.3585932593678	120.9317563324262	109.02009629474566	21.437667181554446	59.717622458447735	142.3585932593678	75.36513647354653	11.436895982108508	11.020060975488066	129.04857441909147	124.59704271718653	109.13921289512245	3.0713667257546162	1.0388941867166253	1.0607367018475888	1.1021636803347075	15.88220178719074	43.93662598822432
121	1083.3333333333333	999.9999999999999		(141.74188821436047, 120.56541762612518, 108.58614193008164)	#8d786c	141.74188821436047	120.56541762612518	108.58614193008164	21.678189222464255	59.648671320822146	141.74188821436047	75.2644764098427	11.344046547073994	11.040640589214924	128.54603307515177	124.18567792547624	108.70593468704207	2.9673012825537235	1.0375066067305776	1.052125204143929	1.1042219359882388	15.829817961126446	44.223450552947554
122	1091.6666666666667	1008.3333333333334		(141.8193426836927, 120.52355034540507, 108.22817667992464)	#8d786c	141.8193426836927	120.52355034540507	108.22817667992464	21.961798523042408	60.39900600911331	141.8193426836927	75.25856960111365	11.320574359884372	11.189811948687357	128.49941385806994	124.16156689344777	108.35113041657945	3.013317475262572	1.037425182486719	1.0499482314352835	1.1191412050306124	15.91751536153359	44.667173636766336
123	1100.0	1016.6666666666666		(142.03433117019048, 120.3960644756123, 108.63031191124136)	#8e786c	142.03433117019048	120.3960644756123	108.63031191124136	21.13353930225417	59.971591662760964	142.03433117019048	75.24356132683312	11.538733636243636	10.985723750301734	128.64566464308143	124.10031858279254	108.74796943688507	2.97267538955621	1.037218296257459	1.070181829051699	1.0987294668064855	15.931996116184685	43.593583503988754
124	1108.3333333333333	1025.0		(142.02846975088968, 120.6068662340381, 108.97362361314633)	#8e786c	142.02846975088968	120.6068662340381	108.97362361314633	21.116254915992712	59.34715610122776	142.02846975088968	75.28615289880314	11.492661047240505	10.905926148483536	128.776803433117	124.27418603935524	109.08995603935526	2.9748650534746095	1.0378054130410703	1.065908739029615	1.0907485655485474	15.843625945563604	43.49947021307264
125	1116.6666666666667	1033.3333333333335		(142.08268787942222, 120.60979694368851, 108.58467657525644)	#8e786c	142.08268787942222	120.60979694368851	108.58467657525644	21.53880764904387	60.119871112034396	142.08268787942222	75.28807283278327	11.431637386227544	11.081775825140161	128.72648942851163	124.28202742306887	108.70492777894076	3.021157022365677	1.0378318789687415	1.060248983356501	1.108336047799384	15.92130926679261	44.10968731098037
126	1125.0	1041.6666666666667		(141.4251622357128, 120.69813690600796, 108.2832321540716)	#8d786c	141.4251622357128	120.69813690600796	108.2832321540716	22.475887290849485	59.757344713049974	141.4251622357128	75.2763680997377	11.109427881143052	11.195211559179196	128.37139836717608	124.23422814109273	108.40738120159095	3.0011825569166857	1.037670531432107	1.0303650490913001	1.1196812432922243	15.77187844554662	45.2203585707787
127	1133.3333333333333	1050.0		(138.76449654594933, 118.46054008792129, 106.96085409252669)	#8a766a	138.76449654594933	118.46054008792129	106.96085409252669	21.695035741084485	58.44383129323946	138.76449654594933	74.7088975967229	11.165367995501608	10.817765205593833	126.10954155327609	121.93148960016745	107.07585095248062	2.3465912918954843	1.0298480576159526	1.0355533215472619	1.0819312105907823	15.54636570129264	44.094100326210025
128	1141.6666666666667	1058.3333333333335		(142.80280510780824, 120.97529830437513, 109.29097760100481)	#8e786d	142.80280510780824	120.97529830437513	109.29097760100481	20.919755631348156	59.84137361856079	142.80280510780824	75.39369269616932	11.612272000490364	10.94920322698032	129.33391249738327	124.71390785430185	109.40782080803852	3.117044262684413	1.0392878288576146	1.0770022847131273	1.0950768922444019	15.960260408874559	43.31659457435914
129	1150.0	1066.6666666666667		(134.1783546158677, 114.74544693322169, 103.37534017165585)	#867267	134.1783546158677	114.74544693322169	103.37534017165585	22.147391026599426	58.53976005117245	134.1783546158677	73.7394285152627	10.920457029547471	10.790266324483966	121.99355034540507	118.06362437094411	103.48904123927151	1.4408061375003638	1.0164841092432984	1.0128385875251198	1.079180929255992	15.352075725695386	44.65642376806622
130	1158.3333333333333	1075.0		(141.51245551601423, 120.61398367176052, 108.59953945991208)	#8d786c	141.51245551601423	120.61398367176052	108.59953945991208	21.902242009858494	59.3078083741984	141.51245551601423	75.26423015936274	11.245709947125315	11.034047729912189	128.45134603307514	124.18467269206616	108.71968390203057	2.9477070139617725	1.037503212214173	1.0430047888788392	1.1035625557825217	15.754878657763555	44.455694847426294
131	1166.6666666666667	1083.3333333333335		(142.361105296211, 120.82562277580071, 108.77642872095457)	#8e786c	142.361105296211	120.82562277580071	108.77642872095457	21.526235087325635	60.15753044956394	142.361105296211	75.34353159338507	11.445838545511844	11.091307400310058	128.9681703998325	124.5086741846347	108.89692066150303	3.078029632271615	1.0385963675199157	1.0615660969234342	1.1092893416143645	15.938140414053873	44.0987562028675
132	1175.0	1091.6666666666667		(141.51978229014026, 120.65794431651665, 108.74167887795687)	#8d786c	141.51978229014026	120.65794431651665	108.74167887795687	21.812608170850886	59.06182326489558	141.51978229014026	75.27366568561804	11.252962498248975	10.987018600615883	128.49699183588027	124.22319388109693	108.86084153234248	2.9414284698352318	1.0376332791633476	1.0436774405468203	1.0988589703537799	15.727165756018382	44.31489435001647
133	1183.3333333333333	1100.0		(141.8865396692485, 120.48817249319657, 108.7483776428721)	#8d786c	141.8865396692485	120.48817249319657	108.7483776428721	21.256088085356375	59.556257671970165	141.8865396692485	75.25579627417726	11.464753109254877	10.953997751687794	128.6254134393971	124.15024751308354	108.86577559137534	2.955485818273619	1.0373869526981603	1.0633203641645683	1.0955564132750748	15.856564274777515	43.69488425112818
134	1191.6666666666667	1108.3333333333335		(142.2078710487754, 120.74440025120369, 108.2495289930919)	#8e786c	142.2078710487754	120.74440025120369	108.2495289930919	22.07682207386311	60.892390557124926	142.2078710487754	75.31938774850528	11.334441361535552	11.284174022497663	128.76252669039147	124.40997019677623	108.37447770567302	3.10851524176635	1.0382635491736052	1.051234352916059	1.1285787617543106	15.99381581574888	44.87266675772522
135	1200.0	1116.6666666666667		(142.3238434163701, 121.31651664224408, 109.0709650408206)	#8e796d	142.3238434163701	121.31651664224408	109.0709650408206	22.09532323149658	59.578801290225776	142.3238434163701	75.44010718005515	11.231392116038297	11.125069111765695	129.16099644128113	124.90401304793804	109.19342055683484	3.140161019464749	1.0399276437606948	1.0416768543633366	1.1126659955398839	15.808584111354515	44.72751441202699
136	1208.3333333333333	1125.0		(140.91396273812015, 120.13104458865396, 108.41323006070756)	#8c786c	140.91396273812015	120.13104458865396	108.41323006070756	21.63240068016695	58.813808594272246	140.91396273812015	75.14152301283843	11.269738842679011	10.907443896507596	127.97111157630312	123.68443724513293	108.53040820598702	2.7951839820308053	1.0358117173511943	1.0452333945650796	1.0909003620541873	15.683728700077953	44.064077467227456
137	1216.6666666666667	1133.3333333333335		(141.96818086665272, 120.69729956039355, 109.51308352522504)	#8d786d	141.96818086665272	120.69729956039355	109.51308352522504	20.676350314116515	58.29510367423494	141.96818086665272	75.30293026265883	11.531831019352179	10.695793845213952	128.88318819342683	124.34271920870839	109.62492568557673	2.943154737311238	1.03803668583634	1.069541632700607	1.0697323304075657	15.728417995405952	42.845976243556585
138	1225.0	1141.6666666666667		(141.47707766380574, 120.8201800293071, 109.07954783336822)	#8d786d	141.47707766380574	120.8201800293071	109.07954783336822	21.74356919935643	58.393700542735225	141.47707766380574	75.30496395892952	11.219796209404109	10.890482957312031	128.59393343102366	124.35102828344148	109.1969541553276	2.9346572222709404	1.038064719955722	1.0406013699156924	1.0892040255994893	15.636062356746427	44.14669261690877
139	1233.3333333333333	1150.0		(142.1080175842579, 120.59995813271928, 108.56437094410718)	#8e786c	142.1080175842579	120.59995813271928	108.56437094410718	21.528226762690494	60.19104367680636	142.1080175842579	75.28716047174379	11.441127443670318	11.08926651580866	128.7317898262508	124.27830112204312	108.6847268159933	3.025076263354465	1.0378193022439526	1.0611291568098522	1.109085223980333	15.933337034059791	44.10527497097033
140	1241.6666666666667	1158.3333333333335		(134.81138790035587, 115.58446723885284, 104.17353987858489)	#867368	134.81138790035587	115.58446723885284	104.17353987858489	22.346727522428036	57.95245763159283	134.81138790035587	73.94220205709674	10.838097381821733	10.770588694715567	122.72347289093574	118.86575723047939	104.28764915218757	1.5985027162345193	1.0192793042590371	1.0051999851254307	1.0772128848963425	15.27972302394863	44.82100021010611
141	1250.0	1166.6666666666667		(135.55955620682437, 116.2857441909148, 105.27067196985556)	#877469	135.55955620682437	116.2857441909148	105.27067196985556	21.820029027576194	56.976178563486776	135.55955620682437	74.1218757825536	10.931404648938159	10.57791671952275	123.52689763449864	119.57954048566046	105.38082269206615	1.6878602915271972	1.0217560726643908	1.0138539453375655	1.057942932239255	15.21144075109211	44.05847594836915
142	1258.3333333333333	1175.0		(142.16411974042285, 120.86665271090642, 109.04249528993091)	#8e786d	142.16411974042285	120.86665271090642	109.04249528993091	21.419524465624256	59.41030866506262	142.16411974042285	75.34384961511573	11.412430914100325	10.973729030429435	128.93758007117435	124.50997465773497	109.16073686414066	3.031447038522772	1.03860075138947	1.0584676425162742	1.097529823299209	15.832444795495185	43.87731752724141
143	1266.6666666666667	1183.3333333333335		(141.69478752355033, 120.70734770776637, 108.82625078501151)	#8d786c	141.69478752355033	120.70734770776637	108.82625078501151	21.68839522842058	59.15162452206902	141.69478752355033	75.29129763181626	11.300777908966776	10.979678908559642	128.61497383294954	124.29519887167677	108.94506175423905	2.9633512444709695	1.03787633221497	1.0481121718884039	1.0981248961932808	15.756298114813038	44.174328240662334
144	1275.0	1191.6666666666667		(142.20389365710696, 120.646221477915, 108.50973414276743)	#8e786c	142.20389365710696	120.646221477915	108.50973414276743	21.611734811160744	60.420361603278614	142.20389365710696	75.30037308308727	11.437006551606288	11.13611394186449	128.78218337868955	124.33227186309398	108.63109901611891	3.053314922836366	1.0380014355984235	1.0607469568262633	1.1137706364867386	15.963024543853644	44.23631047487508
145	1283.3333333333333	1200.0		(142.23361942641824, 120.78794222315261, 108.32384341637011)	#8e786c	142.23361942641824	120.78794222315261	108.32384341637011	22.053991987011315	60.79429685775257	142.23361942641824	75.32934979468904	11.334454536363559	11.268086956610656	128.80350429139625	124.45069034749844	108.44848440443793	3.110816811283463	1.038400874100652	1.0512355748405768	1.1269698251265325	15.982479260072001	44.83176355237647
146	1291.6666666666667	1208.3333333333335		(142.01863093992046, 120.66422440862466, 108.66338706301026)	#8e786c	142.01863093992046	120.66422440862466	108.66338706301026	21.58731752626492	59.89064344811423	142.01863093992046	75.29632749622867	11.397343160670648	11.060811942848092	128.72771613983673	124.3157448314842	108.78339543646639	3.014035632124788	1.0379456679468817	1.057068300086622	1.1062393597944336	15.882096585688458	44.141497805498936
147	1300.0	1216.6666666666667		(134.6397320494034, 114.9993719907892, 104.16998115972368)	#867268	134.6397320494034	114.9993719907892	104.16998115972368	21.324869120738697	57.70797637964221	134.6397320494034	73.81445941242951	11.10035697749362	10.554666505891674	122.45727025329705	118.36001008582792	104.27827506803433	1.4232457327069103	1.0175183960042347	1.0295237508548793	1.0556175784067132	15.31727489073637	43.556494499195004
148	1308.3333333333333	1225.0		(141.8205987021143, 120.68599539459912, 108.6443374502826)	#8d786c	141.8205987021143	120.68599539459912	108.6443374502826	21.777603907043652	59.65245314601085	141.8205987021143	75.29202828968502	11.317189047516663	11.061759443322439	128.63361942641825	124.298183317982	108.76475402972578	2.995089182618243	1.0378864041958333	1.049634254191697	1.1063341233907735	15.825336960683153	44.346063877434325
149	1316.6666666666667	1233.3333333333335		(142.22587397948504, 120.91417207452376, 108.97320494033913)	#8e786c	142.22587397948504	120.91417207452376	108.97320494033913	21.545880338436735	59.61946562694562	142.22587397948504	75.35578094149493	11.393607404868444	11.024784546895262	128.96871258111787	124.55877148000839	109.09261461168097	3.0553948014279975	1.0387652224724555	1.0567218202992095	1.1026361050207467	15.854342118225329	44.057466433599764
150	1325.0	1241.6666666666667		(135.1833786895541, 115.3925057567511, 104.44086246598283)	#877368	135.1833786895541	115.3925057567511	104.44086246598283	21.374262037219903	57.99042539847716	135.1833786895541	73.92018344521802	11.123673318275905	10.611548016207784	122.89970483567092	118.77848057148839	104.55037889889051	1.5451249211040865	1.0189757818486662	1.0316862692916342	1.061306542822831	15.373388025806369	43.65024654129347
151	1333.3333333333333	1250.0		(141.73895750471007, 120.69918358802596, 108.68515804898472)	#8d786c	141.73895750471007	120.69918358802596	108.68515804898472	21.808129298661164	59.46649396606345	141.73895750471007	75.29122036898417	11.291557283120369	11.04218521079332	128.60586769939295	124.29488328658154	108.80529830437513	2.982968769684348	1.037875267161407	1.047256987381647	1.1043764202335944	15.793325175764963	44.36027857640926
152	1341.6666666666667	1258.3333333333335		(135.29704835670924, 115.71990789198242, 104.88025957714046)	#877368	135.29704835670924	115.71990789198242	104.88025957714046	21.382234120893866	57.32779268281363	135.29704835670924	73.9934981913963	11.072506251681213	10.536425759590085	123.14477705673016	119.06924897843835	104.98865606028889	1.573478723418809	1.0199864117920217	1.026940682241811	1.0537932429406454	15.284523626232943	43.57888160488872
153	1350.0	1266.6666666666667		(142.15365292024282, 121.12685786058195, 108.93740841532342)	#8e796c	142.15365292024282	121.12685786058195	108.93740841532342	22.0183520929705	59.58441569916415	142.15365292024282	75.3947890115316	11.249956457443256	11.106951229835094	128.99209755076407	124.71839593468704	109.05930290977601	3.0946202926939566	1.0393029413580355	1.0433986395666535	1.11085394826783	15.809044434003736	44.63351442153011
154	1358.3333333333333	1275.0		(141.73832949549927, 120.6795059660875, 108.63366129369898)	#8d786c	141.73832949549927	120.6795059660875	108.63366129369898	21.832288906735123	59.55827489646779	141.73832949549927	75.28714517257791	11.291593399910592	11.058109757333279	128.58916056102157	124.27823863722	108.75411974042287	2.98483731312831	1.0378190913478376	1.0472603371021485	1.1059691026027012	15.804489011484488	44.401462266367
155	1366.6666666666667	1283.3333333333335		(142.23634079966507, 121.09231735398785, 108.80636382666945)	#8e796c	142.23634079966507	121.09231735398785	108.80636382666945	22.050784307586323	59.93295440664174	142.23634079966507	75.39116868376392	11.269331365408197	11.158966173113694	128.99569813690601	124.70357549717394	108.92922336194265	3.1132878417911067	1.039253035822826	1.0451956023094713	1.1160561863900924	15.85939328839753	44.7180611379818
156	1375.0	1291.6666666666667		(141.75905379945573, 120.87314213941805, 108.83420556834834)	#8d786c	141.75905379945573	120.87314213941805	108.83420556834834	21.938937704250968	59.22610284073877	141.75905379945573	75.32706442067682	11.23521859668919	11.03707513495773	128.69945153862258	124.44134803014445	108.95459493405903	3.0052421705579224	1.0383693706510881	1.0420317485996453	1.1038653395778455	15.749513149621254	44.490286688172084
157	1383.3333333333333	1300.0		(142.0736864140674, 120.82960016746912, 109.01674691228804)	#8e786d	142.0736864140674	120.82960016746912	109.01674691228804	21.44092000025332	59.332025413814335	142.0736864140674	75.33250653802473	11.397478034202656	10.965743323735655	128.87663177726606	124.46359548042705	109.13487544483986	3.015316449494078	1.0384443892119337	1.0570808091892432	1.0967311384371863	15.816132023417898	43.89400977069917
158	1391.6666666666667	1308.3333333333335		(141.76324052752773, 120.4988486497802, 108.69039145907473)	#8d786c	141.76324052752773	120.4988486497802	108.69039145907473	21.422630689478396	59.49057372752335	141.76324052752773	75.25242393482776	11.407201137438205	10.973870010273679	128.5567092317354	124.136484180448	108.80847603098178	2.9461349448014174	1.0373404656365062	1.0579825969185304	1.097543923299593	15.828773192902712	43.89080630497278
159	1400.0	1316.6666666666667		(141.71509315469962, 120.12162445049194, 108.8195520200963)	#8d786c	141.71509315469962	120.12162445049194	108.8195520200963	20.61447607896041	59.19174029097174	141.71509315469962	75.17551581041614	11.618295817422464	10.785650252118462	128.44200962947457	123.82287957714047	108.93257274440025	2.87154193620101	1.0362803016521875	1.077560975088128	1.0787192560113181	15.852919259939457	42.871574512982065
160	1408.3333333333333	1325.0		(142.43855976554323, 120.32761147163492, 109.15135021980322)	#8e786d	142.43855976554323	120.32761147163492	109.15135021980322	20.14514536547328	59.59227928262906	142.43855976554323	75.24882136225021	11.810664693666206	10.764098478921124	128.92672388528365	124.12178233410091	109.26311283232154	2.993706755797736	1.0372908048532425	1.0954025929225588	1.0765637705092186	15.979912908715288	42.345667688838276
161	1416.6666666666667	1333.3333333333335		(143.19070546368013, 121.14172074523759, 109.4324890098388)	#8f796d	143.19070546368013	121.14172074523759	109.4324890098388	20.81134544191786	60.11804444886276	143.19070546368013	75.44382781366953	11.678150839277201	10.972342231605236	129.60387691019469	124.91926043751309	109.54958132719278	3.187870170325443	1.0399789319930757	1.0831123430965923	1.09739112358608	16.024091271344485	43.21519236494396
162	1425.0	1341.6666666666667		(142.1379526899728, 120.74188821436047, 108.73791082269207)	#8e786c	142.1379526899728	120.74188821436047	108.73791082269207	21.564004211793	59.92073555986586	142.1379526899728	75.3171311366594	11.409821699641999	11.06325482501138	128.8251643290768	124.40074746493615	108.85795059660875	3.036459211134331	1.0382324422050775	1.058225645951536	1.1064836829430715	15.892754277995964	44.11648744133839
163	1433.3333333333333	1350.0		(142.02177098597446, 120.74000418672807, 108.84383504291397)	#8e786c	142.02177098597446	120.74000418672807	108.84383504291397	21.513398237123873	59.57096300619953	142.02177098597446	75.31200094961872	11.393859768702663	11.007429609732888	128.78883608959597	124.37978217919196	108.9627967343521	3.0093372616357756	1.0381617235446634	1.0567452262636945	1.1009003631353427	15.842460258497903	44.011725574306084
164	1441.6666666666667	1358.3333333333335		(141.24387691019467, 120.04605400879213, 108.06175423906217)	#8d786c	141.24387691019467	120.04605400879213	108.06175423906217	21.6700418267502	59.906605979944324	141.24387691019467	75.13798639893236	11.353409170795414	11.058176241087603	128.03612727653336	123.67003962110111	108.18159723675946	2.8600730783416117	1.035762965795772	1.0529935585140688	1.1059757519288267	15.848758991746191	44.24527327453271
165	1450.0	1366.6666666666667		(138.34687042076618, 117.90517060916893, 106.54929872304794)	#8a756a	138.34687042076618	117.90517060916893	106.54929872304794	21.42780963415998	58.60906544728796	138.34687042076618	74.57741171904381	11.243501294754378	10.778470800222584	125.65042913962739	121.40202530667783	106.66285744190914	2.226553899846619	1.0280355496003386	1.042799943207851	1.0780012081582302	15.575357272191038	43.790284299756706
166	1458.3333333333333	1375.0		(135.09859744609588, 115.33096085409252, 103.98513711534436)	#877367	135.09859744609588	115.33096085409252	103.98513711534436	21.879579355307502	58.72697817982355	135.09859744609588	73.90255426311073	11.035473179597355	10.789480696574927	122.74793803642453	118.70863339543648	104.09859535273183	1.592638439454176	1.018732766899516	1.0235059794340764	1.0791023552309003	15.433553122964767	44.35423761482262
167	1466.6666666666667	1383.3333333333335		(142.16474774963365, 120.3933431023655, 108.86518735608122)	#8e786c	142.16474774963365	120.3933431023655	108.86518735608122	20.771726010863024	59.72920878606315	142.16474774963365	75.24928743701896	11.62944144432415	10.89138717966236	128.75570023027004	124.12368428720954	108.98046891354407	2.9725254915982355	1.0372972296059928	1.0785946974843286	1.0892944607645665	15.933179940121112	43.12297025749388
168	1475.0	1391.6666666666667		(142.2051496755286, 120.63722001256018, 108.66485241783546)	#8e786c	142.2051496755286	120.63722001256018	108.66485241783546	21.417283519117202	60.14392460629401	142.2051496755286	75.29904109351027	11.472985129712509	11.064961113413641	128.81103202846975	124.32683025748376	108.7845760937827	3.0343035933031373	1.0379830743734186	1.064083858581535	1.1066543361825891	15.939346041414636	43.962838038966424
169	1483.3333333333333	1400.0		(134.2480636382667, 114.70588235294117, 102.61921708185054)	#867266	134.2480636382667	114.70588235294117	102.61921708185054	22.92843385774135	60.078005248689	134.2480636382667	73.73237341664475	10.810265853338164	11.126160847679678	121.86421812853254	118.03578092317353	102.74008373456144	1.638722738452202	1.0163868560399758	1.0026186970051907	1.112775184742701	15.513004319869484	45.82502949229791
170	1491.6666666666667	1408.3333333333335		(141.4257902449236, 120.42034749842998, 108.21059242202219)	#8d786c	141.4257902449236	120.42034749842998	108.21059242202219	22.055726071255247	59.88918591277861	141.4257902449236	75.22090353936193	11.24307525649304	11.133162241599237	128.2710634289303	124.00789100481472	108.33268997278626	2.9441046940357967	1.0369059629321429	1.0427604294778232	1.1134754242519938	15.822580153721358	44.71856299707189
171	1500.0	1416.6666666666667		(135.15260623822482, 116.28009210801758, 104.02093364036006)	#877468	135.15260623822482	116.28009210801758	104.02093364036006	23.62704752682967	58.73787219805954	135.15260623822482	74.09928695881806	10.542005305779533	11.10792983936828	123.07579233828761	119.48964607912916	104.14352522503663	1.9257249461019335	1.021444689991159	0.9777383615629242	1.110951823214902	15.31404522598167	46.4973580697249
172	1508.3333333333333	1425.0		(142.41071802386435, 120.92442955830019, 108.7125811178564)	#8e786c	142.41071802386435	120.92442955830019	108.7125811178564	21.74336547062916	60.33973446852544	142.41071802386435	75.3651372953005	11.396867157940083	11.15644659058177	129.01034121833786	124.59704607912917	108.83469960226084	3.111222890795304	1.0388941980443487	1.0570241523067276	1.1158041921078041	15.948507188581534	44.389244426906345
173	1516.6666666666667	1433.3333333333335		(141.77287000209336, 120.67594724722629, 108.715930500314)	#8d786c	141.77287000209336	120.67594724722629	108.715930500314	21.708029104633567	59.457917250523806	141.77287000209336	75.28814806410601	11.321133159198416	11.0233339765079	128.6214360477287	124.28233468913544	108.83553066778312	2.978800387965115	1.037832916018331	1.050000058342016	1.1024910272393917	15.801327411516267	44.236427252544296
174	1525.0	1441.6666666666667		(142.00628009210803, 120.57630311911241, 108.54071593050031)	#8e786c	142.00628009210803	120.57630311911241	108.54071593050031	21.578456822944347	60.093953983407154	142.00628009210803	75.27798436658942	11.415751778452886	11.084060555898878	128.66987439815784	124.2408278522085	108.66107180238643	3.009432700321545	1.0376928113657078	1.058775642405941	1.1085645535460584	15.911498580400389	44.15540937269654
175	1533.3333333333333	1450.0		(141.55746284278837, 120.55306677831275, 107.96880887586352)	#8d786b	141.55746284278837	120.55306677831275	107.96880887586352	22.47947997232835	60.506218390464646	141.55746284278837	75.25241411095675	11.167472995195936	11.29460982917827	128.32836926941596	124.13644408833997	108.09465145488801	3.0275228631220927	1.0373403302162978	1.0357485537533293	1.1296224916505375	15.883345500611668	45.32429433538169
176	1541.6666666666667	1458.3333333333335		(142.26522922336196, 120.74188821436047, 108.75570441699811)	#8e786c	142.26522922336196	120.74188821436047	108.75570441699811	21.46168983289082	60.063368064496686	142.26522922336196	75.3226884044572	11.454943366713266	11.064940887164788	128.89108854929873	124.4234607389575	108.87556625497173	3.0517576556237906	1.0383090480931487	1.0624105409078175	1.1066523132684758	15.926350629414742	44.00784292274819
177	1550.0	1466.6666666666667		(136.69918358802596, 116.90558928197613, 105.3550345405066)	#887469	136.69918358802596	116.90558928197613	105.3550345405066	22.110451409527748	58.469683558648235	136.69918358802596	74.29892305760248	10.993661847003732	10.842088502372004	124.29433954364664	120.28567926941595	105.47054008792128	1.958935593337372	1.024196635946418	1.0196281077541562	1.0843638880827247	15.440579130963085	44.60228646544353
178	1558.3333333333333	1475.0		(134.93866443374503, 114.94222315260623, 104.37220012560184)	#867268	134.93866443374503	114.94222315260623	104.37220012560184	20.748274161735694	57.762898656845636	134.93866443374503	73.81664071024991	11.274288397638388	10.46640711676008	122.62647477496336	118.3686340213523	104.47790035587188	1.4428414948238435	1.0175484647831308	1.0456553517053766	1.0467903774170142	15.38360350525486	42.87187582934784
179	1566.6666666666667	1483.3333333333335		(142.7546577349801, 121.19007745446933, 109.4975926313586)	#8e796d	142.7546577349801	121.19007745446933	109.4975926313586	21.094738432293273	59.40647917189071	142.7546577349801	75.43475218310257	11.523397988741413	10.927716646246877	129.41822482729748	124.88207011304165	109.61451747958971	3.1259608766508173	1.0398538261380614	1.0687594952141215	1.09292792692092	15.88092227509444	43.48016359127564
180	1575.0	1491.6666666666667		(141.67029516432908, 120.37136277998744, 109.04396064475613)	#8d786d	141.67029516432908	120.37136277998744	109.04396064475613	20.831151832460723	58.72589799322949	141.67029516432908	75.22392764984917	11.51496995550172	10.76853392285162	128.54235922126858	124.02022455934686	109.15723466610844	2.8834245659687676	1.0369476497246333	1.0679778212183346	1.077007378327472	15.76565431321242	43.08146648249408
181	1583.3333333333333	1500.0		(141.6778312748587, 120.43730374712162, 108.41029935105715)	#8d786c	141.6778312748587	120.43730374712162	108.41029935105715	21.691427708455237	59.87683862912699	141.6778312748587	75.23573629274914	11.356363933160974	11.06980819105372	128.4397613564999	124.06839284697509	108.53056939501779	2.953801606944303	1.0371104296390052	1.0532676035776325	1.10713911325801	15.85899288003874	44.267929405630404
182	1591.6666666666667	1508.3333333333335		(141.98199706929034, 120.57420975507641, 108.40715930500313)	#8d786c	141.98199706929034	120.57420975507641	108.40715930500313	21.743158734810194	60.300487432325646	141.98199706929034	75.27616776507979	11.382402123988777	11.14029893129267	128.63061544902658	124.23341012978857	108.52882980950388	3.0217300649486694	1.037667769856646	1.0556825651811979	1.1141891952733536	15.92687472138664	44.38413439490887
183	1600.0	1516.6666666666667		(142.33033284488172, 120.99706929034959, 108.57818714674482)	#8e786c	142.33033284488172	120.99706929034959	108.57818714674482	22.076609151915832	60.470575603901665	142.33033284488172	75.37573402452207	11.305382053147516	11.234060690188219	128.96659200334938	124.64040422440863	108.70237596818087	3.1338873434961707	1.0390402719573226	1.0485391920100129	1.1235667119212955	15.937872598262986	44.81870006749618
184	1608.3333333333333	1525.0		(142.32572744400252, 120.50282604144861, 108.42348754448399)	#8e786c	142.32572744400252	120.50282604144861	108.42348754448399	21.377947650832656	60.74145082292725	142.32572744400252	75.27690526732012	11.536060984122631	11.13463117191078	128.7801800293071	124.23642153443585	108.54428092945363	3.054519509599955	1.0376779361858803	1.0699339488401052	1.1136223382883068	16.03311305903765	43.98556998210451
185	1616.6666666666667	1533.3333333333335		(134.22461796106342, 114.67259786476869, 103.77454469332217)	#867267	134.22461796106342	114.67259786476869	103.77454469332217	21.473944727072755	57.84906525512676	134.22461796106342	73.7275816965474	11.058362069424232	10.587189465913616	122.0734770776638	118.0168725559975	103.88352522503662	1.3507836339838917	1.016320803082515	1.025628853117801	1.0588703394751766	15.30934199910737	43.75300294847603
186	1625.0	1541.6666666666667		(141.8871676784593, 120.55997487963157, 108.51454888005024)	#8d786c	141.8871676784593	120.55997487963157	108.51454888005024	21.65624353127881	59.97736041133383	141.8871676784593	75.26950468121116	11.380276964178371	11.08114020091766	128.60121415114088	124.20620531086456	108.63500314004605	2.9933841291353462	1.037575920502679	1.0554854631867654	1.1082724762879432	15.88402883193689	44.23699111602661
187	1633.3333333333333	1550.0		(134.6803433117019, 114.99162654385597, 104.81034121833787)	#867268	134.6803433117019	114.99162654385597	104.81034121833787	20.45119105186804	56.55502760473011	134.6803433117019	73.81640742444631	11.249696486221538	10.266233255274981	122.60284069499686	118.36771168725141	104.91215407159305	1.3821589930463873	1.0175452489823436	1.043374528040525	1.026770128856506	15.229944723596969	42.382911180744415
188	1641.6666666666667	1558.3333333333335		(141.1758425790245, 119.93740841532342, 108.21226711325099)	#8d776c	141.1758425790245	119.93740841532342	108.21226711325099	21.34199546571661	59.54072304592105	141.1758425790245	75.11373353868726	11.419099363563445	10.949812519819613	127.99921289512247	123.57133585723257	108.32951852627171	2.813582109418406	1.0354286446932193	1.0590861205632034	1.0951378302409929	15.82068976037813	43.79814396459261
189	1650.0	1566.6666666666667		(141.12895122461796, 120.21080175842579, 108.06594096713418)	#8d786c	141.12895122461796	120.21080175842579	108.06594096713418	22.039482848134124	59.74017054969571	141.12895122461796	75.16587053236294	11.228584185520196	11.103645271971141	128.03172283860164	123.7835867992464	108.18738957504709	2.880423926524122	1.036147343314054	1.041416427499138	1.110523305207463	15.791518012435706	44.67945888367957
190	1658.3333333333333	1575.0		(141.81201590956667, 120.40276324052753, 108.46954155327612)	#8d786c	141.81201590956667	120.40276324052753	108.46954155327612	21.47391023186023	59.9549403928932	141.81201590956667	75.2348331782496	11.430485364820997	11.042069508412556	128.50665271090642	124.0647085388319	108.58887377014862	2.958387547079328	1.0370979803760247	1.0601421369368822	1.104364848341017	15.892869303684636	44.00979778662732
191	1666.6666666666667	1583.3333333333335		(141.30270043960644, 120.10906426627591, 108.3217500523341)	#8d786c	141.30270043960644	120.10906426627591	108.3217500523341	21.44385909235165	59.518624361669495	141.30270043960644	75.15379438608217	11.390846190535264	10.96938717424283	128.1364831484195	123.73440290977601	108.43962319447351	2.8506481992685795	1.0359808759160491	1.056465726216562	1.097095575593615	15.813880988387222	43.920182834211175
192	1675.0	1591.6666666666667		(142.39732049403392, 121.09524806363827, 108.65878166213105)	#8e796c	142.39732049403392	121.09524806363827	108.65878166213105	22.116784245109162	60.417761881240516	142.39732049403392	75.39832596128083	11.291111888889315	11.236783075073543	129.04597027423068	124.73287618379736	108.78314632614611	3.153050575702174	1.0393516975429922	1.0472156784453404	1.1238389893389222	15.929673617613037	44.86182438670085
193	1683.3333333333333	1600.0		(141.2495289930919, 120.43416370106762, 108.45572535063847)	#8d786c	141.2495289930919	120.43416370106762	108.45572535063847	21.91591767950159	59.20317036409095	141.2495289930919	75.2166459230631	11.226679857238242	11.016712466295298	128.2380050240737	123.9905280971321	108.57550973414276	2.894725927676384	1.0368472724947724	1.041239806945432	1.1018287815329906	15.729154274211474	44.45917026222736
194	1691.6666666666667	1608.3333333333335		(141.32635545321332, 120.56081222524597, 107.77412602051497)	#8d786b	141.32635545321332	120.56081222524597	107.77412602051497	22.86587762588984	60.539440629462206	141.32635545321332	75.2434263740399	11.048782849921501	11.365926655774317	128.17859116600377	124.09976793594306	107.90199288256228	3.0380617872764084	1.0372164359586666	1.0247404101593711	1.1367551941143195	15.851179489525713	45.810618988989575
195	1700.0	1616.6666666666667		(141.97529830437514, 120.59158467657525, 108.20891773079339)	#8d786c	141.97529830437514	120.59158467657525	108.20891773079339	22.002950986348566	60.647360133054974	141.97529830437514	75.27881819696526	11.331588527936919	11.232990624744122	128.59307096504082	124.24423272765333	108.3327444002512	3.0507641316916216	1.0377043055601152	1.050969761430129	1.1234596900753466	15.955719254927399	44.74964267094245
196	1708.3333333333333	1625.0		(136.22796734352104, 116.04291396273813, 105.04396064475613)	#887469	136.22796734352104	116.04291396273813	105.04396064475613	21.16268141723615	58.37216735483534	136.22796734352104	74.10142281243571	11.242424946571795	10.64664341624808	123.73379945572536	119.49814398576513	105.15395017793594	1.7489245038862513	1.0214741323302947	1.0427001152455246	1.0648165846780684	15.483640873904251	43.44089566718795
197	1716.6666666666667	1633.3333333333335		(141.36864140674064, 120.19845091061336, 107.95729537366547)	#8d786b	141.36864140674064	120.19845091061336	107.95729537366547	21.982632231870998	60.26720744893518	141.36864140674064	75.17353660382963	11.292214197782979	11.165344513829911	128.12361314632614	123.81481603935525	108.07970692903496	2.922012002413475	1.0362530186628207	1.0473179141832638	1.1166941116696216	15.880145452769732	44.676321892189414
198	1725.0	1641.6666666666667		(137.2920242830228, 117.15616495708603, 105.16286372200126)	#897569	137.2920242830228	117.15616495708603	105.16286372200126	22.39703937295169	59.67525051689119	137.2920242830228	74.37553990781045	11.017008279233686	11.060182005131104	124.6240757797781	120.5921191898681	105.2827967343521	2.130303932190129	1.0252527847707957	1.0217934170795404	1.1061763570148588	15.610960809999154	45.112046374315334
199	1733.3333333333333	1650.0		(141.30584048566047, 120.33891563742935, 108.15093154699602)	#8d786c	141.30584048566047	120.33891563742935	108.15093154699602	22.05643353685101	59.83122672284297	141.30584048566047	75.19931651031325	11.235253191011484	11.122874229398217	128.17511199497596	123.9198740569395	108.27281138790036	2.9192872235944645	1.036608389809655	1.0420349571159586	1.112446475917132	15.809783217651807	44.7120158650588
200	1741.6666666666667	1658.3333333333335		(141.74251622357127, 120.18275068034332, 107.86979275696044)	#8d786b	141.74251622357127	120.18275068034332	107.86979275696044	21.810394907607705	60.93827536094897	141.74251622357127	75.18641625646191	11.405789980962977	11.226647213727947	128.28444421184844	123.86729564580281	107.99292233619427	2.980212121429076	1.0364305622442789	1.0578517165233894	1.1228252582653038	16.004051135613786	44.54649558701207
201	1750.0	1666.6666666666667		(141.87586351266486, 120.3948084571907, 108.08352522503664)	#8d786c	141.87586351266486	120.3948084571907	108.08352522503664	21.859303953514292	60.736520293150335	141.87586351266486	75.235012927269	11.378915131138145	11.214193457501743	128.45826878794225	124.06544182960018	108.20663805735818	3.0129140518597675	1.0371004581823429	1.0553591573875507	1.121579704558587	15.976164885976845	44.582275744090865
202	1758.3333333333333	1675.0		(141.60037680552648, 120.10110948293908, 107.75549508059451)	#8d786b	141.60037680552648	120.10110948293908	107.75549508059451	21.886229952312323	60.949307018516464	141.60037680552648	75.1636644684498	11.380004074629857	11.23879573276023	128.166627590538	123.77460093992045	107.87895122461796	2.9597985783544156	1.036116933139242	1.0554601535258126	1.1240402838878498	15.994218401075488	44.64230918604457
203	1766.6666666666667	1683.3333333333335		(137.26418254134393, 116.75382038936571, 105.22126857860582)	#897469	137.26418254134393	116.75382038936571	105.22126857860582	21.594574995590243	59.52713161743511	137.26418254134393	74.29273405211437	11.238150193211228	10.892761066088807	124.49738748168306	120.26094815365292	105.33659409671341	2.0166930817376034	1.0241113216734794	1.042303645102927	1.0894318690532776	15.650823090434372	44.10587808161075
204	1775.0	1691.6666666666667		(141.4645174795897, 120.69395017793595, 108.4661921708185)	#8d786c	141.4645174795897	120.69395017793595	108.4661921708185	22.23341559191288	59.48186233308078	141.4645174795897	75.27771707568527	11.160936699257885	11.11618865527313	128.4259765543228	124.23973640569395	108.58846975088967	2.9779141515035605	1.0376891268110255	1.035142332536797	1.111777822903392	15.752338182773519	44.884910168044755
205	1783.3333333333333	1700.0		(141.5379945572535, 120.34226501988695, 108.13879003558719)	#8d786c	141.5379945572535	120.34226501988695	108.13879003558719	21.92293228370144	60.17322189470322	141.5379945572535	75.21002982820298	11.307195063270603	11.146737756372627	128.2874774963366	123.96355033703159	108.26082478543019	2.9502324680408942	1.036756070875422	1.0487073430871396	1.1148331698541605	15.8777335538859	44.59056749377114
206	1791.6666666666667	1708.3333333333335		(141.3870630102575, 119.99476658990999, 108.07787314213942)	#8d776c	141.3870630102575	119.99476658990999	108.07787314213942	21.465956082907017	60.07511037805409	141.3870630102575	75.13401780049995	11.430997377109176	11.044382501558614	128.09361314632613	123.65388471006908	108.19704207661714	2.8679408042846073	1.0357082594151596	1.060189624491785	1.1045961807305669	15.894844632024906	44.014512043105945
207	1800.0	1716.6666666666667		(140.98409043332634, 119.81389993719908, 108.24262089177309)	#8c776c	140.98409043332634	119.81389993719908	108.24262089177309	21.2048131145864	59.21997799492485	140.98409043332634	75.08079953211299	11.428215231901184	10.880073123901578	127.87303747121624	123.43738585304585	108.35833368222734	2.762593625113751	1.0349746556264403	1.059931589135286	1.088162893401686	15.779103097708173	43.59245538276675
208	1808.3333333333333	1725.0		(141.6426627590538, 120.28113879003558, 108.79736236131463)	#8d786c	141.6426627590538	120.28113879003558	108.79736236131463	20.977935271698264	59.13155992888253	141.6426627590538	75.20411003805246	11.505041829835694	10.844078654154089	128.4515302491103	123.93941514339544	108.91220012560183	2.8837268587127736	1.0366744676851178	1.0670570182932242	1.0845629317193657	15.810124267814894	43.30600201475246
209	1816.6666666666667	1733.3333333333335		(141.60016746912288, 120.26397320494034, 108.2832321540716)	#8d786c	141.60016746912288	120.26397320494034	108.2832321540716	21.575947975244258	59.99864729814435	141.60016746912288	75.1975036160612	11.398052570684658	11.061189776304058	128.32256018421606	123.91248422650199	108.40303956458028	2.9243435506559865	1.0365833994044396	1.0571340956695927	1.1062771485429084	15.882868811128063	44.14069366406124
210	1825.0	1741.6666666666667		(140.68704207661713, 119.63680133975298, 107.66003768055265)	#8c776b	140.68704207661713	119.63680133975298	107.66003768055265	21.758128921848247	59.862557323580276	140.68704207661713	75.03093242880935	11.309057761169417	11.054669682000373	127.55606656897635	123.23474944525853	107.77980531714465	2.753155950366752	1.0342872470161113	1.0488801025516672	1.105625045877609	15.81456636217397	44.348286874858
211	1833.3333333333333	1750.0		(141.2066150303538, 120.48754448398577, 107.81410927360268)	#8d786b	141.2066150303538	120.48754448398577	107.81410927360268	22.771759572707442	60.30233757916461	141.2066150303538	75.2237450408578	11.05643274309065	11.314478668703408	128.10520200962947	124.01947978229013	107.9408436257065	2.998337216913785	1.0369451324941412	1.0254499140721829	1.1316096597200895	15.819675488044357	45.66087100826507
212	1841.6666666666667	1758.3333333333335		(141.15783964831485, 119.96043541971949, 108.34414904751937)	#8d776c	141.15783964831485	119.96043541971949	108.34414904751937	21.240438657488617	59.27755145622718	141.15783964831485	75.1178926834499	11.427159628326134	10.898191148655867	128.0239062172912	123.58825892191753	108.46031191124136	2.802219005467543	1.0354859777190426	1.0598336851710977	1.089974954958151	15.790837453532594	43.642709261685624
213	1850.0	1766.6666666666667		(140.87565417626126, 120.14130207243039, 107.86644337450282)	#8c786b	140.87565417626126	120.14130207243039	107.86644337450282	22.311697371341587	59.75020171985684	140.87565417626126	75.14047695729455	11.142679316475501	11.14912252631517	127.84616286372201	123.68017861628637	107.98919196148209	2.8631358632514354	1.035797297672887	1.0334490167955983	1.1150716809497407	15.762684906341281	45.016560739354006
214	1858.3333333333333	1775.0		(141.54615867699394, 120.04940339124974, 107.95792338287629)	#8d786b	141.54615867699394	120.04940339124974	107.95792338287629	21.59949143352175	60.51029628818959	141.54615867699394	75.1515225843523	11.430120849772962	11.127780573649693	128.1645174795897	123.72515174167887	108.07883818296001	2.9148474501992006	1.0359495595578367	1.0601083292944562	1.1129371805011832	15.952277678617246	44.23211896732405
215	1866.6666666666667	1783.3333333333335		(141.794012978857, 120.17312120577769, 107.88402763240528)	#8d786b	141.794012978857	120.17312120577769	107.88402763240528	21.74420327431663	60.98315494205357	141.794012978857	75.18677003312192	11.43063650077103	11.22095046390248	128.30953945991206	123.8687373581746	108.006918568139	2.9834859690728317	1.0364354389887882	1.0601561543284383	1.1222555018213467	16.017777003258356	44.46962736875164
216	1875.0	1791.6666666666667		(134.23068871676784, 113.72325727444003, 102.84906845300398)	#867166	134.23068871676784	113.72325727444003	102.84906845300398	20.790874524714837	59.61612239169084	134.23068871676784	73.52946604146892	11.394116386944653	10.674963871198129	121.59706091689344	117.23686478961693	102.95781034121833	1.34315512075588	1.0135898161568717	1.0567690268113314	1.0676490351450783	15.613479493393713	43.13359559460971
217	1883.3333333333333	1800.0		(141.70755704417, 120.17563324262089, 108.24199288256227)	#8d786c	141.70755704417	120.17563324262089	108.24199288256227	21.39567760297751	60.22063353015127	141.70755704417	75.18445006110763	11.472166258546245	11.057434102340945	128.33954783336821	123.85928320075361	108.36132928616286	2.9277135535925725	1.0364034586122934	1.0640079108155067	1.105901527441852	15.933532175614403	43.945399907183926
218	1891.6666666666667	1808.3333333333335		(140.7056730165376, 119.33745028260414, 107.12581117856395)	#8c776b	140.7056730165376	119.33745028260414	107.12581117856395	21.819575964241835	60.856570919332135	140.7056730165376	74.97042530117929	11.368786438572087	11.190733498520444	127.36555160142349	122.98917493615238	107.24792756960436	2.7667597431797395	1.0334531676779566	1.0544197525032748	1.119233373191742	15.952486367985658	44.54779755063879
219	1900.0	1816.6666666666667		(134.2099644128114, 114.31358593259368, 103.13564998953318)	#867267	134.2099644128114	114.31358593259368	103.13564998953318	21.58297516875279	59.04144459470209	134.2099644128114	73.65122219471678	11.119820053916818	10.750285271777326	121.82722419928827	117.71582657316307	103.24742934896378	1.3805716073825391	1.0152682017569639	1.031328890949294	1.0751822522710985	15.466707195007059	44.03197682527987
220	1908.3333333333333	1825.0		(141.22168725141302, 120.01716558509524, 108.03914590747331)	#8d786c	141.22168725141302	120.01716558509524	108.03914590747331	21.658412874653802	59.9167748763741	141.22168725141302	75.1311971124815	11.357048683681647	11.056675471688383	128.01177726606656	123.64240343521038	108.15892610424953	2.854090105134806	1.0356693767630207	1.0533311120689246	1.1058256535284587	15.850319469643209	44.23220759594516
221	1916.6666666666667	1833.3333333333335		(141.26774126020516, 120.13564998953318, 107.50596608750261)	#8d786b	141.26774126020516	120.13564998953318	107.50596608750261	22.44494047619047	60.94280684492233	141.26774126020516	75.1554493852333	11.202686332507984	11.335957656669748	127.96443793175634	123.74114264182542	107.63226292652291	2.9643299651104957	1.0360036897670892	1.0390144817935827	1.1337578656582874	15.937506613594572	45.33878681508531
222	1925.0	1841.6666666666667		(140.6801339752983, 119.81578396483148, 108.13837136277999)	#8c776c	140.6801339752983	119.81578396483148	108.13837136277999	21.53063325013508	58.98593661880662	140.6801339752983	75.06767122887678	11.306522199592994	10.903846921037275	127.7038329495499	123.38401709022398	108.25514548880051	2.7323055163005856	1.0347936844433212	1.0486449370637487	1.0905406130717397	15.707683531549241	43.96133799133755
223	1933.3333333333333	1850.0		(141.3175633242621, 120.05840485660457, 107.8572325727444)	#8d786b	141.3175633242621	120.05840485660457	107.8572325727444	21.878753753753763	60.37738085009942	141.3175633242621	75.1431201699939	11.330260945942527	11.15816264767635	128.03515804898473	123.6909396692485	107.97924429558299	2.8987333360278895	1.0358337338612378	1.0508466323093986	1.1159758223562424	15.902182453209061	44.56153824541877
224	1941.6666666666667	1858.3333333333335		(141.30877119531087, 119.96043541971949, 108.15344358383923)	#8d776c	141.30877119531087	119.96043541971949	108.15344358383923	21.366687081315533	59.830741357446755	141.30877119531087	75.12395832846273	11.438701282583397	10.993530176897792	128.05972158258322	123.61294207871047	108.27151350219803	2.8424197272319223	1.0355695914911047	1.0609041378787087	1.0995102210950973	15.86510613839496	43.86310561862446
225	1950.0	1866.6666666666667		(141.07661712371782, 120.01549089386644, 108.06342893029098)	#8d786c	141.07661712371782	120.01549089386644	108.06342893029098	21.722340587429603	59.672277099906076	141.07661712371782	75.1246183147963	11.315148012275234	11.03451915207514	127.94503035377852	123.61562798409044	108.18294954992675	2.831783728450643	1.0355786892781895	1.0494449544906475	1.103609704739979	15.804846960891751	44.28061548918785
226	1958.3333333333333	1875.0		(141.13355662549716, 119.97299560393553, 107.644128113879)	#8d776b	141.13355662549716	119.97299560393553	107.644128113879	22.088524118790605	60.508673306684244	141.13355662549716	75.11751552035413	11.272968229090408	11.209540963742848	127.87589700648942	123.586724226502	107.76741678877957	2.886598408645269	1.035480778596929	1.045532910158854	1.1211143886537616	15.897597973024437	44.838358568522985
227	1966.6666666666667	1883.3333333333335		(135.24429558300187, 115.144651454888, 104.00502407368641)	#877368	135.24429558300187	115.144651454888	104.00502407368641	21.395429873349872	58.9009259173268	135.24429558300187	73.87089594250915	11.190993526098259	10.72666645907885	122.7655516014235	118.58327123717815	104.11642034749843	1.56813836712293	1.0182963629231796	1.0379300101916902	1.0728200332609867	15.50160344691801	43.786366686701534
228	1975.0	1891.6666666666667		(141.8591166003768, 120.11911241364874, 107.87691019468285)	#8d786b	141.8591166003768	120.11911241364874	107.87691019468285	21.615198388497728	61.08498939735356	141.8591166003768	75.1788112386448	11.479373199924648	11.210646750759977	128.32327402135232	123.83630634498641	107.9993322168725	2.983235201637149	1.0363257285085523	1.0646763323207906	1.121224983167819	16.045392162034354	44.32145623537805
229	1983.3333333333333	1900.0		(141.48063638266694, 119.92715093154699, 107.61984509106134)	#8d776b	141.48063638266694	119.92715093154699	107.61984509106134	21.80806538364048	61.02956560080373	141.48063638266694	75.1233937772894	11.406596001168667	11.230731699136376	128.02689763449865	123.61064459074731	107.74291814946619	2.9263593274072845	1.0355618092596974	1.057926472402602	1.1232337652127735	16.007490959918226	44.55489094384212
230	1991.6666666666667	1908.3333333333335		(141.93866443374503, 120.13460330751518, 108.34896378480218)	#8d786c	141.93866443374503	120.13460330751518	108.34896378480218	21.052237968814268	60.345598569997975	141.93866443374503	75.18658582155396	11.591008938010795	11.013703327582958	128.4614653548252	123.86798665689764	108.46682018002932	2.9445292917335015	1.0364328996670802	1.0750302014834607	1.1015278246321887	15.98915723823673	43.537031311418815
231	2000.0	1916.6666666666667		(141.42055683483358, 120.12685786058195, 107.73393343102366)	#8d786b	141.42055683483358	120.12685786058195	107.73393343102366	22.073315477781012	60.7414449513445	141.42055683483358	75.16093088958941	11.302970810501856	11.243592899430732	128.0821854720536	123.76346698136905	107.85786267531924	2.944795322258271	1.0360792512704113	1.0483155567181195	1.1245200691526045	15.942883378836658	44.84910801135028
232	2008.3333333333333	1925.0		(135.80761984509107, 115.61523969018212, 104.69039145907473)	#877368	135.80761984509107	115.61523969018212	104.69039145907473	21.065208177763424	58.427452358601826	135.80761984509107	73.99433085518085	11.262956204000307	10.624705168194737	123.32453631986601	119.07255406949969	104.7996399413858	1.6516416371659268	1.0199978899051882	1.0446043258218536	1.0626224461639213	15.483492576427741	43.329710511528305
233	2016.6666666666667	1933.3333333333335		(141.91396273812015, 120.27946409880678, 107.62591584676575)	#8d786b	141.91396273812015	120.27946409880678	107.62591584676575	22.14220301109932	61.610935165203124	141.91396273812015	75.2124980046503	11.361892443640498	11.38005732000078	128.34965878166213	123.97361410508688	107.75245132928616	3.060669860770226	1.0367900942220634	1.0537803558122734	1.1381684626002249	16.08099202497652	45.0457643491568
234	2025.0	1941.6666666666667		(141.90203056311492, 120.2126857860582, 107.98534645174796)	#8d786b	141.90203056311492	120.2126857860582	107.98534645174796	21.630662881125804	60.94877158612468	141.90203056311492	75.1996105124528	11.465066997472295	11.197729226681986	128.39499685995395	123.9210725141302	108.10761984509105	2.9931338407619816	1.0366124425736776	1.0633494763251592	1.1199330460442152	16.026131819332335	44.32415155690347
235	2033.3333333333333	1950.0		(134.48105505547414, 114.62131044588654, 103.86665271090642)	#867267	134.48105505547414	114.62131044588654	103.86665271090642	21.077643680125817	58.05035210829121	134.48105505547414	73.72877151172216	11.192419653408226	10.54732295993066	122.20165375758843	118.02156743772241	103.97419928825622	1.3689967856317404	1.01633720446021	1.0380622790854142	1.0548831188006274	15.379085776439352	43.30032600359498
236	2041.6666666666667	1958.3333333333335		(140.79840904333264, 119.91438141092736, 107.61021561649571)	#8c776b	140.79840904333264	119.91438141092736	107.61021561649571	22.244354736974895	60.10713744101197	140.79840904333264	75.09114050901736	11.187323753947986	11.17948286145889	127.68672179191961	123.4794344986393	107.73325727444002	2.837026595749037	1.035117204041976	1.037589650183756	1.1181081486056483	15.815721603053776	44.979914431391
237	2050.0	1966.6666666666667		(140.48733514758217, 119.83441490475194, 108.1055055474147)	#8c776c	140.48733514758217	119.83441490475194	108.1055055474147	21.73239035995035	58.77659035505464	140.48733514758217	75.0629144778359	11.226576967077461	10.91020146456614	127.6085639522713	123.36468389365712	108.22279464098806	2.715801747400855	1.0347281135277062	1.0412302642014943	1.0911761582922426	15.654664684851454	44.181193096588174
238	2058.3333333333335	1975.0000000000002		(140.566045635336, 119.76198450910613, 107.2522503663387)	#8c776b	140.566045635336	119.76198450910613	107.2522503663387	22.530727661178826	60.43435137695018	140.566045635336	75.04962979744725	11.120794176354142	11.26872745977141	127.45402763240529	123.31070073267742	107.37734770776636	2.829873953098626	1.0345449867150451	1.0314192377901656	1.1270338846015657	15.832128147391886	45.37856232878673
239	2066.6666666666665	1983.3333333333333		(141.74398157839647, 119.81117856395227, 107.81703998325308)	#8d776b	141.74398157839647	119.81117856395227	107.81703998325308	21.21170612516892	61.03518477768046	141.74398157839647	75.11220800271293	11.59422433759616	11.123914421133406	128.1594243248901	123.56512902030562	107.93698136906008	2.9195452663048	1.0354076154676448	1.075328419842414	1.112550509965007	16.06759191787017	43.8140346787636
240	2075.0	1991.6666666666667		(133.2087083943898, 114.06112622985137, 103.40004186728072)	#857267	133.2087083943898	114.06112622985137	103.40004186728072	21.45902974802662	57.06241022852635	133.2087083943898	73.55478239017154	10.973443353942624	10.46374670265946	121.31122461796106	117.3363465187356	103.50665271090644	1.1293777095755542	1.013938797247157	1.0177529051048082	1.046524297964017	15.16266645744093	43.63797607240905
241	2083.3333333333335	2000.0000000000002		(139.56123089805317, 118.63198660247016, 107.01800293070966)	#8b766b	139.56123089805317	118.63198660247016	107.01800293070966	21.412719752474914	59.461521500440966	139.56123089805317	74.77849833741344	11.348412361272874	10.911354048934129	126.56451957295373	122.21237831902866	107.13414276742726	2.4796532924024017	1.030807490694402	1.0525301198974206	1.0912914332105705	15.743065467140832	43.875173304247895
242	2091.6666666666665	2008.3333333333333		(141.42327820808038, 119.69604354197195, 108.01214151140883)	#8d776c	141.42327820808038	119.69604354197195	108.01214151140883	20.98204943454153	60.2435466466542	141.42327820808038	75.07576366397613	11.589493367750725	10.974582067832506	128.00560812225245	123.41691238224826	108.12898053171446	2.8313226916129817	1.03490523713432	1.0748896370329666	1.0976151392376345	15.961134298185979	43.43897417851265
243	2100.0	2016.6666666666667		(140.83881096922755, 119.81285325518108, 108.03935524387691)	#8c776c	140.83881096922755	119.81285325518108	108.03935524387691	21.537243989456424	59.386053832788086	140.83881096922755	75.07373482273171	11.340503177387662	10.958429000663038	127.76087293280301	123.40866470797572	108.15709022398995	2.7631038836982245	1.0348772699405586	1.0517965675732732	1.0959996015378166	15.770040535106824	44.0183791892178
244	2108.3333333333335	2025.0000000000002		(140.5028260414486, 119.9300816411974, 107.60247016956248)	#8c776b	140.5028260414486	119.9300816411974	107.60247016956248	22.481723029936703	59.711188619480254	140.5028260414486	75.08139274035929	11.080097076575479	11.16606648127152	127.54520410299351	123.43979770776637	107.72574628427883	2.8093101467048784	1.0349828328901916	1.0276447077549609	1.116766318737649	15.730530566084278	45.22141613422963
245	2116.6666666666665	2033.3333333333333		(134.39564580280512, 114.80008373456144, 104.03181913334728)	#867268	134.39564580280512	114.80008373456144	104.03181913334728	21.27847333296564	57.611805460368124	134.39564580280512	73.76217978529289	11.098999621274363	10.528568049241894	122.248256227758	118.15344370106762	104.13950177935943	1.3661167539004089	1.0167977312080523	1.0293978602669525	1.053007359543482	15.298318135029279	43.489162234807196
246	2125.0	2041.6666666666667		(141.2539250575675, 119.80071174377224, 108.27402135231317)	#8d776c	141.2539250575675	119.80071174377224	108.27402135231317	20.970389412548794	59.537286779198816	141.2539250575675	75.08999058442438	11.530106998895118	10.882003717499856	128.0074481892401	123.47475818505339	108.38928825622776	2.797162469803972	1.0351013525484245	1.0693817351395554	1.0883559803682863	15.85438022483537	43.343608163411815
247	2133.3333333333335	2050.0		(134.62591584676576, 113.95373665480427, 102.76512455516014)	#867166	134.62591584676576	113.95373665480427	102.76512455516014	21.07030926615812	60.34872058814384	134.62591584676576	73.59465892458056	11.38337720395166	10.824962780952507	121.84538203893658	117.49315725978647	102.87701067615659	1.4660293951333383	1.0144884877502516	1.0557730008296013	1.0826510710493087	15.708631250890491	43.55963798040029
248	2141.6666666666665	2058.333333333333		(140.73832949549927, 119.66987649152188, 108.26669457818714)	#8c776c	140.73832949549927	119.66987649152188	108.26669457818714	21.070417813650344	58.83448335358699	140.73832949549927	75.0413700849693	11.429322299143562	10.802024104790565	127.71278208080385	123.27714479589702	108.3807263973205	2.702465750863593	1.0344311281369438	1.0600342661953241	1.0803568754185506	15.726192577295265	43.383723406889544
249	2150.0	2066.6666666666665		(140.85639522713, 120.00376805526481, 107.86602470169562)	#8c786b	140.85639522713	120.00376805526481	107.86602470169562	22.075065833306898	59.72426364043035	140.85639522713	75.11218446948881	11.209684981789037	11.10114892946006	127.7940066987649	123.56503327402135	107.98740213523132	2.827743588858263	1.0354072910665906	1.0396635848515614	1.1102736352595826	15.77632862693342	44.72127403695762
250	2158.3333333333335	2075.0		(133.27862675319238, 114.28951224617961, 102.25476240318191)	#857266	133.27862675319238	114.28951224617961	102.25476240318191	23.2751465914535	59.3574949110374	133.27862675319238	73.60201165973157	10.634565472947056	11.071624488544263	121.18722838601633	117.52208644965461	102.37510990161189	1.5143982230919937	1.0145898438170258	0.986323030567288	1.1073207689794449	15.351705169580695	46.15350753272128
251	2166.6666666666665	2083.333333333333		(140.41720745237598, 119.8951224617961, 107.36550136068662)	#8c776b	140.41720745237598	119.8951224617961	107.36550136068662	22.74549047426023	60.02245170870027	140.41720745237598	75.0700598200064	11.023226001854958	11.252651722957863	127.44501988695835	123.39372597027423	107.49079757169771	2.830871867033409	1.034826610721374	1.022370091607018	1.1254260810431351	15.752259593028482	45.59008497584467
252	2175.0	2091.6666666666665		(140.65501360686625, 119.35063847603098, 106.87670085827925)	#8c776a	140.65501360686625	119.35063847603098	106.87670085827925	22.157301421054907	61.23827036101618	140.65501360686625	74.97020361157163	11.2952223185534	11.302022772268261	127.29499476658991	122.9882757860582	107.00144023445677	2.8019104513613335	1.0334501117285424	1.0475969080737184	1.1303638919618741	15.978665963415631	45.0172426896866
253	2183.3333333333335	2100.0		(138.42076617123718, 117.9985346451748, 106.04479799037053)	#8a756a	138.42076617123718	117.9985346451748	106.04479799037053	22.15298073192811	59.64330435729452	138.42076617123718	74.59818903122718	11.115848339463163	11.041155229197264	125.61468076198452	121.48558873770149	106.16433535691857	2.328026098451951	1.028321960928612	1.0309605267273194	1.1042734073456337	15.667456497503863	44.80685187180775
254	2191.6666666666665	2108.333333333333		(141.06426627590537, 119.99665061754239, 107.75256437094411)	#8d776b	141.06426627590537	119.99665061754239	107.75256437094411	22.053666813297294	60.21712096209322	141.06426627590537	75.11950801343906	11.259185686988527	11.164443330180251	127.8709650408206	123.59483192380154	107.8750052334101	2.867434134315401	1.0355082447381698	1.044254622039849	1.1166039804180634	15.856041662624806	44.757920322309644
255	2200.0	2116.6666666666665		(141.24220221896587, 119.46179610634289, 107.49319656688299)	#8d776b	141.24220221896587	119.46179610634289	107.49319656688299	21.27813719226641	60.93077214938475	141.24220221896587	75.01967822623438	11.552009654191176	11.11062265478051	127.74047519363617	123.18904836298933	107.61288256227759	2.8214239654942723	1.03413210995701	1.071413138623227	1.1112211432623869	16.027940068126284	43.8842242653242
256	2208.3333333333335	2125.0		(140.81452794640987, 119.8178773288675, 107.22084990579862)	#8c776b	140.81452794640987	119.8178773288675	107.22084990579862	22.498925079606444	60.83454616000985	140.81452794640987	75.07154135056915	11.166470291743114	11.32031614784812	127.58683064684948	123.39974818714674	107.3468201800293	2.8784082696966733	1.0348470333406525	1.0356555561117367	1.132193491108348	15.900931308059048	45.391989346537386
257	2216.6666666666665	2133.333333333333		(140.66757379108228, 119.63680133975298, 107.63659200334938)	#8c776b	140.66757379108228	119.63680133975298	107.63659200334938	21.79809745926521	59.87805241015584	140.66757379108228	75.03002272902403	11.297968314199824	11.063575209508869	127.54183797362361	123.23105491521875	107.75659409671341	2.753664239291413	1.0342747069762088	1.0478515906702757	1.1065157259741998	15.812867685689476	44.399449156345156
258	2225.0	2141.6666666666665		(133.6085409252669, 114.20180029307096, 102.86267531923802)	#857266	133.6085409252669	114.20180029307096	102.86267531923802	22.128097063449353	58.68034839122096	133.6085409252669	73.60038253572839	10.92088521210105	10.788741496238586	121.44327820808039	117.51567628427883	102.97606656897635	1.3268065867636611	1.014567386650018	1.0128783001316157	1.0790284246269755	15.35130863765522	44.651252239083
259	2233.3333333333335	2150.0		(134.05003140046054, 114.40150722210592, 103.80217709859744)	#867267	134.05003140046054	114.40150722210592	103.80217709859744	21.024956053538556	57.5397317433869	134.05003140046054	73.66396663446639	11.154272213837357	10.466112639424852	121.90941804479799	117.76603566673644	103.90817039983253	1.2697852649855257	1.0154438814543458	1.0345242221425484	1.0467609254725747	15.29566286244283	43.17693660057224
260	2241.6666666666665	2158.333333333333		(141.2055683483358, 119.69143814109273, 108.16223571279045)	#8d776c	141.2055683483358	119.69143814109273	108.16223571279045	20.934696670214375	59.67222058324281	141.2055683483358	75.06575740085468	11.550425001542353	10.890478316486218	127.92752145698138	123.37623834205569	108.27752773707346	2.783369962024957	1.0347673026851294	1.0712661669950059	1.089203561450546	15.874975139448601	43.31551946223771
261	2250.0	2166.6666666666665		(134.9288256227758, 115.63073058404856, 104.44442118484405)	#867368	134.9288256227758	115.63073058404856	104.44442118484405	22.01711256386309	57.61202690228142	134.9288256227758	73.95764727602639	10.907930615080774	10.673421698272612	122.84953527318399	118.92700399413857	104.55628427883609	1.571868897337696	1.0194922136878446	1.0116768013562007	1.0674947958000256	15.261221479703813	44.37743278566216
262	2258.3333333333335	2175.0		(141.42453422650198, 119.94389784383505, 107.63303328448818)	#8d776b	141.42453422650198	119.94389784383505	107.63303328448818	21.8591022289403	60.928839450254195	141.42453422650198	75.12433170327526	11.381862418221033	11.226380942669456	128.00723675947248	123.61446157420977	107.75614193008165	2.920176815023576	1.0355747383924487	1.0556325091417846	1.122798627351877	15.986820233468702	44.605971514053905
263	2266.6666666666665	2183.333333333333		(141.49026585723257, 119.49738329495499, 106.89177307933849)	#8d776a	141.49026585723257	119.49738329495499	106.89177307933849	21.860391948062944	62.354930248454295	141.49026585723257	75.03603312595536	11.49447542128934	11.408091576128854	127.7527737073477	123.25546608540924	107.01782918149465	2.950676543042526	1.0343575591638912	1.0660770166066331	1.1409722890925003	16.19467562564829	44.78389294634017
264	2275.0	2191.6666666666665		(140.4965459493406, 119.33431023655014, 107.40862465982835)	#8c776b	140.4965459493406	119.33431023655014	107.40862465982835	21.62544840283181	60.05428725534604	140.4965459493406	74.96141190142689	11.358124192150598	11.04856688540461	127.3186686204731	122.95262105296212	107.52788151559557	2.698172377243317	1.0333289196629794	1.0534308621504107	1.105014678950304	15.845435159236743	44.20848648083971
265	2283.3333333333335	2200.0		(141.02386435001046, 119.68599539459912, 107.52041029935106)	#8d776b	141.02386435001046	119.68599539459912	107.52041029935106	21.786861277382755	60.581099676251455	141.02386435001046	75.05507798573774	11.365653522707353	11.15847626251254	127.70843416370106	123.3328378940758	107.64206615030353	2.8272708001211324	1.0346200889626889	1.0541291842540992	1.1160071883244371	15.927638635381138	44.47300748166778
266	2291.6666666666665	2208.333333333333		(141.00711743772243, 119.82625078501151, 107.63282394808458)	#8d776b	141.00711743772243	119.82625078501151	107.63282394808458	21.921231394539245	60.35471821921611	141.00711743772243	75.08267535108213	11.307569497747917	11.155184090574878	127.76619007745447	123.44501262926522	107.75475821645385	2.839153144342859	1.0350005134370084	1.0487420707259278	1.1156779240538328	15.88393087497594	44.611316274238796
267	2300.0	2216.6666666666665		(140.98576512455517, 119.62654385597655, 107.99078919824157)	#8c776b	140.98576512455517	119.62654385597655	107.99078919824157	21.159138925369714	59.677789837695954	140.98576512455517	75.04276150857413	11.478791323428883	10.927512947589202	127.76541134603306	123.28279717186518	108.10714674481892	2.7557502273603007	1.0344503086488086	1.064622365076884	1.0929075541423372	15.848444386328769	43.59059518401811
268	2308.3333333333335	2225.0		(141.2463889470379, 119.93887377014863, 107.56144023445677)	#8d776b	141.2463889470379	119.93887377014863	107.56144023445677	22.046820331483474	60.81332050852634	141.2463889470379	75.11539417725965	11.3117798799246	11.242986530921439	127.904069499686	123.57809261251832	107.68521456981368	2.905730705393547	1.0354515362826175	1.0491325706404675	1.1244594236308303	15.948702460900947	44.82524508291909
269	2316.6666666666665	2233.333333333333		(140.78480217709858, 119.97906635963994, 107.57839648314842)	#8c776b	140.78480217709858	119.97906635963994	107.57839648314842	22.40652600124822	60.145934227371576	140.78480217709858	75.1033856678283	11.14194444153921	11.214522336708455	127.69374293489636	123.52923830646849	107.70240318191334	2.8566623860455684	1.0352860012458207	1.0333808594199072	1.1216125971821087	15.808492565038557	45.18600401002068
270	2325.0	2241.6666666666665		(141.3248900983881, 119.92380154908939, 107.37387481683065)	#8d776b	141.3248900983881	119.92380154908939	107.37387481683065	22.178883243723188	61.259618817109505	141.3248900983881	75.1153091053349	11.308229452833384	11.326791060889207	127.90034959179401	123.57774646849487	107.49937408415323	2.941884250961953	1.035450363582186	1.0488032795173534	1.1328410750013125	16.0053818790733	45.046984784641175
271	2333.3333333333335	2250.0		(134.68787942223153, 115.13481264391878, 103.49194054846137)	#867367	134.68787942223153	115.13481264391878	103.49194054846137	22.393053421283966	59.062214409608906	134.68787942223153	73.84261436583148	10.903073060460567	10.912873611518092	122.38724094620054	118.47135514130208	103.60836926941595	1.593113233803834	1.0179065067247246	1.0112262782007098	1.0914434111981484	15.426205386377717	45.02573943653084
272	2341.6666666666665	2258.333333333333		(140.58153652920242, 119.68453003977392, 107.58048984718442)	#8c776b	140.58153652920242	119.68453003977392	107.58048984718442	22.00664780584348	59.860399250697625	140.58153652920242	75.03567398098487	11.232900635268939	11.098172118148163	127.50325518107599	123.25400733096086	107.70153024911032	2.7609386390263544	1.0343526084182348	1.0418167648526764	1.1099759115610948	15.790740357749748	44.65432552941243
273	2350.0	2266.6666666666665		(140.4289302909776, 119.61858907263974, 107.0720117228386)	#8c776b	140.4289302909776	119.61858907263974	107.0720117228386	22.56787117342137	60.57166580454931	140.4289302909776	75.01450015532397	11.116274084095712	11.289567178835158	127.30634079966507	123.1680250408206	107.1974774963366	2.8077894020971814	1.0340607312264862	1.0310000132241859	1.129118154508196	15.843796154904606	45.44313288027533
274	2358.3333333333335	2275.0		(140.3935524387691, 119.47205359011932, 107.39229642034749)	#8c776b	140.3935524387691	119.47205359011932	107.39229642034749	21.962358941178714	59.940931321384895	140.3935524387691	74.98446401268521	11.24710895387726	11.094994963749771	127.30763659200333	123.0461234226502	107.51309399204521	2.715916922174278	1.0336466886673017	1.0431345424247525	1.1096581506891259	15.798619340499942	44.60991341691801
275	2366.6666666666665	2283.333333333333		(140.96734352103832, 119.4630521247645, 107.94201381620263)	#8c776b	140.96734352103832	119.4630521247645	107.94201381620263	20.93127622621418	59.74049637585929	140.96734352103832	75.00912348822956	11.550570624574707	10.892000070668262	127.6959472472263	123.14619793594308	108.05722419928826	2.7326943562861525	1.0339866148850363	1.0712796730805114	1.0893557586292708	15.87612507171462	43.31915476656999
276	2375.0	2291.6666666666665		(140.66317772660665, 119.54490265857233, 107.15972367594725)	#8c776b	140.66317772660665	119.54490265857233	107.15972367594725	22.180123214575815	60.7364409150708	140.66317772660665	75.01019542074062	11.25044019645205	11.243166498281587	127.41582164538413	123.15054934477706	107.2835754657735	2.8022245289363767	1.0340013912724535	1.0434435048624073	1.1244774229403116	15.9053826587739	44.98147241579577
277	2383.3333333333335	2300.0		(140.97801967762194, 119.44588653966925, 107.75570441699811)	#8c776b	140.97801967762194	119.44588653966925	107.75570441699811	21.112644373452294	60.09227829154863	140.97801967762194	75.00566556091792	11.526097219754394	10.969245070491262	127.65859535273184	123.13216150512875	107.87260623822483	2.749100476320371	1.0339389480094723	1.0690098405356767	1.0970813631864271	15.911481846004376	43.58198363346518
278	2391.6666666666665	2308.333333333333		(133.7104877538204, 113.69143814109273, 103.75507640778731)	#857167	133.7104877538204	113.69143814109273	103.75507640778731	19.902304031531052	57.12812825350106	133.7104877538204	73.50189466892826	11.421930908360967	10.21152492858004	121.5135001046682	117.12858582583212	103.85444002512037	1.1718053905968175	1.0132097499884472	1.0593487375787254	1.0212985138782251	15.321088311291179	41.7976026151404
279	2400.0	2316.6666666666665		(134.17228386016328, 114.53862256646431, 103.36319866024702)	#867267	134.17228386016328	114.53862256646431	103.36319866024702	21.76388652964159	58.55394646309097	134.17228386016328	73.69653175014214	11.029793480985928	10.722838050301364	121.92403181913333	117.89439684948712	103.47495289930919	1.3838983952294144	1.0158927854296895	1.0229792049681725	1.072437137638412	15.382964606544164	44.19154225391598
280	2408.3333333333335	2325.0		(141.1419300816412, 119.76470588235294, 107.73749214988486)	#8d776b	141.1419300816412	119.76470588235294	107.73749214988486	21.602902746705283	60.351531735967434	141.1419300816412	75.07651921844578	11.405655898151068	11.098099908057124	127.83410299351056	123.41998396692485	107.85776428720955	2.830811552573342	1.034915652310129	1.0578392807576098	1.1099686895194134	15.914044364530525	44.216994561873676
281	2416.6666666666665	2333.333333333333		(140.6765752564371, 119.67280720117229, 107.20075361105296)	#8c776b	140.6765752564371	119.67280720117229	107.20075361105296	22.354140350438367	60.68056820413923	140.6765752564371	75.03647628622589	11.194604460563973	11.269517287907615	127.47024283022817	123.25726610424954	107.32547414695415	2.828408941431366	1.0343636680446069	1.0382649131865012	1.1271128787094358	15.884621145338262	45.19106791601218
282	2425.0	2341.6666666666665		(141.09629474565628, 119.37868955411346, 106.9981159723676)	#8d776a	141.09629474565628	119.37868955411346	106.9981159723676	21.785163948013036	61.624832904808045	141.09629474565628	74.99538789110689	11.449749781532903	11.29083820979715	127.54420138162027	123.09044864768684	107.12192170818506	2.850791366129903	1.033797272270274	1.0619288519579835	1.1292452757796667	16.08041658476322	44.599622745969526
283	2433.3333333333335	2350.0		(141.0385178982625, 119.65208289721582, 107.48042704626334)	#8d776b	141.0385178982625	119.65208289721582	107.48042704626334	21.762243694910378	60.67358970286803	141.0385178982625	75.04883108078384	11.380637518362157	11.165736934007464	127.69710487753821	123.30745559765542	107.60214360477286	2.8278493673661362	1.0345339765565387	1.0555189034712924	1.1167333592988398	15.943418441595604	44.45390228163174
284	2441.6666666666665	2358.333333333333		(134.30290977601004, 114.30646849487125, 102.5367385388319)	#867266	134.30290977601004	114.30646849487125	102.5367385388319	22.230686603359544	60.314208225199316	134.30290977601004	73.65231377015955	11.031945116167396	11.028037256898493	121.75077873142139	117.72012647896169	102.65443583839229	1.5334535212112592	1.0152832489184886	1.023178762471322	1.1029614225336168	15.598763373603399	44.9898502257658
285	2450.0	2366.6666666666665		(140.83797362361315, 119.59451538622567, 107.13816202637639)	#8c776b	140.83797362361315	119.59451538622567	107.13816202637639	22.1776077125677	61.016583356000375	140.83797362361315	75.02768451555426	11.277134389465926	11.282757474605077	127.51253925057567	123.22155915428092	107.26272555997488	2.83987359076359	1.0342424751446921	1.0459193086382148	1.1284370867089424	15.952253015446807	45.01428105425263
286	2458.3333333333335	2375.0		(140.90663596399415, 119.85911660037681, 107.64810550554742)	#8c776b	140.90663596399415	119.85911660037681	107.64810550554742	22.02925552002819	60.188260182941605	140.90663596399415	75.08490859675142	11.260013724882112	11.152059174345009	127.73019886958343	123.45409305421813	107.7702156164957	2.831465020699082	1.0350312983072003	1.0443314199914628	1.1153653877457026	15.847912572721564	44.72401962473984
287	2466.6666666666665	2383.333333333333		(141.33786895541135, 119.41657944316516, 108.20200962947456)	#8d776c	141.33786895541135	119.41657944316516	108.20200962947456	20.306525996588533	59.7832993419445	141.33786895541135	75.0166563802838	11.748985861802286	10.789347052068287	127.91509734142767	123.17677917102783	108.31415532761147	2.7706099905878534	1.0340904543807303	1.089682072180961	1.0790889888691693	15.95144753904186	42.56192866089568
288	2475.0	2391.6666666666665		(141.05610215616497, 119.8555578815156, 107.53192380154908)	#8d776b	141.05610215616497	119.8555578815156	107.53192380154908	22.056261513003836	60.60471932623459	141.05610215616497	75.09039873601566	11.287880207531853	11.213461118350976	127.77909776010048	123.47641797153025	107.65516014234875	2.866699759978207	1.035106978841102	1.046915950002422	1.1215064601713318	15.910938056329629	44.81050533312914
289	2483.3333333333335	2400.0		(141.22692066150304, 119.75591375340171, 107.42662759053799)	#8d776b	141.22692066150304	119.75591375340171	107.42662759053799	21.886117029182973	61.02997001368138	141.22692066150304	75.07764912976657	11.376289574003607	11.239016781316579	127.81084990579862	123.42457753401717	107.54992045216662	2.8832614541905133	1.0349312279244993	1.055115645090179	1.1240623919043968	15.991731072097819	44.65222425256705
290	2491.6666666666665	2408.333333333333		(140.81410927360267, 119.88025957714046, 107.74209755076407)	#8c776b	140.81410927360267	119.88025957714046	107.74209755076407	22.0213311390322	59.89004250233026	140.81410927360267	75.08535158221832	11.23703945987814	11.11075077510353	127.71021352313166	123.45589429558301	107.86347917102785	2.8114800209866417	1.035037404778281	1.0422006280243234	1.111233957126762	15.802526336295792	44.676221606730095
291	2500.0	2416.6666666666665		(135.1787732886749, 114.57253506384761, 103.4636801339753)	#877267	135.1787732886749	114.57253506384761	103.4636801339753	21.01621750064356	59.827061288519225	135.1787732886749	73.74893109947303	11.372563124607604	10.76691772587266	122.44782080803851	118.10113391459076	103.57476868327402	1.5465707017757002	1.016615100573731	1.0547700284431358	1.0768457355185583	15.66083360932283	43.433013255478
292	2508.3333333333335	2425.0		(140.27862675319238, 119.76428720954574, 106.9652501570023)	#8c776a	140.27862675319238	119.76428720954574	106.9652501570023	23.052068016438565	60.557415114809345	140.27862675319238	75.03681850047747	10.9674272553274	11.375265731594709	127.25650617542391	123.25865611471636	107.09324052752774	2.8540747055514295	1.0343683854034973	1.0171949305798071	1.13768923524168	15.801301562380589	46.04574809319465
293	2516.6666666666665	2433.333333333333		(141.08164119740422, 119.6782499476659, 107.74000418672807)	#8d776b	141.08164119740422	119.6782499476659	107.74000418672807	21.483490610461295	60.263811546011766	141.08164119740422	75.05662015597751	11.432597435905523	11.063059506151562	127.77826250785012	123.33910454469333	107.85938664433745	2.805634621735089	1.034641347488474	1.0603380249925025	1.1064641482641024	15.908977646854746	44.058882360836364
294	2525.0	2441.6666666666665		(140.82583211220432, 119.43521038308562, 107.2857441909148)	#8c776b	140.82583211220432	119.43521038308562	107.2857441909148	21.734229595371385	60.732624772381	140.82583211220432	74.99566171997253	11.387920329422874	11.162159327090793	127.4867217919196	123.09155988486498	107.4072388528365	2.780933437994868	1.033801046949522	1.0561943616547722	1.1163755474487203	15.946113328101076	44.4264002314894
295	2533.3333333333335	2450.0		(137.08980531714465, 116.19258949131255, 105.33514758216454)	#897469	137.08980531714465	116.19258949131255	105.33514758216454	20.51499090261848	59.066665852265615	137.08980531714465	74.17104127978186	11.508807597097437	10.633880401089879	124.26073686414068	119.7753551685158	105.44372200125602	1.8921813605613662	1.0224338097673469	1.0674062815506147	1.0635401006558638	15.669462808012632	42.737240790816465
296	2541.6666666666665	2458.333333333333		(139.5740004186728, 118.33682227339334, 106.3943897843835)	#8b766a	139.5740004186728	118.33682227339334	106.3943897843835	21.595972214335735	60.61874479748627	139.5740004186728	74.7180044180285	11.386385872052207	11.088622654892166	126.3545530667783	121.96821763240527	106.5138141092736	2.5062806728884484	1.0299735934294143	1.0560520454832312	1.1090208286817114	15.893625628215165	44.240953455988965
297	2550.0	2466.6666666666665		(135.02114297676366, 115.08519991626544, 103.70085827925476)	#877367	135.02114297676366	115.08519991626544	103.70085827925476	21.808885353937058	59.15127380634919	135.02114297676366	73.84789546635623	11.085920020031725	10.826459866384663	122.57694368850744	118.49224820808038	103.81470169562486	1.5744541704008836	1.017979305699043	1.0281847677368376	1.0828008010002907	15.495478564051451	44.321603717528305
298	2558.3333333333335	2475.0		(140.5354825204103, 119.47644965459493, 106.62947456562696)	#8c776a	140.5354825204103	119.47644965459493	106.62947456562696	22.73397995912796	61.52205744349345	140.5354825204103	74.98953622934798	11.138975207870882	11.445839616962772	127.22598074105089	123.06670335566254	106.75794431651664	2.864357633564798	1.0337166082169937	1.0331054721878048	1.1447476329588797	15.971349761958026	45.77844134779193
299	2566.6666666666665	2483.333333333333		(140.51873560812226, 119.48021770985974, 107.45321331379527)	#8c776b	140.51873560812226	119.48021770985974	107.45321331379527	21.823948744571194	60.004156375045056	140.51873560812226	74.99171820253349	11.296160025287715	11.080213734105126	127.38369060079548	123.07555716558508	107.57348335775592	2.7253452607842084	1.0337466863056708	1.0476838774708535	1.108179816358558	15.82322241865923	44.44707631685168
300	2575.0	2491.6666666666665		(133.82708813062592, 113.43730374712162, 102.85953527318401)	#857166	133.82708813062592	113.43730374712162	102.85953527318401	20.49455155071247	59.00693266926539	133.82708813062592	73.45211077223705	11.417651230344328	10.538102626991774	121.3127444002512	116.93324221059243	102.96531295792339	1.2330769924203406	1.0125234883655712	1.0589518106895204	1.0539609536593966	15.537514813984709	42.70595483449169
301	2583.3333333333335	2500.0		(140.4586560602889, 119.22733933431023, 107.26250785011514)	#8c776b	140.4586560602889	119.22733933431023	107.26250785011514	21.625698394480928	60.26697129980281	140.4586560602889	74.93793868120578	11.37378155644031	11.07398154188659	127.23771823320075	122.85745929662968	107.3821561649571	2.6906281653893247	1.033005345751058	1.0548830342242212	1.1075565080186665	15.874381061435646	44.2348344789039
302	2591.6666666666665	2508.333333333333		(140.6397320494034, 119.55934687042077, 107.40150722210592)	#8c776b	140.6397320494034	119.55934687042077	107.40150722210592	21.946730990874116	60.26566751409571	140.6397320494034	75.01269703244657	11.283301362165155	11.139156910959592	127.45716767845929	123.16070480008374	107.52308561858906	2.7656088566794295	1.0340358755178267	1.0464912762675085	1.1140749769095786	15.855399910327613	44.631674866944586
303	2600.0	2516.6666666666665		(141.15595562068245, 119.53087711953108, 107.45342265019887)	#8d776b	141.15595562068245	119.53087711953108	107.45342265019887	21.501270210003895	60.88404750393742	141.15595562068245	75.02963589942442	11.47873343184086	11.145266569392408	127.71167469122881	123.22948392087085	107.5741971948922	2.824999666781698	1.0342693746031635	1.064616995811286	1.1146860301187103	15.999321488803114	44.15554895805737
304	2608.3333333333335	2525.0		(139.09336403600585, 118.42160351685158, 106.23131672597864)	#8b766a	139.09336403600585	118.42160351685158	106.23131672597864	22.257201462588068	60.24602339682955	139.09336403600585	74.71356247020154	11.148627456327887	11.154036372743747	126.11270881306258	121.95030222733934	106.35321959388737	2.4855947622391166	1.0299123620167072	1.034000688355698	1.1155631358587803	15.77036529584773	45.01389556326845
305	2616.6666666666665	2533.333333333333		(141.2066150303538, 119.46891354406532, 107.60791291605611)	#8d776b	141.2066150303538	119.46891354406532	107.60791291605611	21.18117644126827	60.674700241941224	141.2066150303538	75.01985155707007	11.559390025458027	11.059610446632151	127.74818714674483	123.18975213941805	107.7265229223362	2.803900364550763	1.0341344992898767	1.072097645213849	1.106119192991889	15.99795239997649	43.73422338406145
306	2625.0	2541.6666666666665		(140.9258949131254, 119.48963784802177, 107.17584257902449)	#8c776b	140.9258949131254	119.48963784802177	107.17584257902449	21.89115764402322	61.069424824310076	140.9258949131254	75.01063076602358	11.36974520565487	11.236945031043554	127.5306447561231	123.15231661712372	107.29898053171446	2.8222620758849923	1.0340073924250401	1.054508675182542	1.1238551872518336	15.985619777544013	44.66342698012216
307	2633.3333333333335	2550.0		(140.79652501570024, 118.94452585304585, 108.26878794222316)	#8c766c	140.79652501570024	118.94452585304585	108.26878794222316	19.692248286514136	58.911773233122965	140.79652501570024	74.89862540110612	11.8379804427714	10.558241741851738	127.51685786058196	122.69819105086876	108.37554532133137	2.640899659017927	1.0324634196023454	1.0979360441019406	1.055975153127268	15.862353218952684	41.729627905652606
308	2641.6666666666665	2558.333333333333		(139.4967552857442, 118.24157420975507, 105.9654594934059)	#8b7669	139.4967552857442	118.24157420975507	105.9654594934059	21.966549922274442	61.29519220380087	139.4967552857442	74.69429404302701	11.325922795623168	11.24155335536825	126.20138999371991	121.87260850533808	106.08822064056939	2.5428841673494023	1.0296467503835907	1.050444282295105	1.1243160855816325	15.957726937568761	44.78579836339841
309	2650.0	2566.6666666666665		(140.97383294954992, 119.65543227967343, 107.5679296629684)	#8c776b	140.97383294954992	119.65543227967343	107.5679296629684	21.710239378368215	60.42614547571245	140.97383294954992	75.04691218859803	11.375039006089938	11.123293294745507	127.68394808457191	123.2996594934059	107.68880468913544	2.807699026695997	1.0345075249898055	1.054999658787055	1.11248838844434	15.909719234197627	44.358914045889456
310	2658.3333333333335	2575.0		(140.84571907054638, 119.32740213523131, 107.63680133975298)	#8c776b	140.84571907054638	119.32740213523131	107.63680133975298	21.121918317689836	60.124468654320644	140.84571907054638	74.97586214830737	11.522366278534147	10.971497637656835	127.53325727444003	123.01122759681809	107.75370734770776	2.722228193507057	1.0335281135898162	1.0686638072858383	1.0973066521138597	15.91033265113619	43.59712227524373
311	2666.6666666666665	2583.333333333333		(140.38015490893866, 119.11660037680552, 106.95101528155746)	#8c776a	140.38015490893866	119.11660037680552	106.95101528155746	21.835294412333816	60.72390082851672	140.38015490893866	74.9114894450357	11.344986453537986	11.168502570400651	127.10262507850115	122.75029145279464	107.07267113250994	2.7004639520591702	1.0326407480207822	1.0522123775591825	1.1170099624857335	15.9199298772327	44.5508659484766
312	2675.0	2591.6666666666665		(140.85220849905798, 119.23047938036424, 107.42683692694159)	#8c776b	140.85220849905798	119.23047938036424	107.42683692694159	21.18805308348939	60.51356838289606	140.85220849905798	74.95617942963327	11.534543086509363	11.031866865100026	127.46439815783964	122.93140406321959	107.54487335147581	2.7302855994234805	1.0332567910265447	1.0697931685348057	1.1033444381157473	15.960819864400225	43.72392357667279
313	2683.3333333333335	2600.0		(140.8216453841323, 119.73686414067406, 107.63031191124136)	#8c776b	140.8216453841323	119.73686414067406	107.63031191124136	21.88502412412096	60.10290543403126	140.8216453841323	75.056728602269	11.293873687130029	11.111974025079864	127.64709650408206	123.33954522712999	107.7513774335357	2.7959627196480024	1.034642842400141	1.0474718266836043	1.1113562996164166	15.843848951403746	44.53486009074467
314	2691.6666666666665	2608.333333333333		(140.6418254134394, 119.26732258739794, 107.5677203265648)	#8c776b	140.6418254134394	119.26732258739794	107.5677203265648	21.224342542485505	59.96720230529018	140.6418254134394	74.95474833351825	11.47369197381587	10.966235874276453	127.40090851999162	122.92560158048984	107.68471634917312	2.68855939015774	1.0332370636366124	1.0641494161842353	1.096780400534556	15.87148187033191	43.70453513706125
315	2700.0	2616.6666666666665		(140.76135649989533, 119.3531505128742, 107.17416788779569)	#8c776b	140.76135649989533	119.3531505128742	107.17416788779569	21.75647881530235	60.845769812482416	140.76135649989533	74.97612606298608	11.388373536685759	11.178822185349336	127.40737492149884	123.01229814109274	107.29595771404648	2.770879300007869	1.0335317516038678	1.0562363952255975	1.1180420715472694	15.958105064911154	44.46798604885052
316	2708.3333333333335	2625.0		(133.08143186100062, 113.61879840904334, 102.54301863093993)	#857166	133.08143186100062	113.61879840904334	102.54301863093993	21.76101232502982	58.51526591477513	133.08143186100062	73.45520194239407	10.997680952654243	10.68849663639282	120.94033284488172	116.94536511199497	102.65377642872095	1.1634002404099115	1.012566099562957	1.0200008673629493	1.069002505178072	15.336001652404532	44.1831775704685
317	2716.6666666666665	2633.333333333333		(140.47749633661294, 119.19614821017375, 107.11827506803434)	#8c776b	140.47749633661294	119.19614821017375	107.11827506803434	21.72330051394038	60.554904844716056	140.47749633661294	74.93213060195725	11.367870192797447	11.128725460660128	127.20843416370107	122.83392059660875	107.23905379945572	2.7065625744376685	1.0329252824744606	1.0543347735437218	1.1130316827137605	15.908394108112788	44.39095372602804
318	2725.0	2641.6666666666665		(134.7111157630312, 114.44400251203685, 103.50973414276743)	#867267	134.7111157630312	114.44400251203685	103.50973414276743	21.026508061107428	59.06232954942775	134.7111157630312	73.70161512127103	11.294688450007973	10.664811414029952	122.18803433117019	117.91444227129998	103.61907682646013	1.430967125832429	1.0159628587415925	1.0475473934186075	1.0666336442518876	15.534097646132107	43.35700250830849
319	2733.3333333333335	2650.0		(140.78459284069498, 119.51078082478543, 107.26062382248273)	#8c776b	140.78459284069498	119.51078082478543	107.26062382248273	21.92489259666301	60.72121904218113	140.78459284069498	75.00892400608123	11.328851024746845	11.195931626513822	127.48491731212056	123.14538816830647	107.38312539250576	2.7947184539217984	1.033983865061259	1.050715866482612	1.1197532603223828	15.927703868620865	44.66189986135038
320	2741.6666666666665	2658.333333333333		(140.47310027213732, 119.36403600586142, 107.22440862465983)	#8c776b	140.47310027213732	119.36403600586142	107.22440862465983	21.906956538163694	60.35615611587981	140.47310027213732	74.9658608478929	11.29762736216966	11.138567726167325	127.2795520200963	122.97066287000209	107.34580489847184	2.726302413708875	1.0333902475506052	1.0478199684248228	1.1140160500052276	15.865184367187824	44.59381289375159
321	2750.0	2666.6666666666665		(134.12497383294954, 113.46242411555369, 103.62319447351895)	#867167	134.12497383294954	113.46242411555369	103.62319447351895	19.354732442504467	57.990346722021464	134.12497383294954	73.47282234588782	11.662410635873254	10.222872811487061	121.6192275486707	117.01448452794641	103.7215867699393	1.2995431554313126	1.012808993500576	1.0816524879513474	1.0224334644394453	15.508673391350111	41.23670402432348
322	2758.3333333333335	2675.0		(140.79840904333264, 119.17081850533808, 107.7829181494662)	#8c776b	140.79840904333264	119.17081850533808	107.7829181494662	20.695558444028773	59.794355881854436	140.79840904333264	74.94280900426813	11.61999291531396	10.849963498230553	127.49075779778103	122.87719982206404	107.89679715302492	2.6801489527090765	1.0330724822355608	1.0777183756645567	1.0851515002781005	15.897985509644988	43.037282494339465
323	2766.6666666666665	2683.333333333333		(140.80238643500104, 119.36926941595144, 106.7490056520829)	#8c776a	140.80238643500104	119.36926941595144	106.7490056520829	22.236142445273654	61.67233609817234	140.80238643500104	74.98002998099226	11.308264965193437	11.376220793665603	127.34744400251203	123.02813473100272	106.87520828972158	2.847977758564933	1.0335855663770084	1.0488065731788274	1.137784755105803	16.040425682295684	45.17164023725139
324	2775.0	2691.6666666666665		(140.67448189240108, 119.27109064266276, 108.16495708603726)	#8c776c	140.67448189240108	119.27109064266276	108.16495708603726	20.49762392303829	58.929869256341476	140.67448189240108	74.95849438219255	11.601730607743498	10.706221015980155	127.53752564370943	122.94079059242202	108.27601842160351	2.6465705145635265	1.033288702210799	1.0760246031645075	1.0707751965888617	15.786808465857419	42.70120597592075
325	2783.3333333333335	2700.0		(140.926104249529, 119.12518316935315, 107.65459493405903)	#8c776b	140.926104249529	119.12518316935315	107.65459493405903	20.685424505152945	60.203430163813664	140.926104249529	74.93890104794832	11.66085327127292	10.900734817332713	127.5135168515805	122.86135981997069	107.76930081641198	2.7062225745582533	1.0330186117950289	1.081508047205159	1.0902293581993545	15.962503518307084	43.07038793852807
326	2791.6666666666665	2708.333333333333		(141.3194473518945, 119.06049822064057, 106.88653966924848)	#8d776a	141.3194473518945	119.06049822064057	106.88653966924848	21.21335554393687	62.13151568029414	141.3194473518945	74.94109572449992	11.671519220163018	11.248736018657567	127.53259158467657	122.87025526899728	107.0082792547624	2.8464071157518855	1.0330488649972103	1.0824972809505264	1.125034454619986	16.209824888754316	43.94325145845163
327	2800.0	2716.6666666666665		(140.89993719907892, 119.66108436257065, 107.31358593259368)	#8c776b	140.89993719907892	119.66108436257065	107.31358593259368	22.058064596552015	60.784410150962955	140.89993719907892	75.04415798330793	11.296939178569666	11.232287595640544	127.59862256646431	123.28847024073686	107.43706091689344	2.83547539237271	1.0344695587895332	1.0477561415260501	1.1233893771119334	15.93063462124101	44.83558012400508
328	2808.3333333333335	2725.0		(140.40527527737075, 119.31253925057568, 107.07933849696462)	#8c776b	140.40527527737075	119.31253925057568	107.07933849696462	22.024648550861194	60.525602490472885	140.40527527737075	74.95220300701665	11.273853412329672	11.180259538423542	127.20133975298305	122.91528182122673	107.20167050450074	2.727561366080196	1.033201976791029	1.0456150081643982	1.118185827408306	15.8775934608872	44.76117948107175
329	2816.6666666666665	2733.333333333333		(140.94347917102783, 119.30939920452167, 107.78187146744818)	#8c776b	140.94347917102783	119.30939920452167	107.78187146744818	20.857000372444197	59.997170597382684	140.94347917102783	74.97690175991706	11.593133347339467	10.908586484984383	127.60459284069499	123.01544471634917	107.89714674481893	2.721565202423704	1.033542444439706	1.0752272338730353	1.0910146372404577	15.918479824078	43.25748639383747
330	2825.0	2741.6666666666665		(140.92128951224618, 119.25811178563953, 107.6797153024911)	#8c776b	140.92128951224618	119.25811178563953	107.6797153024911	20.898642904373574	60.15131888749088	140.92128951224618	74.96539311598237	11.592950457982532	10.934589883211633	127.5573895750471	122.96876599330123	107.79549926732258	2.7200640466301875	1.0333837999544682	1.075210271451275	1.0936153489021356	15.936177591733584	43.32602458033489
331	2833.3333333333335	2750.0		(141.32886749005652, 118.93259367804062, 107.68473937617752)	#8d766b	141.32886749005652	118.93259367804062	107.68473937617752	20.059109745019235	60.70417757817777	141.32886749005652	74.91795858654682	11.902670144234628	10.85203081168049	127.6571969855558	122.77649756332427	107.79721791919614	2.760751752570649	1.0327299239159429	1.1039358136793638	1.08535826118491	16.107145287111468	42.35639346185926
332	2841.6666666666665	2758.333333333333		(141.3619426418254, 119.41176470588235, 108.00962947456563)	#8d776c	141.3619426418254	119.41176470588235	108.00962947456563	20.512163892445578	60.16357513705304	141.3619426418254	75.01623860475053	11.721120393182627	10.874352351295391	127.8869248482311	123.17508299769729	108.12365082687879	2.786174269788096	1.034084695423828	1.087097636218153	1.0875907343361402	15.988627281027139	42.85383811721591
333	2850.0	2766.6666666666665		(140.85032447142558, 119.54155327611471, 106.56144023445677)	#8c776a	140.85032447142558	119.54155327611471	106.56144023445677	22.713097840022463	62.0777091798669	140.85032447142558	75.01611666229849	11.194307493255396	11.521963304739558	127.38682855348546	123.17458791291605	106.69124136487335	2.933254022406129	1.0340830144701343	1.03823737038783	1.152361090277068	16.064499950179552	45.82636774101258
334	2858.3333333333335	2775.0		(140.77391668411136, 119.16265438559766, 107.08122252459702)	#8c776b	140.77391668411136	119.16265438559766	107.08122252459702	21.514631873252586	61.03145535088932	140.77391668411136	74.93826302103078	11.476089102324616	11.156059189166868	127.33588653966925	122.85877385388319	107.20203684320703	2.748791063715771	1.0330098167143507	1.0643717424336172	1.1157654464266173	16.004945414361412	44.189862972321535
335	2866.6666666666665	2783.333333333333		(136.4950805945154, 116.11492568557672, 103.90370525434373)	#887467	136.4950805945154	116.11492568557672	103.90370525434373	22.480586297040883	60.887181248916875	136.4950805945154	74.12495459980502	11.060408734061278	11.20654545731712	123.65895750471009	119.5917964266276	104.02581745865606	2.0093142306083216	1.0217985135793037	1.0258186749278695	1.1208147951765577	15.745453389833333	45.37602346467333
336	2875.0	2791.6666666666665		(140.67385388319028, 119.29600167469123, 107.52878375549508)	#8c776b	140.67385388319028	119.29600167469123	107.52878375549508	21.30129978400091	60.08218762230299	140.67385388319028	74.96179009017804	11.461072806626504	10.995652669487832	127.41770567301653	122.95415465354824	107.64645593468704	2.702380047109775	1.033334132923559	1.0629790274873852	1.0997225007049583	15.882712850983877	43.81270345940413
337	2883.3333333333335	2800.0		(140.44525853045846, 119.19886958342056, 107.58174586560602)	#8c776b	140.44525853045846	119.19886958342056	107.58174586560602	21.209766289357855	59.66876929291245	140.44525853045846	74.93248406544694	11.448489949697382	10.921889580289523	127.28617542390623	122.83535301025749	107.69791710278417	2.646393273797485	1.032930154901976	1.061812006454782	1.092345137000302	15.822629178880444	43.65150220844473
338	2891.6666666666665	2808.333333333333		(140.74084153234247, 119.27150931546996, 107.13962738120159)	#8c776b	140.74084153234247	119.27150931546996	107.13962738120159	21.663292069801194	60.88005098770078	140.74084153234247	74.95878651109582	11.418482793750906	11.164773265961436	127.36510571488381	122.9419751329286	107.26094620054428	2.7564777879531515	1.033292729152613	1.0590289356215519	1.1166369787141412	15.969781194227826	44.35634287575078
339	2900.0	2816.6666666666665		(140.69625287837556, 119.42725559974879, 107.15867699392925)	#8c776b	140.69625287837556	119.42725559974879	107.15867699392925	21.948954178604176	60.7840057967047	140.69625287837556	74.98808503244038	11.324129139070106	11.206046616722709	127.395348545112	123.06081505756751	107.28136277998745	2.7798056597764935	1.0336966037414281	1.050277926201693	1.120764903983881	15.931458863974106	44.69971081047645
340	2908.3333333333335	2825.0		(140.41867280720118, 118.87649152187565, 107.3213313795269)	#8c766b	140.41867280720118	118.87649152187565	107.3213313795269	20.947592121741103	60.104699007126044	140.41867280720118	74.8659649830294	11.56077744523537	10.925138742680351	127.1211283232154	122.56597999162655	107.43688298095039	2.61883562606299	1.032013201901386	1.072226324103733	1.0926700997012022	15.906295347599894	43.38077673089687
341	2916.6666666666665	2833.333333333333		(133.214360477287, 114.24199288256227, 102.80992254553067)	#857266	133.214360477287	114.24199288256227	102.80992254553067	22.56000330482918	58.20041957052947	133.214360477287	73.59080853378097	10.753586937798044	10.796343709007283	121.25203893657107	117.47800986811805	102.92424324890098	1.3167660338103846	1.0144354108395546	0.9973619030264419	1.079788754612669	15.238132087359062	45.113679220665425
342	2925.0	2841.6666666666665		(139.33577559137535, 118.00481473728281, 106.04961272765334)	#8b766a	139.33577559137535	118.00481473728281	106.04961272765334	21.549859126584817	60.91738818852568	139.33577559137535	74.63970403364766	11.417269104342598	11.110531715070305	126.06594515386226	121.65267108226921	106.16916474774963	2.4563364759869963	1.0288942374041055	1.0589163696856503	1.1112120479909622	15.931037279240769	44.21991178808173
343	2933.3333333333335	2850.0		(140.32928616286372, 119.10990161189031, 107.69918358802596)	#8c776b	140.32928616286372	119.10990161189031	107.69918358802596	20.981946957157703	59.293939163396	140.32928616286372	74.90988688753522	11.481525932244274	10.830862938959074	127.22525643709442	122.7438001632824	107.8132907682646	2.6040857525915038	1.0326186570680018	1.0648759915801083	1.0832411712200372	15.783948483675273	43.32964182475203
344	2941.6666666666665	2858.333333333333		(140.62131044588654, 119.30353778522085, 106.94975926313586)	#8c776a	140.62131044588654	119.30353778522085	106.94975926313586	22.01344117775057	61.05934814841279	140.62131044588654	74.95948892408663	11.323971304342152	11.250976629482334	127.27849068453004	122.9448233472891	107.07329704835671	2.7746502229496453	1.033302411783163	1.0502632875192193	1.1252585477423667	15.962982215698988	44.81473834476528
345	2950.0	2866.6666666666665		(140.31086455934687, 119.41867280720118, 107.03119112413648)	#8c776b	140.31086455934687	119.41867280720118	107.03119112413648	22.333419299647133	60.482249558010636	140.31086455934687	74.96921966444597	11.176207357312173	11.230705821826504	127.17835042913961	122.98428505128743	107.15506594096713	2.7490193022944993	1.033436548203062	1.0365586388042394	1.1232311771117502	15.844127118590233	45.13935546696573
346	2958.3333333333335	2875.0		(134.55013606866234, 112.97529830437513, 103.05191542809294)	#867067	134.55013606866234	112.97529830437513	103.05191542809294	18.90274944007657	59.69556403307062	134.55013606866234	73.38950898506367	11.959509101076126	10.343774663674132	121.56229223361943	116.68791178354614	103.15114925685577	1.4903566825210892	1.0116605345408234	1.1092074509934415	1.0345253785098103	15.8121324378336	40.856514861168264
347	2966.6666666666665	2883.333333333333		(140.4996859953946, 118.91040401925895, 106.91919614821018)	#8c766a	140.4996859953946	118.91040401925895	106.91919614821018	21.425312005186576	60.946932730602065	140.4996859953946	74.87525893361916	11.488764890626724	11.121248411402362	127.09091061335565	122.60359271090643	107.03910822692066	2.682621467245937	1.0321413172567229	1.0655473825634156	1.112283870868952	15.989805656736946	44.068762646912006
348	2975.0	2891.6666666666665		(140.6426627590538, 118.93908310655223, 107.37178145279464)	#8c766b	140.6426627590538	118.93908310655223	107.37178145279464	20.860225878503805	60.323621344050004	140.6426627590538	74.8884536730071	11.611020385241588	10.941048848688538	127.26037680552649	122.65700518107599	107.4874544693322	2.6596566053036894	1.0323232042496588	1.0768862012729137	1.0942613378106376	15.953756432134863	43.29837101330928
349	2983.3333333333335	2900.0		(140.27925476240318, 119.07954783336822, 107.38224827297466)	#8c776b	140.27925476240318	119.07954783336822	107.38224827297466	21.33440238245233	59.80026532798898	140.27925476240318	74.900780334443	11.417917855560788	10.956982942093042	127.12794431651663	122.70691767427256	107.4992212685786	2.62281356860554	1.0324931249518108	1.0589765393530652	1.0958549750027156	15.82480089447105	43.81984325032854
350	2991.6666666666665	2908.333333333333		(140.73539878584887, 119.13020724303956, 107.63261461168098)	#8c776b	140.73539878584887	119.13020724303956	107.63261461168098	20.83980472010723	59.97929474202469	140.73539878584887	74.93152306660407	11.591034671051602	10.89781143202051	127.41723257274441	122.83145858069918	107.74759053799455	2.676797042517701	1.0329169077142442	1.0750325881433445	1.0899369778648083	15.909568779618047	43.23440506123975
351	3000.0	2916.6666666666665		(140.30416579443164, 119.49528993091899, 107.23696880887586)	#8c776b	140.30416579443164	119.49528993091899	107.23696880887586	22.242564667451678	60.09896558361047	140.30416579443164	74.98481088378308	11.174130733638599	11.165020868362241	127.23997487963157	123.0475307389575	107.35955202009629	2.7338256636514333	1.0336514702199397	1.036366038386265	1.1166617424948444	15.796166897175118	44.976634886918106
352	3008.3333333333335	2925.0		(140.4986393133766, 119.02784174167888, 107.22650198869583)	#8c776b	140.4986393133766	119.02784174167888	107.22650198869583	21.281481807714826	60.38773798278211	140.4986393133766	74.89958587725663	11.486832060756292	11.024883950719122	127.18826460121414	122.70208054636801	107.34451538622567	2.6647098788030568	1.0324766595848618	1.0653681185755992	1.1026460468245705	15.92153814550726	43.82443599849306
353	3016.6666666666665	2933.333333333333		(133.85346451747958, 114.22587397948503, 103.15155955620682)	#857267	133.85346451747958	114.22587397948503	103.15155955620682	21.642268329435517	58.48922770394327	133.85346451747958	73.6171463961552	11.050454596119419	10.684628172040366	121.6285304584467	117.58164871467449	103.2623027004396	1.301999798512254	1.0147984733030682	1.024895459444691	1.0686156034252208	15.371201187794513	44.03573722590502
354	3025.0	2941.6666666666665		(133.86874607494244, 113.58007117437722, 103.28993091898681)	#857167	133.86874607494244	113.58007117437722	103.28993091898681	20.190723943179872	58.24808324120278	133.86874607494244	73.4847207695377	11.44146165707982	10.395731423349485	121.46349382457609	117.06117378061545	103.39283232154071	1.2158421405006326	1.012973011025646	1.0611601540690965	1.0397217974397444	15.458922235293237	42.25833849327927
355	3033.3333333333335	2950.0		(132.51329286162863, 112.95394599120787, 102.67469122880469)	#847066	132.51329286162863	112.95394599120787	102.67469122880469	20.669711447393357	57.41947280953402	132.51329286162863	73.29190476644935	11.200126270456911	10.349311393216487	120.48217500523342	116.30609512874187	102.77748377642872	0.9261563296696744	1.0103150788027708	1.0387770439624764	1.0350791306372253	15.249625398282399	42.73902242530292
356	3041.6666666666665	2958.333333333333		(137.06217291186937, 116.19028679087293, 104.84236968808875)	#897468	137.06217291186937	116.19028679087293	104.84236968808875	21.13219070389959	59.94396300244675	137.06217291186937	74.16803007899748	11.400650864510254	10.85240865228183	124.14792756960435	119.76335611890308	104.9558488591166	1.9366119067918448	1.0223923009326747	1.0573750793794476	1.0853960506480245	15.740063967169256	43.58870588768024
357	3050.0	2966.6666666666665		(140.58216453841322, 119.11325099434792, 107.34059032865815)	#8c776b	140.58216453841322	119.11325099434792	107.34059032865815	21.24928366762179	60.29642132285824	140.58216453841322	74.92066476559776	11.491312391993969	11.009757491978744	127.27848649780196	122.78746124136487	107.45831693531505	2.6787984386506665	1.03276722808357	1.0657836554299758	1.1011331846477814	15.914302388812908	43.773975982185725
358	3058.3333333333335	2975.0		(140.37261879840904, 118.97571697718233, 107.51078082478543)	#8c766b	140.37261879840904	118.97571697718233	107.51078082478543	20.932979150343037	59.69660433070865	140.37261879840904	74.88436546884158	11.530184086614547	10.87165750288972	127.16721163910404	122.64045442118484	107.6254301863094	2.6079000487317243	1.0322668491265818	1.0693888847869237	1.08732121096024	15.84733674569193	43.31621291851274
359	3066.6666666666665	2983.333333333333		(134.3941804479799, 113.66862047310028, 103.18819342683693)	#867167	134.3941804479799	113.66862047310028	103.18819342683693	20.15080062520545	59.21035169727147	134.3941804479799	73.52644974881785	11.549737993992892	10.5140049979193	121.72805945153863	117.22501588235293	103.29299769729957	1.3494508829261194	1.0135482371317779	1.07120244917128	1.0515508461649885	15.618602652803323	42.31235099204191
360	3075.0	2991.6666666666665		(140.4613774335357, 118.99037052543437, 107.8193426836927)	#8c766b	140.4613774335357	118.99037052543437	107.8193426836927	20.53369759701406	59.259840771165926	140.4613774335357	74.89199584836643	11.613270881860593	10.746910723567726	127.27695834205568	122.67134659200335	107.9310529621101	2.6011307888367363	1.0323720324686647	1.0770949278683901	1.0748447491953503	15.822899566002627	42.781146676455045
361	3083.3333333333335	3000.0		(140.41616077035798, 119.20221896587816, 107.29872304793804)	#8c776b	140.41616077035798	119.20221896587816	107.29872304793804	21.565972617286736	60.142269756458276	140.41616077035798	74.93114243112521	11.380496483517799	11.04616197177708	127.21635126648525	122.82991608540925	107.41775800711744	2.6750537202033926	1.0329116607259847	1.0555058229260217	1.1047741531981778	15.859804365694272	44.14590318542862
362	3091.6666666666665	3008.333333333333		(140.5710697090224, 119.17081850533808, 106.80113041657944)	#8c776a	140.5710697090224	119.17081850533808	106.80113041657944	21.977572387629483	61.25964992226452	140.5710697090224	74.9303071393276	11.348852528022203	11.267980301982483	127.18300397739166	122.82653117647058	106.92482729746703	2.76206511704076	1.032900146386154	1.0525709440009776	1.1269591581385936	15.992618103008063	44.795125271593164
363	3100.0	3016.6666666666665		(140.08917730793385, 118.61503035377852, 107.48105505547414)	#8c766b	140.08917730793385	118.61503035377852	107.48105505547414	20.486874795370067	59.35555718269114	140.08917730793385	74.79943474047104	11.624791609220363	10.74014700901973	126.91056730165376	122.29695598283442	107.59239480845719	2.519706171377944	1.03109609506036	1.0781634396710336	1.0741682810219404	15.826766496450107	42.73484769928834
364	3108.3333333333335	3025.0		(138.16684111366968, 117.32593678040611, 105.87628218547205)	#8a7569	138.16684111366968	117.32593678040611	105.87628218547205	21.2749267432513	59.59528683091349	138.16684111366968	74.45050145942864	11.361310469594432	10.865668201431134	125.24804898471845	120.89244179191961	105.99077873142139	2.1733964596620403	1.0262861156164278	1.0537263795208782	1.0867221951695913	15.720754468221546	43.72256571962318
365	3116.6666666666665	3033.333333333333		(140.5748377642872, 119.12685786058195, 106.92233619426418)	#8c776a	140.5748377642872	119.12685786058195	106.92233619426418	21.759788004329497	61.04497815423379	140.5748377642872	74.92197576637692	11.397932850017057	11.199404416679148	127.19546368013395	122.7927727988277	107.04438141092734	2.7345847003753936	1.0327852999819567	1.0571229919482426	1.1201005889985272	15.979347062437512	44.49664207917235
366	3125.0	3041.6666666666665		(140.7883608959598, 118.77475402972577, 107.15511827506803)	#8c766b	140.7883608959598	118.77475402972577	107.15511827506803	20.728841198511198	60.917513448894205	140.7883608959598	74.8612707512482	11.704010086520999	10.991949341710372	127.2374942432489	122.54698530877118	107.2713146326146	2.684844689680986	1.0319484928019695	1.085510708236623	1.0993521149709982	16.056363300452325	43.20299744004739
367	3133.3333333333335	3050.0		(140.5024073686414, 119.15637429348963, 107.3925057567511)	#8c776b	140.5024073686414	119.15637429348963	107.3925057567511	21.317855923523375	60.09167436455196	140.5024073686414	74.92596391611444	11.452275482636498	10.995465818296868	127.2631567929663	122.8089318442537	107.5101444421185	2.668076195957167	1.0328402758736213	1.0621631029175682	1.0997038129139591	15.876236401979275	43.83419657219656
368	3141.6666666666665	3058.333333333333		(133.01214151140883, 112.6033075151769, 101.68850743144233)	#857065	133.01214151140883	112.6033075151769	101.68850743144233	20.907152833933697	60.05110961773624	133.01214151140883	73.23888428081263	11.361259930507794	10.7156983163323	120.42067615658362	116.09903454259997	101.79765543227967	1.1546353622871643	1.009584201411947	1.0537216921770256	1.0717230621459573	15.617439534546271	43.325067312967576
369	3150.0	3066.6666666666665		(133.54574000418674, 113.42599958132719, 102.78794222315261)	#857166	133.54574000418674	113.42599958132719	102.78794222315261	20.7519226842714	58.73072726930722	133.54574000418674	73.43687613492646	11.31342413134706	10.544866222910487	121.15706091689346	116.87350749424326	102.89432279673436	1.1741973167778998	1.0123134817646509	1.049285069870468	1.0546374099681817	15.465696532481958	42.98625645220286
370	3158.3333333333335	3075.0		(140.14527946409882, 118.84509106133557, 107.19405484613775)	#8c766b	140.14527946409882	118.84509106133557	107.19405484613775	21.215058955072156	59.956084926375055	140.14527946409882	74.84736651444413	11.46201531075397	10.95021236034941	126.95197613565	122.49073488800502	107.31056520828972	2.5836578098101124	1.0317568255210172	1.0630664418278855	1.0951778200115438	15.851969774154485	43.69182779458276
371	3166.6666666666665	3083.333333333333		(140.76679924638896, 118.97822901402554, 107.70839438978439)	#8c766b	140.76679924638896	118.97822901402554	107.70839438978439	20.454407294832826	59.88552189553613	140.76679924638896	74.90261655052707	11.698137140529031	10.814808333308434	127.4006615030354	122.71435394599122	107.8210927360268	2.659022193474493	1.0325184368440805	1.0849660106743304	1.0816354810800652	15.931305403036573	42.75306768779263
372	3175.0	3091.6666666666665		(140.64747749633662, 118.4640988067825, 107.48942851161817)	#8c766b	140.64747749633662	118.4640988067825	107.48942851161817	19.858834819061084	60.11698639475021	140.64747749633662	74.79356271712872	11.891772901253928	10.726959930548464	127.13902030563113	122.2732305882353	107.59917521456981	2.6123472720157195	1.0310151503264944	1.102925128123015	1.0728493846044813	16.01505329640178	42.052002697787515
373	3183.3333333333335	3100.0		(139.8903077245133, 118.54783336822274, 106.6815993301235)	#8b766a	139.8903077245133	118.54783336822274	106.6815993301235	21.439377702694202	60.53472022697889	139.8903077245133	74.77510480241136	11.435007571202027	11.056916973892239	126.63239899518527	122.19867298723048	106.8002616705045	2.5546110703525597	1.030760711454676	1.0605615575811893	1.1058498072022362	15.906439297372431	44.03694522423933
374	3191.6666666666665	3108.333333333333		(140.1111576303119, 118.25580908519991, 106.88109692275486)	#8c766a	140.1111576303119	118.25580908519991	106.88109692275486	20.538112637016507	60.478163365012676	140.1111576303119	74.72653712188416	11.705387944172196	10.88489890473996	126.68998743981578	122.00263692694159	106.9948440443793	2.530480191397829	1.0300912151421504	1.0856385002689046	1.0886455404924007	15.984277621775123	42.91990672563349
375	3200.0	3116.6666666666665		(139.73686414067407, 118.64182541343939, 106.72702532970483)	#8b766a	139.73686414067407	118.64182541343939	106.72702532970483	21.656815991070964	60.23828392429926	139.73686414067407	74.78740646620608	11.342795290428864	11.05728727455304	126.59543437303746	122.24836009210802	106.84617333054217	2.543610296633031	1.030930287569061	1.0520091539630936	1.1058868425634785	15.840536824002141	44.26975632691925
376	3208.3333333333335	3125.0		(140.44546786686206, 119.02658572325727, 107.05233410090014)	#8c776b	140.44546786686206	119.02658572325727	107.05233410090014	21.51505463299042	60.63028761022379	140.44546786686206	74.89655299036512	11.435127693096902	11.09771360398646	127.1269876491522	122.68979900146536	107.17207661712371	2.6778693368171402	1.0324348518112945	1.060572698515127	1.109930053588342	15.934911126000603	44.142098494242994
377	3216.6666666666665	3133.333333333333		(140.19531086455936, 118.56374293489638, 106.4982206405694)	#8c766a	140.19531086455936	118.56374293489638	106.4982206405694	21.483497027414867	61.29133673678129	140.19531086455936	74.79118512513813	11.49043237909575	11.167031783097126	126.75010676156585	122.26362500942014	106.61887586351266	2.6303462201546504	1.030982375669498	1.0657020369575598	1.1168628627236679	16.022878489936613	44.182246039778754
378	3225.0	3141.6666666666665		(140.27862675319238, 118.70944107180239, 107.16244504919405)	#8c766b	140.27862675319238	118.70944107180239	107.16244504919405	20.920882955321254	60.198952113903545	140.27862675319238	74.82586801083947	11.572635711052492	10.927922610045027	126.96894285116181	122.40379529411764	107.27791500942013	2.587942339828978	1.0314604727050727	1.073326141553517	1.0929485262459409	15.91682725519947	43.35874137019555
379	3233.3333333333335	3150.0		(140.52061963575466, 118.94766589909986, 106.99455725350639)	#8c766a	140.52061963575466	118.94766589909986	106.99455725350639	21.3919102863494	60.83908489468423	140.52061963575466	74.88385056407726	11.490729433921153	11.102081540690744	127.12779150094201	122.63836997697301	107.11408833996232	2.6826681956457024	1.032259751261556	1.0657295878731456	1.1103669097186457	15.977893398684575	44.0144790782859
380	3241.6666666666665	3158.333333333333		(140.17060916893448, 118.56018421603517, 106.91752145698138)	#8c766a	140.17060916893448	118.56018421603517	106.91752145698138	21.007365439093476	60.49440333335821	140.17060916893448	74.79049070478618	11.56826058149335	10.97743538667122	126.82075989114507	122.26081961482102	107.03394808457192	2.5738685360250875	1.0309728032159666	1.072920361829195	1.0979005119229075	15.94768762391195	43.49886895328804
381	3250.0	3166.6666666666665		(140.55034540506594, 119.02491103202847, 106.79736236131463)	#8c776a	140.55034540506594	119.02491103202847	106.79736236131463	21.73594313995461	61.23791906274717	140.55034540506594	74.90013105588469	11.419574412461719	11.218306626870467	127.12686414067406	122.7042883106552	106.91963784802176	2.7289928497519074	1.0324841747693876	1.059130179878105	1.1219910803122561	16.00803183830655	44.49061085640843
382	3258.3333333333335	3175.0		(140.78270881306258, 118.6039355243877, 106.76910194682856)	#8c766a	140.78270881306258	118.6039355243877	106.76910194682856	20.876645556765947	61.6089136515102	140.78270881306258	74.8256982016492	11.716830485197393	11.10457684952111	127.10456772032656	122.40310875235502	106.88745028260415	2.702779967517675	1.0314581319174236	1.0866997605310258	1.1106164762836732	16.142978152304213	43.46323513977097
383	3266.6666666666665	3183.333333333333		(135.1831693531505, 114.77412602051497, 104.36696671551182)	#877268	135.1831693531505	114.77412602051497	104.36696671551182	20.26302739642279	58.12951205537575	135.1831693531505	73.79302414338451	11.448253772929629	10.428850114603483	122.69312539250575	118.2752863156793	104.47103830856186	1.4798733200067125	1.017222914864764	1.061790101790608	1.0430341401501493	15.48623353699222	42.332128155559964
384	3275.0	3191.6666666666665		(140.73958551392087, 118.56060288884237, 106.97320494033913)	#8c766a	140.73958551392087	118.56060288884237	106.97320494033913	20.589825296648513	61.17985224144111	140.73958551392087	74.81563890438977	11.766805732344343	10.995807416698655	127.1108247854302	122.36244340380993	107.08907891982416	2.6695263500556297	1.0313194664026475	1.091334810016096	1.0997379776388683	16.10482840293112	43.06006158370103
385	3283.3333333333335	3200.0		(140.19363617333053, 118.87272346661085, 106.94913125392506)	#8c766a	140.19363617333053	118.87272346661085	106.94913125392506	21.51981310882886	60.46885569019194	140.19363617333053	74.85438775965173	11.414052287356425	11.072001960417666	126.93525225036635	122.51913760309817	107.06836717605191	2.6251462067541933	1.0318536120614656	1.0586180198671593	1.107358521564493	15.901880927424877	44.12850300543346
386	3291.6666666666665	3208.333333333333		(131.98492777894074, 112.38685367385388, 101.3962738120159)	#837065	131.98492777894074	112.38685367385388	101.3962738120159	21.558150039008506	59.09846595991701	131.98492777894074	73.14636156084171	11.069487237953979	10.6929281614065	119.79179401297885	115.73829498429976	101.50617961063429	0.9633646355679804	1.0083087931739383	1.0266606780633285	1.0694457210486046	15.390654969046192	44.00869951227558
387	3300.0	3216.6666666666665		(140.3181913334729, 119.06196357546577, 106.84990579861838)	#8c776a	140.3181913334729	119.06196357546577	106.84990579861838	21.893068464704324	60.82185588542444	140.3181913334729	74.89755685753988	11.333629120015232	11.190107194905341	127.03510362151978	122.69386402763242	106.97202637638685	2.6953809833743185	1.0324486899308931	1.0511590200291714	1.1191707338743222	15.927010016432133	44.63491451110828
388	3308.3333333333335	3225.0		(137.93803642453423, 117.40318191333473, 105.498429976973)	#897569	137.93803642453423	117.40318191333473	105.498429976973	22.01892052347642	59.969678114519	137.93803642453423	74.45505167427693	11.166774645168188	11.044042536281307	125.08431023655012	120.9106876030982	105.61747749633662	2.212383963023438	1.0263488394695965	1.0356837839498505	1.1045621793414588	15.705659219503074	44.683399299485195
389	3316.6666666666665	3233.333333333333		(140.13313795268996, 118.80113041657944, 107.1452794640988)	#8c766b	140.13313795268996	118.80113041657944	107.1452794640988	21.200256372832097	60.02794226609461	140.13313795268996	74.83787693073518	11.471875116916275	10.955904796421635	126.92264391877747	122.45235409462005	107.26183797362361	2.57992778054168	1.0316260134000435	1.0639809083304943	1.0957471450184915	15.863031507450819	43.68209390747045
390	3325.0	3241.6666666666665		(140.13460330751516, 118.36298932384342, 106.96985555788152)	#8c766a	140.13460330751516	118.36298932384342	106.96985555788152	20.611886787689063	60.349196248112165	140.13460330751516	74.74937758243367	11.673123308373889	10.883961888871507	126.75245342265019	122.09480283860164	107.08378689554114	2.5383788240340115	1.0304060665813852	1.0826460551669688	1.088551825506576	15.960026133152452	42.996319802575904
391	3333.3333333333335	3250.0		(139.93971111576303, 118.5346451747959, 106.8957504710069)	#8b766a	139.93971111576303	118.5346451747959	106.8957504710069	21.13347397229033	60.213143911969034	139.93971111576303	74.77518038878044	11.501399885014918	10.960924995029853	126.695348545112	122.19897824366757	107.0121394180448	2.5344658462454603	1.0307617533985125	1.0667192391839673	1.0962492366662921	15.887859392054404	43.62164952826511
392	3341.6666666666665	3258.333333333333		(140.41323006070755, 118.66527109064266, 107.26899727862676)	#8c766b	140.41323006070755	118.66527109064266	107.26899727862676	20.630329059559152	60.192186703321916	140.41323006070755	74.82316443699746	11.662127007827984	10.875731310924452	127.04251622357128	122.39286499895331	107.38296001674692	2.596216720667875	1.0314232044497593	1.081626182328059	1.0877286500176577	15.946370680945975	43.001634317762715
393	3350.0	3266.6666666666665		(140.41009001465355, 118.80133975298304, 106.84174167887795)	#8c766a	140.41009001465355	118.80133975298304	106.84174167887795	21.37656214921799	60.963772793888545	140.41009001465355	74.84923915382187	11.50233384248789	11.111648116391049	126.99770776638057	122.49830975926314	106.961337659619	2.6596421837714987	1.031782639501518	1.0668058608487176	1.1113237040871615	15.992886158743797	44.010239920992426
394	3358.3333333333335	3275.0		(139.85492987230478, 118.05505547414695, 106.61628637220012)	#8b766a	139.85492987230478	118.05505547414695	106.61628637220012	20.648440304570457	60.60461436908665	139.85492987230478	74.67414148700479	11.675944467261889	10.914439741957583	126.44924010885491	121.79138513083525	106.7306740632196	2.4853682738040828	1.0293689512011224	1.0829077089215302	1.091600046637182	15.982886913302197	43.06933376902498
395	3366.6666666666665	3283.333333333333		(140.30102574837764, 118.24680761984509, 106.87251413020725)	#8c766a	140.30102574837764	118.24680761984509	106.87251413020725	20.415435098441947	60.75700742146583	140.30102574837764	74.73303038899331	11.771193230938781	10.899987788005316	126.77851580489848	122.02883386225665	106.98625706510363	2.566037756238793	1.0301807236041283	1.091741736930156	1.0901546445843724	16.042777934596113	42.79932743128342
396	3375.0	3291.6666666666665		(140.01465354825203, 118.61691438141092, 106.50617542390621)	#8c766a	140.01465354825203	118.61691438141092	106.50617542390621	21.68538764290623	61.026911863646546	140.01465354825203	74.79398461486122	11.403720200245548	11.168037771606842	126.67965878166211	122.27493512664853	106.62728281348126	2.611193226623499	1.031020966107135	1.0576597507684162	1.1169634759599023	15.961513151124661	44.40176933606741
397	3383.3333333333335	3300.0		(138.4645174795897, 117.13732468076198, 105.44128113879003)	#8a7569	138.4645174795897	117.13732468076198	105.44128113879003	21.250570515746237	60.81648511970004	138.4645174795897	74.42426412174142	11.474820457119117	11.018057254845282	125.24844044379317	120.78726904751936	105.55824157420975	2.2485916876911176	1.0259244388667579	1.06425407951763	1.1019632796179666	15.90814540397994	43.83665364717744
398	3391.6666666666665	3308.333333333333		(140.4592840694997, 118.63491731212058, 106.61042495289931)	#8c766a	140.4592840694997	118.63491731212058	106.61042495289931	21.31444191569365	61.451680691055095	140.4592840694997	74.81734880330622	11.561749860538374	11.161350809463567	126.92395855139209	122.36935514339542	106.73066987649152	2.6701873748880494	1.0313430370365944	1.0723165126131806	1.1162946841244954	16.070152822222074	43.99050740610361
399	3400.0	3316.6666666666665		(139.87418882143604, 118.46242411555369, 106.72283860163283)	#8b766a	139.87418882143604	118.46242411555369	106.72283860163283	21.247253163597776	60.43712837428291	139.87418882143604	74.75732231275778	11.483958316204967	11.008113384023922	126.60627171865187	122.1268723215407	106.84023445677204	2.532270530319424	1.0305155831899253	1.0651015876635324	1.100968750342165	15.907855257194786	43.78802450184748
400	3408.3333333333335	3325.0		(133.98890517060917, 113.1798199706929, 102.51915428092946)	#857166	133.98890517060917	113.1798199706929	102.51915428092946	20.325548290106493	59.891425089639334	133.98890517060917	73.40512591926785	11.545322192324846	10.615218222736589	121.24413858069917	116.74908090223991	102.6257609378271	1.305785190671375	1.0118758110322916	1.0707928972347491	1.061673615958304	15.683664190517073	42.596639257567155
401	3416.6666666666665	3333.333333333333		(133.3933431023655, 113.24743562905589, 101.94452585304585)	#857165	133.3933431023655	113.24743562905589	101.94452585304585	21.564390838109304	60.11880512224976	133.3933431023655	73.39068235344088	11.186149440586046	10.855701997362832	120.85834833577559	116.6925069436885	102.05755495080595	1.271029219275456	1.011676709202517	1.0374807362542748	1.0857254322497383	15.587694029671962	44.14109639803275
402	3425.0	3341.6666666666665		(139.87167678459284, 118.45614402344567, 106.72786267531924)	#8b766a	139.87167678459284	118.45614402344567	106.72786267531924	21.23162043353038	60.42447471964343	139.87167678459284	74.75596157983813	11.487519836249627	11.00353842888795	126.6040988067825	122.12137922545531	106.84514548880051	2.5302505003481848	1.030496825743365	1.0654319076237424	1.1005111894084056	15.90726154761537	43.767251739272375
403	3433.3333333333335	3350.0		(140.04500732677414, 118.5340171655851, 106.85869792756961)	#8c766a	140.04500732677414	118.5340171655851	106.85869792756961	21.10867905961609	60.42706597209248	140.04500732677414	74.77957045529239	11.52908754270493	10.98512931882427	126.73933849696462	122.21670845091062	106.97545111994977	2.5555633226699483	1.0308222696370806	1.0692871837334266	1.0986700151585895	15.92460127345883	43.6159657063106
404	3441.6666666666665	3358.333333333333		(139.90537994557255, 118.22692066150303, 105.8972158258321)	#8b7669	139.90537994557255	118.22692066150303	105.8972158258321	21.75307927636235	61.985335045067714	139.90537994557255	74.70909678156329	11.455428564183357	11.297956467323989	126.3834247435629	121.93229283860163	106.02051287418881	2.6136553958121693	1.029850803341396	1.0624555414713421	1.129957203320794	16.0894581613756	44.603472517145484
405	3450.0	3366.6666666666665		(140.03181913334728, 118.20787104877539, 106.74460958760729)	#8c766a	140.03181913334728	118.20787104877539	106.74460958760729	20.6624615597467	60.61649764101581	140.03181913334728	74.71304138178571	11.677667377079427	10.923140696334332	126.60895331798201	121.94820067196986	106.85924220221897	2.52258205909143	1.029905178911212	1.0830675034742037	1.0924702664952786	15.99008811863213	43.08789385955196
406	3458.3333333333335	3375.0		(140.0404019258949, 118.94787523550346, 106.91291605610216)	#8c766a	140.0404019258949	118.94787523550346	106.91291605610216	21.797535545023702	60.32194124426545	140.0404019258949	74.862680147804	11.315824016650101	11.10220929796004	126.87622147791501	122.55268806782499	107.03326564789617	2.623172251236946	1.0319679210675723	1.0495076518039876	1.110379687272457	15.852663008829325	44.45406221649389
407	3466.6666666666665	3383.333333333333		(140.08792128951225, 118.48942851161817, 107.13585932593678)	#8c766b	140.08792128951225	118.48942851161817	107.13585932593678	20.672883897034538	59.98215780035865	140.08792128951225	74.7732110812576	11.622848884874248	10.850044664186198	126.80197613565001	122.1910253380783	107.2493950177936	2.530434125237478	1.0307346068658705	1.0779832580012236	1.085159618034308	15.900128471665187	43.0304726386029
408	3475.0	3391.6666666666665		(139.8601632823948, 118.2503663387063, 107.20808038517899)	#8b766b	139.8601632823948	118.2503663387063	107.20808038517899	20.290808378050883	59.532900172426174	139.8601632823948	74.71529075801928	11.691035943566796	10.718903441979833	126.6307096504082	121.95727260414485	107.31850324471426	2.461982919001909	1.0299361861381888	1.0843073966363366	1.072043620542819	15.86112267250518	42.51609363877407
409	3483.3333333333335	3400.0		(140.07515176889262, 118.74293489637849, 106.50324471425581)	#8c766a	140.07515176889262	118.74293489637849	106.50324471425581	21.87487918789322	61.116023726012095	140.07515176889262	74.82195842353917	11.35532721177146	11.217014337649145	126.74778312748587	122.38798940967135	106.62564161607705	2.6465332792388776	1.0314065797817822	1.0531714508777068	1.1218618329108672	15.96135541667511	44.648922344112734
410	3491.6666666666665	3408.333333333333		(139.3906217291187, 118.20514967552857, 106.28134812643918)	#8b766a	139.3906217291187	118.20514967552857	106.28134812643918	21.608087858728023	60.56981928877902	139.3906217291187	74.68312614225263	11.373933525022363	11.080000007448865	126.20127067196987	121.82759265438558	106.40058614193008	2.4692835052647113	1.0294928029785275	1.0548971288398201	1.10815844063672	15.878688988600238	44.25001166883302
411	3500.0	3416.6666666666665		(139.27046263345196, 118.61168097132091, 106.35943060498221)	#8b766a	139.27046263345196	118.61168097132091	106.35943060498221	22.3370394870751	60.259103104637795	139.27046263345196	74.75993606257546	11.130769278043573	11.175409851698337	126.28403391249738	122.13742414067406	106.4819531086456	2.5335081545852423	1.030551613238011	1.0323443975960425	1.1177007893870636	15.772882110586984	45.11466388017369
412	3508.3333333333335	3425.0		(132.15993301235085, 111.97571697718233, 101.65940967134185)	#846f65	132.15993301235085	111.97571697718233	101.65940967134185	20.294026808326635	58.85016188098737	132.15993301235085	73.06920919666116	11.41406050971866	10.43960099000454	119.80272137324681	115.438055342265	101.76257274440026	0.9328569985357779	1.0072452623904873	1.058618782465806	1.0441093814237867	15.468226987926663	42.44685995819794
413	3516.6666666666665	3433.333333333333		(139.97362361314632, 118.75947247226293, 106.65878166213105)	#8b766a	139.97362361314632	118.75947247226293	106.65878166213105	21.793333123880743	60.69203953016058	139.97362361314632	74.82124627787287	11.344078779822464	11.145765979813294	126.73426836926942	122.38511045635336	106.77978857023237	2.6114316154719868	1.0313967629881369	1.05212819363158	1.1147359783021829	15.903339983776418	44.49478566427476
414	3525.0	3441.6666666666665		(139.8229014025539, 118.51119949759263, 106.86686204731002)	#8b766a	139.8229014025539	118.51119949759263	106.86686204731002	21.19976370600454	60.103101504040815	139.8229014025539	74.76526819648979	11.469633238633536	10.95690862684493	126.62506594096712	122.15895207661713	106.98330542181284	2.5153462853389965	1.0306251156979758	1.0637729810590304	1.0958475424152239	15.862103684120719	43.69030902100993
415	3533.3333333333335	3450.0		(139.91940548461378, 118.6815993301235, 106.41511408833996)	#8b766a	139.91940548461378	118.6815993301235	106.41511408833996	21.967010309278344	61.06082481167574	139.91940548461378	74.80257895008037	11.319158607028035	11.223542854372548	126.63482729746704	122.30966114716348	106.5377789407578	2.6252613293699896	1.0311394373965888	1.0498169247400218	1.122514777938576	15.940240455369358	44.756979160698556
416	3541.6666666666665	3458.333333333333		(138.79819970692904, 117.63261461168098, 105.55746284278835)	#8a7569	138.79819970692904	117.63261461168098	105.55746284278835	21.79581966232345	61.06986919321489	138.79819970692904	74.53956991229701	11.34084812663727	11.161990861926974	125.588720954574	121.2499293426837	105.67821436047727	2.3769041517507543	1.0275139074341642	1.051828560548457	1.1163586985233491	15.912412646522004	44.54461076582413
417	3550.0	3466.6666666666665		(140.2116391040402, 118.66066568976345, 105.81494661921708)	#8c7669	140.2116391040402	118.66066568976345	105.81494661921708	22.40747841010754	62.556551222694836	140.2116391040402	74.80958920846162	11.306613520308817	11.506404319843488	126.65149884864977	122.3379914611681	105.94340380992254	2.7718954776270075	1.0312360724857086	1.0486534067774773	1.1508049692997462	16.131858221213793	45.501769517441296
