# Supplementary material for: Parallel and High Throughput Reaction Monitoring with Computer Vision
Source: Angew Chem Int Ed Engl. 2024 Oct 31;64(1):e202413395. doi: 10.1002/anie.202413395 (PMC11701362; doi:10.1002/anie.202413395)
Supplement: Supplementary file 3 — Supporting Information [file ANIE-64-e202413395-s003.zip › Supporting Info - Machine readable data part 2/Figure 11 - Pd catalyst degradation in HTE/Kineticolor data/Well 8 2021-08-23 13-47-42 multiwell stirrer palladium bistricyclohexylphosphine diacetate boropinocol reaction in toluene.csv]

frame number	Time (s)	normalised time	Well Coordinates	average color	hexcode	red	green	blue	hue	saturation	value	lightness	a_component	b_component	x	y	z	delta_e	light_ratio	a_ratio	b_ratio	chroma_ab	hue_ab
1	83.33333333333333	0.0	(572, 130)	(125.84320703370317, 104.86100062800921, 83.65354825204103)	#7d6853	125.84320703370317	104.86100062800921	83.65354825204103	30.1601667162846	85.49021630100822	125.84320703370317	71.20725427517476	9.3949387101393	16.166381496948823	110.90079129160563	108.34878647686834	83.8656227758007	0.0	1.0	1.0	1.0	18.698041717574682	59.8373949750481
2	91.66666666666667	8.333333333333343		(124.79359430604983, 103.65396692484823, 82.46975088967972)	#7c6752	124.79359430604983	103.65396692484823	82.46975088967972	30.03160534372666	86.48344597484815	124.79359430604983	70.88980347286763	9.455725129264792	16.25355853971684	109.77554113460332	107.16985856604563	82.6815930500314	0.334768333958456	0.9955418755358777	1.0064701240743474	1.005392489518107	18.803959767139787	59.81072298047581
3	100.0	16.66666666666667		(124.65229223361942, 103.1040401925895, 82.20494033912497)	#7c6752	124.65229223361942	103.1040401925895	82.20494033912497	29.54120658279538	86.83414110676715	124.65229223361942	70.76135527743695	9.667828091012575	16.176370857866516	109.48286372200124	106.69527692484824	82.41393133765962	0.5228712247853484	0.9937380116355186	1.0290464248136888	1.0006179095129963	18.845208253787085	59.13529753570006
4	108.33333333333333	25.0		(124.05756751099017, 103.31358593259368, 82.05966087502617)	#7c6752	124.05756751099017	103.31358593259368	82.05966087502617	30.364263497886597	86.32658536708836	124.05756751099017	70.77854829405946	9.295041234334779	16.28253632217236	109.22735189449446	106.75871912916055	82.27220012560184	0.45525846212767646	0.9939794619876986	0.9893668837140247	1.0071849612880568	18.74883411390815	60.27970234389779
5	116.66666666666667	33.33333333333334		(124.07598911450701, 103.45258530458447, 82.63952271299979)	#7c6752	124.07598911450701	103.45258530458447	82.63952271299979	30.137312950258167	85.15990086230894	124.07598911450701	70.81168547773153	9.348747246803235	16.02951915698789	109.39544065312958	106.88106622147791	82.84765333891565	0.42111711541493235	0.9944448244568652	0.9950833672511121	0.9915341389174341	18.556523367507527	59.748378419779314
6	125.0	41.66666666666667		(120.70881306259159, 100.94159514339543, 80.09964412811388)	#786450	120.70881306259159	100.94159514339543	80.09964412811388	30.79395845146656	85.78775497462827	120.70881306259159	70.08467698393859	9.019711803324837	16.15583302971708	106.45914172074524	104.21824975926314	80.30806363826669	1.1836749032389018	0.9842350712344833	0.9600607392563927	0.9993475059812406	18.503138703991134	60.825619662429425
7	133.33333333333334	50.000000000000014		(123.75968180866653, 103.19405484613775, 81.0713837136278)	#7b6751	123.75968180866653	103.19405484613775	81.0713837136278	31.094241916026725	87.95688430311232	123.75968180866653	70.73508545118297	9.036529242777757	16.738910195350698	108.84667783127486	106.59838985555788	81.2926104249529	0.8241297562507521	0.9933690909894217	0.9618507923873163	1.0354147709869355	19.02235461985695	61.63753243705772
8	141.66666666666666	58.33333333333333		(123.87397948503245, 103.84592840694997, 81.7873142139418)	#7b6751	123.87397948503245	103.84592840694997	81.7873142139418	31.447415542556996	86.63723962646138	123.87397948503245	70.886006476514	8.855955394471371	16.610742653760745	109.24795059660876	107.15580953736655	82.00790035587188	0.7688692999437622	0.9954885523682836	0.9426304596233032	1.0274867419710334	18.824046256273732	61.93585837946609
9	150.0	66.66666666666667		(123.8182960016747, 103.42495289930919, 81.87984090433326)	#7b6751	123.8182960016747	103.42495289930919	81.87984090433326	30.82389937106918	86.37096774193549	123.8182960016747	70.79106952836756	9.102177851505521	16.3997628110643	109.1086686204731	106.80493828762822	82.09529202428301	0.5598084508126243	0.9941553041042857	0.9688384493325303	1.0144362122197552	18.756381897892922	60.968898681960866
10	158.33333333333334	75.00000000000001		(123.43855976554323, 103.40129788570232, 80.75382038936571)	#7b6750	123.43855976554323	103.40129788570232	80.75382038936571	31.834530786395614	88.1783501168458	123.43855976554323	70.7644106572915	8.726393068503313	16.959761289733024	108.69006070755705	106.7065494347917	80.98029516432908	1.128058172457744	0.9937809199021784	0.9288398080857652	1.0490759043966604	19.073107743384387	62.77258798211291
11	166.66666666666666	83.33333333333333		(120.34038099225455, 101.2141511408834, 81.23759681808667)	#786551	120.34038099225455	101.2141511408834	81.23759681808667	30.652376414659997	82.85838786778135	120.34038099225455	70.13099624406681	8.9765475563523	15.618598756283685	106.59069290349592	104.38656926522923	81.43736236131463	1.2780643325209409	0.9848855563655237	0.955466324294861	0.9661159338118722	18.014411817798567	60.11253169076178
12	175.0	91.66666666666667		(121.55788151559557, 101.69374084153235, 80.47979903705254)	#796550	121.55788151559557	101.69374084153235	80.47979903705254	30.98578199052133	86.17220785214627	121.55788151559557	70.29488890607915	8.974743252234019	16.30785716623826	107.18438141092736	104.9835936152397	80.69193845509734	1.0143915193701556	0.987187185092549	0.9552742736414243	1.0087512266932548	18.61430153935271	61.17458342858508
13	183.33333333333334	100.00000000000001		(123.20473100272137, 103.6035168515805, 81.00607075570441)	#7b6751	123.20473100272137	103.6035168515805	81.00607075570441	32.13009033499849	87.33965226344792	123.20473100272137	70.79843512541694	8.578047914301724	16.88112291553463	108.68862256646432	106.83213286790873	81.23204521666318	1.1598702362656368	0.9942587429620868	0.9130499068657081	1.0442115892613757	18.935554306896975	63.06285490206056
14	191.66666666666666	108.33333333333333		(124.06447561230898, 104.07431442327821, 82.11199497592631)	#7c6852	124.06447561230898	104.07431442327821	82.11199497592631	31.410280080037126	86.22841074755003	124.06447561230898	70.94615718558458	8.864453469423495	16.539425984731437	109.4770295164329	107.37851379317563	82.33161817039982	0.699105478933445	0.9963332796321398	0.9435349971848896	1.0230753238040944	18.765157798856468	61.81051850777129
15	200.0	116.66666666666667		(124.11157630311911, 103.37722419928825, 81.645174795897)	#7c6751	124.11157630311911	103.37722419928825	81.645174795897	30.704814110084683	87.25159011673506	124.11157630311911	70.79394947328058	9.185712448093742	16.5307898877346	109.19064684948714	106.81557080594514	81.86249528993092	0.5893979668046259	0.994195748648066	0.9777298960109495	1.022541122814314	18.911486654715773	60.94025720652158
16	208.33333333333334	125.00000000000001		(124.48921917521457, 103.646221477915, 81.51454888005024)	#7c6751	124.48921917521457	103.646221477915	81.51454888005024	30.899605436212177	88.02803164700639	124.48921917521457	70.87079723971173	9.137792510313659	16.731957599049885	109.43295583001884	107.0995471006908	81.7358656060289	0.706543581150638	0.9952749612537676	0.9726292839411372	1.0349847058977177	19.0645654830617	61.35980522132337
17	216.66666666666666	133.33333333333331		(124.92212685786058, 103.6813899937199, 82.24513292861629)	#7c6752	124.92212685786058	103.6813899937199	82.24513292861629	30.137441874153865	87.1153391771805	124.92212685786058	70.90132489732136	9.437027404831156	16.39311580448357	109.8020996441281	107.21249578396483	82.45949549926732	0.3831092385572242	0.995703676809793	1.0044799328649618	1.0140250499208832	18.91538347532884	60.0722504056905
18	225.0	141.66666666666669		(124.41971948921918, 103.30332844881725, 82.04982206405694)	#7c6752	124.41971948921918	103.30332844881725	82.04982206405694	30.097084500570656	86.83771260513534	124.41971948921918	70.79362460893861	9.431525298749799	16.313847580217722	109.39965878166213	106.81437139836719	82.26235712790454	0.44065215870508384	0.9941911864114615	1.0038942870985432	1.0091217743003733	18.84397230765141	59.96650327745256
19	233.33333333333334	150.0		(115.25811178563953, 100.36780406112624, 83.62968390203056)	#736453	115.25811178563953	100.36780406112624	83.62968390203056	31.752675575323156	69.9755443271557	115.25811178563953	69.69934917375893	8.113378033999918	13.603120798580637	104.31643081431861	102.82501560184217	83.79706510362152	3.2382836455909283	0.9788237151289579	0.8635903100936376	0.8414449950440693	15.838933000154066	59.186668374392774
20	241.66666666666666	158.33333333333331		(129.22126857860582, 107.70441699811597, 86.10759891145071)	#816b56	129.22126857860582	107.70441699811597	86.10759891145071	30.05564349320722	85.07876362811643	129.22126857860582	71.98739390151596	9.506878598656233	16.21309072195234	113.92831065522294	111.28268004605401	86.32356709231736	0.7895125882019826	1.0109559009722016	1.011914914186308	1.0028892813776746	18.794814482932384	59.613896789594854
21	250.0	166.66666666666669		(126.44735189449445, 104.92463889470379, 83.79359430604983)	#7e6853	126.44735189449445	104.92463889470379	83.79359430604983	29.724524801601913	86.017682633075	126.44735189449445	71.25018769828155	9.607573179635342	16.166158708659694	111.24455934687042	108.50889041029934	84.00490475193637	0.21692566946341627	1.0006029360848667	1.0226328745781557	0.9999862190379974	18.805588259759972	59.276918536970186
22	258.3333333333333	175.0		(126.39773916684112, 105.44316516642245, 84.08247854301862)	#7e6954	126.39773916684112	105.44316516642245	84.08247854301862	30.287919263876528	85.3685479677113	126.39773916684112	71.36142251848457	9.352424633880918	16.202990244581095	111.43876910194683	108.92443202846975	84.29608540925267	0.16405942316288985	1.00216506372671	0.9954747893977745	1.0022644985607436	18.70841359919148	60.00630215867864
23	266.6666666666667	183.33333333333337		(125.80364245342265, 105.12685786058195, 84.66401507222106)	#7d6954	125.80364245342265	105.12685786058195	84.66401507222106	29.843988520486036	83.3887221197942	125.80364245342265	71.26616405248181	9.447799811713786	15.735100599181928	111.16591375340172	108.56850841113669	84.86864350010467	0.4384836036850786	1.0008273002225223	1.0056265509765845	0.9733223604893716	18.35359126025734	59.01820262906426
24	275.0	191.66666666666669		(126.95268997278627, 105.86665271090642, 84.72011722838602)	#7e6954	126.95268997278627	105.86665271090642	84.72011722838602	30.04297504275198	84.82928602876069	126.95268997278627	71.48130389739211	9.447365916286032	16.072735608570632	111.96950387272346	109.37346105296211	84.93158258321122	0.2943150689175861	1.0038486194279912	1.0055803670214634	0.9942073686436346	18.64364644320465	59.55348596302182
25	283.3333333333333	200.0		(126.74460958760729, 105.38496964622148, 84.1042495289931)	#7e6954	126.74460958760729	105.38496964622148	84.1042495289931	29.9444752642457	85.78898818912593	126.74460958760729	71.36525583128481	9.516215772164161	16.198453238877832	111.59504919405485	108.93877107180239	84.31705673016538	0.20174541912256766	1.0022188969047938	1.012908765641438	1.0019838540823165	18.786916989077735	59.56675165595303
26	291.6666666666667	208.33333333333337		(128.12392715093154, 106.75507640778731, 85.0)	#806a55	128.12392715093154	106.75507640778731	85.0	30.268685407494072	85.82785173711865	128.12392715093154	71.72908631573762	9.418243801409265	16.348871849195532	112.87479799037052	110.30546546158676	85.21755076407788	0.5533123299730667	1.0073283550373433	1.002480600671169	1.0112882621433343	18.867668829089677	60.054653432775474
27	300.0	216.66666666666669		(126.79945572535064, 105.65752564370945, 84.63052124764496)	#7e6954	126.79945572535064	105.65752564370945	84.63052124764496	29.91823908737547	84.80382057085689	126.79945572535064	71.42849186539925	9.493303472109194	16.02971564613538	111.81167050450073	109.17549595352733	84.84079129160561	0.27802743120831724	1.0031069529709646	1.0104699737810674	0.9915462930997121	18.62993812414625	59.364644026561194
28	308.3333333333333	225.0		(125.58572325727444, 104.91668411136696, 84.12978857023236)	#7d6854	125.58572325727444	104.91668411136696	84.12978857023236	30.085287954149514	84.17567754528497	125.58572325727444	71.208524025848	9.373649290815301	15.917278554419179	110.8871341846347	108.35351926941594	84.33765752564372	0.2500142548313046	1.0000178317600668	0.9977339480351242	0.9845912987654869	18.472278083825366	59.506265256196265
29	316.6666666666667	233.33333333333337		(123.77098597446096, 103.59430604982207, 82.5361105296211)	#7b6752	123.77098597446096	103.59430604982207	82.5361105296211	30.64133740144889	84.95442736962457	123.77098597446096	70.82794274503193	9.131130994398939	16.111859373727988	109.26924010885494	106.94112447770567	82.74669248482311	0.4652358645933793	0.99467313360129	0.97192023025593	0.9966274380428839	18.5194375107793	60.45831784929183
30	325.0	241.66666666666669		(126.02323634079967, 104.92128951224618, 83.97153024911032)	#7e6853	126.02323634079967	104.92128951224618	83.97153024911032	29.89142825852121	85.08895156749108	126.02323634079967	71.22984358494634	9.494918958263154	16.037315527425665	111.07129160561021	108.43300510152814	84.18102784174168	0.16481611395678608	1.0003172332650867	1.0106419265956417	0.992016397141963	18.63730064548494	59.372276416762574
31	333.3333333333333	250.0		(127.11157630311911, 105.74167887795687, 84.431861000628)	#7f6954	127.11157630311911	105.74167887795687	84.431861000628	29.957769483178915	85.62026936226557	127.11157630311911	71.46090993620011	9.513937550129581	16.18933524906452	111.95096504082059	109.29698626125183	84.64495917940128	0.28112060227850233	1.003562216569187	1.0126662710275964	1.0014198447636553	18.77790146726648	59.55865293139701
32	341.6666666666667	258.33333333333337		(124.25455306677831, 104.08561858907264, 82.36173330542181)	#7c6852	124.25455306677831	104.08561858907264	82.36173330542181	31.113520752341074	85.97406513872136	124.25455306677831	70.9584297381723	8.982706278900853	16.427157431413764	109.62361942641824	107.423990023027	82.57897215825832	0.5475886371860856	0.9965056293837578	0.9561218605084083	1.016130754709343	18.722727188352057	61.329257729644745
33	350.0	266.6666666666667		(128.3933431023655, 107.25936780406113, 84.65082687879422)	#806b54	128.3933431023655	107.25936780406113	84.65082687879422	31.011303706965045	86.87632370564211	128.3933431023655	71.84918958718677	9.150483613297178	16.735941781327135	113.09330751517689	110.75911862256648	84.87691228804688	0.8923217786881315	1.0090150268894136	0.9739801286219889	1.0352311545094868	19.074147364042027	61.3320837615705
34	358.3333333333333	275.0		(124.90056520828972, 104.4312329914172, 82.23236340799664)	#7c6852	124.90056520828972	104.4312329914172	82.23236340799664	31.216037208207002	87.11242772144473	124.90056520828972	71.06453922085392	8.98903806265916	16.677294232372475	110.02143186100062	107.81771673016537	82.45435210383086	0.6679481608423494	0.9979957792815696	0.956795817407294	1.0316034070778348	18.945578592512273	61.675395201038334
35	366.6666666666667	283.33333333333337		(133.8649780196776, 111.643081431861, 88.68411136696672)	#856f58	133.8649780196776	111.643081431861	88.68411136696672	30.489415231502733	86.06523653070573	133.8649780196776	73.04183074491775	9.472466990130101	16.689300668145044	117.94001674691229	115.33163661921708	88.91370106761565	1.9092212855343684	1.0257638984737905	1.0082521325984948	1.0323460863084863	19.19011171595546	60.4217427300962
36	375.0	291.6666666666667		(133.85639522713, 112.15386225664643, 88.47247226292652)	#857058	133.85639522713	112.15386225664643	88.47247226292652	31.30807798928962	86.4575826671171	133.85639522713	73.14752495760462	9.141125351238566	16.976471944005624	118.0518254134394	115.74282634079967	88.7092861628637	2.117856953305859	1.0272482165220391	0.9729840324954104	1.0501095713477808	19.281098836753742	61.69937989327849
37	383.3333333333333	300.0		(132.34435838392295, 110.88423696880888, 88.20180029307096)	#846e58	132.34435838392295	110.88423696880888	88.20180029307096	30.830705319416335	85.0535107851992	132.34435838392295	72.81201215359117	9.262524019133023	16.542346907061333	116.8632091270672	114.44092035377854	88.42862465982834	1.6535209367694395	1.0225364381024291	0.985905741900863	1.0232560025991881	18.95899766334122	60.75431210070297
38	391.6666666666667	308.33333333333337		(133.47100690810132, 111.70127695206196, 88.24010885492987)	#856f58	133.47100690810132	111.70127695206196	88.24010885492987	31.121869041227757	86.41486470166612	133.47100690810132	73.03483985305186	9.209159327192628	16.902804364285373	117.67621101109482	115.30447384550973	88.47472053590118	1.979116384432359	1.0256657217930991	0.9802255886197349	1.0455527334595895	19.24872491597622	61.41711461909558
39	400.0	316.6666666666667		(132.62340380992254, 110.6784592840695, 88.15763031191125)	#846e58	132.62340380992254	110.6784592840695	88.15763031191125	30.388535541609983	85.49601289259431	132.62340380992254	72.78140950412094	9.46611150701948	16.513160632974298	116.92731630730583	114.32265970483567	88.38283860163283	1.6134701797730657	1.0221066693972356	1.0075756531336781	1.021450634212172	19.03396283367546	60.17665993168421
40	408.3333333333333	325.0		(133.9974879631568, 111.71216244504919, 88.22964203474984)	#856f58	133.9974879631568	111.71216244504919	88.22964203474984	30.784739723646464	87.09716047029711	133.9974879631568	73.06106111700399	9.384521278265389	16.953290696228773	117.93546786686204	115.40637731002722	88.46446723885283	2.0139350579428092	1.0260339604538793	0.9988911655312165	1.0486756544393356	19.377391595698654	61.03320874257152
41	416.6666666666667	333.33333333333337		(133.75570441699813, 111.65752564370945, 88.67552857441909)	#856f58	133.75570441699813	111.65752564370945	88.67552857441909	30.588164273640807	85.94358565836819	133.75570441699813	73.03985041569305	9.424549219669398	16.690171063657132	117.88923382876283	115.32394171237179	88.90534854511199	1.9062111390687144	1.02573608769461	1.0031517512187857	1.0323999261558419	19.167262144816323	60.54759894024011
42	425.0	341.6666666666667		(132.6095876072849, 110.88109692275486, 87.92275486707139)	#846e57	132.6095876072849	110.88109692275486	87.92275486707139	30.825646815228435	85.9300036623329	132.6095876072849	72.82272564194601	9.298166888911496	16.703212232980192	116.93638894703788	114.48234074314423	88.15233828762823	1.705080573283704	1.022686893115249	0.9896995792933311	1.033206610652649	19.116830448430232	60.896652565294204
43	433.3333333333333	350.0		(133.22147791500942, 111.57986183797362, 88.52480636382667)	#856f58	133.22147791500942	111.57986183797362	88.52480636382667	30.948687686168718	85.55415706184327	133.22147791500942	72.99884971628107	9.249634707800048	16.696470052482937	117.57324262089176	115.16470339543646	88.75535691856814	1.874012100920632	1.0251602938400466	0.9845337998658326	1.0327895612035483	19.08737421546502	61.014097800464754
44	441.6666666666667	358.33333333333337		(133.31191124136487, 111.61189030772451, 88.28846556416161)	#856f58	133.31191124136487	111.61189030772451	88.28846556416161	31.08170562170757	86.12117657588904	133.31191124136487	73.00902669420012	9.213534913886045	16.834124427881747	117.58021561649569	115.20421500732677	88.52169981159724	1.9300704155720492	1.025303214361595	0.9806913273359114	1.0413044150330704	19.190543787574182	61.30753961617185
45	450.0	366.6666666666667		(133.7944316516642, 111.7833368222734, 88.46807619845092)	#856f58	133.7944316516642	111.7833368222734	88.46807619845092	30.863183757920613	86.38790492164419	133.7944316516642	73.06734289871173	9.324377333978784	16.84236669789916	117.90572116391041	115.43079905379945	88.70122880468914	1.9803698106972802	1.0261221787368573	0.9924894266649804	1.0418142551614236	19.251216290222285	61.029932490298464
46	458.3333333333333	375.0		(130.5689763449864, 109.44337450282605, 85.90265857232573)	#826d55	130.5689763449864	109.44337450282605	85.90265857232573	31.622104222223268	87.23290440704922	130.5689763449864	72.41988149421971	8.955962082608515	17.055879919733318	115.08677621938456	112.93173445049194	86.13806573163073	1.5666437680669745	1.0170295460959475	0.9532752005016245	1.0550214915410956	19.264275139788772	62.29624767102726
47	466.6666666666667	383.33333333333337		(133.76303119112413, 111.52375968180867, 87.54050659409671)	#856f57	133.76303119112413	111.52375968180867	87.54050659409671	31.13190371594847	88.11660192868075	133.76303119112413	73.00910049814664	9.262368687292966	17.216741665595194	117.62435210383086	115.20450158048985	87.78033912497384	2.0898519340073647	1.0253042508282764	0.9858892083347749	1.0649718781438264	19.55013215503125	61.72036361178464
48	475.0	391.6666666666667		(131.98953317981997, 110.20305631149257, 87.33619426418254)	#836e57	131.98953317981997	110.20305631149257	87.33619426418254	30.72584841708508	86.26897261599268	131.98953317981997	72.64993939136184	9.33592263921873	16.709072696280746	116.305057567511	113.81553437931755	87.56486288465564	1.542509960722117	1.0202603671616368	0.9937183123018271	1.0335691199316526	19.14033860450414	60.80643451556522
49	483.3333333333333	400.0		(133.75696043541973, 111.73477077663806, 88.24283022817669)	#856f58	133.75696043541973	111.73477077663806	88.24283022817669	30.968765666609933	86.77008781498598	133.75696043541973	73.0548717848646	9.290880841997474	16.93578321337519	117.8272555997488	115.3823183525225	88.4777496336613	2.004120131946822	1.0259470404876148	0.9889240503475	1.0475926982529504	19.316863613709046	61.25106097517711
50	491.6666666666667	408.33333333333337		(133.8155746284279, 111.30395645802805, 87.84676575256437)	#856f57	133.8155746284279	111.30395645802805	87.84676575256437	30.617096173375288	87.5985197978215	133.8155746284279	72.96632479771903	9.467745110905422	16.987437669979144	117.64321122043123	115.03848758844464	88.081337659619	1.9426175934928267	1.0247035297239024	1.007749534404897	1.0507878756408962	19.447653742199854	60.86741338315406
51	500.0	416.6666666666667		(133.3864350010467, 111.47330960854093, 87.14946619217082)	#856f57	133.3864350010467	111.47330960854093	87.14946619217082	31.564149696206883	88.39299922942558	133.3864350010467	72.98030120325552	9.076284353718766	17.36793776312613	117.34597236759473	115.09271295373667	87.39270462633452	2.165403765774954	1.02489980755653	0.9660823379213073	1.0743243790457426	19.596535403315116	62.408949731339824
52	508.3333333333333	425.0		(133.32907682646012, 111.33745028260414, 87.37387481683065)	#856f57	133.32907682646012	111.33745028260414	87.37387481683065	31.287307313873388	87.89212969432246	133.32907682646012	72.94984606395661	9.179293716929827	17.20094724763177	117.32063219593887	114.97457562486917	87.61351057148839	2.0380027472779365	1.0244721104123429	0.9770466844050039	1.0639948866033013	19.496974620629693	61.91336792512332
53	516.6666666666666	433.3333333333333		(133.65543227967345, 111.31086455934687, 87.6811806573163)	#856f57	133.65543227967345	111.31086455934687	87.6811806573163	30.838588646701776	87.7138621584032	133.65543227967345	72.96001155033443	9.37306588421749	17.06118989413192	117.53376596190077	115.01399916893449	87.91747749633662	1.9680748344024752	1.024614869552283	0.9976718500677175	1.0553499493595386	19.466344409608883	61.21651402358333
54	525.0	441.6666666666667		(133.30416579443164, 111.46807619845092, 87.38873770148629)	#856f57	133.30416579443164	111.46807619845092	87.38873770148629	31.46568310096747	87.8324701551836	133.30416579443164	72.97610881011748	9.100957250031128	17.23792914685025	117.35189240108855	115.07644560602888	87.62953108645593	2.088895840075331	1.02484093162906	0.9687085281577305	1.0662824671126105	19.492912151310883	62.16768583718469
55	533.3333333333334	450.00000000000006		(134.0671969855558, 111.36822273393344, 87.50889679715303)	#866f57	134.0671969855558	111.36822273393344	87.50889679715303	30.747676577836327	88.55534250724894	134.0671969855558	72.99033067112711	9.448473343201591	17.201377447535293	117.7188549298723	115.13163557253506	87.74749005652083	2.062387938402939	1.025040656518812	1.0056982418634104	1.0640214973760092	19.625519983169028	61.22063024979983
56	541.6666666666666	458.3333333333333		(133.69520619635756, 111.7167678459284, 86.90328658153653)	#856f56	133.69520619635756	111.7167678459284	86.90328658153653	31.817649032546672	89.24732487606904	133.69520619635756	73.04463272490564	8.996889255472485	17.604173431341952	117.52350638476032	115.34252477496337	87.15142139418045	2.366780214236617	1.0258032481161325	0.9576315006464887	1.0889371523655118	19.769950391338924	62.929982653180005
57	550.0	466.6666666666667		(133.15637429348965, 111.21750052334102, 86.92484823110739)	#856f56	133.15637429348965	111.21750052334102	86.92484823110739	31.527385351010654	88.53529700293043	133.15637429348965	72.91559031083519	9.090768221227009	17.373185494405917	117.10901821226712	114.84179212057778	87.16777475402972	2.113600621058655	1.0239910392985903	0.9676240049779121	1.0746489867064477	19.607897415967553	62.378542084086305
58	558.3333333333334	475.00000000000006		(133.55222943269834, 111.38287628218548, 86.84592840694997)	#856f56	133.55222943269834	111.38287628218548	86.84592840694997	31.520733609422916	89.1793930521224	133.55222943269834	72.96809611188456	9.120524996668767	17.50347708270672	117.33846975088969	115.04535895331799	87.09129788570232	2.2279343494594914	1.0247284051973857	0.9707913247827389	1.0827084023725566	19.737165100381038	62.477362284068924
59	566.6666666666666	483.3333333333333		(133.26585723257276, 111.31107389575047, 87.39020305631149)	#856f57	133.26585723257276	111.31107389575047	87.39020305631149	31.285706463212062	87.78161231898288	133.26585723257276	72.9414788985379	9.1753242601621	17.17828420820302	117.2847435629056	114.94213304584466	87.62941176470588	2.019829856191205	1.0243546060161421	0.9766241742758592	1.062593024384905	19.475112929503553	61.89227997673858
60	575.0	491.6666666666667		(132.74356290558927, 110.10006280092108, 86.17437722419929)	#846e56	132.74356290558927	110.10006280092108	86.17437722419929	30.825987476456554	89.45927085895954	132.74356290558927	72.65965333465384	9.412021575193496	17.325053487259503	116.41024073686414	113.85295297676365	86.41363407996651	1.8580300410339659	1.0203967850503883	1.0018183051088732	1.071671696633496	19.716582575799247	61.48650298927908
61	583.3333333333334	500.00000000000006		(133.44881724931966, 111.30500314004605, 86.71090642662759)	#856f56	133.44881724931966	111.30500314004605	86.71090642662759	31.572780572140083	89.30890138591496	133.44881724931966	72.94669541288026	9.099179719414485	17.536543680487892	117.23665271090644	114.96235867490057	86.95684739376178	2.233936718292912	1.0244278642030427	0.9685193272835699	1.0847537950157657	19.75665548173232	62.576572848497264
62	591.6666666666666	508.3333333333333		(133.36612936989744, 111.24638894703789, 86.52564370944107)	#856f56	133.36612936989744	111.24638894703789	86.52564370944107	31.665869671116425	89.56039962956571	133.36612936989744	72.93012972752868	9.06371354988844	17.60384573123519	117.14091270671969	114.89813788779568	86.77285116181703	2.268107880141378	1.0241952237857115	0.9647442979171975	1.088916881898257	19.800158783291582	62.75736463254709
63	600.0	516.6666666666666		(132.26732258739796, 110.54071593050031, 85.72451329286163)	#846e55	132.26732258739796	110.54071593050031	85.72451329286163	31.991454336924004	89.73052555943663	132.26732258739796	72.72940408691792	8.901895831327945	17.67624887497876	116.22351266485242	114.12187727653338	85.97267531923802	2.1999388239165496	1.0213763306454837	0.9475203730409387	1.0933955058721647	19.79124866404345	63.26982073919636
64	608.3333333333334	525.0		(133.84341637010675, 111.51454888005024, 86.51706091689344)	#856f56	133.84341637010675	111.51454888005024	86.51706091689344	31.6916285529773	90.16671098112204	133.84341637010675	73.00803522052979	9.07963056845168	17.741197609020464	117.45619635754659	115.20036526271718	86.76703579652501	2.412939498663133	1.025289290588232	0.966438509987582	1.0974130242051299	19.92962076563113	62.89743795835918
65	616.6666666666666	533.3333333333333		(133.29830437513084, 111.20724303956457, 86.4975926313586)	#856f56	133.29830437513084	111.20724303956457	86.4975926313586	31.678557211037393	89.52988224873815	133.29830437513084	72.91874974966791	9.055835225175112	17.598909685919374	117.08993301235085	114.8540345802805	86.74468913544065	2.2575085702873046	1.024035408918861	0.9639057267507006	1.0886115541218002	19.792164453608127	62.77110053033981
66	625.0	541.6666666666666		(132.79568767008584, 110.356918568139, 85.72681599330123)	#846e55	132.79568767008584	110.356918568139	85.72681599330123	31.396676866149562	90.38367501359629	132.79568767008584	72.7149434680323	9.191253078686124	17.651085055240333	116.4258949131254	114.06608954574001	85.97311701904961	2.1257843716434115	1.0211732527564004	0.9783196423374905	1.0918389534832966	19.900752166282203	62.49315642196077
67	633.3333333333334	550.0		(133.6395227129998, 110.99539459912079, 85.55474146954155)	#856e55	133.6395227129998	110.99539459912079	85.55474146954155	31.74474643123016	91.75144424463812	133.6395227129998	72.88732133078504	9.094058192187394	18.034361934479893	117.00288674900565	114.73229180866653	85.80914800083734	2.5303172355316974	1.0235940435101991	0.9679741904407331	1.1155472198824223	20.197527194850068	63.23988893901469
68	641.6666666666666	558.3333333333333		(132.90558928197615, 110.4649361523969, 85.05379945572535)	#846e55	132.90558928197615	110.4649361523969	85.05379945572535	31.862302483069968	91.81108538486983	132.90558928197615	72.74087350231326	9.02648744186757	18.045666261329995	116.37862884655642	114.16613815365292	85.30791082269207	2.4534578652536787	1.021537401529512	0.960781940187211	1.1162464689291083	20.17730275218907	63.4256674965074
69	650.0	566.6666666666666		(133.59242202218965, 111.40004186728072, 85.54950805945154)	#856f55	133.59242202218965	111.40004186728072	85.54950805945154	32.284303772096855	91.70387717398627	133.59242202218965	72.96997198047106	8.850985160439972	18.17745903353789	117.10420138162026	115.05263620891775	85.80801339752982	2.7290093497400645	1.0247547489822373	0.9421014264720773	1.124398742969701	20.21781282004255	64.03758011383636
70	658.3333333333334	575.0		(133.60393552438768, 110.79212895122461, 85.24366757379109)	#856e55	133.60393552438768	110.79212895122461	85.24366757379109	31.697667271239776	92.30168466969378	133.60393552438768	72.84217319202087	9.129178822059048	18.11954917034033	116.8602218965878	114.55755421603517	85.49915218756543	2.5609475088637144	1.022960005037241	0.9717124404661165	1.1208166263897794	20.28940531660582	63.25964759067577
71	666.6666666666666	583.3333333333333		(133.39857651245552, 111.03998325308771, 85.23634079966506)	#856f55	133.39857651245552	111.03998325308771	85.23634079966506	32.14590278653112	92.06522609043618	133.39857651245552	72.88479018714153	8.917237472256701	18.195541012356188	116.8349654594934	114.72249078291814	85.49437722419928	2.6757827915548384	1.023558497361576	0.9491533417491006	1.1255172356157956	20.26313985711383	63.89153437119066
72	675.0	591.6666666666666		(132.95059660875026, 111.29516432907683, 85.61858907263974)	#846f55	132.95059660875026	111.29516432907683	85.61858907263974	32.54868313394219	90.78305949409939	132.95059660875026	72.91889158202136	8.698702395036563	18.054025696804654	116.77101109482938	114.8545841846347	85.87535482520411	2.641523784088698	1.0240374007433584	0.925892404774143	1.1167635565331733	20.040340995559372	64.27453015217053
73	683.3333333333334	600.0		(133.7504710069081, 110.79840904333264, 85.0349591794013)	#856e55	133.7504710069081	110.79840904333264	85.0349591794013	31.73130967625498	92.87784500865516	133.7504710069081	72.8496216756519	9.132865438977788	18.241240760012147	116.89222943269834	114.586369976973	85.2925936780406	2.6591528799839654	1.0230646079138277	0.9721048450397367	1.1283440739942283	20.399806263570333	63.4041876787751
74	691.6666666666666	608.3333333333333		(130.62570651036216, 108.83525225036634, 83.27171865187356)	#826c53	130.62570651036216	108.83525225036634	83.27171865187356	32.39034525440961	92.44173468226714	130.62570651036216	72.28606454474925	8.75513931154609	18.20706034724764	114.39986811806574	112.41976857860581	83.52735398785849	2.3953173147281595	1.0151502860285206	0.9318995665290802	1.1262297843635551	20.202710482826237	64.31872433289787
75	700.0	616.6666666666666		(130.73770148628847, 109.00669876491521, 83.40925266903915)	#826d53	130.73770148628847	109.00669876491521	83.40925266903915	32.45081561162024	92.31273237325752	130.73770148628847	72.3280764274359	8.727730595955386	18.20580115060899	114.5354008792129	112.58033346451748	83.6652271299979	2.4208761819571674	1.0157402804485314	0.9289821748955271	1.1261518945377529	20.189712154735922	64.38727467718154
76	708.3333333333334	625.0		(133.42223152606238, 110.78208080385178, 84.2853255181076)	#856e54	133.42223152606238	110.78208080385178	84.2853255181076	32.35460769319251	93.91171837491645	133.42223152606238	72.82911494608064	8.8678007324694	18.598508560987483	116.57640360058615	114.50704776847392	84.55029307096503	2.9704458485154177	1.0227766213908251	0.943891280833903	1.1504435030496893	20.60442696422081	64.5081138806409
77	716.6666666666666	633.3333333333333		(132.90307724513292, 111.1812853255181, 83.69625287837555)	#846f53	132.90307724513292	111.1812853255181	83.69625287837555	33.51368368210805	94.41271393874098	132.90307724513292	72.88756230888245	8.337374961599364	19.007229158139904	116.32795687670085	114.73322494661922	83.97110320284698	3.4658753013435546	1.023597427689239	0.8874326080064172	1.175725635432224	20.755398852355206	66.31571047852793
78	725.0	641.6666666666666		(133.61733305421814, 110.8193426836927, 83.70127695206196)	#856e53	133.61733305421814	110.8193426836927	83.70127695206196	32.596404262546706	95.26155039245485	133.61733305421814	72.84426286686347	8.791688311662327	18.93185317449926	116.56674481892401	114.56563800083735	83.97245760937827	3.269792313260724	1.0229893514130264	0.9357898526973968	1.1710631212106668	20.873640027321965	65.09050253033185
79	733.3333333333334	650.0		(133.01528155746286, 110.30332844881725, 83.60916893447771)	#856e53	133.01528155746286	110.30332844881725	83.60916893447771	32.418044768720364	94.71512273887578	133.01528155746286	72.70789501949498	8.848459048776181	18.74809964122257	116.09335356918568	114.03890387481684	83.8761105296211	3.035758758575816	1.0210742677778464	0.9418325464142367	1.159696722779987	20.731291992904808	64.73429901469774
80	741.6666666666666	658.3333333333333		(133.5007326774126, 110.55955620682437, 83.40129788570232)	#856e53	133.5007326774126	110.55955620682437	83.40129788570232	32.52522720150424	95.69502440676585	133.5007326774126	72.78350732888997	8.832013461349986	18.98693848996831	116.3690810131882	114.33076392087084	83.67288046891355	3.279786620489533	1.0221361302266185	0.9400820733208415	1.1744705204162	20.94058965271292	65.05391333996698
81	750.0	666.6666666666666		(133.30667783127487, 110.63868536738539, 82.93573372409462)	#856e52	133.30667783127487	110.63868536738539	82.93573372409462	32.998728295833295	96.35369327550308	133.30667783127487	72.7899764724933	8.620489550645372	19.244327559663965	116.20541134603307	114.35575761775173	83.21276324052752	3.5466227625036892	1.02222697972881	0.9175674069424083	1.1903917746402348	21.086891267240606	65.8700236819531
82	758.3333333333334	675.0		(133.9619007745447, 110.72765333891564, 82.86665271090642)	#856e52	133.9619007745447	110.72765333891564	82.86665271090642	32.716546078776815	97.26114798979899	133.9619007745447	72.83847674824011	8.786928796177929	19.36414845241199	116.54023445677203	114.54325567092319	83.14526271718651	3.6409169605417966	1.0229080939810096	0.9352832484894033	1.1978035069917594	21.264532982319423	65.59273318392528
83	766.6666666666666	683.3333333333333		(133.926104249529, 110.44651454888005, 83.19175214569813)	#856e53	133.926104249529	110.44651454888005	83.19175214569813	32.23231748075161	96.59998593233455	133.926104249529	72.77864469552591	9.000370826278804	19.090066103750523	116.50056102156165	114.31197941385805	83.46429976972995	3.3425863262142874	1.0220678417718319	0.9580020800524578	1.1808496605968073	21.105385541517485	64.757584290687
84	775.0	691.6666666666666		(134.0370525434373, 110.74460958760729, 82.76114716349173)	#866e52	134.0370525434373	110.74460958760729	82.76114716349173	32.744575312825326	97.55030884201815	134.0370525434373	72.84518594920482	8.781513847387012	19.431679196277642	116.56121415114089	114.56920901193217	83.04098178773287	3.704224520230334	1.0230023147318728	0.9347068797702468	1.2019807400898648	21.323816305692073	65.68096171619857
85	783.3333333333334	700.0		(134.11785639522714, 110.59849277789408, 82.52375968180867)	#866e52	134.11785639522714	110.59849277789408	82.52375968180867	32.64877365954598	98.09651761172877	134.11785639522714	72.8175372401667	8.841105287699158	19.511088810877265	116.5080343311702	114.46228014444213	82.80450701276952	3.753239894144978	1.0226140297274928	0.9410498099532646	1.2068927616584892	21.420731296903053	65.62318257278922
86	791.6666666666666	708.3333333333333		(133.84718442537158, 110.85765124555161, 82.16705045007326)	#856e52	133.84718442537158	110.85765124555161	82.16705045007326	33.30943469596073	98.45880748465723	133.84718442537158	72.8586044523016	8.525500897427985	19.770723570501847	116.38440234456772	114.62112784592841	82.45395645802805	4.05883743217853	1.0231907576543442	0.9074567871557276	1.222952926988225	21.530575376734422	66.67340286027172
87	800.0	716.6666666666666		(133.23236340799664, 110.0694996859954, 81.70944107180239)	#856e51	133.23236340799664	110.0694996859954	81.70944107180239	33.02614525139665	98.61226551611985	133.23236340799664	72.66334205365703	8.651391770303384	19.683159050747868	115.7472911869374	113.86716425580909	81.99304165794432	3.878244194643961	1.0204485876236056	0.9208566481616897	1.2175364693987203	21.500542546184988	66.27294160033995
88	808.3333333333334	725.0		(133.6755285744191, 110.79066359639941, 81.3969018212267)	#856e51	133.6755285744191	110.79066359639941	81.3969018212267	33.73511922637996	99.72692806404332	133.6755285744191	72.83456936455165	8.33854897716757	20.142206491876724	116.12549508059452	114.52814246388947	81.69083943897844	4.42394598275513	1.0228532205874454	0.8875575705638565	1.2459316573519115	21.79999727995449	67.51123308838817
89	816.6666666666666	733.3333333333333		(133.6834833577559, 110.17667992463889, 81.15365292024283)	#856e51	133.6834833577559	110.17667992463889	81.15365292024283	33.15033773686413	100.20016254153576	133.6834833577559	72.70511021490442	8.63236855328836	20.05317966062372	115.89040820598701	114.02816415114087	81.4438831902868	4.234652952185059	1.0210351593384195	0.9188318114275774	1.2404247459091866	21.832265144529888	66.7093883072099
90	825.0	741.6666666666666		(134.20138162026376, 109.92547624031819, 80.783546158677)	#866d50	134.20138162026376	109.92547624031819	80.783546158677	32.73280899140596	101.50080333187745	134.20138162026376	72.67492700305947	8.877001750779545	20.20208968501407	115.99228386016328	113.91180449863931	81.0749654594934	4.325420500860492	1.0206112810109627	0.944870639890308	1.249635837730721	22.066390455275982	66.27882951997397
91	833.3333333333334	750.0		(130.13041657944316, 107.83588025957714, 79.41260205149676)	#826b4f	130.13041657944316	107.83588025957714	79.41260205149676	33.6252006983684	99.3852401658213	130.13041657944316	72.03915859387875	8.311350106236738	19.862045022556707	113.07554741469541	111.47920490475192	79.69683483357757	3.9400708055178844	1.0116828591015343	0.8846625148567365	1.228601776241974	21.530893457228174	67.29293782129913
92	841.6666666666666	758.3333333333333		(132.39752983043752, 109.39983253087712, 79.49696462214779)	#846d4f	132.39752983043752	109.39983253087712	79.49696462214779	33.91593393112945	101.88743056906097	132.39752983043752	72.47729525908728	8.257576952167112	20.562760321036897	114.68813062591586	113.15186753611053	79.79599330123509	4.715373011141867	1.0178358370483511	0.8789388847481556	1.2719457551411755	22.158851259516386	68.12063145527216
93	850.0	766.6666666666666		(133.62382248272974, 110.12978857023236, 79.87146744818924)	#856e4f	133.62382248272974	110.12978857023236	79.87146744818924	33.77525070587091	102.57789576091025	133.62382248272974	72.68895698584184	8.364097377773883	20.719584296892137	115.59020096294745	113.9658817981997	80.17405065940966	4.897931452432007	1.0208083112563386	0.8902769497311459	1.2816463783687566	22.344111044767548	68.01701849500077
94	858.3333333333334	775.0		(133.81348126439187, 110.24513292861629, 79.50973414276743)	#856e4f	133.81348126439187	110.24513292861629	79.50973414276743	33.959423150314755	103.48326181466051	133.81348126439187	72.72096199174578	8.289605862535742	20.97124596723059	115.64654385597656	114.08930624450491	79.81708813062592	5.157498844689559	1.0212577739723177	0.8823480512533148	1.2972133542183586	22.550182322417534	68.43188702430113
95	866.6666666666666	783.3333333333333		(133.66610843625708, 109.86267531923802, 79.05254343730375)	#856d4f	133.66610843625708	109.86267531923802	79.05254343730375	33.848878258569734	104.18840824841078	133.66610843625708	72.63231289721614	8.35364013635015	21.070495252616837	115.3643311701905	113.74765717605193	79.3606447561231	5.212046289564399	1.0200128292622315	0.8891638779223381	1.3033525935654553	22.666033480037676	68.37358035243923
96	875.0	791.6666666666666		(134.16181703998325, 109.98032237806154, 78.77956876700858)	#866d4e	134.16181703998325	109.98032237806154	78.77956876700858	33.802261104244394	105.26447555044462	134.16181703998325	72.67914419307574	8.405158188781737	21.300297835919935	115.58910404019257	113.92805747749634	79.09157630311911	5.431686882215501	1.0206705051737142	0.8946474743587883	1.3175674370878891	22.898676207967572	68.46566669725775
97	883.3333333333334	800.0		(133.4632614611681, 109.74628427883609, 77.95017793594306)	#856d4d	133.4632614611681	109.74628427883609	77.95017793594306	34.36606759029511	106.06541563538146	133.4632614611681	72.59537062207696	8.110953096246654	21.614140768067493	115.00838182960017	113.60548512036843	78.26813899937198	5.766590598029289	1.0194940299416395	0.8633321990161649	1.33698074440139	23.085897021154505	69.43082442209152
98	891.6666666666666	808.3333333333333		(133.77014862884656, 109.57860581955202, 77.8551392087084)	#856d4d	133.77014862884656	109.57860581955202	77.8551392087084	34.04109230043504	106.58826014835216	133.77014862884656	72.57380965989879	8.293599658762252	21.63047262442528	115.08776847393761	113.5225627004396	78.17237387481683	5.7390515919421095	1.0191912382893333	0.8827731520815085	1.3379909801403442	23.16594788166098	69.02207600446
99	900.0	816.6666666666666		(130.8907263973205, 107.41678877956876, 76.22692066150303)	#826b4c	130.8907263973205	107.41678877956876	76.22692066150303	34.234573716439	106.49547791736305	130.8907263973205	71.97599186212841	8.132114987353	21.51926012119172	112.68104458865398	111.23942322168725	76.53881934268368	5.553286486244312	1.0107957762840134	0.865584676840582	1.331111734883479	23.00456151138386	69.29845254024266
100	908.3333333333334	825.0		(133.55453213313794, 109.16118903077245, 76.98785848859117)	#856d4c	133.55453213313794	109.16118903077245	76.98785848859117	34.126097720737626	108.00458471135909	133.55453213313794	72.47317920664516	8.265274209302953	21.941007735639694	114.67926104249528	113.13607645593467	77.30959179401297	6.018722124599642	1.0177780332124355	0.8797581830292114	1.3571996763642347	23.446163400658314	69.35838738818543
101	916.6666666666666	833.3333333333333		(133.76261251831693, 109.74607494243249, 76.11680971320912)	#856d4c	133.76261251831693	109.74607494243249	76.11680971320912	35.00265094017591	109.8937845079063	133.76261251831693	72.60403064343211	7.824733131859107	22.650694439222473	114.7883253087712	113.63880250785012	76.45310236550137	6.8163659023208245	1.019615647063986	0.832866863028539	1.401098597326648	23.964148371345004	70.94241349901307
102	925.0	841.6666666666666		(134.26857860581956, 109.3188193426837, 75.98492777894076)	#866d4b	134.26857860581956	109.3188193426837	75.98492777894076	34.315514993481095	110.69105754434433	134.26857860581956	72.53667493963027	8.21587068349261	22.611100816100247	114.87742306887168	113.37983897215825	76.31826669457818	6.685205143986641	1.0186697363630688	0.8744996574193503	1.3986494640354599	24.057481397763205	70.03110130897598
103	933.3333333333334	850.0		(133.67364454678668, 109.6035168515805, 75.32677412602051)	#856d4b	133.67364454678668	109.6035168515805	75.32677412602051	35.24789845115044	111.30430390927071	133.67364454678668	72.56764095226302	7.703206042693367	23.03399268180253	114.54253087711953	113.49884557462843	75.66954155327612	7.202547793359702	1.019104607963553	0.8199314844257404	1.4248081851928258	24.287943556454508	71.50863548656655
104	941.6666666666666	858.3333333333333		(134.54699602260834, 109.2524597027423, 75.4643081431861)	#866d4b	134.54699602260834	109.2524597027423	75.4643081431861	34.31274314585561	111.97637892057487	134.54699602260834	72.5340268182762	8.240552236114308	22.90031202945533	114.88915218756543	113.3696657441909	75.80218965878166	6.959795537884936	1.0186325474364484	0.8771267690358486	1.4165391330012496	24.33785101857896	70.20900933344686
105	950.0	866.6666666666666		(133.29704835670924, 108.52145698136906, 74.36968808875864)	#856c4a	133.29704835670924	108.52145698136906	74.36968808875864	34.773424844402754	112.72925435014763	133.29704835670924	72.3183012322735	7.969999194354093	23.153831708643892	113.83114297676366	112.54296008373456	74.71120577768474	7.217294397864203	1.0156030023683427	0.8483290248346836	1.4322210392606318	24.48715602004872	71.0055406521848
106	958.3333333333334	875.0		(132.5396692484823, 107.52355034540507, 73.43437303747122)	#846b49	132.5396692484823	107.52355034540507	73.43437303747122	34.60520071118415	113.71576992207119	132.5396692484823	72.06786405260584	8.059618606087726	23.263488514763274	112.96361314632614	111.58828495289931	73.77526481055055	7.272733804533575	1.0120859845838925	0.8578681410012333	1.4390040541325795	24.62005990959645	70.8913940191181
107	966.6666666666666	883.3333333333333		(134.4299769729956, 108.93280301444422, 73.87000209336404)	#866c49	134.4299769729956	108.93280301444422	73.87000209336404	34.738588637895575	114.87611574469145	134.4299769729956	72.45655683921895	8.036127181382192	23.675435569084534	114.41385806991836	113.07232031609799	74.22063010257484	7.732594566215697	1.0175445967796533	0.8553677069451621	1.464485764705784	25.002111700038917	71.25130256141104
108	975.0	891.6666666666666		(130.44128113879003, 106.18254134393972, 71.86728072011722)	#826a47	130.44128113879003	106.18254134393972	71.86728072011722	35.15067474839891	114.50646587002782	130.44128113879003	71.67745869285166	7.721634921185716	23.50595786516876	111.20627171865188	110.11083930500315	72.21043332635544	7.5425737669221276	1.0066033218449884	0.8218930595951941	1.4540024228430573	24.74174005633322	71.81480708575039
109	983.3333333333334	900.0		(134.47498429976972, 108.66275905379946, 72.75947247226293)	#866c48	134.47498429976972	108.66275905379946	72.75947247226293	34.90527958211083	117.02887044725375	134.47498429976972	72.39830913971603	7.965072946333807	24.215899007778162	114.13009210801756	112.8490966192171	73.1185053380783	8.26183151304834	1.01672659445537	0.8478046735672327	1.497917082579585	25.492197861214912	71.79297441223099
110	991.6666666666666	908.3333333333333		(134.790872932803, 108.58195520200962, 72.32949549926732)	#866c48	134.790872932803	108.58195520200962	72.32949549926732	34.823881117240546	118.16565097469156	134.790872932803	72.39457173263823	8.030870424179604	24.459186381565743	114.17383294954993	112.83478372618798	72.69202009629475	8.48769803232212	1.0166741081305448	0.8548081761845288	1.5129660515670789	25.74386680780752	71.82304736714663
111	1000.0	916.6666666666666		(134.02260833158886, 108.22126857860582, 71.95520200962947)	#866c47	134.02260833158886	108.22126857860582	71.95520200962947	35.058078355188606	118.09342325991133	134.02260833158886	72.28136669173605	7.878165768180567	24.483901187454382	113.61071174377224	112.40182338706299	72.31786267531923	8.522643453930066	1.0150843116687307	0.8385542483292855	1.5144948294134575	25.72016549767832	72.16342282867711
112	1008.3333333333334	925.0		(134.14590747330962, 107.93866443374503, 70.85053380782918)	#866b46	134.14590747330962	107.93866443374503	70.85053380782918	35.15719567935124	120.31914046955832	134.14590747330962	72.22386089353482	7.84307499964132	25.033546091712	113.3625873979485	112.18231340590329	71.22141511408833	9.059159891682874	1.014276728245011	0.8348191767527805	1.5484940830102722	26.233418674962437	72.6040907568554
113	1016.6666666666666	933.3333333333333		(134.65208289721582, 108.04019258949131, 70.43290768264602)	#866c46	134.65208289721582	108.04019258949131	70.43290768264602	35.136500692690085	121.61631166311427	134.65208289721582	72.26777964654698	7.877293197620316	25.355038083361016	113.55856185890727	112.34993337868956	70.80898053171448	9.373333015955925	1.0148935018231977	0.8384613716658849	1.5683805363708894	26.550512317655244	72.7410460935038
114	1025.0	941.6666666666666		(134.48963784802177, 107.96211011094829, 70.10090014653548)	#866b46	134.48963784802177	107.96211011094829	70.10090014653548	35.28058910545052	122.08470761467305	134.48963784802177	72.24270730364665	7.79124695485367	25.50882682081559	113.38835670923173	112.25422203265647	70.47951224617961	9.535474547686796	1.0145413980501266	0.829302584640081	1.5778934095814836	26.67215354795854	73.01557981115236
115	1033.3333333333333	949.9999999999999		(134.1134603307515, 107.58656060288884, 68.73288674900566)	#866b44	134.1134603307515	107.58656060288884	68.73288674900566	35.65616365109197	124.31299753379326	134.1134603307515	72.14139137363254	7.571477759653	26.152805372568388	112.8140066987649	111.86801149466191	69.12142348754449	10.194424151476532	1.0131185664714424	0.8059102877894918	1.6177278370861383	27.226760812119423	73.85378366704809
116	1041.6666666666667	958.3333333333334		(134.6790872932803, 107.76365920033494, 68.81683064684948)	#866b44	134.6790872932803	107.76365920033494	68.81683064684948	35.48025579739626	124.70291997351416	134.6790872932803	72.20565496840739	7.693472228201326	26.21212885490052	113.16285325518109	112.11287772241994	69.20629893238433	10.237618478591555	1.0140210530990899	0.818895414389271	1.621397395567319	27.317855223864363	73.64260864703967
117	1050.0	966.6666666666666		(133.98409043332634, 107.4638894703789, 67.40841532342475)	#856b43	133.98409043332634	107.4638894703789	67.40841532342475	36.09919756502491	126.70755981638702	133.98409043332634	72.10549246426201	7.306357511308759	26.892315686976808	112.44769311283233	111.73137974460958	67.8089700648943	10.964244958831157	1.01261441967157	0.7776908116945477	1.6634715500220227	27.86717608748825	74.80024394560675
118	1058.3333333333333	974.9999999999999		(134.1406740632196, 107.12581117856395, 66.13920870839439)	#866b42	134.1406740632196	107.12581117856395	66.13920870839439	36.163869931012826	129.2700650759219	134.1406740632196	72.03698386325692	7.277904618636644	27.553297182030477	112.1657734980113	111.47094387900356	66.54907473309609	11.61172396128508	1.0116523182438089	0.7746622775497312	1.704357724530426	28.498282075227994	75.20386915981719
119	1066.6666666666667	983.3333333333334		(133.98388109692274, 106.66987649152188, 65.14925685576722)	#856a41	133.98388109692274	106.66987649152188	65.14925685576722	36.19162893106626	131.00702142518992	133.98388109692274	71.92926573772915	7.263308990924866	27.983317964424348	111.74961482101737	111.0622716998116	65.56446305212476	12.029344674098047	1.0101395773492998	0.7731087147046617	1.7309574173853193	28.910581830805903	75.44947886517261
120	1075.0	991.6666666666666		(134.49131253925057, 106.5007326774126, 65.4632614611681)	#866a41	134.49131253925057	106.5007326774126	65.4632614611681	35.67025628739609	130.8794798160211	134.49131253925057	71.9175799963412	7.611873201175346	27.76916406470875	112.00862256646431	111.01799727653338	65.87363617333054	11.760461239004242	1.0099754684883853	0.8102099902961989	1.7177105507469181	28.793525079147276	74.67103773662217
121	1083.3333333333333	999.9999999999999		(134.45342265019886, 106.48482311073896, 64.81096922754867)	#866a40	134.45342265019886	106.48482311073896	64.81096922754867	35.903836095731066	132.08161810040417	134.45342265019886	71.91056718736709	7.46490682381129	28.163088156268135	111.85466610843625	110.99143310445888	65.22770776638058	12.171304071645555	1.0098769840144999	0.7945668464824511	1.7420774192161381	29.135620267739533	75.15456333247276
122	1091.6666666666667	1008.3333333333334		(134.30353778522084, 105.82980950387272, 62.79087293280301)	#86693e	134.30353778522084	105.82980950387272	62.79087293280301	36.11019390192497	135.77996408798444	134.30353778522084	71.75713543544629	7.341065385333689	29.177109017789494	111.17414904751936	110.41130130207243	63.22126229851371	13.183315043885225	1.007722263214174	0.7813851278679435	1.804801465516341	30.086457611817938	75.87731489818776
123	1100.0	1016.6666666666666		(129.93824576093783, 102.37471216244505, 60.02323634079966)	#81663c	129.93824576093783	102.37471216244505	60.02323634079966	36.34539379131934	137.2061574152389	129.93824576093783	70.79039132386909	7.106702834529632	29.32366328116096	107.41054846137743	106.80243451538622	60.44675109901612	13.361282202384581	0.9941457797306053	0.7564395100161606	1.813866837591046	30.172544695554254	76.37681425610779
124	1108.3333333333333	1025.0		(131.6416160770358, 102.07473309608541, 60.04061126229851)	#83663c	131.6416160770358	102.07473309608541	60.04061126229851	35.22363012296879	138.69668856901149	131.6416160770358	70.80607951516801	7.918550357824072	29.341290345909176	108.15568138999372	106.86036166213106	60.46095248063638	13.26344174538918	0.9943660970488141	0.8428527957588627	1.8149571907261333	30.391030896176236	74.8969736973222
125	1116.6666666666667	1033.3333333333335		(135.15888633033285, 104.68390203056312, 59.671132509943476)	#87683b	135.15888633033285	104.68390203056312	59.671132509943476	35.77754052217801	142.42035982120456	135.15888633033285	71.54128097472626	7.622866028465236	30.834644858253647	110.61409043332634	109.59857426208919	60.121260205149675	14.778692955121109	1.0046909082923023	0.8113800700198724	1.9073312642085833	31.762925086058388	76.11389814961169
126	1125.0	1041.6666666666667		(126.48754448398577, 91.65920033493825, 52.81075989114507)	#7e5b34	126.48754448398577	91.65920033493825	52.81075989114507	31.636918460935235	148.53304448133247	126.48754448398577	68.16770775800568	10.616569090312888	29.816447166363737	100.95540087921289	97.40981347707766	53.19924429558299	14.037646405118538	0.9573140890193154	1.1300306918293324	1.844348852709629	31.650151040302273	70.4010064671101
127	1133.3333333333333	1050.0		(119.57420975507641, 78.54929872304794, 45.27129997906636)	#774e2d	119.57420975507641	78.54929872304794	45.27129997906636	26.872163292904535	158.4559248327223	119.57420975507641	64.57339479338253	14.719090422900983	29.390472137178737	91.99590537994557	85.4557321017375	45.60407996650618	15.723589168688052	0.9068373082304759	1.5667042518346286	1.8179994170449196	32.87022171090142	63.397758265427875
128	1141.6666666666667	1058.3333333333335		(104.12246179610634, 60.22817667992464, 36.19175214569814)	#683c24	104.12246179610634	60.22817667992464	36.19175214569814	21.230242985470174	166.364976990026	104.12246179610634	58.56946546730927	19.64538169372565	26.93770352507725	76.92909148000837	67.74064112413649	36.4321163910404	19.514268255448616	0.8225210487820839	2.0910601228855024	1.6662790946855586	33.340379318435026	53.897125136360344
129	1150.0	1066.6666666666667		(89.99434791710279, 48.92610424952899, 30.29244295583002)	#59301e	89.99434791710279	48.92610424952899	30.29244295583002	18.72670023422488	169.1660211722179	89.99434791710279	53.98365313976285	21.316584121627958	24.8991997642399	65.32281138790034	55.99587551182751	30.47877956876701	22.6944966958636	0.7581201338159638	2.2689433938108037	1.540183854311447	32.777536629740275	49.43266444723454
130	1158.3333333333333	1075.0		(76.68557672179192, 43.22754867071384, 27.350638476030984)	#4c2b1b	76.68557672179192	43.22754867071384	27.350638476030984	19.309127477479386	164.0518307413868	76.68557672179192	50.92942017232289	19.135092390493767	22.849976793581938	56.44660037680553	48.979844339543654	27.50940757797781	23.467671288580835	0.7152279734802047	2.036744781511198	1.4134255583350268	29.803912499199928	50.056424656719166
131	1166.6666666666667	1083.3333333333335		(68.22001256018422, 39.23613146326146, 27.670504500732676)	#44271b	68.22001256018422	39.23613146326146	27.670504500732676	17.113342453731185	151.57025287906544	68.22001256018422	48.69802726634293	18.765329036595666	18.69343683983139	51.12510780824785	44.2424662863722	27.786160770357966	24.51235451994081	0.6838913782316797	1.9973870629239507	1.1563154589268794	26.487396148667877	44.89003603560853
132	1175.0	1091.6666666666667		(61.90370525434373, 37.4274649361524, 27.53925057567511)	#3d251b	61.90370525434373	37.4274649361524	27.53925057567511	17.264725053149693	141.55753532129017	61.90370525434373	47.41079516652591	16.989955473505457	16.639256606576357	47.44317981997069	41.653913466610845	27.63813271927988	24.983581741109806	0.6658141175239066	1.808415786168928	1.0292505227417021	23.780736897985165	44.40251836549677
133	1183.3333333333333	1100.0		(57.394599120787106, 35.45070127695206, 27.92526690391459)	#39231b	57.394599120787106	35.45070127695206	27.92526690391459	15.321896643580178	130.9300845448511	57.394599120787106	46.168874044804994	16.632320749038588	14.094658304902152	44.698124345823736	39.25411751099016	28.000521247644965	26.145596576135294	0.6483731821253641	1.7703490424145596	0.8718499132018084	21.801226713899535	40.278802902463134
134	1191.6666666666667	1108.3333333333335		(53.445049194054846, 34.72158258321122, 29.554532133137954)	#35221d	53.445049194054846	34.72158258321122	29.554532133137954	12.976823658269446	113.98776766794487	53.445049194054846	45.488913060436225	15.613052834750562	11.175817851342384	42.862671132509945	37.98014872304795	29.606202637638688	26.925893552587212	0.6388241412124661	1.6618578701211202	0.6912998962353859	19.20068549471856	35.595074263309435
135	1200.0	1116.6666666666667		(51.27318400669876, 34.10236550136069, 30.02532970483567)	#33221e	51.27318400669876	34.10236550136069	30.02532970483567	11.512792977409095	105.67322767135367	51.27318400669876	45.008981049403594	15.12229111701946	9.859796397367393	41.70065940967134	37.0977463617333	30.06610006280092	27.548595267690455	0.6320842097838792	1.609621050608774	0.6098950714003806	18.05268051081126	33.10451680816734
136	1208.3333333333333	1125.0		(49.57755913753402, 33.8930290977601, 30.72911869374084)	#31211e	49.57755913753402	33.8930290977601	30.72911869374084	10.071635624562687	96.94612636805837	49.57755913753402	44.75429824473873	14.5315397809202	8.692106121404763	40.94566673644547	36.63508801130416	30.760757797781032	27.964412128596482	0.6285075685096536	1.546741307129266	0.5376655328247248	16.932759882258665	30.885944303550897
137	1216.6666666666667	1133.3333333333335		(49.10320284697509, 33.99016118903077, 30.541553276114715)	#31211e	49.10320284697509	33.99016118903077	30.541553276114715	11.147526192919738	96.3933178721554	49.10320284697509	44.750411597573446	14.007563248628118	8.878064720598932	40.70583001884028	36.62805746912288	30.576039355243875	27.827331726790458	0.628452986329722	1.4909690931257205	0.54916832949133	16.58408457972464	32.36673049809698
138	1225.0	1141.6666666666667		(48.6066568976345, 33.603935524387694, 29.69206615030354)	#30211d	48.6066568976345	33.603935524387694	29.69206615030354	12.409053179126783	99.22963125662162	48.6066568976345	44.52251334081104	13.780693616245564	9.376344142298365	40.1728951224618	36.217383954364664	29.73118484404438	27.882160104771128	0.6252524942017471	1.4668210236829993	0.5799902806987463	16.668033657862708	34.231257834655004
139	1233.3333333333333	1150.0		(48.90914800083735, 34.00816411974042, 30.247854301863093)	#30221e	48.90914800083735	34.00816411974042	30.247854301863093	12.090190139660098	97.29529316595261	48.90914800083735	44.737782607453525	13.72670477160276	9.160941672281952	40.55758425790245	36.60521914381411	30.285457400041867	27.72135124261753	0.6282756309429925	1.4610744354072782	0.5666661815453848	16.502886905317325	33.71839232885984
140	1241.6666666666667	1158.3333333333335		(48.83567092317354, 33.94892191752146, 30.4285116181704)	#30211e	48.83567092317354	33.94892191752146	30.4285116181704	11.475133911817231	96.1146951407702	48.83567092317354	44.70501588802913	13.826635943974818	8.917328461357432	40.53934687042077	36.546007927569605	30.46371572116391	27.830870446579596	0.6278154710932984	1.471711138365671	0.5515970573279154	16.45279940967347	32.81952351697275
141	1250.0	1166.6666666666667		(48.80699183588026, 33.819133347289096, 30.201172283860164)	#30211e	48.80699183588026	33.819133347289096	30.201172283860164	11.667191719171925	97.20910482905929	48.80699183588026	44.64242242082044	13.870287036126028	9.047149961982704	40.439591794012976	36.433075737910826	30.237351894494452	27.863999923512175	0.6269364389238118	1.4763573732691622	0.559627394892928	16.560065969045212	33.11514008998139
142	1258.3333333333333	1175.0		(48.8231107389575, 34.01674691228805, 30.155746284278838)	#30221e	48.8231107389575	34.01674691228805	30.155746284278838	12.409895260950506	97.49845644605277	48.8231107389575	44.73267580919193	13.617496546945718	9.248049862243457	40.49966506175424	36.595986682018	30.194356290558932	27.687481146619714	0.6282039135552969	1.4494502803141553	0.5720544120518805	16.460942818095802	34.181600733243684
143	1266.6666666666667	1183.3333333333335		(49.20305631149257, 33.971111576303116, 30.016537575884445)	#31211e	49.20305631149257	33.971111576303116	30.016537575884445	12.366727038645333	99.43614572652663	49.20305631149257	44.74853969625729	13.875547434016644	9.421347181698659	40.64384969646221	36.624671714465144	30.056083315888632	27.670108774976075	0.628426698259283	1.4769172915456847	0.5827740229609703	16.771779849251157	34.17608203232909
144	1275.0	1191.6666666666667		(49.44756123089805, 34.096085409252666, 30.473937617751726)	#31221e	49.44756123089805	34.096085409252666	30.473937617751726	11.454262607985694	97.8465651472624	49.44756123089805	44.8311736808754	14.083600036280618	9.086209918641753	40.893879003558716	36.77433265438559	30.510159095666733	27.709384730204597	0.6295871696952238	1.499062470847327	0.5620435173051339	16.760280447162785	32.828588749240616
145	1283.3333333333333	1200.0		(49.05212476449655, 33.94285116181704, 30.23299141720745)	#31211e	49.05212476449655	33.94285116181704	30.23299141720745	11.827940244051659	97.8322351294373	49.05212476449655	44.72233885920556	13.899298632435386	9.150480102467862	40.60442327820808	36.57730350219803	30.270090014653547	27.76621823867468	0.6280587464639437	1.479445375991101	0.5660190627194395	16.640967176798362	33.35855443025239
146	1291.6666666666667	1208.3333333333335		(49.23906217291187, 34.27674272555998, 30.179819970692904)	#31221e	49.23906217291187	34.27674272555998	30.179819970692904	12.897436460690205	98.70429181812385	49.23906217291187	44.8899731678432	13.593519964046564	9.491403282470445	40.788894703789	36.8810741092736	30.220789198241572	27.473308930518964	0.6304129210539348	1.4468982058793027	0.5871074664582061	16.579219561952343	34.92390035564854
147	1300.0	1216.6666666666667		(49.57839648314842, 33.888633033284485, 30.019258949131252)	#31211e	49.57839648314842	33.888633033284485	30.019258949131252	11.869769034826717	100.59986657433836	49.57839648314842	44.74823411647484	14.235699797535917	9.418844232000156	40.80274230688716	36.62411902449235	30.057952689972783	27.73160606249867	0.6284224068456404	1.5152520135306813	0.5826191985991318	17.069556977035074	33.49003569737424
148	1308.3333333333333	1225.0		(49.338287628218545, 34.45949340590329, 30.387272346661085)	#31221e	49.338287628218545	34.45949340590329	30.387272346661085	12.892885152823961	97.94642516197192	49.338287628218545	44.98241528598614	13.525754345582508	9.433041417279242	40.93565836298932	37.04930590956667	30.427994557253506	27.388751093311544	0.6317111331403846	1.4396852138040142	0.5834973904988939	16.490248663896782	34.8924327610285
149	1316.6666666666667	1233.3333333333335		(48.71048775382039, 34.0341218337869, 30.1427674272556)	#30221e	48.71048775382039	34.0341218337869	30.1427674272556	12.574578908205382	97.202243328033	48.71048775382039	44.72938228143877	13.512880596177279	9.255731469804118	40.44727025329705	36.5900332133138	30.18168097132091	27.672951315158457	0.6281576608555307	1.4383149281850847	0.572529571416523	16.37884327563051	34.409435630637155
150	1325.0	1241.6666666666667		(49.545111994975926, 33.869583420556836, 30.837554950805945)	#31211e	49.545111994975926	33.869583420556836	30.837554950805945	9.72450372624936	96.28451433810636	49.545111994975926	44.74122931827974	14.5845410573609	8.55820404570171	40.94418672807201	36.61145124973834	30.867875235503455	28.022612541855246	0.6283240348712341	1.5523827783592483	0.529382784101498	16.910106278250023	30.404397157624118
151	1333.3333333333333	1250.0		(49.54092526690391, 34.20096294745656, 30.81410927360268)	#31221e	49.54092526690391	34.20096294745656	30.81410927360268	10.851349236513219	96.39178219955463	49.54092526690391	44.88920254335335	14.162548702982946	8.83399803885393	41.040173749214986	36.87967382457609	30.847977810341217	27.733261603699525	0.6304020987789053	1.507465789819182	0.546442507281003	16.691833545624608	31.954167822797007
152	1341.6666666666667	1258.3333333333335		(48.99727862675319, 34.030144442118484, 30.525643709441074)	#30221e	48.99727862675319	34.030144442118484	30.525643709441074	11.383401897120315	96.1332350679313	48.99727862675319	44.757911783679994	13.878764697973	8.907041541027617	40.66314004605401	36.641625335984926	30.56068871676785	27.791553218868454	0.6285583152906951	1.4772597380539185	0.5509607417534156	16.49107329906981	32.69132525301376
153	1350.0	1266.6666666666667		(48.529830437513084, 34.044379317563326, 30.010257483776428)	#30221e	48.529830437513084	34.044379317563326	30.010257483776428	13.069810552968312	97.31109836214074	48.529830437513084	44.71552244974551	13.3186558289643	9.370219072510944	40.335425999581325	36.564986887167684	30.050598702114296	27.629607938556838	0.6279630201291841	1.417641587655107	0.5796114037194681	16.284581620577562	35.127953863221485
154	1358.3333333333333	1275.0		(48.50198869583421, 34.49801130416579, 30.622357127904543)	#30221e	48.50198869583421	34.49801130416579	30.622357127904543	13.005818922621202	94.00245582535585	48.50198869583421	44.919688917509454	13.004308540167875	9.081094293436765	40.58482939083107	36.93509697927569	30.661113669667156	27.463884243851915	0.6308302345702151	1.3841823711029893	0.5617270812983532	15.861220450336504	34.92714676024164
155	1366.6666666666667	1283.3333333333335		(48.58593259367804, 34.20200962947457, 30.212057776847395)	#30221e	48.58593259367804	34.20200962947457	30.212057776847395	13.029212049400725	96.43404640341238	48.58593259367804	44.79298604479607	13.249776993623064	9.291367183418831	40.45214151140884	36.70511928825623	30.251957295373668	27.565180321366434	0.6290508811320985	1.410310104452678	0.5747338812443865	16.182895121635543	35.03994604576841
156	1375.0	1291.6666666666667		(48.25183169353151, 34.08540925266904, 30.284697508896798)	#30221e	48.25183169353151	34.08540925266904	30.284697508896798	12.692213587482078	94.95223406609139	48.25183169353151	44.708355281556464	13.193518469400756	9.071045697186264	40.2668138999372	36.55203946619217	30.32270462633452	27.694126564541584	0.6278623679096597	1.4043219308245103	0.5611055076795197	16.011021193005156	34.5100025723722
157	1383.3333333333333	1300.0		(48.61649570860373, 34.11073895750471, 30.751936361733307)	#30221e	48.61649570860373	34.11073895750471	30.751936361733307	11.280891503298594	93.7019949104594	48.61649570860373	44.75818445253697	13.614341000962371	8.673033834230026	40.54679924638894	36.642118658153656	30.78552438769102	27.811992186266433	0.6285621445193286	1.4491144030848615	0.5364857829110948	16.142236424367717	32.4992278469224
158	1391.6666666666667	1308.3333333333335		(47.91584676575256, 34.142558090852, 30.616495708603725)	#2f221e	47.91584676575256	34.142558090852	30.616495708603725	12.22957683418241	92.0642087603869	47.91584676575256	44.70309288575062	13.032781059480802	8.717415002606765	40.18625706510362	36.542534944525855	30.65175633242621	27.77033614757183	0.627788465385831	1.3872129943131437	0.5392310582459071	15.679499560637613	33.77791965802408
159	1400.0	1316.6666666666667		(48.6435001046682, 34.07577977810341, 30.7496336612937)	#30221e	48.6435001046682	34.07577977810341	30.7496336612937	11.152914750991464	93.80361062099237	48.6435001046682	44.74511189803203	13.675069069134738	8.653230361058595	40.54873351475822	36.6184723110739	30.782895122461795	27.839036173490207	0.6283785599303985	1.4555783162668419	0.535260804199862	16.182889412189404	32.32457144093976
160	1408.3333333333333	1325.0		(48.28365082687879, 34.179401297885704, 30.072011722838603)	#30221e	48.28365082687879	34.179401297885704	30.072011722838603	13.532190765198804	96.18096171271748	48.28365082687879	44.75246336170978	13.008384422836416	9.36789262574893	40.269005652082896	36.631768785848855	30.11308561858907	27.55235748761959	0.6284818003060116	1.3846162092358705	0.5794674972576261	16.030454689117658	35.75927025631676
161	1416.6666666666667	1333.3333333333335		(47.92128951224618, 34.11764705882353, 30.63826669457819)	#2f221e	47.92128951224618	34.11764705882353	30.63826669457819	12.079068809728557	91.96686615411498	47.92128951224618	44.6925464949546	13.076641824699253	8.677008655185524	40.18555578815156	36.5234918505338	30.67306049822064	27.79703890807742	0.6276403570097481	1.3918815468786985	0.5367316524618194	15.69359871455997	33.56627200993606
162	1425.0	1341.6666666666667		(47.470588235294116, 33.98220640569395, 30.277580071174377)	#2f211e	47.470588235294116	33.98220640569395	30.277580071174377	12.928370530006944	92.35649366971386	47.470588235294116	44.58510400044533	12.774418455927083	8.867033731816342	39.85058823529412	36.329865160142354	30.314626334519573	27.810793703143588	0.6261314869430261	1.359712803888816	0.5484859882522177	15.550242894832843	34.76545285592569
163	1433.3333333333333	1350.0		(46.80803851789826, 34.08289721582583, 30.220431232991416)	#2e221e	46.80803851789826	34.08289721582583	30.220431232991416	13.971150569795178	90.36567204228943	46.80803851789826	44.565053621186124	12.160546751010305	8.890909277372073	39.54572325727444	36.293807458656055	30.259055892819763	27.75586315611453	0.6258499091815565	1.29437212164953	0.5499628521725846	15.064101867086801	36.17156184786577
164	1441.6666666666667	1358.3333333333335		(47.77266066568976, 34.25350638476031, 30.32865815365292)	#2f221e	47.77266066568976	34.25350638476031	30.32865815365292	13.4998199927997	93.1122650190614	47.77266066568976	44.73725763192089	12.672698252877534	9.073398058134607	40.09292233619426	36.60426998115972	30.367906635963994	27.59918194398478	0.6282682584422834	1.348885675986452	0.5612510171089977	15.586014029566577	35.601904660127985
165	1450.0	1366.6666666666667		(47.44651454888005, 34.13920870839439, 30.030981787732888)	#2f221e	47.44651454888005	34.13920870839439	30.030981787732888	14.153664927759216	93.59930642570991	47.44651454888005	44.65210621620309	12.457098725409343	9.238192196215333	39.83814318610006	36.45053217081851	30.0720640569395	27.614353502840217	0.6270724334300067	1.3259371997781388	0.5714446487582217	15.508820190743362	36.56065465679223
166	1458.3333333333333	1375.0		(47.89889051706092, 34.55243876910195, 31.11325099434792)	#2f221f	47.89889051706092	34.55243876910195	31.11325099434792	12.293321693583582	89.36194621809076	47.89889051706092	44.88817225670637	12.73106573296856	8.521891056547181	40.404362570651045	36.87780176889261	31.147642872095457	27.609093717482107	0.6303876299350007	1.3550983274886947	0.52713658020229	15.320008546891387	33.797468324345694
167	1466.6666666666667	1383.3333333333335		(47.838601632823945, 33.79108226920661, 30.20724303956458)	#2f211e	47.838601632823945	33.79108226920661	30.20724303956458	12.195903829029376	93.9826058418116	47.838601632823945	44.53453812463894	13.23733863597104	8.855110430460943	39.9575989114507	36.238975559974875	30.243081431861	27.922258301304158	0.6254213644095694	1.4089861620581843	0.5477484514473583	15.926082848554753	33.78052182882337
168	1475.0	1391.6666666666667		(47.15700230270044, 34.57672179191962, 30.316097969436886)	#2f221e	47.15700230270044	34.57672179191962	30.316097969436886	15.179554748971404	91.06665808433472	47.15700230270044	44.82203627259225	11.840989440713102	9.22923035157216	39.88893447770567	36.7577636026795	30.358704207661713	27.391366509068977	0.6294588483833552	1.2603583488984287	0.5708902980740648	15.012918564271903	37.93394417722677
169	1483.3333333333333	1400.0		(46.95938873770149, 34.01004814737283, 30.252250366338707)	#2e221e	46.95938873770149	34.01004814737283	30.252250366338707	13.495301340684122	90.72350384486793	46.95938873770149	44.54721511965756	12.3708104238891	8.827780061885694	39.60366548042705	36.2617475612309	30.28982834414905	27.811302940587254	0.625599393953717	1.3167526479484268	0.546057883364426	15.19758702442035	35.51156112066168
170	1491.6666666666667	1408.3333333333335		(47.3217500523341, 34.445886539669246, 30.597655432279673)	#2f221e	47.3217500523341	34.445886539669246	30.597655432279673	13.806060757782468	90.12016933857097	47.3217500523341	44.78111508017455	12.238107014552524	8.868234716004707	39.985413439397114	36.68362140883399	30.63613774335357	27.562427055630483	0.6288841710862983	1.3026276585865102	0.5485602772443828	15.113465859219414	35.92862898188855
171	1500.0	1416.6666666666667		(47.30165375758845, 34.68411136696672, 30.37534017165585)	#2f221e	47.30165375758845	34.68411136696672	30.37534017165585	15.273631225496874	91.2486059479554	47.30165375758845	44.884558290515685	11.836891968875607	9.274353937397883	40.00495289930919	36.8712356060289	30.41842788360896	27.319361330387093	0.6303368771538765	1.259922212808145	0.5736814969477423	15.03747493560536	38.07914648977241
172	1508.3333333333333	1425.0		(47.2495289930919, 34.39648314841951, 30.820180029307096)	#2f221e	47.2495289930919	34.39648314841951	30.820180029307096	13.060662818699601	88.66721161130828	47.2495289930919	44.75318300682474	12.34433319651923	8.591206909675197	39.9792149884865	36.63307056939502	30.855943060498223	27.674899901081965	0.6284919066515278	1.3139344041911476	0.5314242343777837	15.039660841639266	34.83651286654169
173	1516.6666666666667	1433.3333333333335		(47.59242202218966, 34.82604144860791, 30.6070755704417)	#2f221e	47.59242202218966	34.82604144860791	30.6070755704417	14.903314065985517	91.00741591122018	47.59242202218966	44.97756161904704	11.967055209755939	9.193236161770258	40.23777475402972	37.04046021142977	30.649265229223364	27.26237913293782	0.6316429706057031	1.2737768259031572	0.5686638140702885	15.090593146706563	37.53190435806531
174	1525.0	1441.6666666666667		(46.55788151559556, 34.605400879212894, 30.2495289930919)	#2e221e	46.55788151559556	34.605400879212894	30.2495289930919	16.025672293177582	89.32171649273627	46.55788151559556	44.77598214875454	11.355469443372678	9.218778344310085	39.5909420138162	36.67432845928407	30.29308771195311	27.399361608318305	0.6288120866972531	1.2086794596240968	0.5702437707566161	14.626433620021361	39.070933620488134
175	1533.3333333333333	1450.0		(46.71760519154281, 34.396064475612306, 30.256227758007118)	#2e221e	46.71760519154281	34.396064475612306	30.256227758007118	15.089272089119476	89.85159295604248	46.71760519154281	44.69759179457923	11.727205629699423	9.078850265903426	39.605652082897215	36.53260107180238	30.297626125183168	27.539694493044266	0.627711210740537	1.2482471670669943	0.5615882730230591	14.830808273049334	37.74596020633478
176	1541.6666666666667	1458.3333333333335		(47.030353778522084, 34.369897425162236, 30.79275696043542)	#2f221e	47.030353778522084	34.369897425162236	30.79275696043542	13.217992187399284	88.04074083965388	47.030353778522084	44.7196216252646	12.211794826589628	8.561828156657626	39.8580929453632	36.57239338287628	30.828528365082686	27.701238118226854	0.6280205869538121	1.299826981671556	0.529606959867522	14.914182319887889	35.034733863743476
177	1550.0	1466.6666666666667		(47.27129997906636, 34.26501988695834, 30.59263135859326)	#2f221e	47.27129997906636	34.26501988695834	30.59263135859326	13.21108517207621	89.97130394349358	47.27129997906636	44.69487945179468	12.422699660754988	8.726632161429215	39.90361942641826	36.52770378480218	30.629355243876912	27.70240468487954	0.6276731199194239	1.3222757533636742	0.5398012018382867	15.181487929126474	35.087070415469924
178	1558.3333333333333	1475.0		(47.044588653966926, 34.63470797571698, 30.91396273812016)	#2f221e	47.044588653966926	34.63470797571698	30.91396273812016	13.839804817275752	87.43427727248458	47.044588653966926	44.840546105091356	11.949900724503804	8.643016493971656	39.97140046054009	36.79133303747121	30.951170190496125	27.537831279699756	0.6297187914563962	1.271950897519652	0.5346290074623627	14.747944312363083	35.87712436943574
179	1566.6666666666667	1483.3333333333335		(46.07515176889261, 34.37617751727025, 30.765543227967342)	#2e221e	46.07515176889261	34.37617751727025	30.765543227967342	14.150463532693404	84.73005574713427	46.07515176889261	44.628597476428055	11.519583527234477	8.432835230146441	39.386548042704625	36.40816394808457	30.80164957086037	27.7623279046471	0.6267422881377281	1.226147810288767	0.5216278752136352	14.276327071755217	36.20574722487841
180	1575.0	1491.6666666666667		(46.76721791919615, 34.395645802805106, 30.866443374502825)	#2e221e	46.76721791919615	34.395645802805106	30.866443374502825	13.317096290055025	86.69956626247163	46.76721791919615	44.70585724116152	12.027572993191015	8.462067072704771	39.75187565417626	36.54752749842997	30.901735398785846	27.723839358399122	0.6278272866469375	1.2802183563167364	0.5234360623186993	14.706090277483414	35.128519705982725
181	1583.3333333333333	1500.0		(46.7852208499058, 34.418882143604776, 30.827925476240317)	#2e221e	46.7852208499058	34.418882143604776	30.827925476240317	13.502125203337373	86.97426765044095	46.7852208499058	44.71784390815007	11.995001904170522	8.522080260713615	39.76019677621939	36.569181235084784	30.863835042913962	27.69268010857559	0.6279956215604315	1.2767514801586897	0.5271482837592344	14.714140228062904	35.39262386223039
182	1591.6666666666667	1508.3333333333335		(46.231107389575044, 33.89868118065731, 30.62131044588654)	#2e211e	46.231107389575044	33.89868118065731	30.62131044588654	12.597360798197608	86.09999728317469	46.231107389575044	44.42707079958154	12.15607520474249	8.239086144187802	39.28609587607284	36.04631219593887	30.654084153234248	28.064998010656836	0.6239121456347224	1.293896168968435	0.5096431842674759	14.685118483509166	34.12844535646929
183	1600.0	1516.6666666666667		(46.75989114507013, 34.15323424743563, 30.598702114297677)	#2e221e	46.75989114507013	34.15323424743563	30.598702114297677	13.196549312193977	88.13329334025751	46.75989114507013	44.594321574862626	12.204397533840893	8.548149943708738	39.619589700648945	36.34644964203475	30.634247435629057	27.824066880889298	0.6262609340690405	1.2990396116868268	0.5287608699152672	14.900274716398668	35.007996866811595
184	1608.3333333333333	1525.0		(46.50366338706301, 34.40066987649152, 30.75716977182332)	#2e221e	46.50366338706301	34.40066987649152	30.75716977182332	13.88309115805426	86.34493670886074	46.50366338706301	44.68164040885563	11.788563915853423	8.532655713398096	39.602436675737906	36.50380623194473	30.79360477287	27.70580087181995	0.6274871972480077	1.2547781608336466	0.5278024470107002	14.552541108739277	35.89731652788722
185	1616.6666666666667	1533.3333333333335		(46.4653548252041, 34.500523341009, 30.696880887586353)	#2e221e	46.4653548252041	34.500523341009	30.696880887586353	14.473090300825735	86.53675128961773	46.4653548252041	44.72245138527072	11.61294351440928	8.66410265810491	39.60256227758007	36.57750684948713	30.73491731212058	27.61609163521513	0.628060326725201	1.2360850743897074	0.5359333292821364	14.488862341089487	36.725622660164795
186	1625.0	1541.6666666666667		(45.653757588444634, 34.65103621519782, 30.734770776638058)	#2d221e	45.653757588444634	34.65103621519782	30.734770776638058	15.750126283886159	83.33030703202378	45.653757588444634	44.71085670416641	10.870440140898497	8.603494345146267	39.25911660037681	36.55655791500942	30.773933431023654	27.59408361921102	0.627897496670562	1.1570528000535854	0.5321842953396871	13.863137588721434	38.36012712695997
187	1633.3333333333333	1550.0		(46.49235922126858, 34.18484404437932, 31.006070755704418)	#2e221f	46.49235922126858	34.18484404437932	31.006070755704418	12.315823623239341	84.93876466721298	46.49235922126858	44.584686801534936	12.154311010598494	8.112100080467089	39.57977182332007	36.32911464517479	31.037858488591166	27.950790391631678	0.6261256280047109	1.2937083876322895	0.5017882376460145	14.61278357664514	33.720166811330046
188	1641.6666666666667	1558.3333333333335		(45.88988905170609, 34.263554532133135, 30.785011513502198)	#2d221e	45.88988905170609	34.263554532133135	30.785011513502198	13.81756194911025	83.93447558572367	45.88988905170609	44.55964784565413	11.535238041132212	8.29508737041753	39.264749842997695	36.284090039773915	30.81979694368851	27.868137377213497	0.625773993102682	1.2278140812864524	0.5131072387462284	14.208103010199642	35.72023173162172
189	1650.0	1566.6666666666667		(45.444421184844046, 34.65899099853465, 30.339543646640152)	#2d221e	45.444421184844046	34.65899099853465	30.339543646640152	17.157824713121578	84.75724130306604	45.444421184844046	44.69159430451678	10.538244512287243	8.979099758280839	39.079962319447354	36.52177285325518	30.382738120159097	27.49626139364713	0.6276269849109709	1.1216938010371533	0.5554180296917722	13.844812381174084	40.43262093383051
190	1658.3333333333333	1575.0		(45.855348545111994, 34.2507850115135, 30.455097341427674)	#2d221e	45.855348545111994	34.2507850115135	30.455097341427674	14.788152296545999	85.64026185682786	45.855348545111994	44.548522431313174	11.382041209000771	8.61678536345667	39.177883608959604	36.264096460121415	30.49305421812853	27.778282193878386	0.6256177532019274	1.2115077660609888	0.5330064346856448	14.275848559132056	37.12757800093042
191	1666.6666666666667	1583.3333333333335		(46.45174795897007, 34.07871048775382, 30.46158676993929)	#2e221e	46.45174795897007	34.07871048775382	30.46158676993929	13.572560057602919	87.77906714736369	46.45174795897007	44.52949376517219	12.019534062936154	8.579052779823936	39.41807410508687	36.22991690391459	30.497758007117437	27.859629639618028	0.6253505238818998	1.2793626902498376	0.5306724192697736	14.767171214863302	35.51769659099356
192	1675.0	1591.6666666666667		(45.97676365920034, 34.26815993301235, 30.770567301653756)	#2d221e	45.97676365920034	34.26815993301235	30.770567301653756	13.800660792951538	84.3378211636791	45.97676365920034	44.570195509985844	11.584860611147718	8.32809303256713	39.30585723257275	36.30305212476449	30.80554322796734	27.852601739218244	0.6259221193636799	1.2330959220250142	0.5151488621086259	14.267660247525347	35.71149945713865
193	1683.3333333333333	1600.0		(45.795897006489426, 34.011932175005235, 30.489637848021772)	#2d221e	45.795897006489426	34.011932175005235	30.489637848021772	13.807270439563451	85.22807370398642	45.795897006489426	44.43466171907392	11.649551239302781	8.387184389490399	39.08161607703579	36.05989844253716	30.524860791291605	27.970893755265248	0.6240187488111775	1.239981611240341	0.5188040620638181	14.354682374070572	35.75229194601368
194	1691.6666666666667	1608.3333333333335		(45.15072221059242, 34.637429348963785, 30.46723885283651)	#2d221e	45.15072221059242	34.637429348963785	30.46723885283651	17.040331893417733	82.92864594199874	45.15072221059242	44.653828634720064	10.410430851482744	8.781717718105874	38.95490475193636	36.45363766171237	30.50894075779778	27.579863970999607	0.6270966222368145	1.1080892779265812	0.5432086159641414	13.619678285260573	40.149301252444396
195	1700.0	1616.6666666666667		(45.8580699183588, 34.695415532761146, 30.183378689554115)	#2d221e	45.8580699183588	34.695415532761146	30.183378689554115	17.27129463927989	87.16124055070664	45.8580699183588	44.74756427465112	10.72053054153599	9.23775088915898	39.26270881306259	36.62290752773707	30.228499057986184	27.38390605312688	0.6284129999132915	1.141096378837051	0.5714173509330134	14.151530538502309	40.751075932889556
196	1708.3333333333333	1625.0		(45.95980741050869, 34.568767008582796, 30.744190914800082)	#2d221e	45.95980741050869	34.568767008582796	30.744190914800082	15.081516131251306	84.42120245957642	45.95980741050869	44.70389534963846	11.192514903225149	8.582644317665622	39.385461586769935	36.54398418463471	30.78243667573791	27.625574819543505	0.6277997347978594	1.1913345311285375	0.5308945801684487	14.104402622673357	37.48171239165469
197	1716.6666666666667	1633.3333333333335		(45.998953317982, 34.24010885492987, 30.530667783127488)	#2d221e	45.998953317982	34.24010885492987	30.530667783127488	14.388567097926696	85.75005574846293	45.998953317982	44.55828485419178	11.530247686226458	8.555462863717512	39.26005442746494	36.28164020096295	30.56776219384551	27.796640049932506	0.6257548519143827	1.227282906463527	0.529213223462049	14.357665427157022	36.575476172925164
198	1725.0	1641.6666666666667		(45.69290349591794, 34.711743772241995, 31.49214988486498)	#2d221f	45.69290349591794	34.711743772241995	31.49214988486498	13.603195896044937	79.25064711945939	45.69290349591794	44.74642956941433	11.15488385729202	7.890207615155087	39.448593259367804	36.62085532551811	31.52434582373875	27.780707427127425	0.6283970646655651	1.1873290716897742	0.48806268840335437	13.663338174835806	35.27299596764251
199	1733.3333333333333	1650.0		(45.00648942851162, 33.68599539459912, 30.95352731840067)	#2d211e	45.00648942851162	33.68599539459912	30.95352731840067	11.666443222952122	79.6219697110644	45.00648942851162	44.21061693404536	11.695129079851984	7.526172575877665	38.68654385597655	35.660337088130625	30.980851999162656	28.4387502127843	0.6208723729635319	1.2448329298018996	0.46554465990414273	13.907527380389821	32.76251784391458
200	1741.6666666666667	1658.3333333333335		(45.669248482311076, 33.8936571069709, 30.769729956039356)	#2d211e	45.669248482311076	33.8936571069709	30.769729956039356	12.579978925184388	83.1933379781997	45.669248482311076	44.37005607999199	11.828863522734101	7.98778174994581	39.03891145070127	35.94437616705044	30.80096922754867	28.161120197580278	0.6231114586798621	1.2590676626733113	0.4940983083600614	14.273285169302712	34.030325871522535
201	1750.0	1666.6666666666667		(45.63931337659619, 34.33326355453213, 30.72179191961482)	#2d221e	45.63931337659619	34.33326355453213	30.72179191961482	14.525757426923557	83.34849256257483	45.63931337659619	44.56610924400402	11.243769044302908	8.37061019509353	39.15093364036005	36.29570524806363	30.75790663596399	27.81982804345181	0.6258647338343063	1.1967900367639754	0.5177788360786466	14.017469720310727	36.666451204922836
202	1758.3333333333333	1675.0		(45.262507850115135, 34.24199288256228, 30.509943479171028)	#2d221e	45.262507850115135	34.24199288256228	30.509943479171028	15.178579030266917	83.1130242948122	45.262507850115135	44.48641731292538	10.99408956360598	8.452984427774746	38.89563533598493	36.15262173121206	30.54726397320494	27.857797934546067	0.624745579165448	1.1702140804538543	0.5228742393200437	13.868055057173384	37.555468439987386
203	1766.6666666666667	1683.3333333333335		(45.22398995185263, 34.346242411555366, 30.44190914800084)	#2d221e	45.22398995185263	34.346242411555366	30.44190914800084	15.847565638541909	83.35024417339783	45.22398995185263	44.52941436608159	10.808377226025511	8.596512425343661	38.89547205359012	36.22977433117019	30.480952480636386	27.76702844048386	0.62534940883974	1.1504468054018049	0.531752416393621	13.810179004602182	38.49721085211227
204	1775.0	1691.6666666666667		(44.70274230688717, 34.37806154490266, 30.456772032656477)	#2c221e	44.70274230688717	34.37806154490266	30.456772032656477	16.51536302587689	81.26397246482007	44.70274230688717	44.49250408748727	10.401445476319992	8.51713370424283	38.65289721582583	36.163536991835876	30.49598492777894	27.80650868511065	0.6248310588630412	1.107132871989302	0.5268423057967746	13.443646623323852	39.3120353263792
205	1783.3333333333333	1700.0		(44.85011513502198, 34.40066987649152, 30.312748586979275)	#2c221e	44.85011513502198	34.40066987649152	30.312748586979275	16.872057023543807	82.65371133587554	44.85011513502198	44.516424192717395	10.416178917074802	8.707643856259873	38.703313795269	36.20645360058614	30.353627799874396	27.732221498529523	0.6251669811714298	1.1087011036946255	0.5386266467795108	13.576444481526595	39.894711169293686
206	1791.6666666666667	1708.3333333333335		(45.49759263135859, 34.437931756332425, 30.231526062382247)	#2d221e	45.49759263135859	34.437931756332425	30.231526062382247	16.532375284535007	85.5616033716447	45.49759263135859	44.596542227955375	10.799131325923138	8.929906974348988	39.01588444630521	36.35044584885912	30.27359011932175	27.6128288315139	0.6262921198395824	1.1494626691144234	0.5523751234024994	14.013010952863098	39.58767732778083
207	1800.0	1716.6666666666667		(45.18882143604773, 34.261251831693535, 30.902030563114927)	#2d221e	45.18882143604773	34.261251831693535	30.902030563114927	14.107666158715281	80.62019669518732	45.18882143604773	44.49019466437202	11.090186969178683	8.055081858518854	38.94391668411137	36.159395302491106	30.935622775800713	27.972635248244977	0.6247986264495357	1.1804427161626738	0.4982612751059436	13.706808190048484	35.99184784628848
208	1808.3333333333333	1725.0		(45.12769520619636, 33.86602470169562, 30.790035587188612)	#2d211e	45.12769520619636	33.86602470169562	30.790035587188612	12.87234819173321	81.01683868723183	45.12769520619636	44.30388164744817	11.485789803077129	7.853073130195332	38.76904542599958	35.826304766589914	30.820795478333682	28.236044571431766	0.6221821371771947	1.2225507964922986	0.48576566943428184	13.913810584763128	34.36122741307073
209	1816.6666666666667	1733.3333333333335		(44.714883818296, 33.980950387272344, 30.660456353359848)	#2c211e	44.714883818296	33.980950387272344	30.660456353359848	14.1755786588817	80.14957655089115	44.714883818296	44.31450261835745	10.989887295394462	8.003729440242424	38.576478961691436	35.84523773498011	30.69366129369897	28.149473196912776	0.6223312929200666	1.169766789807138	0.49508478083070195	13.59548850604773	36.065151166995236
210	1825.0	1741.6666666666667		(44.87795687670086, 33.87544483985765, 30.419300816411972)	#2c211e	44.87795687670086	33.87544483985765	30.419300816411972	14.342179559570864	82.15519493241038	44.87795687670086	44.281158366951225	11.131196128148558	8.19686378723019	38.575446933221684	35.785820584048565	30.453862256646428	28.13436409812675	0.6218630224924867	1.184807742932419	0.5070314460151292	13.823606735932382	36.367433679192956
211	1833.3333333333333	1750.0		(44.904123927150934, 34.568976344986396, 30.862884655641615)	#2c221e	44.904123927150934	34.568976344986396	30.862884655641615	15.836600819977651	79.7369083526412	44.904123927150934	44.60106827054112	10.491393249468628	8.283253830408233	38.89198032237807	36.35859165794432	30.899945572535064	27.771118956155814	0.6263556813774035	1.1167069390400601	0.5123752542875213	13.367184682421671	38.29209746176152
212	1841.6666666666667	1758.3333333333335		(44.65857232572744, 34.17584257902449, 30.616705045007325)	#2c221e	44.65857232572744	34.17584257902449	30.616705045007325	15.207966844569006	80.17892131587088	44.65857232572744	44.39734270496161	10.689171800914444	8.189696011901937	38.600552648105506	35.99313763031191	30.652296420347497	28.001319772883278	0.6234946587519246	1.1377585453940608	0.5065880706481921	13.465864790529682	37.458162452301956
213	1850.0	1766.6666666666667		(44.95897006489429, 34.58593259367804, 30.648524178354617)	#2c221e	44.95897006489429	34.58593259367804	30.648524178354617	16.508535568525897	81.16653241389587	44.95897006489429	44.61284593733474	10.415612490175475	8.524122331258488	38.881239271509315	36.37979438350429	30.687898262507847	27.68950080735668	0.6265210811939462	1.1086408130512477	0.5272745996293169	13.45903581478848	39.29684503508014
214	1858.3333333333333	1775.0		(44.371153443583836, 34.5338078291815, 30.402972576931127)	#2c221e	44.371153443583836	34.5338078291815	30.402972576931127	17.743907921949486	80.27481470647902	44.371153443583836	44.5299922993128	9.947357081004583	8.635928962548844	38.52794012978857	36.23081210383086	30.44428092945363	27.725244596902854	0.6253575250525767	1.0587995715468688	0.5341905957235238	13.17304755716011	40.96331175670373
215	1866.6666666666667	1783.3333333333335		(44.79108226920661, 34.50198869583421, 30.898890517060916)	#2c221e	44.79108226920661	34.50198869583421	30.898890517060916	15.561683468197652	79.08960260227043	44.79108226920661	44.55990299210362	10.508158552266833	8.175995842291794	38.82302491103203	36.284548651873564	30.934921498848652	27.841818398417306	0.6257775762551583	1.1184914427303407	0.5057406225279849	13.31421436558505	37.8851186478091
216	1875.0	1791.6666666666667		(45.23382876282186, 34.138580699183585, 30.489428511618172)	#2d221e	45.23382876282186	34.138580699183585	30.489428511618172	14.849646477553433	83.11969530085801	45.23382876282186	44.436571025544836	11.091969151725445	8.389368070906912	38.84542181285326	36.063316261251835	30.525920033493826	27.929041011114624	0.6240455621813931	1.180632412189625	0.5189391375237734	13.907310174580175	37.101898229872525
217	1883.3333333333333	1800.0		(45.07724513292862, 34.32823948084572, 31.560393552438768)	#2d221f	45.07724513292862	34.32823948084572	31.560393552438768	12.286201022146502	76.46423695282678	45.07724513292862	44.51342394954582	11.217336459330763	7.423260594663272	39.041683064684946	36.20106880887586	31.58807201172284	28.14824815368992	0.6251248472174933	1.1939765447564523	0.45917885805579367	13.4511499544876	33.49526719733812
218	1891.6666666666667	1808.3333333333335		(44.47142558090852, 34.638476030981785, 30.543646640150723)	#2c221e	44.47142558090852	34.638476030981785	30.543646640150723	17.64026873882132	79.86214931274714	44.47142558090852	44.58800550699082	9.954157037896483	8.589113714264297	38.63765543227967	36.335085076407786	30.584594934059034	27.682343057824255	0.6261722342878722	1.0595233609298225	0.5312947560890711	13.147551739075496	40.789825644001034
219	1900.0	1816.6666666666667		(44.544483985765126, 34.34247435629056, 31.119949759263136)	#2c221f	44.544483985765126	34.34247435629056	31.119949759263136	14.402844267024278	76.85028361428458	44.544483985765126	44.46468551642146	10.62433187623213	7.787063376006509	38.69695415532762	36.11366856395227	31.15217500523341	28.05154832706095	0.6244403883990699	1.1308569650130906	0.4816825198314297	13.17250104719161	36.23940989141493
220	1908.3333333333333	1825.0		(44.91856813899937, 34.23550345405066, 30.995394599120786)	#2c221e	44.91856813899937	34.23550345405066	30.995394599120786	13.96280314534438	79.04101577063604	44.91856813899937	44.45239066695105	10.96961173925176	7.894416363326084	38.82218337868955	36.091643054218125	31.027795687670086	28.04866715220419	0.6242677255208904	1.167608653733209	0.48832302793399035	13.514961761968868	35.741143537313526
221	1916.6666666666667	1833.3333333333335		(44.40632195938874, 34.304793803642454, 31.06133556625497)	#2c221f	44.40632195938874	34.304793803642454	31.06133556625497	14.582816985364476	76.63259148914106	44.40632195938874	44.433591793422835	10.545325330013068	7.793774570614143	38.605850952480644	36.05798328030144	31.093770148628845	28.075842619676845	0.6240037232964041	1.1224474853286948	0.482097652593755	13.112848980041175	36.467139022928784
222	1925.0	1841.6666666666667		(44.63973204940339, 33.994766589909986, 31.15763031191124)	#2c211f	44.63973204940339	33.994766589909986	31.15763031191124	12.626234395379173	77.0151563467202	44.63973204940339	44.31630278013027	11.13866028521443	7.496329055358608	38.64337240946201	35.84844736864141	31.186001674691227	28.307837193613757	0.6223565735152974	1.1856022299744493	0.46369863638152015	13.42626911154498	33.94059151438796
223	1933.3333333333333	1850.0		(44.86518735608122, 33.820808038517896, 31.26313585932594)	#2c211f	44.86518735608122	33.820808038517896	31.26313585932594	11.282145990119565	77.30989963652651	44.86518735608122	44.259995438688975	11.562833993160881	7.293425769097405	38.72101946828553	35.74814379108227	31.288712581117856	28.45318738045212	0.6215658206346469	1.2307514024207442	0.45114769625311246	13.670888391129923	32.24227594357367
224	1941.6666666666667	1858.3333333333335		(44.94347917102784, 34.113460330751515, 31.12560184216035)	#2c221f	44.94347917102784	34.113460330751515	31.12560184216035	12.973881953702579	78.39977642702439	44.94347917102784	44.40022328638636	11.195437503751904	7.672509985688936	38.82259786476868	35.99828782918149	31.155480427046264	28.178086513982006	0.6235351122345657	1.1916456135758982	0.4745966181199555	13.572222750195014	34.4238043613933
225	1950.0	1866.6666666666667		(44.195938873770146, 34.236968808875865, 30.494452585304586)	#2c221e	44.195938873770146	34.236968808875865	30.494452585304586	16.3888040090448	79.05429984274642	44.195938873770146	44.37859177138593	10.225479259629633	8.283171091808693	38.3683608959598	35.95962479380364	30.5318777475403	27.975202155449427	0.6232313297727841	1.0884029768703003	0.5123701363457261	13.159458553652236	39.0092754873855
226	1958.3333333333333	1875.0		(44.45970274230689, 34.44860791291605, 31.100900146535484)	#2c221f	44.45970274230689	34.44860791291605	31.100900146535484	15.035963331505112	76.61982541057706	44.45970274230689	44.50429368526807	10.424511178959317	7.873727038054779	38.684502826041445	36.18468523131673	31.13437722419929	27.97992569163252	0.6249966262325573	1.1095879920652247	0.48704325328094195	13.06392019227164	37.064079105082854
227	1966.6666666666667	1883.3333333333335		(44.96734352103831, 34.37743353569186, 31.348963784802176)	#2c221f	44.96734352103831	34.37743353569186	31.348963784802176	13.34286373068942	77.22686200298871	44.96734352103831	44.52360137805964	10.985457482632743	7.6548327164694285	38.96079547833369	36.219337272346664	31.379248482311073	28.053405221859514	0.6252677740669753	1.1692952792525306	0.4735031594988755	13.389426426096918	34.869366391312596
228	1975.0	1891.6666666666667		(44.284069499686, 33.794850324471426, 30.575884446305214)	#2c211e	44.284069499686	33.794850324471426	30.575884446305214	14.089243173905071	78.93554562858967	44.284069499686	44.18616545576394	10.872464830121997	7.871759073720175	38.29077454469333	35.61690983462424	30.608074105086875	28.304117819950637	0.6205289883107981	1.1572683085615136	0.48692152138101275	13.422931214788209	35.904865267284315
229	1983.3333333333333	1900.0		(45.045216663177726, 34.31379526899728, 30.894075779778102)	#2d221e	45.045216663177726	34.31379526899728	30.894075779778102	14.499408284023687	80.10930333068441	45.045216663177726	44.49977760777368	10.919298869150884	8.07922633485253	38.88824785430186	36.176583294954995	30.928272974670293	27.94664671208293	0.6249332046396261	1.1622533372534352	0.4997547742132258	13.583261241823129	36.497864515339415
230	1991.6666666666667	1908.3333333333335		(44.00355871886121, 34.287209545740005, 31.19970692903496)	#2c221f	44.00355871886121	34.287209545740005	31.19970692903496	14.468314694918584	74.1981399110392	44.00355871886121	44.38657574583129	10.337520185175864	7.571530384044001	38.43072011722838	35.973891706091685	31.230581955202013	28.17993474556798	0.6233434528215749	1.1003286454672985	0.4683503470132151	12.813758072299473	36.220239965148416
231	2000.0	1916.6666666666667		(44.63994138580699, 34.119112413648736, 31.39627381201591)	#2c221f	44.63994138580699	34.119112413648736	31.39627381201591	12.335730656761255	75.65277028769725	44.63994138580699	44.37434620502994	11.090333864666292	7.352061128138998	38.72975088967972	35.95203974251623	31.423502198032235	28.294373359289168	0.6231717071065374	1.1804583517609615	0.4547746896562225	13.305950099923583	33.54139857007858
232	2008.3333333333333	1925.0		(44.579024492359224, 34.49633661293699, 31.08687460749424)	#2c221f	44.579024492359224	34.49633661293699	31.08687460749424	15.161981009123085	77.17751251443977	44.579024492359224	44.5375735523336	10.445626108920191	7.944952622578894	38.75496127276533	36.24442730584049	31.12096922754867	27.92790193703362	0.6254639924778126	1.1118354713317031	0.49144903725539274	13.123771446591807	37.25665135317659
233	2016.6666666666667	1933.3333333333335		(44.29956039355244, 34.41595143395436, 30.894913125392506)	#2c221e	44.29956039355244	34.41595143395436	30.894913125392506	15.760377299559595	77.16069918107543	44.29956039355244	44.47247358631818	10.258004088486983	8.030231213669591	38.55471216244505	36.12762507431442	30.930123508478125	27.958725324318095	0.6245497602597883	1.0918649290831708	0.4967240947014138	13.027327478205537	38.054759354773395
234	2025.0	1941.6666666666667		(44.56625497173959, 34.279045425999584, 31.20808038517898)	#2c221f	44.56625497173959	34.279045425999584	31.20808038517898	13.793643828746958	76.43304382952941	44.56625497173959	44.43858883321349	10.756982396350146	7.652750968355071	38.70558509524807	36.06692854092527	31.23879003558719	28.122918008702477	0.6240738992895878	1.1449763248312506	0.47337438930285175	13.201411578276257	35.42887335561671
235	2033.3333333333333	1950.0		(44.14925685576722, 34.30332844881725, 30.797571697718233)	#2c221e	44.14925685576722	34.30332844881725	30.797571697718233	15.754221476615282	77.11748640357325	44.14925685576722	44.40593216797512	10.244608396927536	8.016722082019445	38.42668201800293	36.008496204730996	30.832629265229222	28.025876504578086	0.6236152849872842	1.0904390877900296	0.49588846357068145	13.008452411672048	38.04427623381272
236	2041.6666666666667	1958.3333333333335		(44.43269834624241, 34.16579443165166, 30.205987021142978)	#2c221e	44.43269834624241	34.16579443165166	30.205987021142978	16.700166271832362	81.6473345739794	44.43269834624241	44.36796189820656	10.356464085125639	8.565274392998035	38.40461586769939	35.940635664643075	30.245585095248064	27.911448825685444	0.6230820490107666	1.1023450396699908	0.5298201328859281	13.439504223513794	39.592320594358675
237	2050.0	1966.6666666666667		(43.90182122671133, 34.205777684739374, 31.21142976763659)	#2b221f	43.90182122671133	34.205777684739374	31.21142976763659	14.157236646761891	73.71106099113577	43.90182122671133	44.33951801313946	10.369480205342786	7.479277917963234	38.35796943688507	35.88985659200335	31.24137324680762	28.254039561878304	0.6226825969414987	1.1037304792794158	0.46264390824717594	12.78537124619885	35.802082394333944
238	2058.3333333333335	1975.0000000000002		(45.119321750052336, 34.213104458865395, 31.593678040611263)	#2d221f	45.119321750052336	34.213104458865395	31.593678040611263	11.619822943106534	76.44261952815089	45.119321750052336	44.46561454569885	11.403858598270977	7.308321058269051	39.03326564789617	36.115333230060706	31.619872304793805	28.24210136079324	0.6244534352337898	1.213830015300003	0.4520690705986614	13.544723977257629	32.6543432523361
239	2066.6666666666665	1983.3333333333333		(43.93154699602261, 34.34854511199497, 31.109482939083108)	#2b221f	43.93154699602261	34.34854511199497	31.109482939083108	15.156977028946443	74.42547686325712	43.93154699602261	44.40678296279634	10.169845203916672	7.697865332007248	38.39640360058614	36.01001772451329	31.141873560812225	28.11728131728944	0.6236272331354031	1.0824812718513075	0.47616501772274217	12.754719994627322	37.123187507155265
240	2075.0	1991.6666666666667		(44.70148628846557, 34.006070755704414, 31.72870002093364)	#2c221f	44.70148628846557	34.006070755704414	31.72870002093364	10.532991237837036	74.00336706643753	44.70148628846557	44.33098360836891	11.421011873858744	6.941893509156383	38.79135021980323	35.87462999162654	31.751473728281347	28.4873669554959	0.622562743917289	1.2156558149264822	0.42940304918986155	13.365230926373474	31.291975991238484
241	2083.3333333333335	2000.0000000000002		(44.19656688298095, 34.179401297885704, 31.32551810759891)	#2c221f	44.19656688298095	34.179401297885704	31.32551810759891	13.303732617711649	74.26181871574931	44.19656688298095	44.357415528524996	10.665667472048778	7.394188511346444	38.51703579652502	35.92180231316726	31.354056939501778	28.275076694574864	0.6229339409312048	1.1352567378154441	0.4573805531399833	12.978077144386495	34.7324132354611
242	2091.6666666666665	2008.3333333333333		(43.93887377014863, 34.53192380154909, 30.68829809503873)	#2b221e	43.93887377014863	34.53192380154909	30.68829809503873	17.404341369395556	76.89994092312384	43.93887377014863	44.48819757100881	9.763011038261716	8.268739950293092	38.37260414486079	36.15581399623195	30.726734352103833	27.864246094208752	0.6247705802429583	1.0391777253134373	0.5114774726709066	12.79407850916951	40.26278676375659
243	2100.0	2016.6666666666667		(44.24827297467029, 34.446095876072846, 31.522712999790663)	#2c221f	44.24827297467029	34.446095876072846	31.522712999790663	13.783517025826606	73.33659768940362	44.24827297467029	44.48479430198913	10.46177272066523	7.410856492898565	38.664486079129155	36.14971159723676	31.551946828553483	28.14049075480156	0.6247227863902909	1.1135541213669198	0.45841158049482256	12.82066622360913	35.31279670650871
244	2108.3333333333335	2025.0000000000002		(44.11052962110111, 34.39794850324471, 30.852627171865187)	#2c221e	44.11052962110111	34.39794850324471	30.852627171865187	16.04471602482118	76.64304087017597	44.11052962110111	44.44538522535007	10.124700867004343	8.027149729198957	38.44804898471845	36.07909721791919	30.88808038517898	27.981731211894406	0.6241693445108053	1.0776760955425353	0.49653348405231984	12.920708201228653	38.40837773690917
245	2116.6666666666665	2033.3333333333333		(43.85890726397321, 34.412811387900355, 31.32530877119531)	#2b221f	43.85890726397321	34.412811387900355	31.32530877119531	14.780284936448812	72.87157421461097	43.85890726397321	44.43006276875087	10.134061298375519	7.517256591980104	38.42389784383504	36.05166682227339	31.356183797362362	28.149096766928256	0.6239541633926009	1.078672422571372	0.46499314601717645	12.617778927723405	36.56733078283378
246	2125.0	2041.6666666666667		(44.67196985555788, 34.37199078919824, 31.633661293698975)	#2c221f	44.67196985555788	34.37199078919824	31.633661293698975	12.601310127801687	74.4262832828799	44.67196985555788	44.49369319328914	10.906084205692556	7.314674339902128	38.87131463261461	36.16566964203475	31.66104458865397	28.18245244790589	0.6248477580858097	1.160846764643859	0.45246206402358313	13.13191278529062	33.849625620367085
247	2133.3333333333335	2050.0		(44.87439815783965, 33.88277161398367, 32.13209127067197)	#2c2120	44.87439815783965	33.88277161398367	32.13209127067197	8.243469689502207	72.40850885172486	44.87439815783965	44.294367244720554	11.875198456417714	6.474703808594118	38.91853255181076	35.80935003140046	32.149598074105086	28.712084444323295	0.6220485215389502	1.2639995664475856	0.40050420743913084	13.525610070837057	28.600503681818658
248	2141.6666666666665	2058.333333333333		(43.955830018840274, 34.361733305421815, 31.319656688298096)	#2b221f	43.955830018840274	34.361733305421815	31.319656688298096	14.44461010884152	73.30595731913493	43.955830018840274	44.41642458602101	10.26449313270017	7.50001826664386	38.45442537157212	36.02726332635545	31.350077454469332	28.17109390788045	0.6237626353963498	1.0925556248304655	0.46392683904307114	12.712595851014873	36.15470123266317
249	2150.0	2066.6666666666665		(43.70106761565836, 34.595352731840066, 31.06133556625497)	#2b221f	43.70106761565836	34.595352731840066	31.06133556625497	16.775753560781716	73.75407166123777	43.70106761565836	44.49567517400469	9.678479191222056	7.897812178577079	38.35034959179401	36.16922449235922	31.09667573791082	27.963513582080438	0.6248755920577235	1.0301801310078533	0.4885330820671082	12.491933263630525	39.215060479576096
250	2158.3333333333335	2075.0		(44.03914590747331, 34.463680133975295, 31.425999581327194)	#2c221f	44.03914590747331	34.463680133975295	31.425999581327194	14.450068876238507	73.03393939393939	44.03914590747331	44.471544410364324	10.246573010146864	7.485920071555407	38.548122252459706	36.125959767636594	31.456376386853673	28.122479860673998	0.6245367113652155	1.0906482017906571	0.46305477035589376	12.68980920936112	36.151039604158974
251	2166.6666666666665	2083.333333333333		(44.22503663387063, 34.42139418044798, 31.34666108436257)	#2c221f	44.22503663387063	34.42139418044798	31.34666108436257	14.325097529258796	74.25625878644155	44.22503663387063	44.47026139099691	10.397519660890975	7.5647573344762575	38.610232363407995	36.1236603726188	31.377408415323423	28.104446183545747	0.6245186932660699	1.1067150070569018	0.46793138810339213	12.858225718509017	36.037913675524074
252	2175.0	2091.6666666666665		(43.86811806573163, 34.444839857651246, 31.106552229432697)	#2b221f	43.86811806573163	34.444839857651246	31.106552229432697	15.69535120238838	74.18141994101872	43.86811806573163	44.44420920580079	10.004262374269379	7.764394622111248	38.39458865396692	36.076991404647266	31.139935105714883	28.057534463276603	0.624152829064995	1.064856587459424	0.4802803041346431	12.66377074575705	37.815348312304955
253	2183.3333333333335	2100.0		(44.38538831902868, 34.42558090851999, 31.30374712162445)	#2c221f	44.38538831902868	34.42558090851999	31.30374712162445	14.318541870029277	75.1557805771852	44.38538831902868	44.48773411475756	10.488917038539046	7.638500560128536	38.681519782290145	36.15498293280301	31.334965459493407	28.068742391823196	0.6247640716890761	1.1164433704308354	0.47249290520393794	12.975518157223574	36.063789049570794
254	2191.6666666666665	2108.333333333333		(43.09189868118066, 33.9997906635964, 31.19677621938455)	#2b211f	43.09189868118066	33.9997906635964	31.19677621938455	14.13864104323954	70.39040563517125	43.09189868118066	44.164818354928826	10.02838062178829	7.1951417933844075	37.89432070337031	35.579024975926316	31.22480636382667	28.49873209416257	0.6202292000230398	1.0674237407174738	0.44506816783597425	12.342547683617264	35.658604904154835
255	2200.0	2116.6666666666665		(44.144442118484406, 34.14716349173121, 31.754448398576514)	#2c221f	44.144442118484406	34.14716349173121	31.754448398576514	11.587003902884078	71.5706949041626	44.144442118484406	44.34012927099144	10.857904032915533	6.930253064768211	38.56728700020934	35.89094732886749	31.77837554950806	28.448000666862225	0.6226911811490798	1.1557184530855276	0.4286830090008824	12.881090308267098	32.54878878283149
256	2208.3333333333335	2125.0		(44.069918358802596, 34.230060707557044, 31.20724303956458)	#2c221f	44.069918358802596	34.230060707557044	31.20724303956458	14.10041500528928	74.42678199903098	44.069918358802596	44.36720721841249	10.459277829624192	7.531037957388831	38.44702742306887	35.93928776428721	31.237471216244508	28.215068701257835	0.6230714506552795	1.113288564441216	0.4658456166465086	12.888484217816286	35.75517851453127
257	2216.6666666666665	2133.333333333333		(43.70232363407997, 34.455516014234874, 31.028051078082477)	#2b221f	43.70232363407997	34.455516014234874	31.028051078082477	16.225617309439258	73.95349338493817	43.70232363407997	44.4321986193532	9.835938482065764	7.82387991346063	38.30095876072849	36.05548960644756	31.062325727444	28.048091180001613	0.6239841582382676	1.0469401435743826	0.48395987159756665	12.568165447798453	38.500075531851735
258	2225.0	2141.6666666666665		(43.74774963366129, 34.556206824366754, 31.180029307096504)	#2b221f	43.74774963366129	34.556206824366754	31.180029307096504	16.118329002598426	73.25562366316876	43.74774963366129	44.48325147875177	9.813047635104766	7.755517687224234	38.38482729746703	36.146945388319025	31.213791082269204	28.01945343082364	0.6247011197321243	1.0445036351875538	0.4797312056929981	12.507755933247305	38.32027406850049
259	2233.3333333333335	2150.0		(43.69688088758635, 34.170818505338076, 31.33933431023655)	#2b221f	43.69688088758635	34.170818505338076	31.33933431023655	13.747797804580559	72.11440068985343	43.69688088758635	44.304017608037846	10.320985374979719	7.288156052538919	38.272292233619424	35.82654708813062	31.367649152187564	28.34545100426539	0.6221840465415012	1.0985686754764032	0.4508217286542728	12.63487070597499	35.22779806532364
260	2241.6666666666665	2158.333333333333		(44.519363617333056, 34.31023655013607, 31.360477287000208)	#2c221f	44.519363617333056	34.31023655013607	31.360477287000208	13.449888641425389	75.37205704639607	44.519363617333056	44.44901082117838	10.752170449466192	7.515211645821229	38.72275696043542	36.08558982625078	31.389974879631566	28.154722703849092	0.6242202606128966	1.1444641398098878	0.4648666522709253	13.11821540667255	34.95156001430918
261	2250.0	2166.6666666666665		(43.669039145907476, 34.34875444839858, 31.18924010885493)	#2b221f	43.669039145907476	34.34875444839858	31.18924010885493	15.190217391304367	72.87425637682342	43.669039145907476	44.38136478986567	10.014655242217785	7.572590366176013	38.28379108226921	35.96457959388738	31.220835252250364	28.17562139966921	0.6232702726938104	1.0659628073368554	0.4684159140748493	12.555375122806245	37.09478096457309
262	2258.3333333333335	2175.0		(44.02616705045007, 34.231107389575044, 31.298723047938037)	#2c221f	44.02616705045007	34.231107389575044	31.298723047938037	13.823911577493039	73.71748298963924	44.02616705045007	44.36389247842466	10.466953318329807	7.43209431466828	38.44420975507641	35.9333678522085	31.328046891354408	28.2489479530468	0.6230249000612204	1.1141055456842477	0.4597252833648014	12.837177948062415	35.37678058847863
263	2266.6666666666665	2183.333333333333		(44.12434582373875, 33.936571069709025, 31.598911450701276)	#2c211f	44.12434582373875	33.936571069709025	31.598911450701276	11.197981080990754	72.38601967909975	44.12434582373875	44.24117086278636	11.03543689962011	6.918880462141286	38.46104877538204	35.71465224617962	31.622288046891356	28.554809827809134	0.6213014574585319	1.1746151028862313	0.42797953663577265	13.025044123337837	32.0864506082316
264	2275.0	2191.6666666666665		(44.02784174167888, 34.65124555160142, 31.21122043123299)	#2c221f	44.02784174167888	34.65124555160142	31.21122043123299	16.104205798284998	74.23117520361733	44.02784174167888	44.55406398267371	9.9134896315205	7.844809261800833	38.55777266066569	36.27405431232991	31.245620682436673	27.926869002649106	0.625695576050413	1.0551947104052488	0.4852544933002744	12.6419266343505	38.355510135654335
265	2283.3333333333335	2200.0		(43.94954992673226, 34.13481264391878, 31.44944525853046)	#2b221f	43.94954992673226	34.13481264391878	31.44944525853046	12.889655518898728	72.52694727716995	43.94954992673226	44.313349154959674	10.597369609479546	7.192743410090241	38.40696043541972	35.843181245551605	31.476298932384342	28.377000426344193	0.6223150942418628	1.1279870935232974	0.4449198116132401	12.807802325274904	34.16588076420287
266	2291.6666666666665	2208.333333333333		(43.75842579024492, 34.13962738120159, 31.79987439815784)	#2b221f	43.75842579024492	34.13962738120159	31.79987439815784	11.739313097363729	69.68784982347368	43.75842579024492	44.29865745855311	10.608854127179768	6.81304184754683	38.38488800502407	35.81699456144024	31.823271927988277	28.51370084496758	0.6221087712126138	1.129209508916793	0.4214327027252633	12.608145189051541	32.70871341615169
267	2300.0	2216.6666666666665		(43.23927150931547, 34.31735398785849, 31.312329914172075)	#2b221f	43.23927150931547	34.31735398785849	31.312329914172075	15.117156647652477	70.33814402044986	43.23927150931547	44.325204861738044	9.795391616909455	7.350654926772904	38.08808875863513	35.86432232572744	31.342380154908938	28.29349710016596	0.6224815900139447	1.0426243234921773	0.45468770659409696	12.246706691233804	36.88528498056829
268	2308.3333333333335	2225.0		(44.27569604354197, 33.51727025329705, 31.69960226083316)	#2c211f	44.27569604354197	33.51727025329705	31.69960226083316	8.672015447100339	72.43034443630172	44.27569604354197	44.06479299726593	11.711944863336154	6.51729584615246	38.42536529202428	35.401867054636796	31.717778940757796	28.89959473129574	0.6188244926139274	1.2466228066710292	0.4031388129361235	13.403163717126723	29.094438145486333
269	2316.6666666666665	2233.333333333333		(44.22231526062382, 34.25769311283232, 31.801339752983043)	#2c221f	44.22231526062382	34.25769311283232	31.801339752983043	11.865509395803485	71.62331360946746	44.22231526062382	44.39839627736209	10.79817359411306	6.982327729448445	38.6490872932803	35.995021258111784	31.825903286581536	28.373064319717447	0.6235094546096107	1.1493607278629019	0.431904179099464	12.858983377002446	32.88756440643031
270	2325.0	2241.6666666666665		(43.36445467866862, 34.16537575884446, 30.70399832530877)	#2b221e	43.36445467866862	34.16537575884446	30.70399832530877	16.40404107210767	74.4484484822739	43.36445467866862	44.2647141477906	9.802185611777926	7.87105261640948	37.98064894285116	35.75654231316726	30.73861209964413	28.193595013600348	0.6216320878871855	1.0433474782756287	0.48687782221983505	12.57124942310957	38.76410032533328
271	2333.3333333333335	2250.0		(43.10110948293908, 34.38894703788989, 31.03851789826251)	#2b221f	43.10110948293908	34.38894703788989	31.03851789826251	16.665220484875846	71.3661641427142	43.10110948293908	44.34246944075832	9.483999619401995	7.6591478535762425	37.98782080803852	35.89512336403601	31.07202218965878	28.17973776151901	0.6227240453535868	1.0094796690016272	0.4737700799045104	12.190520687146991	38.923866461091
272	2341.6666666666665	2258.333333333333		(42.686832740213525, 34.329704835670924, 31.5706510362152)	#2a221f	42.686832740213525	34.329704835670924	31.5706510362152	14.892094459719027	66.40516882034181	42.686832740213525	44.277517628729406	9.491812872987948	7.006126814106639	37.87288674900565	35.77933701904961	31.59824157420976	28.445216931935352	0.6218118937379956	1.0103113139784614	0.4333763133963495	11.7974711082996	36.431893342448674
273	2350.0	2266.6666666666665		(42.020096294745656, 34.2160351685158, 30.02491103202847)	#2a221e	42.020096294745656	34.2160351685158	30.02491103202847	20.964032041325616	72.79308025706172	42.020096294745656	44.14990169320873	8.441726012816064	8.377861815188703	37.20180029307096	35.55256821645384	30.066822273393345	28.17214904873831	0.6200197176904891	0.8985397641504036	0.5182273978113103	11.893330343930263	44.78244821225233
274	2358.3333333333335	2275.0		(42.66799246388947, 34.18924010885493, 30.465354825204102)	#2a221e	42.66799246388947	34.18924010885493	30.465354825204102	18.31023124957114	72.92756040721207	42.66799246388947	44.2048773103976	9.154279727505099	8.014307155192245	37.59905170609169	35.65014001256018	30.50259367804061	28.207137298339525	0.6207917684843088	0.9743841881188139	0.4957390840185748	12.166756203161812	41.20120846058381
275	2366.6666666666665	2283.333333333333		(43.80301444421185, 34.206196357546574, 31.268787942223152)	#2b221f	43.80301444421185	34.206196357546574	31.268787942223152	14.061059523014215	72.96821459805875	43.80301444421185	44.330249592235404	10.322880362563236	7.404829623527698	38.32115553694787	35.87332060288884	31.298162026376385	28.28425794797694	0.6225524357521873	1.0987703785041698	0.45803877787526265	12.704068668472594	35.65270798394798
276	2375.0	2291.6666666666665		(42.95897006489429, 34.07473309608541, 30.845509734142766)	#2a221e	42.95897006489429	34.07473309608541	30.845509734142766	15.994884733695093	71.90424676558733	42.95897006489429	44.18376583460324	9.680705932570199	7.586752388776441	37.782164538413234	35.61264986811807	30.877801967762192	28.354199442708964	0.62049528919987	1.0304171460025056	0.469291930925194	12.299385316409307	38.08573729894308
277	2383.3333333333335	2300.0		(43.787523550345405, 34.10969227548671, 31.12895122461796)	#2b221f	43.787523550345405	34.10969227548671	31.12895122461796	14.128328096576821	73.71816630253427	43.787523550345405	44.28389398884256	10.368621411071977	7.468558943252357	38.25568138999372	35.79069279882772	31.15875863512665	28.31020141725128	0.6219014402340381	1.1036390689682574	0.46198086718799397	12.778406890335548	35.76535489034324
278	2391.6666666666665	2308.333333333333		(43.17249319656688, 34.23948084571907, 31.034331170190494)	#2b221f	43.17249319656688	34.23948084571907	31.034331170190494	15.843336092715246	71.69452323805369	43.17249319656688	44.28141930380761	9.718299103029238	7.559720263929426	37.97562696252878	35.78628530039774	31.066382666945778	28.26976774628591	0.6218666869626175	1.0344185739648262	0.46761981123334356	12.312380270475895	37.87881553443185
279	2400.0	2316.6666666666665		(42.94054846137743, 34.480427046263344, 31.294117647058822)	#2a221f	42.94054846137743	34.480427046263344	31.294117647058822	16.415206255055274	69.16166569978598	42.94054846137743	44.36970230897883	9.36851806670097	7.44423592616239	37.988624659828346	35.94374426418254	31.325980741050866	28.219332326379664	0.6231064904920453	0.9971877790527983	0.4604763241277824	11.966026044199857	38.47069684435718
280	2408.3333333333335	2325.0		(41.93133765961901, 34.64705882352941, 30.816621310445885)	#29221e	41.93133765961901	34.64705882352941	30.816621310445885	20.67765326301912	67.59270815652054	41.93133765961901	44.34264692519034	8.205606479558424	7.88444289818373	37.45026795059661	35.895440098388114	30.85492568557672	28.137379874061672	0.6227265378585124	0.8734071325768935	0.48770610168217343	11.379649270170459	43.85650602437227
281	2416.6666666666665	2333.333333333333		(42.54888005024074, 34.23215407159305, 30.693322168725143)	#2a221e	42.54888005024074	34.23215407159305	30.693322168725143	17.909736200868732	71.0516294721927	42.54888005024074	44.21399937849153	9.116226889638979	7.793926010921526	37.59958342055684	35.66634728490685	30.72871048775382	28.2632535469947	0.6209198743660309	0.9703338330244212	0.48210702020068746	11.993784864132586	40.52881595065073
282	2425.0	2341.6666666666665		(43.70169562486917, 34.12141511408834, 31.04312329914172)	#2b221f	43.70169562486917	34.12141511408834	31.04312329914172	14.590706135273708	73.86294506210393	43.70169562486917	44.280200731251554	10.25360006054532	7.549840082032833	38.200094201381624	35.78411511408834	31.073906217291185	28.285125027599772	0.621849573923104	1.0913961630722857	0.4670086551809852	12.73327921102355	36.364630299306626
283	2433.3333333333335	2350.0		(42.47707766380574, 34.30688716767846, 30.209964412811388)	#2a221e	42.47707766380574	34.30688716767846	30.209964412811388	20.03856655290103	73.6423984663378	42.47707766380574	44.23811391833053	8.753167843290166	8.335768552636758	37.49089595980741	35.70921549089387	30.25093364036006	28.090299046402627	0.6212585272193737	0.9316897228763701	0.5156236449207893	12.087306757749507	43.60082201474314
284	2441.6666666666665	2358.333333333333		(43.6435001046682, 34.8919824157421, 30.973832949549926)	#2b221e	43.6435001046682	34.8919824157421	30.973832949549926	18.55525998380782	74.02626088207784	43.6435001046682	44.623559476078334	9.235916013676682	8.204834831570906	38.39659619007746	36.39908857232573	31.013014444211848	27.75075391218204	0.6266715369144013	0.9830735780861459	0.5075245090015631	12.354005796706126	41.616664097330265
285	2450.0	2366.6666666666665		(43.136696671551185, 34.60288884236969, 30.623613146326147)	#2b221e	43.136696671551185	34.60288884236969	30.623613146326147	19.08055207026348	73.97034416491965	43.136696671551185	44.44076082648357	9.062171931850326	8.252965110832111	37.98859953945991	36.07081711325099	30.66340590328658	27.91376119708023	0.6241044017052784	0.9645802076462892	0.5105016921931319	12.257014042703384	42.324281902915054
286	2458.3333333333335	2375.0		(44.037261879840905, 34.63952271299979, 31.53255181075989)	#2c221f	44.037261879840905	34.63952271299979	31.53255181075989	14.907842973131336	72.40915832406378	44.037261879840905	44.5515928000201	10.076874854824002	7.51407960502325	38.623020724303956	36.269613512664854	31.56362151978229	28.03304574270321	0.6256608719647302	1.0725854809407895	0.46479662789359677	12.56999598848029	36.710995141373196
287	2466.6666666666665	2383.333333333333		(43.944944525853046, 33.8582792547624, 31.470378898890516)	#2b211f	43.944944525853046	33.8582792547624	31.470378898890516	11.485291403064215	72.3863522686674	43.944944525853046	44.186741787216945	10.946174581335343	6.956049227212868	38.32316516642244	35.61793302700439	31.494257902449235	28.58924008012296	0.6205370820290416	1.1651139958499042	0.430278676061537	12.969400865748607	32.435046010373895
288	2475.0	2391.6666666666665		(44.28909357337241, 34.18128532551811, 31.71111576303119)	#2c221f	44.28909357337241	34.18128532551811	31.71111576303119	11.78330698177583	72.41928165279414	44.28909357337241	44.36973701120856	10.900634279840006	7.024668184921612	38.640077454469335	35.94380624869165	31.73581745865606	28.391730738396273	0.623106977833259	1.160266672956122	0.4345232225434875	12.968029565476513	32.798844146902844
289	2483.3333333333335	2400.0		(43.34352103830856, 34.83504291396274, 31.2135231316726)	#2b221f	43.34352103830856	34.83504291396274	31.2135231316726	17.91353870049185	71.36359465255103	43.34352103830856	44.56977250098478	9.193379951513203	7.8676514942256475	38.27989323843416	36.30229153234247	31.2497383294955	27.900985302701766	0.6259161788312809	0.9785460272978078	0.4866674398170398	12.100337803858038	40.55675659184325
290	2491.6666666666665	2408.333333333333		(43.469541553276116, 34.41071802386435, 31.33912497383295)	#2b221f	43.469541553276116	34.41071802386435	31.33912497383295	15.192848637548096	71.15916380132337	43.469541553276116	44.39066866776072	9.860208796157954	7.435302609656347	38.23522294326983	35.98120698974252	31.369840904333262	28.20598302539435	0.6234009318238353	1.049523482842578	0.45992373810179205	12.349390365560284	37.01890579005385
291	2500.0	2416.6666666666665		(43.612308980531715, 34.205777684739374, 31.270462633451956)	#2b221f	43.612308980531715	34.205777684739374	31.270462633451956	14.270061231066702	72.16244432071271	43.612308980531715	44.31114354919331	10.185776098493415	7.370186564157521	38.22791500942014	35.839249129160564	31.29981578396483	28.308995765564283	0.6222841197886444	1.084176960888592	0.4558958704239746	12.572576693706338	35.88860917519158
292	2508.3333333333335	2425.0		(42.79024492359221, 34.39773916684111, 30.7864768683274)	#2a221e	42.79024492359221	34.39773916684111	30.7864768683274	18.050643507376794	71.53408118037855	42.79024492359221	44.314129888192866	9.132204759389474	7.868877583443757	37.78781452794641	35.84457319238015	30.822589491312538	28.145296936028032	0.6223260584791606	0.9720345221128185	0.48674328172503517	12.054725139572424	40.75023957569744
293	2516.6666666666665	2433.333333333333		(43.41553276114716, 34.28344149047519, 31.381410927360267)	#2b221f	43.41553276114716	34.28344149047519	31.381410927360267	14.46901038495659	70.68210090840711	43.41553276114716	44.327658729655155	9.996393990842623	7.284980938215946	38.17776010048147	35.86869909776009	31.410431232991414	28.315255270437948	0.6225160509399007	1.0640190744463522	0.4506253263657599	12.369269990194416	36.08310196484373
294	2525.0	2441.6666666666665		(43.55850952480636, 34.15051287418882, 32.079757169771824)	#2b2220	43.55850952480636	34.15051287418882	32.079757169771824	10.823941350257131	67.1988523589598	43.55850952480636	44.28543294140435	10.575129723285615	6.508984386188422	38.34628009210802	35.793433908310654	32.10046472681599	28.625908434666144	0.6219230525343222	1.1256198735892355	0.4026246929417632	12.417739182474543	31.612265867754644
295	2533.3333333333335	2450.0		(43.00900146535483, 34.512455516014235, 31.291605610215615)	#2b221f	43.00900146535483	34.512455516014235	31.291605610215615	16.492657305177403	69.47233930709552	43.00900146535483	44.39102931259523	9.37819342855456	7.483234711707021	38.031593050031404	35.981851618170396	31.323814109273602	28.187004802606893	0.6234059965442514	0.9982176273734849	0.46288866269297035	11.997887886369034	38.58776325413052
296	2541.6666666666665	2458.333333333333		(43.471216244504916, 34.39711115763031, 31.3211220431233)	#2b221f	43.471216244504916	34.39711115763031	31.3211220431233	15.189951930531873	71.27185041076362	43.471216244504916	44.384542342328416	9.87013179131485	7.443194245309714	38.22822482729747	35.9702577705673	31.351881934268366	28.20953171755983	0.6233148966930797	1.05057968932386	0.46041188912401404	12.362064639506452	37.02041928995013
297	2550.0	2466.6666666666665		(44.119949759263136, 34.84781243458237, 31.066150303537786)	#2c221f	44.119949759263136	34.84781243458237	31.066150303537786	17.381891657846623	75.44702293118746	44.119949759263136	44.6509809932489	9.676096077930406	8.158046774167715	38.634827297467034	36.44850350847812	31.103966924848233	27.73892797355179	0.6270566313468392	1.0299264717382002	0.5046303513069658	12.656245986818067	40.13468844380581
298	2558.3333333333335	2475.0		(43.00272137324681, 34.09734142767427, 30.689554113460332)	#2b221e	43.00272137324681	34.09734142767427	30.689554113460332	16.605576334580075	73.015324402212	43.00272137324681	44.197536867367745	9.61483245293926	7.7708325526849364	37.779420138162024	35.63710173749215	30.72363198660247	28.28530413100143	0.6206886828773075	1.0234055537331652	0.48067853366887153	12.36247716519476	38.945593887615786
299	2566.6666666666665	2483.333333333333		(42.244295583001886, 33.98367176051915, 30.402135231316727)	#2a211e	42.244295583001886	33.98367176051915	30.402135231316727	18.146367332508373	71.48304517817057	42.244295583001886	44.0679687266017	9.066311094927947	7.845971889651504	37.31507012769521	35.407482625078494	30.43795059660875	28.38799098614891	0.6188690910100892	0.9650207813642586	0.4853264096936176	11.989882057935983	40.872862692699265
300	2575.0	2491.6666666666665		(43.37157211639104, 34.404019258949134, 31.556416160770357)	#2b221f	43.37157211639104	34.404019258949134	31.556416160770357	14.460764337981267	69.46634907764039	43.37157211639104	44.37921429186672	9.893980185714579	7.195116571855653	38.228599539459914	35.96073706719699	31.584892191752147	28.29269103667105	0.6232400721472391	1.0531181193376704	0.44506660771389256	12.233582729433946	36.025459151054484
301	2583.3333333333335	2500.0		(43.6426627590538, 34.35335984927779, 31.222315260623823)	#2b221f	43.6426627590538	34.35335984927779	31.222315260623823	15.125396076316308	72.5709297250109	43.6426627590538	44.381043101533784	10.004553202806521	7.538252091748032	38.27890935733724	35.96400478124345	31.253625706510363	28.186199686998254	0.6232657550595446	1.0648875433332319	0.4662918596329532	12.526624820219125	36.997371765137416
302	2591.6666666666665	2508.333333333333		(43.3227967343521, 34.79882771613984, 31.233828762821854)	#2b221f	43.3227967343521	34.79882771613984	31.233828762821854	17.693812879876727	71.15622870893391	43.3227967343521	44.55148431763605	9.231439180132694	7.815791514411052	38.26257274440025	36.26941857441909	31.269478752355035	27.93365635182755	0.6256593484909612	0.9825970626258421	0.483459549428929	12.095704457915165	40.25289725892786
303	2600.0	2516.6666666666665		(44.163701067615655, 34.34205568348336, 31.658153652920245)	#2c221f	44.163701067615655	34.34205568348336	31.658153652920245	12.87701501531663	72.20668815471392	44.163701067615655	44.43006029145901	10.588698186851985	7.180515839307122	38.617881515595556	36.051662388528364	31.684992673225874	28.269930331484176	0.6239541286027205	1.1270641047848822	0.4441634536870445	12.793761644285194	34.14238033931058
304	2608.3333333333335	2525.0		(43.77412602051497, 34.47707766380574, 31.399204521666316)	#2b221f	43.77412602051497	34.47707766380574	31.399204521666316	14.923115960416146	72.08836061575543	43.77412602051497	44.45128263540364	10.026535403523662	7.478059658905989	38.41705673016538	36.08965851999163	31.42998325308771	28.138370051101795	0.6242521648654673	1.0672273351504384	0.46256855068757147	12.508108908235112	36.71656564036802
305	2616.6666666666665	2533.333333333333		(43.72200125601842, 33.97697299560394, 31.21163910404019)	#2b211f	43.72200125601842	33.97697299560394	31.21163910404019	13.262608346440892	72.96423441539788	43.72200125601842	44.217267591484976	10.522214280600018	7.270645015867028	38.19897006489428	35.67215514758217	31.23929244295583	28.44053900576357	0.6209657715576403	1.1199875385290303	0.4497385526401972	12.789811269663637	34.64371733769339
306	2625.0	2541.6666666666665		(43.30270043960645, 34.4661921708185, 30.981369060079547)	#2b221e	43.30270043960645	34.4661921708185	30.981369060079547	16.969707266518274	72.55758809225698	43.30270043960645	44.397235165350175	9.51095424204873	7.811304873874114	38.0991166003768	35.99294536947875	31.016217291186937	28.081985144399127	0.6234931485179951	1.0123487268505778	0.483182020376569	12.307507238549737	39.39611120641105
307	2633.3333333333335	2550.0		(43.92484823110739, 34.14758216453841, 31.547833368222733)	#2b221f	43.92484823110739	34.14758216453841	31.547833368222733	12.602790697674422	71.85315185222254	43.92484823110739	44.317302325662894	10.60740832062612	7.099685711119507	38.41849277789407	35.85022961063429	31.57383085618589	28.403249301377233	0.6223706106459632	1.129055616848068	0.4391635637486022	12.764115655898875	33.79494479340172
308	2641.6666666666665	2558.333333333333		(42.74063219593887, 34.57714046472682, 31.256227758007118)	#2a221f	42.74063219593887	34.57714046472682	31.256227758007118	17.35003007601029	68.51847951726974	42.74063219593887	44.3936478418642	9.086461061408645	7.5231155292833085	37.913068871676785	35.98653229432698	31.289436885074316	28.17393644856971	0.6234427698940403	0.9671655496381539	0.4653555609029263	11.796653842825057	39.622982512818496
309	2650.0	2566.6666666666665		(42.48984718442537, 34.67490056520829, 30.791500942013815)	#2a221e	42.48984718442537	34.67490056520829	30.791500942013815	19.917685163645476	70.20684915309351	42.48984718442537	44.41048073123636	8.573751708394584	8.026948945518452	37.72754448398577	36.01663113041658	30.83033493824576	28.017704808142934	0.623679162794504	0.9125926174634362	0.49652106422413855	11.744834087000072	43.11344302377546
310	2658.3333333333335	2575.0		(43.45216663177727, 33.88339962319447, 31.280929453631988)	#2b211f	43.45216663177727	33.88339962319447	31.280929453631988	12.829280038526349	71.42717431625805	43.45216663177727	44.14795703473747	10.473204006516745	7.081486286139693	38.05160142348755	35.54912006280092	31.306954155327613	28.56402534985382	0.6199924078539977	1.1147708707470065	0.43803780626333877	12.642604564839594	34.0647020998164
311	2666.6666666666665	2583.333333333333		(43.537575884446305, 34.2846975088968, 31.027423068871677)	#2b221f	43.537575884446305	34.2846975088968	31.027423068871677	15.62222854369907	73.27208516244428	43.537575884446305	44.338227899267025	9.925827135579324	7.664270977879251	38.16715302491103	35.88755456772033	31.05999581327193	28.187094639000403	0.6226644792105798	1.0565079179140437	0.4740869797812067	12.540458283004055	37.67368269337634
312	2675.0	2591.6666666666665		(43.54657734980113, 34.15763031191124, 31.462214779150095)	#2b221f	43.54657734980113	34.15763031191124	31.462214779150095	13.382992360593823	70.76359711953543	43.54657734980113	44.28380820122083	10.28290838422663	7.128619935752434	38.219131253925056	35.790540002093366	31.489168934477707	28.413756750494	0.6219002354744585	1.0945157495417193	0.4409533411727207	12.512211116617452	34.73161113464899
313	2683.3333333333335	2600.0		(43.545321331379526, 34.49256855767218, 31.40736864140674)	#2b221f	43.545321331379526	34.49256855767218	31.40736864140674	15.250676922546262	71.07946023382816	43.545321331379526	44.43574553694513	9.845158705198976	7.442820142677653	38.31137743353569	36.061838540925265	31.438220640569394	28.16055576274713	0.6240339694215244	1.0479215467977225	0.460388748346832	12.341909155669693	37.08883675449426
314	2691.6666666666665	2608.333333333333		(43.65271090642663, 34.380573581745864, 31.40339124973833)	#2b221f	43.65271090642663	34.380573581745864	31.40339124973833	14.582927454498835	71.55515539805015	43.65271090642663	44.39548487719984	10.058928465002392	7.378594012890982	38.32848440443793	35.989816275905376	31.433163073058406	28.2229883164365	0.6234685683236293	1.070675262005328	0.4564159279727246	12.475002664172301	36.26141724481773
315	2700.0	2616.6666666666665		(43.34205568348336, 34.4264182541344, 31.331588863303327)	#2b221f	43.34205568348336	34.4264182541344	31.331588863303327	15.46066162373202	70.66275447366515	43.34205568348336	44.38513705812553	9.74476327914131	7.433269680980614	38.176114716349176	35.97132057358175	31.362537157211637	28.210203672153977	0.6233232485920985	1.0372354285424414	0.459797987718126	12.256178422195335	37.33625530875922
316	2708.3333333333335	2625.0		(43.05296211011095, 34.34017165585095, 31.066150303537786)	#2b221f	43.05296211011095	34.34017165585095	31.066150303537786	16.388117566930372	70.99713610549244	43.05296211011095	44.31564320026056	9.521105294271305	7.585123545302741	37.95463470797572	35.847271335566255	31.09889051706092	28.22787013297477	0.6223473106968328	1.0134292077920468	0.46919117594338144	12.173148533641866	38.54307676703458
317	2716.6666666666665	2633.333333333333		(42.9639941385807, 34.14360477287, 31.24680761984509)	#2a221f	42.9639941385807	34.14360477287	31.24680761984509	14.83358047630106	69.54387324046601	42.9639941385807	44.218168434677594	9.779266499563565	7.2346262912081905	37.886236131463264	35.67375612518317	31.275775591375336	28.431227785847085	0.6209784225607128	1.0409079613270373	0.44751055098963394	12.164451111452872	36.493751706491736
318	2725.0	2641.6666666666665		(43.59367804061126, 34.35963994138581, 31.253087711953107)	#2b221f	43.59367804061126	34.35963994138581	31.253087711953107	15.104069481433749	72.18593785264613	43.59367804061126	44.37922993283121	9.974940022634327	7.503695000908806	38.26300816411974	35.96076501360687	31.284153234247434	28.19789759830595	0.623240291801327	1.0617355078505273	0.46415426991655634	12.48218198560716	36.95248459151593
319	2733.3333333333335	2650.0		(43.30332844881725, 34.180447979903704, 31.248691647477497)	#2b221f	43.30332844881725	34.180447979903704	31.248691647477497	14.592341755665533	70.98605336942859	43.30332844881725	44.26876857094295	9.982485464434365	7.319568578280711	38.064308143186096	35.76375956667364	31.27800921080176	28.36006562128334	0.6216890262313699	1.0625386468632272	0.4527648057583063	12.378453062471001	36.25040091576455
320	2741.6666666666665	2658.333333333333		(43.212685786058195, 34.43458237387482, 31.655432279673434)	#2b221f	43.212685786058195	34.43458237387482	31.655432279673434	14.428082377873185	68.19987210975309	43.212685786058195	44.37796277286717	9.784901302030525	7.092497824816901	38.180023027004395	35.95850096922754	31.68322378061545	28.32487101884581	0.6232224964239187	1.04150773133521	0.43871894438192677	12.085024571158767	35.93614076952933
321	2750.0	2666.6666666666665		(44.37701486288466, 34.07724513292862, 31.96148210173749)	#2c221f	44.37701486288466	34.07724513292862	31.96148210173749	10.224755096191139	71.34235738646818	44.37701486288466	44.33259511536955	11.203092457141073	6.709652208927674	38.700979694368854	35.877504821017375	31.982639732049403	28.547267010265898	0.622585375136777	1.192460409033894	0.4150373545368843	13.058664302600754	30.917844076402908
322	2758.3333333333335	2675.0		(43.745446933221686, 34.16118903077245, 31.76177517270253)	#2b221f	43.745446933221686	34.16118903077245	31.76177517270253	12.013415784508952	69.85495664490938	43.745446933221686	44.30696999930167	10.555885116074858	6.865551507974299	38.377592631358596	35.83180938245761	31.785769311283232	28.48646220863601	0.6222255084865499	1.1235714720185062	0.42468078025191197	12.59216058079069	33.039990505427234
323	2766.6666666666665	2683.333333333333		(43.32593678040611, 34.22671132509944, 31.144860791291606)	#2b221f	43.32593678040611	34.22671132509944	31.144860791291606	15.180188695457916	71.69318445363533	43.32593678040611	44.29149974925281	9.895499028046428	7.464213057853675	38.06896169143814	35.80424118275068	31.175679296629685	28.29198009814681	0.6220082518291161	1.0532797853558011	0.46171204479261113	12.394973884083061	37.02739121283436
324	2775.0	2691.6666666666665		(43.35335984927779, 34.28993091898681, 31.69960226083316)	#2b221f	43.35335984927779	34.28993091898681	31.69960226083316	13.336446919346146	68.5462025408138	43.35335984927779	44.326342133000466	10.084998045372885	6.960363246290491	38.212945363198656	35.866350743144224	31.725505547414695	28.422005409768165	0.6224975612976853	1.073450115697812	0.4305455273095072	12.253727681627597	34.61227424682233
325	2783.3333333333335	2700.0		(43.88465564161608, 34.15239690182123, 31.884655641616078)	#2b221f	43.88465564161608	34.15239690182123	31.884655641616078	11.338706301025745	69.72824453698536	43.88465564161608	44.317514895506676	10.721866511813227	6.760089208982478	38.46765543227967	35.85060864140674	31.907333054218128	28.518365238982106	0.6223735958733245	1.1412385799006721	0.41815722400577704	12.67506321919316	32.23124917498601
326	2791.6666666666665	2708.333333333333		(43.919614821017376, 34.45656269625288, 31.618379736236133)	#2b221f	43.919614821017376	34.45656269625288	31.618379736236133	13.843404863604658	71.42173171150216	43.919614821017376	44.45765301328731	10.254199922499541	7.267122313621166	38.52582164538413	36.10106914590748	31.646761565836297	28.204189609224354	0.6243416273499924	1.0914600125525993	0.4495206496885362	12.568201254424606	35.32509196235553
327	2800.0	2716.6666666666665		(43.84027632405275, 34.02386435001047, 32.05233410090015)	#2b2220	43.84027632405275	34.02386435001047	32.05233410090015	10.034984283710124	68.56538140145636	43.84027632405275	44.25548512655578	10.92340843271683	6.4861074650955475	38.43960016746912	35.740117410508695	32.072049403391254	28.67824585404517	0.6215024800076406	1.1626907603908005	0.40120960069634065	12.703953787570125	30.701016674119074
328	2808.3333333333335	2725.0		(43.969227548670716, 34.27611471634917, 31.85367385388319)	#2b221f	43.969227548670716	34.27611471634917	31.85367385388319	11.99668256272028	70.2642817354707	43.969227548670716	44.38202221892594	10.616349438607786	6.901218167625189	38.54125183169353	35.965754347917105	31.877898262507852	28.406481136498776	0.6232795053073547	1.130007312038162	0.4268870043013458	12.6622939311875	33.02610986494731
329	2816.6666666666665	2733.333333333333		(43.84341637010676, 34.336403600586145, 31.749005652082896)	#2b221f	43.84341637010676	34.336403600586145	31.749005652082896	12.836001730852466	70.3429383116883	43.84341637010676	44.396345931114894	10.404841160061462	7.030739270154063	38.477360267950594	35.991355610215614	31.77487963156793	28.342629872471843	0.6234806605454657	1.1074943095511889	0.4348987602130394	12.557548098693298	34.04760530125684
330	2825.0	2741.6666666666665		(43.40820598702114, 34.554741469541554, 32.01088549298723)	#2b2220	43.40820598702114	34.554741469541554	32.01088549298723	13.391863348333196	66.95316380611591	43.40820598702114	44.45398454904405	9.937649124118654	6.864527191623515	38.38416788779569	36.094497896169145	32.03632405275277	28.329427617762462	0.6242901092247591	1.0577662538014905	0.42461741935999087	12.07802151341994	34.635152017755814
331	2833.3333333333335	2750.0		(43.90914800083735, 33.90307724513293, 31.81096922754867)	#2b211f	43.90914800083735	33.90307724513293	31.81096922754867	10.375651030401592	70.25951829285735	43.90914800083735	44.205706184312554	11.015948138653142	6.644011751383494	38.38763031191124	35.651612478543015	31.831890307724514	28.677287117887097	0.6208034087858959	1.1725407135189079	0.410977048428398	12.864447347088705	31.095297712746724
332	2841.6666666666665	2758.333333333333		(43.788360895959805, 34.137534017165585, 31.81096922754867)	#2b221f	43.788360895959805	34.137534017165585	31.81096922754867	11.65478187919463	69.74992470491496	43.788360895959805	44.3007420930293	10.638009462479447	6.805481421650883	38.40112622985137	35.82070946619217	31.83423487544484	28.51547076453374	0.6221380468039479	1.132312811258533	0.4209650392659187	12.628611273779773	32.60837267077033
333	2850.0	2766.6666666666665		(43.287628218547205, 34.462842788360895, 31.303119112413647)	#2b221f	43.287628218547205	34.462842788360895	31.303119112413647	15.819039301310045	70.59868946006723	43.287628218547205	44.39613426475999	9.647671017282256	7.480825906564448	38.15504291396274	35.99097720326564	31.33471634917312	28.184018623070667	0.6234776880062622	1.0269009000420832	0.4627396618084479	12.208206760291777	37.79008073740123
334	2858.3333333333335	2775.0		(42.920661503035376, 33.971111576303116, 31.694787523550346)	#2a211f	42.920661503035376	33.971111576303116	31.694787523550346	12.166486405847891	66.6951012524874	42.920661503035376	44.13757560838502	10.161930247829575	6.643015814594177	37.90112622985137	35.530716102156156	31.717550764077874	28.706275848009092	0.61984661615822	1.081638801630767	0.410915443004234	12.140613060084817	33.17328510951946
335	2866.6666666666665	2783.333333333333		(42.88926104249529, 34.37366548042704, 31.20033493824576)	#2a221f	42.88926104249529	34.37366548042704	31.20033493824576	16.288907195816453	69.4970275573257	42.88926104249529	44.3154562029254	9.420112340777443	7.447378983102371	37.91164119740423	35.846937923382875	31.232068243667573	28.269956528208084	0.6223446845973283	1.0026794885432275	0.46067074345041026	12.008412477543498	38.329290758019596
336	2875.0	2791.6666666666665		(43.06740632195939, 34.379945572535064, 31.334519572953738)	#2b221f	43.06740632195939	34.379945572535064	31.334519572953738	15.57379389095061	69.46984684032216	43.06740632195939	44.33679205439199	9.602810600012502	7.347412502811901	38.02771613983672	35.88499262298514	31.36497383294955	28.281427913043252	0.6226443149044336	1.022125944222378	0.45448714074937685	12.091254769716379	37.42073978954148
337	2883.3333333333335	2800.0		(42.91061335566255, 33.94829390831065, 31.70734770776638)	#2a211f	42.91061335566255	33.94829390831065	31.70734770776638	12.00156956537986	66.57636693595596	42.91061335566255	44.12618721657141	10.188545199702803	6.610933418335008	37.891641197404226	35.51053432279673	31.729757169771823	28.728393485817012	0.6196866831299136	1.0844717048241113	0.40893092987956076	12.145406289953648	32.97790263085013
338	2891.6666666666665	2808.333333333333		(43.91061335566255, 34.411346033075155, 32.03956458028051)	#2b2220	43.91061335566255	34.411346033075155	32.03956458028051	11.987726599421611	68.93817249154989	43.91061335566255	44.43875126359229	10.489804143063608	6.810959493224988	38.59163073058405	36.06721933431024	32.06328239480846	28.377374872688147	0.6240761803827216	1.116537794093611	0.4213038950312079	12.507004444637655	32.9953935275223
339	2900.0	2816.6666666666665		(43.936989742516225, 34.511618170399835, 32.29662968390203)	#2b2220	43.936989742516225	34.511618170399835	32.29662968390203	11.417113261158867	67.5579240257853	43.936989742516225	44.48834638486243	10.499208141653005	6.638457394382402	38.68705254343731	36.1560808499058	32.31877956876701	28.388391774326283	0.6247726701122439	1.1175387584297856	0.4106334738936674	12.421855263155466	32.30441937116733
340	2908.3333333333335	2825.0		(43.80364245342265, 34.32803014444212, 32.16056102156165)	#2b2220	43.80364245342265	34.32803014444212	32.16056102156165	11.169564357503733	67.77942652329749	43.80364245342265	44.39105025860112	10.56884770352684	6.608422851606588	38.537586351266484	35.98188905798618	32.18223571279045	28.49283126769484	0.6234062906997571	1.1249512135848871	0.4087756343529215	12.464822275747887	32.01665999830716
341	2916.6666666666665	2833.333333333333		(43.48126439187775, 34.20975507640779, 31.411974042285955)	#2b221f	43.48126439187775	34.20975507640779	31.411974042285955	13.90859422426502	70.78149824274229	43.48126439187775	44.300789341319394	10.148697885057844	7.208361041228784	38.1932384341637	35.820793667573795	31.43995185262717	28.368506104757458	0.6221387103359234	1.080230345101141	0.4458858676933525	12.44815398614921	35.38520600450753
342	2925.0	2841.6666666666665		(43.96085409252669, 34.38936571069709, 31.456772032656477)	#2b221f	43.96085409252669	34.38936571069709	31.456772032656477	14.071854282461679	72.53136889824334	43.96085409252669	44.43028163399411	10.29495288293858	7.384307521441902	38.49287628218547	36.05205853883191	31.486097969436884	28.194700080849458	0.6239572370294862	1.0957977694764476	0.4567693471068703	12.66941405247886	35.65091065904205
343	2933.3333333333335	2850.0		(44.369060079547836, 33.620473100272136, 31.829600167469124)	#2c211f	44.369060079547836	33.620473100272136	31.829600167469124	8.56913907948113	72.06738821708792	44.369060079547836	44.122280899751786	11.707466122050093	6.4842870322880275	38.529106133556624	35.50361355871886	31.84750889679715	28.856308131859585	0.6196318247189359	1.246146088150106	0.4010969946188543	13.383226117646272	28.98027676705172
344	2941.6666666666665	2858.333333333333		(43.08938664433745, 33.71739585513921, 31.61314632614612)	#2b211f	43.08938664433745	33.71739585513921	31.61314632614612	11.001422786472578	67.91559381649647	43.08938664433745	44.037476763902774	10.564236239973601	6.555523768541627	37.888821436047735	35.353588892610425	31.63418882143605	28.84324276153744	0.6184408767360058	1.124460368067368	0.405503468403173	12.432939282964659	31.821227321484198
345	2950.0	2866.6666666666665		(43.14988486497802, 34.41071802386435, 31.781243458237388)	#2b221f	43.14988486497802	34.41071802386435	31.781243458237388	13.877513441850176	67.18450275800842	43.14988486497802	44.361635308999304	9.824607329649016	6.937637637830729	38.167014862884656	35.929337065103624	31.807538203893657	28.390871526194488	0.6229932014730872	1.0457340524261223	0.4291397947735002	12.027207704851476	35.22779249401996
346	2958.3333333333335	2875.0		(43.8568138999372, 34.32509943479171, 31.48628846556416)	#2b221f	43.8568138999372	34.32509943479171	31.48628846556416	13.768910549294342	71.92688445089355	43.8568138999372	44.390972675740514	10.311894879233064	7.287253452414899	38.42787732886749	35.98175038308561	31.514676575256434	28.2629206252189	0.6234052011638468	1.0976010804736978	0.45076589673392686	12.626925155400501	35.248246052301255
347	2966.6666666666665	2883.333333333333		(44.296001674691226, 33.9644128113879, 31.572116391040403)	#2c211f	44.296001674691226	33.9644128113879	31.572116391040403	11.280971340199407	73.24793716505513	44.296001674691226	44.27079321220807	11.11260565282679	6.996784651604571	38.54843207033703	35.76736398157839	31.596039355243878	28.506224243643167	0.6217174593072654	1.1828289673495935	0.4327984374812085	13.131831549946382	32.19558207455303
348	2975.0	2891.6666666666665		(43.31714465145489, 34.16705045007327, 31.660456353359848)	#2b221f	43.31714465145489	34.16705045007327	31.660456353359848	12.902090367071342	68.62076297806946	43.31714465145489	44.266486712781116	10.19289844610599	6.897951921056755	38.14927778940758	35.75969752564371	31.685522294326983	28.50167509804321	0.6216569809266456	1.084935065633319	0.42668496486728624	12.307596005631664	34.08782187033559
349	2983.3333333333335	2900.0		(43.14925685576722, 34.06656897634499, 31.369478752355036)	#2b221f	43.14925685576722	34.06656897634499	31.369478752355036	13.737560420813198	69.61518309367176	43.14925685576722	44.20213134055358	10.064886573611432	7.0829085959631	37.97766799246389	35.645262181285325	31.396449654594935	28.49973639872334	0.6207532054211494	1.0713094448129932	0.43812578574246186	12.307296044153306	35.134995002048406
350	2991.6666666666665	2908.333333333333		(43.51099016118903, 34.405693950177934, 31.880259577140464)	#2b221f	43.51099016118903	34.405693950177934	31.880259577140464	13.028077753779694	68.1629236187287	43.51099016118903	44.395706712113494	10.137235310077264	6.896750619837655	38.36220221896588	35.99021285325518	31.90551392087084	28.37844505194865	0.6234716836651196	1.0790102652970854	0.4266106562646267	12.26086085248945	34.22895896600994
351	3000.0	2916.6666666666665		(43.45907473309609, 34.387481683064685, 31.839857651245552)	#2b221f	43.45907473309609	34.387481683064685	31.839857651245552	13.155571570128814	68.17679331804783	43.45907473309609	44.382047913406225	10.10403753156519	6.914035050111222	38.323037471216246	35.9658002616705	31.86533389156374	28.384862731081213	0.6232798661481221	1.075476684127871	0.4276798151408309	12.243179942867966	34.383226808390326
352	3008.3333333333335	2925.0		(43.80301444421185, 34.045007326774126, 31.76784592840695)	#2b221f	43.80301444421185	34.045007326774126	31.76784592840695	11.352536005009398	70.06293997046552	43.80301444421185	44.25973237543287	10.744002117651474	6.779170136229062	38.37099853464517	35.747675620682436	31.79061754239062	28.567615331794556	0.6215621263023942	1.143594700203443	0.4193375083662683	12.703965099134967	32.25079965025085
353	3016.6666666666665	2933.333333333333		(43.29076826460121, 34.31672597864769, 32.26669457818715)	#2b2220	43.29076826460121	34.31672597864769	32.26669457818715	11.157570924005928	64.93621856866535	43.29076826460121	44.335714702033215	10.258973025853546	6.407120918758258	38.30400041867281	35.88307040820599	32.287194892191756	28.60191184803331	0.6226291850925944	1.091968063057373	0.39632374876019794	12.095359689268456	31.986353916955565
354	3025.0	2941.6666666666665		(44.505966087502614, 34.21687251413021, 32.179610634289304)	#2c2220	44.505966087502614	34.21687251413021	32.179610634289304	9.916614302939733	70.62470308788598	44.505966087502614	44.41017108976986	11.218938720143512	6.623467730402554	38.851075989114506	36.016077310027214	32.19998325308771	28.503997025640874	0.6236748143405487	1.194147089861874	0.40970626182814257	13.028235136887087	30.556868815650873
355	3033.3333333333335	2950.0		(43.49863931337659, 34.29662968390203, 30.78249947665899)	#2b221e	43.49863931337659	34.29662968390203	30.78249947665899	16.581117787472234	74.54522048384689	43.49863931337659	44.33833973790406	9.7734822000054	7.915763206168891	38.10278836089596	35.88775412392715	30.81764077873142	28.109688112197713	0.6226660498179312	1.0402922788051363	0.48964347449445506	12.576973461447695	39.00479144198791
356	3041.6666666666665	2958.333333333333		(43.270043960644756, 34.37345614402344, 31.430604982206404)	#2b221f	43.270043960644756	34.37345614402344	31.430604982206404	14.913803773184569	69.77244909313454	43.270043960644756	44.354503226606	9.801571669778909	7.280374716194582	38.14421394180448	35.9166027820808	31.460033493824575	28.287748332942417	0.6228930419813907	1.043282130111265	0.45034040039007184	12.209613556784582	36.60408828331003
357	3050.0	2966.6666666666665		(43.538413230060705, 34.48168306468495, 32.062382248272975)	#2b2220	43.538413230060705	34.48168306468495	32.062382248272975	12.648802466208219	67.21393094627925	43.538413230060705	44.434011996772504	10.144556159946028	6.779209651235951	38.43562068243668	36.058735434373034	32.086575256437094	28.38111033205053	0.6240096244276012	1.079789498679509	0.41933995263661394	12.201217282620188	33.753256098447245
358	3058.3333333333335	2975.0		(43.436885074314425, 34.019886958342056, 31.7136277998744)	#2b221f	43.436885074314425	34.019886958342056	31.7136277998744	11.803507017606513	68.82239828817627	43.436885074314425	44.21149519095144	10.48579137824268	6.750947540210294	38.17296420347499	35.66189758007118	31.736690391459074	28.61138522809826	0.6208847067757961	1.116110674242728	0.417591749983411	12.47105101900798	32.77418812103544
359	3066.6666666666665	2983.333333333333		(43.4278836089596, 33.90014653548252, 31.979485032447144)	#2b211f	43.4278836089596	33.90014653548252	31.979485032447144	10.066009618021898	67.2227471017811	43.4278836089596	44.157393050781465	10.746435638145702	6.39130227232031	38.184605400879214	35.56585353359849	31.9986916474775	28.79364009730466	0.6201249226678329	1.143853724830352	0.3953452585247093	12.503384488248562	30.74151293774509
360	3075.0	2991.6666666666665		(43.045007326774126, 33.96839020305631, 32.29746702951643)	#2b2120	43.045007326774126	33.96839020305631	32.29746702951643	9.328217214312135	63.66877243150185	43.045007326774126	44.15235422673646	10.525463784671341	6.063797116661451	38.08174795897006	35.55691722210592	32.31417626125183	28.90169397692735	0.6200541598769306	1.1203334166844479	0.37508685031377664	12.14722286592535	29.946561015152387
361	3083.3333333333335	3000.0		(43.811387900355875, 33.94766589909985, 31.687879422231525)	#2b211f	43.811387900355875	33.94766589909985	31.687879422231525	11.183824291190385	70.56372349930959	43.811387900355875	44.21562004378935	10.835261324417866	6.784789684258308	38.32893238434164	35.66922725141302	31.71047728700021	28.611835185007635	0.6209426342001843	1.1533083566286735	0.41968511540686093	12.784219140332487	32.0538450424715
362	3091.6666666666665	3008.333333333333		(43.713837136278, 34.13920870839439, 32.03956458028051)	#2b2220	43.713837136278	34.13920870839439	32.03956458028051	10.791134700903747	68.10062206387289	43.713837136278	44.29546809683307	10.683571403764025	6.566675063150917	38.41084781243458	35.8113114841951	32.060561021561654	28.601733743655515	0.6220639813698863	1.1371624374977556	0.4061932513710805	12.540331707109367	31.5770328491845
363	3100.0	3016.6666666666665		(43.6765752564371, 34.03893657106971, 32.186518735608125)	#2b2220	43.6765752564371	34.03893657106971	32.186518735608125	9.673152601661567	67.0831995322153	43.6765752564371	44.246886128122775	10.846119331066827	6.3368337227150295	38.39089595980741	35.72481828762822	32.20504291396274	28.733036478330575	0.6213817198614935	1.1544640860042408	0.3919760104579382	12.561598870091336	30.295563004003228
364	3108.3333333333335	3025.0		(43.444002512036846, 33.712162445049195, 31.34645174795897)	#2b211f	43.444002512036846	33.712162445049195	31.34645174795897	11.73317182903617	71.00808550006748	43.444002512036846	44.06897305336438	10.709694844850404	6.880379711478213	38.007621938455095	35.409258676993936	31.37010885492987	28.71314543075331	0.6188831952860216	1.1399430241404533	0.42559800489533095	12.729382885432283	32.71847568326924
365	3116.6666666666665	3033.333333333333		(42.82499476658991, 34.05233410090015, 31.41783546158677)	#2a221f	42.82499476658991	34.05233410090015	31.41783546158677	13.857079938339579	67.9235488207259	42.82499476658991	44.16357946750131	9.867090559182001	6.967454561073239	37.824038099225454	35.576827138371364	31.4441804479799	28.56927600138519	0.6202118016913652	1.050255979693954	0.4309841730747383	12.07911003194022	35.227085085702896
366	3125.0	3041.6666666666665		(43.82729746702952, 33.729537366548044, 32.28197613564999)	#2b2120	43.82729746702952	33.729537366548044	32.28197613564999	7.522845953002611	67.17404699015584	43.82729746702952	44.120890483470085	11.382231327235814	6.027405893106208	38.38792756960436	35.5011503956458	32.296451747958976	28.989985541525407	0.61961229838983	1.2115280023010442	0.37283580708792474	12.879627781382496	27.90324200320831
367	3133.3333333333335	3050.0		(43.712999790663595, 33.821226711325096, 31.77161398367176)	#2b211f	43.712999790663595	33.821226711325096	31.77161398367176	10.298366173480108	69.6601330351456	43.712999790663595	44.1484456411459	10.958552108521147	6.585776601361859	38.25827297467029	35.54998640988068	31.79211011094829	28.74738251942147	0.6199992696044387	1.166431463431938	0.40737481065907244	12.785238275379095	31.004664110595545
368	3141.6666666666665	3058.333333333333		(43.65271090642663, 33.80133975298305, 31.97927569604354)	#2b211f	43.65271090642663	33.80133975298305	31.97927569604354	9.365181837744807	68.19109092740099	43.65271090642663	44.1345583497619	11.032126423968835	6.353144013031908	38.2640988067825	35.52536836508269	31.997496336612937	28.842865291020107	0.6198042432475688	1.1742627348981673	0.3929849121914496	12.73068153261068	29.936635494964563
369	3150.0	3066.6666666666665		(44.20870839438978, 33.969436885074316, 31.888005024073685)	#2c211f	44.20870839438978	33.969436885074316	31.888005024073685	10.136264781840442	71.06697918886285	44.20870839438978	44.26629437109948	11.183432480700805	6.670268192689899	38.570393552438766	35.75935514339544	31.908819342683692	28.621498884713443	0.621654279773742	1.1903677954419551	0.41260118684869695	13.021583613862193	30.81362291336896
370	3158.3333333333335	3075.0		(44.063010257483775, 33.80364245342265, 32.33368222733933)	#2c2120	44.063010257483775	33.80364245342265	32.33368222733933	7.519408898645393	67.87958040562691	44.063010257483775	44.17867707932647	11.482267844986849	6.074739302525867	38.53674063219594	35.603617096504074	32.348381829600164	28.926495991207986	0.6204238251990659	1.222175918252116	0.375763698491984	12.990186005507057	27.881256067709153
371	3166.6666666666665	3083.333333333333		(43.470169562486916, 33.937827088130625, 31.931756332426207)	#2b211f	43.470169562486916	33.937827088130625	31.931756332426207	10.43161160398411	67.68538984960777	43.470169562486916	44.17857797877157	10.708989023174631	6.475376384673925	38.20746074942433	35.60344120368432	31.95181703998325	28.743549722452066	0.6204224334791365	1.1398678962766589	0.4005458108170998	12.514509387973126	31.15998511334467
372	3175.0	3091.6666666666665		(43.862256646430815, 33.55830018840276, 32.43437303747122)	#2b2120	43.862256646430815	33.55830018840276	32.43437303747122	5.900972687805662	66.43776547511095	43.862256646430815	44.04667684004999	11.689258135601733	5.749382424865801	38.3824534226502	35.36984401716558	32.44561230898053	29.180040060000632	0.6185700781248371	1.2442080247938536	0.3556381758002504	13.026670872793519	26.19034835970905
373	3183.3333333333335	3100.0		(42.97362361314632, 34.203893657106974, 31.399204521666316)	#2a221f	42.97362361314632	34.203893657106974	31.399204521666316	14.5390750755096	68.68112623913095	42.97362361314632	44.247583528334786	9.780115286732505	7.12965744806715	37.94012350847812	35.72605892191753	31.42725141302072	28.436501003267114	0.6213915138104261	1.0409983064793717	0.44101751832423186	12.10300253443575	36.09187071503825
374	3191.6666666666665	3108.333333333333		(43.836298932384345, 33.96713418463471, 32.15009420138162)	#2b2120	43.836298932384345	33.96713418463471	32.15009420138162	9.329153605015676	67.97978567949343	43.836298932384345	44.22976237236557	11.03432167704238	6.344453429745034	38.43961691438142	35.69436513502198	32.16826460121415	28.756615183912604	0.6211412421751747	1.1744963982717427	0.3924473408562368	12.72824984806045	29.897803192542696
375	3200.0	3116.6666666666665		(43.44944525853046, 33.94640988067825, 31.2497383294955)	#2b211f	43.44944525853046	33.94640988067825	31.2497383294955	13.262637702048812	71.5987338478883	43.44944525853046	44.176355352196424	10.37905779335041	7.161577960451082	38.06356290558928	35.599496432907685	31.27670504500733	28.508322884468914	0.6203912199939688	1.104749920523592	0.4429920178366896	12.610037254557442	34.60578057658781
376	3208.3333333333335	3125.0		(43.904751936361734, 33.961272765333895, 31.86707138371363)	#2b211f	43.904751936361734	33.961272765333895	31.86707138371363	10.4382303839733	69.91517786900488	43.904751936361734	44.23220546700362	10.965387720142772	6.632633103092944	38.41473728281348	35.69870891354407	31.888013397529832	28.653305685969045	0.6211755518064463	1.1671590479146603	0.410273202098117	12.815285784300803	31.168481539001114
377	3216.6666666666665	3133.333333333333		(43.913334728909355, 34.020305631149256, 32.070337031609796)	#2b2220	43.913334728909355	34.020305631149256	32.070337031609796	9.879096404708879	68.7710107067606	43.913334728909355	44.26123328430013	10.988480152978042	6.47801474712022	38.47789616914382	35.75034682436675	32.08983671760519	28.67911909124625	0.62158320433556	1.1696170131603887	0.4007090113729442	12.755836747791161	30.52053250683799
378	3225.0	3141.6666666666665		(43.330123508478124, 33.71006908101319, 32.011513502198035)	#2b2120	43.330123508478124	33.71006908101319	32.011513502198035	9.004050380069897	66.61060061452837	43.330123508478124	44.060611813429055	10.926659579435782	6.19422636115411	38.084184634707974	35.39447446723885	32.02849905798618	28.960839832775054	0.6187657741044238	1.163036813390108	0.3831547809460752	12.560267902321678	29.54851602081475
379	3233.3333333333335	3150.0		(43.52752773707348, 33.812853255181075, 32.02846975088968)	#2b2120	43.52752773707348	33.812853255181075	32.02846975088968	9.310589648832178	67.36564052498186	43.52752773707348	44.12763027834005	10.949105395162695	6.291728228083715	38.216167050450075	35.51309120159095	32.046313585932594	28.865727897891148	0.6197069487865988	1.1654259525233615	0.38918593064695334	12.628093801142208	29.883139636571233
380	3241.6666666666665	3158.333333333333		(43.77496336612937, 34.05191542809295, 31.608750261670504)	#2b221f	43.77496336612937	34.05191542809295	31.608750261670504	12.048934925496411	70.87120360761884	43.77496336612937	44.2591461717357	10.644458928855515	6.938741123012204	38.32757588444631	35.74663237596818	31.633181913334727	28.511597254491438	0.6215538939431614	1.1329992943293707	0.42920805279287727	12.70632260964094	33.0988880840231
381	3250.0	3166.6666666666665		(42.645802805107806, 34.45802805107808, 31.915637429348966)	#2a221f	42.645802805107806	34.45802805107808	31.915637429348966	14.21631745288539	64.16087846494433	42.645802805107806	44.33398977779364	9.458414514593949	6.754244625816863	37.96155955620682	35.87999293698974	31.941061335566257	28.473930083584836	0.6226049610966387	1.0067563830284645	0.4177956970204886	11.62245351013535	35.53059451569034
382	3258.3333333333335	3175.0		(44.5009420138162, 33.50910613355663, 31.785430186309398)	#2c211f	44.5009420138162	33.50910613355663	31.785430186309398	8.133416746238206	72.86262648120011	44.5009420138162	44.08409564413038	11.921877328151531	6.464079858088967	38.550370525434374	35.43600865396692	31.802666945781873	28.91687759761454	0.6190955695858024	1.268968079087635	0.3998470442695523	13.561544434143368	28.46669023014452
383	3266.6666666666665	3183.333333333333		(43.65103621519782, 33.76742725559975, 31.941176470588236)	#2b211f	43.65103621519782	33.76742725559975	31.941176470588236	9.357502949694307	68.40649143251757	43.65103621519782	44.1186132676299	11.056229807918537	6.364254292295901	38.2451454888005	35.49711648733514	31.95943897843835	28.85543376009792	0.61958031827961	1.1768283060736013	0.39367215808293676	12.757113712063289	29.92585337705228
384	3275.0	3191.6666666666665		(43.52145698136906, 33.51768892610425, 31.748377642872097)	#2b211f	43.52145698136906	33.51768892610425	31.748377642872097	9.017069701280219	68.98057738742293	43.52145698136906	43.98969615902515	11.188608037849935	6.338592820765976	38.06567301653757	35.2692479799037	31.76607075570442	28.993070719171143	0.6177698691910023	1.1909186832453578	0.3920848225660329	12.859343248086434	29.532508610447398
385	3283.3333333333335	3200.0		(43.788360895959805, 33.812015909566675, 32.19258949131254)	#2b2120	43.788360895959805	33.812015909566675	32.19258949131254	8.3793981188959	67.52757234303962	43.788360895959805	44.15427029643615	11.211599576745279	6.173374860858294	38.37653966924848	35.56031517898263	32.208783755495084	28.896788411293993	0.6200810682266373	1.1933659093108702	0.38186497467126035	12.79884847327884	28.838231993596054
386	3291.6666666666665	3208.333333333333		(42.77789407577978, 33.66715511827507, 31.233410090014655)	#2a211f	42.77789407577978	33.66715511827507	31.233410090014655	12.64887212591572	68.81693173476877	42.77789407577978	43.98082966795037	10.22860689376115	6.8439839231329795	37.64466820180029	35.25361188193427	31.257747540297256	28.790281277846955	0.6176453525084671	1.0887358831539933	0.42334667930635467	12.307092058126518	33.78656969592579
387	3300.0	3216.6666666666665		(43.39983253087712, 34.2493196566883, 31.716767845928405)	#2b221f	43.39983253087712	34.2493196566883	31.716767845928405	13.00627127754884	68.64499978294529	43.39983253087712	44.312554712700255	10.176503036330997	6.919680343230605	38.226560602888846	35.84176489428511	31.742093364036005	28.45060965213076	0.6223039374816773	1.0831899334636648	0.4280290146893167	12.306225664310972	34.21438649282779
388	3308.3333333333335	3225.0		(43.45028260414486, 34.01632823948085, 31.748796315679296)	#2b221f	43.45028260414486	34.01632823948085	31.748796315679296	11.626891838706234	68.67340842736145	43.45028260414486	44.211412852693584	10.515605060087307	6.715360759373845	38.1854594934059	35.661751279045426	31.77147163491731	28.624345235441258	0.6208835504574028	1.119284051181574	0.41539046697872833	12.476939524910419	32.56267042651752
389	3316.6666666666665	3233.333333333333		(43.08959598074105, 34.1768892610425, 31.47121624450492)	#2b221f	43.08959598074105	34.1768892610425	31.47121624450492	13.972721212230416	68.75643099704139	43.08959598074105	44.247218562305434	9.930420335229451	7.0562055572700455	38.002980950387276	35.725409665061754	31.498272974670297	28.462704928764254	0.6213863884052541	1.0569968194164208	0.4364740222542568	12.182088692042399	35.39625500569041
390	3325.0	3241.6666666666665		(44.24659828344149, 33.70085827925476, 32.38266694578187)	#2c2120	44.24659828344149	33.70085827925476	32.38266694578187	6.666549034830775	68.37367410084877	44.24659828344149	44.15021598098396	11.763921626739894	5.977913459366857	38.604632614611674	35.55312551392087	32.395848859116605	29.00862427391693	0.6200241313949414	1.2521552284363404	0.3697743654320606	13.1956546396061	26.93769738190655
391	3333.3333333333335	3250.0		(43.58321122043123, 34.13983671760519, 32.0715930500314)	#2b2220	43.58321122043123	34.13983671760519	32.0715930500314	10.779945809314246	67.35305984236082	43.58321122043123	44.282968973822484	10.602583794144415	6.513022205449981	38.35344149047519	35.78904527318401	32.092275486707145	28.62800885930251	0.621888449773593	1.1285420928506738	0.40287445936366295	12.443240790105218	31.5618371329139
392	3341.6666666666665	3258.333333333333		(44.130625915846764, 34.012141511408835, 32.643918777475406)	#2c2220	44.130625915846764	34.012141511408835	32.643918777475406	7.146814404432125	66.37364096920476	44.130625915846764	44.28253114842229	11.408545796460556	5.943537409775468	38.696554322796736	35.788265488800505	32.657601004814744	28.870432455732594	0.6218823011669004	1.2143289220341704	0.36764797434090163	12.86392452291828	27.51826968155056
393	3350.0	3266.6666666666665		(44.095666736445466, 33.904751936361734, 31.90391459074733)	#2c211f	44.095666736445466	33.904751936361734	31.90391459074733	9.846840659340666	70.50345367798903	44.095666736445466	44.22560219640453	11.189516389430443	6.584769716095695	38.49813271927988	35.68696922754867	31.923922964203474	28.68862740295881	0.6210828186900482	1.1910153684509277	0.40731252799759043	12.98323801073305	30.47581984761671
394	3358.3333333333335	3275.0		(43.811806573163075, 33.830646849487124, 31.84592840694997)	#2b211f	43.811806573163075	33.830646849487124	31.84592840694997	9.951890274837723	69.64558576896063	43.811806573163075	44.16306536663755	11.051299990616437	6.536029858608927	38.32447142558091	35.57591512874188	31.86577559137534	28.75544051288707	0.6202045819092097	1.1763035748907593	0.40429763827127985	12.839428250324321	30.60118789593045
395	3366.6666666666665	3283.333333333333		(43.645384132300606, 33.554532133137954, 32.36759472472263)	#2b2120	43.645384132300606	33.554532133137954	32.36759472472263	6.314734380220523	65.89096089096088	43.645384132300606	44.02281441659182	11.50804500259972	5.77473447157737	38.26166213104459	35.32769306677831	32.379464098806785	29.179535920368238	0.618234965871162	1.2249196463815024	0.3572063713000506	12.875661458701233	26.647487695308673
396	3375.0	3291.6666666666665		(43.394599120787106, 33.88256227758007, 31.926941595143397)	#2b211f	43.394599120787106	33.88256227758007	31.926941595143397	10.232014749639465	67.38747973911701	43.394599120787106	44.14570050104391	10.72074271355028	6.424089711308567	38.15233619426418	35.54511918986812	31.946497801967762	28.792320124682377	0.6199607181937723	1.141118962487763	0.39737338330912353	12.498129978084002	30.93090903570776
397	3383.3333333333335	3300.0		(43.41511408833996, 33.887586351266485, 32.21687251413021)	#2b2120	43.41511408833996	33.887586351266485	32.21687251413021	8.951658129883716	65.77321426849377	43.41511408833996	44.1517880729854	10.858559325590711	6.144071004678153	38.221932175005236	35.55591324680762	32.23357965250157	28.889221940496498	0.6200462090893764	1.1557882026278499	0.3800523330367875	12.476294287082995	29.502373128591152
398	3391.6666666666665	3308.333333333333		(43.44316516642244, 34.47728700020934, 31.273184006698767)	#2b221f	43.44316516642244	34.47728700020934	31.273184006698767	15.796752442548508	71.43460159592921	43.44316516642244	44.41790895233117	9.72989504087607	7.548699505165168	38.229746702951644	36.02991884446305	31.30522503663387	28.143305802296485	0.6237834811139003	1.0356528489510288	0.46693810279003245	12.314776560122622	37.80521765850283
399	3400.0	3316.6666666666665		(43.65899099853465, 34.06405693950178, 31.50743144232782)	#2b221f	43.65899099853465	34.06405693950178	31.50743144232782	12.623690738699016	70.97387310065737	43.65899099853465	44.252550379386555	10.500351892206494	7.029832858559937	38.2542495289931	35.73489549089387	31.53299769729956	28.482530109425912	0.6214612658476635	1.1176604995702843	0.4348426925274972	12.636294547036067	33.80173301733464
400	3408.3333333333335	3325.0		(43.054846137743354, 33.75863512664852, 31.57818714674482)	#2b211f	43.054846137743354	33.75863512664852	31.57818714674482	11.399387129724184	67.9725583815085	43.054846137743354	44.05276716432766	10.471946925941388	6.616836746764543	37.87768892610425	35.3806074272556	31.599991626543858	28.8048593450105	0.6186556076729101	1.1146370667261245	0.40929609065661215	12.387259622413136	32.287280742830625
401	3416.6666666666665	3333.333333333333		(43.58195520200963, 34.40192589491313, 31.83232154071593)	#2b221f	43.58195520200963	34.40192589491313	31.83232154071593	13.121793044469786	68.74764038791304	43.58195520200963	44.40073388841396	10.171997104581942	6.953691344849111	38.38621938455098	35.999200787104876	31.858017584257905	28.356075448354826	0.6235422828807703	1.0827103207819777	0.43013282509518425	12.321661755422962	34.35694964501489
402	3425.0	3341.6666666666665		(43.75696043541972, 33.745865606028886, 32.004396064475614)	#2b2120	43.75696043541972	33.745865606028886	32.004396064475614	8.890670086566187	68.48976448018676	43.75696043541972	44.119686297322914	11.187795676305345	6.302856304030624	38.303008164119746	35.49901723675947	32.021810759891146	28.883209729654475	0.6195953873860366	1.1908322152470394	0.3898742773836062	12.841057965916015	29.39555846781529
403	3433.3333333333335	3350.0		(43.7496336612937, 34.08247854301863, 32.505128741888214)	#2b2220	43.7496336612937	34.08247854301863	32.505128741888214	8.416643395699527	65.53994889756545	43.7496336612937	44.275928765173425	10.986146744138559	6.069070560556966	38.50391459074733	35.77650775591375	32.52090223989952	28.8059702992156	0.6217895805120167	1.169368644447034	0.37541304847361284	12.551057236454843	28.917551603432454
404	3441.6666666666665	3358.333333333333		(43.54846137743353, 34.16830646849487, 31.84236968808876)	#2b221f	43.54846137743353	34.16830646849487	31.84236968808876	11.921673819742479	68.54555330695905	43.54846137743353	44.291132984623694	10.440301112352834	6.756985078742672	38.29939501779359	35.80358777475403	31.865629055892818	28.532562254984548	0.6220031011652849	1.1112686771533005	0.4179652125627468	12.436106089566257	32.91103004591972
405	3450.0	3366.6666666666665		(43.154490265857234, 33.837554950805945, 31.694578187146746)	#2b211f	43.154490265857234	33.837554950805945	31.694578187146746	11.219859710653216	67.71665154815206	43.154490265857234	44.09968204642744	10.498410103232104	6.579255563303555	37.97425790244924	35.46359315051288	31.716007954783336	28.77413951658157	0.6193144574288418	1.117453814988905	0.4069714403650128	12.389641579275274	32.07498797072781
406	3458.3333333333335	3375.0		(42.5735817458656, 34.39983253087712, 31.322168725141303)	#2a221f	42.5735817458656	34.39983253087712	31.322168725141303	16.412145568207194	67.39180032845888	42.5735817458656	44.29676669409282	9.21089727762875	7.290763966953251	37.789436885074316	35.81362536319865	31.35294536319866	28.336986424798436	0.6220822182373651	0.980410576568006	0.4509830457934746	11.747164248483658	38.362910297442205
407	3466.6666666666665	3383.333333333333		(43.09629474565627, 34.113460330751515, 31.42181285325518)	#2b221f	43.09629474565627	34.113460330751515	31.42181285325518	13.833491724793332	69.07769914169555	43.09629474565627	44.21860968060488	9.991615635783935	7.057668389809391	37.97671969855558	35.67454032447142	31.448729328030144	28.490553081219335	0.6209846192036219	1.0635104649486093	0.43656450833734356	12.232868270105612	35.235819386567876
408	3475.0	3391.6666666666665		(42.77580071174377, 33.65961900774545, 31.40799665061754)	#2a211f	42.77580071174377	33.65961900774545	31.40799665061754	11.884207424867427	67.76705490848586	42.77580071174377	43.97819977265033	10.315018910537876	6.661856124310972	37.67622357127904	35.24897493824576	31.43051287418882	28.854877564039814	0.6176084195396733	1.097933603271472	0.4120808435436405	12.279248435705403	32.85600839242145
409	3483.3333333333335	3400.0		(43.681180657316304, 34.061544902658575, 30.976344986393133)	#2b221e	43.681180657316304	34.061544902658575	30.976344986393133	14.570199864889377	74.16770900726043	43.681180657316304	44.25043744197568	10.28294712690181	7.567543872472404	38.15812643918777	35.73113616705045	31.007196985555787	28.30898340136922	0.6214315927836985	1.0945198733232975	0.46810375431884194	12.767408581088521	36.350519462648386
410	3491.6666666666665	3408.333333333333		(43.69625287837555, 34.22754867071384, 31.95059660875026)	#2b221f	43.69625287837555	34.22754867071384	31.95059660875026	11.631289098005672	68.54460397533741	43.69625287837555	44.33344512843593	10.522167874626954	6.7205241084903555	38.41182332007536	35.87902125392506	31.973366129369893	28.50783200188521	0.6225973123063118	1.1199825990638037	0.41570985503210844	12.485249740178672	32.5664308890398
411	3500.0	3416.6666666666665		(42.87586351266485, 33.945781871467446, 31.520200962947456)	#2a211f	42.87586351266485	33.945781871467446	31.520200962947456	12.816060170335133	67.53669111113281	42.87586351266485	44.12044119618849	10.082368154941236	6.7903276099824605	37.83640569395018	35.50035449445259	31.544456772032657	28.671909397680853	0.6196059888180572	1.073170189397834	0.42002767355601744	12.155768040838195	33.9596904315483
412	3508.3333333333335	3425.0		(43.294536319866026, 34.12204312329914, 31.83671760519154)	#2b221f	43.294536319866026	34.12204312329914	31.83671760519154	11.967332919209278	67.48527691013356	43.294536319866026	44.24474314985251	10.310730196682938	6.683162355725825	38.15949968599539	35.72100623403811	31.859570860372617	28.596278175846766	0.6213516249183296	1.0974771113254085	0.4133987780127036	12.287221665689122	32.95031730242751
413	3516.6666666666665	3433.333333333333		(42.75758844463052, 34.162445049194055, 31.769101946828552)	#2a221f	42.75758844463052	34.162445049194055	31.769101946828552	13.068277070791744	65.5337253308397	42.75758844463052	44.209350149771645	9.838982646031058	6.6898422164987315	37.89539669248482	35.658086338706305	31.79303537785221	28.616233136375136	0.6208545828621356	1.0472641652693842	0.4138119725654962	11.897880836121573	34.21305007489384
414	3525.0	3441.6666666666665		(43.84697508896797, 33.75716977182332, 32.33996231944735)	#2b2120	43.84697508896797	33.75716977182332	32.33996231944735	7.389619603776677	66.92111029948867	43.84697508896797	44.135872628232505	11.38764880112425	5.9951485763355405	38.41773288674901	35.527697703579655	32.35413439397111	28.987662494697336	0.619822700334336	1.2121046397923125	0.37084047394693986	12.869357080681405	27.76503806944249
415	3533.3333333333335	3450.0		(43.32509943479171, 33.99267322587398, 31.316307305840485)	#2b211f	43.32509943479171	33.99267322587398	31.316307305840485	13.372032214203534	70.68055313967646	43.32509943479171	44.18553068944023	10.260880680884155	7.109127252348713	38.03028888423697	35.615782922336194	31.34307096504082	28.512405291238867	0.6205200739616888	1.0921711144118804	0.43974758690993776	12.483002949508137	34.715685277032634
416	3541.6666666666665	3458.333333333333		(42.695834205568346, 34.20808038517898, 30.876910194682857)	#2a221e	42.695834205568346	34.20808038517898	30.876910194682857	16.911032784852715	70.58828288176976	42.695834205568346	44.21872644222345	9.336817714074574	7.61338047649307	37.70084571907054	35.67474783964832	30.910221896587817	28.311443606712967	0.6209862589469284	0.9938135843289748	0.4709390581887474	12.047395042319422	39.19431603665506
417	3550.0	3466.6666666666665		(43.179610634289304, 34.279464098806784, 31.560602888842368)	#2b221f	43.179610634289304	34.279464098806784	31.560602888842368	14.040069184202954	68.6168062093674	43.179610634289304	44.30349830075266	9.909437293749434	7.061606684907284	38.096763659200334	35.825621536529205	31.58779150094201	28.407282846160697	0.6221767536428988	1.0547633783980805	0.43680811851681606	12.168123785164225	35.47421556345055
