# Supplementary material for: Parallel and High Throughput Reaction Monitoring with Computer Vision
Source: Angew Chem Int Ed Engl. 2024 Oct 31;64(1):e202413395. doi: 10.1002/anie.202413395 (PMC11701362; doi:10.1002/anie.202413395)
Supplement: Supplementary file 3 — Supporting Information [file ANIE-64-e202413395-s003.zip › Supporting Info - Machine readable data part 2/Figure 11 - Pd catalyst degradation in HTE/Kineticolor data/Well 2 2021-08-23 13-47-42 multiwell stirrer palladium bistricyclohexylphosphine diacetate boropinocol reaction in toluene.csv]

frame number	Time (s)	normalised time	Well Coordinates	average color	hexcode	red	green	blue	hue	saturation	value	lightness	a_component	b_component	x	y	z	delta_e	light_ratio	a_ratio	b_ratio	chroma_ab	hue_ab
1	83.33333333333333	0.0	(126, 107)	(79.91584676575256, 72.85639522713, 53.295792338287626)	#4f4835	79.91584676575256	72.85639522713	53.295792338287626	44.08842125129753	84.94077399818732	79.91584676575256	60.76355056935914	3.3642855607148303	16.839979392870053	72.40340590328657	73.89777715721164	53.49139836717605	0.0	1.0	1.0	1.0	17.17274943875681	78.70220636772261
2	91.66666666666667	8.333333333333343		(79.40925266903915, 72.0330751517689, 53.09901611890308)	#4f4835	79.40925266903915	72.0330751517689	53.09901611890308	43.178765793577554	84.48776552836783	79.40925266903915	60.499273269942236	3.666034671467866	16.530665653018907	71.86059032865816	73.13716823948084	53.288356709231735	0.5065273995432442	0.9956507265138294	1.089691884148182	0.9816321782447011	16.932298046759733	77.49579012817182
3	100.0	16.66666666666667		(77.715930500314, 70.23759681808667, 52.00983881096923)	#4d4634	77.715930500314	70.23759681808667	52.00983881096923	42.54499258945587	84.34632820559784	77.715930500314	59.87714302999598	3.848049076283	16.254603033302615	70.25642872095457	71.36727646221479	52.1921163910404	1.1672236063304908	0.9854121832734023	1.1437938328473465	0.9652388909801587	16.70387983265364	76.68122744804498
4	108.33333333333333	25.0		(74.91249738329495, 68.29558300188403, 49.537994557253505)	#4a4431	74.91249738329495	68.29558300188403	49.537994557253505	44.35378751629351	86.37408238486321	74.91249738329495	59.12545388768852	3.1637498429258892	16.792578594423357	67.78635335984927	69.26718517479588	49.72557044169981	1.6510064046825497	0.9730414587969016	0.9403927775541349	0.9971852223009985	17.088007751592905	79.33044558108234
5	116.66666666666667	33.33333333333334		(80.13983671760519, 71.55516014234875, 52.714883818296)	#504734	80.13983671760519	71.55516014234875	52.714883818296	41.2185422375562	87.26450259646629	80.13983671760519	60.4074489638879	4.2674005681683225	16.650900974400294	71.99359639941386	72.8741182185472	52.90328658153653	0.989027663130784	0.9941395523774609	1.2684418403714819	0.9887720516718795	17.189043337791897	75.62526072065869
6	125.0	41.66666666666667		(79.84278836089597, 72.1069709022399, 52.02805107808248)	#4f4834	79.84278836089597	72.1069709022399	52.02805107808248	43.31283726321016	88.83404691551591	79.84278836089597	60.54295987165253	3.5104319282750485	17.375698270230068	71.88173749214988	73.26253960016747	52.22884027632406	0.597506261243856	0.9963696871621283	1.0434405358649654	1.0318123238076429	17.726760073434992	78.5782122388236
7	133.33333333333334	50.000000000000014		(79.41867280720118, 71.62361314632615, 51.00816411974042)	#4f4733	79.41867280720118	71.62361314632615	51.00816411974042	43.537655562678225	91.22136468950903	79.41867280720118	60.375927022324774	3.3597130373694273	17.834552258430936	71.32010257483776	72.78396263135859	51.21431861000628	1.0674493463838153	0.993620788393662	0.998640863487096	1.0590602186830453	18.14824856431535	79.33152024092543
8	141.66666666666666	58.33333333333333		(79.11157630311911, 71.51329286162864, 52.573372409462)	#4f4734	79.11157630311911	71.51329286162864	52.573372409462	42.821105440432916	85.54047724891245	79.11157630311911	60.33136205229469	3.751206362677728	16.62169931473305	71.44846765752564	72.65662972786268	52.762771613983666	0.6197909436136294	0.992887372231958	1.1150083115657656	0.9870379842489937	17.039731138864575	77.28246841152375
9	150.0	66.66666666666667		(79.90705463680133, 71.97781034121834, 52.8224827297467)	#4f4734	79.90705463680133	71.97781034121834	52.8224827297467	42.4344774815857	86.43249169539656	79.90705463680133	60.513307377798895	3.870538082518915	16.753163168142905	72.03207452375968	73.17742757169773	53.01403600586142	0.5713583180729297	0.9958816891176463	1.1504784634561516	0.9948446359284795	17.19446251520091	76.9910205794608
10	158.33333333333334	75.00000000000001		(80.08268787942224, 72.8187146744819, 51.24324890098388)	#504833	80.08268787942224	72.8187146744819	51.24324890098388	44.88741779539219	91.83079557187858	80.08268787942224	60.75561888923289	2.873787612814649	18.308171992121515	72.06296839020305	73.8748728113879	51.459003558718855	1.5479795402203094	0.9998694664802842	0.8542044249668383	1.0871849403730913	18.532345154800826	81.07921640485908
11	166.66666666666666	83.33333333333333		(78.85095248063638, 71.26460121415114, 52.86497801967762)	#4e4734	78.85095248063638	71.26460121415114	52.86497801967762	42.483586418012656	84.03732965903932	78.85095248063638	60.2454473052119	3.893968165658568	16.26604136285128	71.30198869583421	72.41156980322378	53.048974251622354	0.9372297032221297	0.9914734530933006	1.1574428196966706	0.9659181275327584	16.7256416825529	76.53718320864002
12	175.0	91.66666666666667		(78.86979275696044, 70.98639313376596, 52.480427046263344)	#4e4634	78.86979275696044	70.98639313376596	52.480427046263344	42.07596262156715	85.32149028163744	78.86979275696044	60.16577196309585	3.997935385251561	16.40691252580895	71.14806573163072	72.18479994557252	52.66548670713837	0.9728300332471398	0.990162217305242	1.188346028629655	0.9742834087288454	16.88698510611628	76.30540196474652
13	183.33333333333334	100.00000000000001		(79.2859535273184, 72.30374712162445, 51.38141092736027)	#4f4833	79.2859535273184	72.30374712162445	51.38141092736027	44.98694673668418	89.74677160863789	79.2859535273184	60.56191582990195	2.9003512631114448	17.87705620477851	71.54056102156164	73.31698375549507	51.59063428930291	1.1538717062338095	0.9966816498119702	0.8621002024855433	1.061584209084457	18.11080274306586	80.78469775427178
14	191.66666666666666	108.33333333333333		(78.54322796734353, 72.03956458028051, 51.48880050240737)	#4e4833	78.54322796734353	72.03956458028051	51.48880050240737	45.57649006878728	87.83544020405063	78.54322796734353	60.44166495736418	2.7591347864360793	17.593330876426585	71.11620682436677	72.97206326774126	51.6943081431861	1.0185068799946164	0.9947026530053155	0.8201250270354069	1.0447358910590767	17.808372078804585	81.08699090891879
15	200.0	116.66666666666667		(79.19970692903496, 71.16809713209128, 52.461377433535695)	#4f4734	79.19970692903496	71.16809713209128	52.461377433535695	41.977311338850235	86.08963701673376	79.19970692903496	60.23808611284747	4.019340824278183	16.543988409848897	71.36224199288256	72.39059868746075	52.64844463052125	0.8904049390075222	0.9913523082244532	1.1947085797984904	0.9824233167917963	17.025235774194844	76.34462616125059
16	208.33333333333334	125.00000000000001		(80.11890307724514, 71.84278836089597, 51.35084781243458)	#504733	80.11890307724514	71.84278836089597	51.35084781243458	42.73894851737312	91.56208848059197	80.11890307724514	60.4826787806891	3.6433616668578583	17.766156799933874	71.79969646221478	73.08958305421814	51.5557672179192	1.00726214266502	0.9953776271129937	1.0829525618757911	1.0549987256787239	18.13588739696423	78.41085189911088
17	216.66666666666666	133.33333333333331		(79.6054008792129, 70.59786476868328, 51.780615449026584)	#4f4633	79.6054008792129	70.59786476868328	51.780615449026584	40.57659175889077	89.1311419367563	79.6054008792129	60.09786570807489	4.446311097533407	16.79880406324412	71.24810759891145	71.99190107389576	51.96878794222315	1.2710668765412627	0.9890446681432087	1.3216211933533586	0.9975549061750416	17.377269645468353	75.17489428704543
18	225.0	141.66666666666669		(79.3935524387691, 71.62403181913335, 50.8218547205359)	#4f4732	79.3935524387691	71.62403181913335	50.8218547205359	43.68416039622821	91.76794203494673	79.3935524387691	60.373798217731505	3.292023096969132	17.967716290995426	71.27066150303538	72.7778767406322	51.029876491521875	1.1953741132630025	0.9935857541572929	0.9785207104326946	1.0669678312434783	18.26680718638812	79.61749218622043
19	233.33333333333334	150.0		(76.26836926941596, 68.44316516642245, 49.93322168725141)	#4c4431	76.26836926941596	68.44316516642245	49.93322168725141	42.17164932473789	88.05042900195976	76.26836926941596	59.256835591454006	3.861465616477766	16.723071871806063	68.57552648105506	69.63123083734561	50.11832112204312	1.5909259570996477	0.9752036383031094	1.1477817642974686	0.993057739660092	17.16310139621715	76.99791738278459
20	241.66666666666666	158.33333333333331		(79.94954992673226, 71.63847603098179, 52.24073686414067)	#4f4734	79.94954992673226	71.63847603098179	52.24073686414067	42.003399690250454	88.3775748260757	79.94954992673226	60.417572703523746	3.972971839531103	17.00914202959265	71.83135440653129	72.90308881096922	52.43471425580908	0.720288600027903	0.9943061611345362	1.1809258660810413	1.0100452995087523	17.466980787204246	76.85265044072551
21	250.0	166.66666666666669		(78.22336194264183, 70.16872514130208, 50.46702951643291)	#4e4632	78.22336194264183	70.16872514130208	50.46702951643291	42.5885422951611	90.48274828526546	78.22336194264183	59.88332631133534	3.693754003256	17.39445663237762	70.17515804898471	71.38472519154281	50.6640464726816	1.0912328844824952	0.9855139429843051	1.0979311763509056	1.032926242162881	17.782321000708414	78.01119433164467
22	258.3333333333333	175.0		(77.01590956667364, 68.77412602051497, 50.638057358174585)	#4d4432	77.01590956667364	68.77412602051497	50.638057358174585	41.252946264890056	87.33717943490846	77.01590956667364	59.403772911554626	4.198298539286382	16.4517976699474	69.18538622566464	70.03988804479799	50.81941804479799	1.6417240867762528	0.9776218202349387	1.2479019582375592	0.9769488005972854	16.979026980303107	75.68434383155157
23	266.6666666666667	183.33333333333337		(77.69164747749633, 69.83336822273394, 50.7848021770986)	#4d4532	77.69164747749633	69.83336822273394	50.7848021770986	42.476698772309284	88.31381202964974	77.69164747749633	59.75442420888308	3.775843107095167	16.940391657625355	69.87421184844044	71.02156164538414	50.975287837554944	1.094439696056183	0.9833925708583441	1.1223313357183897	1.0059627308568926	17.356090017142133	77.4347396569294
24	275.0	191.66666666666669		(79.42683692694159, 71.05966087502617, 51.80050240736864)	#4f4733	79.42683692694159	71.05966087502617	51.80050240736864	41.82782581021589	88.69439568606985	79.42683692694159	60.21880035096177	4.017774929418461	16.989479018433528	71.30774544693321	72.33567516642243	51.99309399204522	0.8638004940356707	0.9910349179188342	1.1942431333221248	1.0088776608376833	17.45809017909051	76.6947867157457
25	283.3333333333333	200.0		(75.22210592422022, 68.14025539041239, 48.620054427464936)	#4b4430	75.22210592422022	68.14025539041239	48.620054427464936	44.02713294197266	90.17991517688179	75.22210592422022	59.096103067541435	3.161529098330007	17.434146658908055	67.70632195938873	69.18603074314423	48.815256437094405	1.7817199820364555	0.9725584254673469	0.9397326835889215	1.0352831349835006	17.718485713059742	79.72161019528501
26	291.6666666666667	208.33333333333337		(77.33075151768892, 69.17374921498849, 50.538203893657105)	#4d4532	77.33075151768892	69.17374921498849	50.538203893657105	41.73297496640311	88.349065669759	77.33075151768892	59.5396475335297	4.021643132118557	16.75676138754254	69.44357127904543	70.41919806573162	50.724559346870414	1.39175531405668	0.9798579407496538	1.1953929176166764	0.9950583071756758	17.23260472711984	76.50420076808507
27	300.0	216.66666666666669		(94.36382666945782, 82.99371990789199, 66.31526062382248)	#5e5242	94.36382666945782	82.99371990789199	66.31526062382248	35.677672627399474	75.79582763944843	94.36382666945782	64.37580856694441	6.46801397827984	14.386098769177181	85.22938036424534	84.82859567929663	66.48204521666318	5.357524432651212	1.0594477768948347	1.9225520133628435	0.8542824449813858	15.773238177994543	65.79123700320433
28	308.3333333333333	225.0		(98.79966506175424, 87.10969227548671, 69.8961691438141)	#625745	98.79966506175424	87.10969227548671	69.8961691438141	35.73309577611681	74.59935673332403	98.79966506175424	65.67088412957314	6.544310355683702	14.424856414480836	89.39507431442328	88.99548700858278	70.06830437513084	6.326713156810812	1.0807611391077694	1.9452303431380518	0.8565839706780303	15.839964665677062	65.59701790804293
29	316.6666666666667	233.33333333333337		(99.62863722001256, 88.16621310445886, 70.43688507431442)	#635846	99.62863722001256	88.16621310445886	70.43688507431442	36.440419077942465	74.71643700911488	99.62863722001256	65.97891396027757	6.338681179792749	14.628580848485306	90.23693531505128	90.00625554322797	70.61417835461586	6.398228514223999	1.0858304582607512	1.8841091415694007	0.868681635957284	15.942843433331769	66.57252899748643
30	325.0	241.66666666666669		(99.87104877538204, 88.24513292861629, 70.11597236759472)	#635846	99.87104877538204	88.24513292861629	70.11597236759472	36.55677501055298	75.97341348693313	99.87104877538204	66.01035615677351	6.30817725970878	14.872639303461966	90.31599958132719	90.10985827925477	70.29726397320495	6.329762573345099	1.0863479098612803	1.8750421585403243	0.8831744360541768	16.155138507322945	67.0159432153661
31	333.3333333333333	250.0		(100.23738748168306, 88.29956039355244, 70.29265229223363)	#645846	100.23738748168306	88.29956039355244	70.29265229223363	36.08028186737134	76.17823713437221	100.23738748168306	66.04399415448334	6.470624662533231	14.825457644988349	90.54771404647268	90.22078422022189	70.47272137324681	6.449087140352009	1.0869014982772738	1.9233280129640296	0.8803726714336337	16.176006240933724	66.42096292154568
32	341.6666666666667	258.33333333333337		(101.46012141511409, 88.91752145698138, 70.17291186937409)	#655846	101.46012141511409	88.91752145698138	70.17291186937409	35.94684829953366	78.63422912260792	101.46012141511409	66.26080416448572	6.549711264095038	15.26660429318152	91.31447351894494	90.93793017165585	70.36035796525016	6.545398628441761	1.0904695914510738	1.946835708768842	0.9065690602712559	16.612282332286608	66.77959627308205
33	350.0	266.6666666666667		(101.72451329286163, 89.47707766380573, 70.33368222733934)	#655946	101.72451329286163	89.47707766380573	70.33368222733934	36.59042106245914	78.68960649300939	101.72451329286163	66.41221821072709	6.338356316133109	15.428952413924124	91.64964203474985	91.44101205359011	70.52511618170399	6.537854396985672	1.0929614479147367	1.8840125791183908	0.9162096968157011	16.680147882479925	67.66668824649253
34	358.3333333333333	275.0		(101.7142558090852, 89.1055055474147, 70.47205359011932)	#655946	101.7142558090852	89.1055055474147	70.47205359011932	35.78515719224893	78.32492606336017	101.7142558090852	66.32132810842917	6.608392019781473	15.192511362202232	91.55710278417418	91.13880248691648	70.65838810969227	6.64283590069947	1.0914656481886464	1.9642779724017683	0.9021692371330723	16.567535923539005	66.492071059708
35	366.6666666666667	283.33333333333337		(106.62340380992255, 93.73163073058404, 75.12434582373875)	#6a5d4b	106.62340380992255	93.73163073058404	75.12434582373875	35.443507386805415	75.33298975144304	106.62340380992255	67.7059260590622	6.811264972926501	14.857184377941701	96.32714255809086	95.81529237387483	75.3104186728072	8.000607513149582	1.1142523013328296	2.0245799145180974	0.8822566840094914	16.344089395606304	65.37094709565649
36	375.0	291.6666666666667		(105.77684739376177, 93.9991626543856, 74.78040611262298)	#695d4a	105.77684739376177	93.9991626543856	74.78040611262298	37.20186398325117	74.7242210506317	105.77684739376177	67.72452176089674	6.2207167941650265	15.083116960726484	95.9264768683274	95.87916414067406	74.97259367804061	7.726634773711227	1.1145583351583763	1.8490454160030556	0.8956731245830731	16.315567249843376	67.5873227388756
37	383.3333333333333	300.0		(101.92380154908939, 90.23299141720746, 72.52480636382667)	#655a48	101.92380154908939	90.23299141720746	72.52480636382667	36.14038835366245	73.55243484154532	101.92380154908939	66.6138066547533	6.4794574854134535	14.4865606764373	92.41985137115344	92.11367607912915	72.70188821436048	7.033375579334432	1.0962790362080033	1.9259534806066592	0.8602481237340958	15.869587566706954	65.90228809164428
38	391.6666666666667	308.33333333333337		(104.81641197404228, 92.68767008582793, 73.69436885074315)	#685c49	104.81641197404228	92.68767008582793	73.69436885074315	36.61707136611288	75.71448828458901	104.81641197404228	67.3599732501373	6.390666949738389	15.08312228306259	94.832093364036	94.63219474565626	73.88430186309398	7.467149616794465	1.1085588748348174	1.89956138811847	0.8956734406366729	16.381123339633877	67.03779390019606
39	400.0	316.6666666666667		(106.35147582164538, 94.0364245342265, 74.69269415951435)	#6a5e4a	106.35147582164538	94.0364245342265	74.69269415951435	36.660407051324434	75.9085782446692	106.35147582164538	67.76264449610298	6.407594607360845	15.198558323531275	96.20205359011932	96.01019530667783	74.88613146326146	7.806619554944971	1.1151857299509622	1.9045929638622543	0.9025283207867971	16.49404267504063	67.14008823639139
40	408.3333333333333	325.0		(106.37554950805945, 93.83734561440234, 74.82625078501151)	#6a5d4a	106.37554950805945	93.83734561440234	74.82625078501151	36.15502518064374	75.62895055848992	106.37554950805945	67.71723824091445	6.573761643991871	15.045408758253377	96.17884655641616	95.85414361942642	75.01636173330542	7.866065898865595	1.1144384685621351	1.9539844419732026	0.8934339174205589	16.418850960251334	66.39813191942397
41	416.6666666666667	333.33333333333337		(107.06489428511618, 93.8972158258321, 75.09168934477705)	#6b5d4b	107.06489428511618	93.8972158258321	75.09168934477705	35.28991200502828	76.15163975293726	107.06489428511618	67.76770484483625	6.876860843047283	14.981278798309216	96.58827297467029	96.02759713627799	75.27974460958761	8.05301993844284	1.115269009296653	2.044077626272044	0.8896257203647292	16.484232753977548	65.34344331988954
42	425.0	341.6666666666667		(106.42390621729119, 94.04396064475613, 74.6778312748587)	#6a5e4a	106.42390621729119	94.04396064475613	74.6778312748587	36.60193470534318	76.06607761410106	106.42390621729119	67.7681062660446	6.428423914513481	15.216395767188008	96.23690810131882	96.02897765752566	74.87149256855767	7.815930408388463	1.115275615579607	1.9107842656339775	0.9035875527039267	16.518575427935243	67.09755027967455
43	433.3333333333333	350.0		(103.45363198660247, 90.99518526271719, 72.70630102574837)	#675a48	103.45363198660247	90.99518526271719	72.70630102574837	35.68872549019608	75.7882468160535	103.45363198660247	66.87958050713138	6.665712168443361	14.835005726722294	93.44204731002722	93.0055457400042	72.88918986811807	7.233613153043933	1.1006529388171786	1.9813158092998076	0.88093966035394	16.263736152078252	65.80451073169954
44	441.6666666666667	358.33333333333337		(106.43876910194683, 93.38936571069709, 74.22189658781662)	#6a5d4a	106.43876910194683	93.38936571069709	74.22189658781662	35.697076023391816	77.18336617773741	106.43876910194683	67.61254170454878	6.7334954483622145	15.212142964445041	95.95007954783337	95.49496843207034	74.41357127904541	7.804492698096053	1.1127154531131584	2.001463706586045	0.9033350106643107	16.635782353824826	66.1239259949852
45	450.0	366.6666666666667		(106.08561858907264, 93.51433954364664, 73.94494452585305)	#6a5d49	106.08561858907264	93.51433954364664	73.94494452585305	36.53201854939559	77.25714375921274	106.08561858907264	67.62307281405268	6.446004198907618	15.388143544184496	95.76038727234666	95.53105612727653	74.14063847603099	7.658842113659138	1.1128887660516755	1.9160098281128062	0.9137863642932809	16.683702582723107	67.27147239958043
46	458.3333333333333	375.0		(107.00942013816203, 93.57881515595562, 74.28867490056521)	#6b5d4a	107.00942013816203	93.57881515595562	74.28867490056521	35.37231218051655	77.97248153306832	107.00942013816203	67.68707577283836	6.860254229297813	15.301381147571291	96.30178354615867	95.7505751287419	74.48157630311911	7.9072297763099195	1.1139420777522915	2.039141477586157	0.9086341966694926	16.768880496737065	65.85129527365088
47	466.6666666666667	383.33333333333337		(102.98848649780197, 91.09273602679507, 71.19384550973415)	#665b47	102.98848649780197	91.09273602679507	71.19384550973415	37.551404699670144	78.7236877408654	102.98848649780197	66.87389356263444	6.03976523354699	15.707594743694786	92.94187565417626	92.9864017814528	71.39283441490475	6.765853824085647	1.1005593474380762	1.7952593870371942	0.9327561737008591	16.828763968530517	68.96762846011156
48	475.0	391.6666666666667		(106.23047938036424, 93.61837973623614, 73.54825204102994)	#6a5d49	106.23047938036424	93.61837973623614	73.54825204102994	36.84594838684884	78.45175904450176	106.23047938036424	67.65397332280429	6.343327367809071	15.668619377280546	95.78428302281768	95.63699755285744	73.748953317982	7.597677282941927	1.1133973029699773	1.8854901741638321	0.9304417191813517	16.903947328517294	67.95979184902592
49	483.3333333333333	400.0		(104.13941804479799, 91.61230898053171, 72.36529202428302)	#685b48	104.13941804479799	91.61230898053171	72.36529202428302	36.34469809269689	77.80341284167615	104.13941804479799	67.06306951490514	6.46987235798091	15.345758847953551	93.90118903077244	93.62463568138998	72.5577621938455	7.180619982807676	1.1036726604439506	1.9231043980125804	0.9112694552613796	16.653875313214943	67.13939349886859
50	491.6666666666667	408.33333333333337		(107.09985346451748, 93.87837554950806, 73.76449654594934)	#6b5d49	107.09985346451748	93.87837554950806	73.76449654594934	36.202784423805134	79.37000602014011	107.09985346451748	67.760950383945	6.582971929229242	15.727275871547386	96.33412392715093	96.00436996231946	73.96563533598493	7.782136932128	1.1151578495499306	1.9567221064999363	0.9339248881863965	17.04942010042502	67.28725820028968
51	500.0	416.6666666666667		(102.93468704207662, 90.98011304165794, 70.83274021352314)	#665a46	102.93468704207662	90.98011304165794	70.83274021352314	37.65635698495607	79.52612162637602	102.93468704207662	66.84273145523265	6.000082463329837	15.867172083420344	92.80837973623613	92.88154742934897	71.0342139418045	6.697030656665945	1.100046505329447	1.7834640832495094	0.9422322743541129	16.963730117271737	69.28616843745267
52	508.3333333333333	425.0		(107.40820598702115, 93.52355034540507, 73.41846347079758)	#6b5d49	107.40820598702115	93.52355034540507	73.41846347079758	35.49027215786265	80.69573699689528	107.40820598702115	67.69186090056138	6.845011394977507	15.809201378106374	96.30601423487545	95.76700078082479	73.61951433954366	7.821728689648309	1.1140208277212809	2.0346106986004795	0.9387898292084548	17.227449875442748	66.58852620802138
53	516.6666666666666	433.3333333333333		(106.86309399204522, 93.51475821645384, 73.43646640150722)	#6a5d49	106.86309399204522	93.51475821645384	73.43646640150722	36.04005536106814	79.76364633632724	106.86309399204522	67.6617234662201	6.635881558793577	15.746923575077165	96.0397843835043	95.66358095666736	73.63724931965668	7.712515848310642	1.1135248488974812	1.9724489610161424	0.9350916178522356	17.08802288568393	67.14904690822314
54	525.0	441.6666666666667		(107.47330960854093, 94.02784174167888, 73.36005861419301)	#6b5e49	107.47330960854093	94.02784174167888	73.36005861419301	36.35147491086716	80.93990066225167	107.47330960854093	67.814200515079	6.542170255522506	16.050843262057235	96.48256437094412	96.1875876554323	73.56673644546787	7.773889092566634	1.1160341994444816	1.94459421991885	0.9531391272873568	17.332904000062182	67.82466064951322
55	533.3333333333334	450.00000000000006		(107.62549717395855, 93.6445467866862, 73.70232363407996)	#6b5d49	107.62549717395855	93.6445467866862	73.70232363407996	35.27185885924802	80.375092146493	107.62549717395855	67.73255633310403	6.9248383775027955	15.715383708317532	96.50676784592841	95.90676974460959	73.90174586560602	7.906281878984606	1.1146905619971967	2.0583384651900456	0.9332187018572797	17.173429233970356	66.21975543727243
56	541.6666666666666	458.3333333333333		(103.92694159514339, 91.48733514758216, 71.05212476449654)	#675b47	103.92694159514339	91.48733514758216	71.05212476449654	37.296409263704845	80.66318668812531	103.92694159514339	67.01777148426525	6.139697598331106	16.036680352669407	93.49570023027005	93.47154601423487	71.2564768683274	6.889374469353634	1.1029271801318978	1.8249632760147052	0.9522980983848022	17.171808388537467	69.05048556245407
57	550.0	466.6666666666667		(107.10906426627591, 93.51015281557463, 72.86895541134604)	#6b5d48	107.10906426627591	93.51015281557463	72.86895541134604	36.17020756274263	81.51716960481569	107.10906426627591	67.67156243737365	6.600604356202022	16.09155121786916	96.04537994557253	95.69733624659828	73.07536738538832	7.665150490876757	1.1136867711528688	1.9619631678351201	0.9555564672889224	17.39269957379876	67.69701847424341
58	558.3333333333334	475.00000000000006		(107.18714674481892, 93.87042076617124, 73.13879003558719)	#6b5d49	107.18714674481892	93.87042076617124	73.13879003558719	36.53327103148498	81.00160536527916	107.18714674481892	67.76162932474286	6.472102365643662	16.08874746188995	96.24929034959179	96.0067045279464	73.34610634289304	7.693892446198805	1.115169023037844	1.923767245331129	0.9553899732621901	17.341738780290765	68.08630532403589
59	566.6666666666666	483.3333333333333		(107.77663805735817, 93.70630102574837, 73.2865815365292)	#6b5d49	107.77663805735817	93.70630102574837	73.2865815365292	35.522793898967585	81.60362552903862	107.77663805735817	67.75364920487813	6.846694723687929	15.990670120677187	96.51682227339333	95.97926695206196	73.4907787314214	7.855569919011365	1.1150376923339935	2.0351110511062473	0.9495658959919834	17.39479116137053	66.82093584092877
60	575.0	491.6666666666667		(107.92715093154699, 93.92380154908939, 72.86916474774964)	#6b5d48	107.92715093154699	93.92380154908939	72.86916474774964	36.03396388650044	82.83167302858205	107.92715093154699	67.8114631423349	6.670777220104895	16.330219833625748	96.57451538622566	96.17816350010466	73.07971111576303	7.801654538504433	1.1159891498593528	1.9828213448942529	0.9697292052827491	17.64016293957667	67.78033871528957
61	583.3333333333334	500.00000000000006		(103.52689972786267, 90.53003977391668, 70.21184844044379)	#675a46	103.52689972786267	90.53003977391668	70.21184844044379	36.59281414550162	82.05923388629618	103.52689972786267	66.76314476882564	6.377660640058069	16.099936183758757	92.83486288465564	92.61411170609169	70.41503035377852	6.754496567356496	1.0987367285691807	1.8956953935571892	0.9560543874878715	17.317115821084364	68.39001758420446
62	591.6666666666666	508.3333333333333		(107.41951015281558, 93.43353569185682, 71.52250366338707)	#6b5d47	107.41951015281558	93.43353569185682	71.52250366338707	36.623163051084674	85.21484264620192	107.41951015281558	67.66526181586913	6.448055778224715	16.86525505372054	95.90445677203266	95.67571932175005	71.74161398367177	7.5593581568566295	1.1135830803473534	1.9166196394026247	1.0015009318159371	18.055864735485347	69.0767552650793
63	600.0	516.6666666666666		(108.11806573163074, 93.7864768683274, 71.59535273184007)	#6c5d47	108.11806573163074	93.7864768683274	71.59535273184007	36.45587468260836	86.14001510223049	108.11806573163074	67.78492962512279	6.526172236013039	17.02681960804138	96.37073058404856	96.08684649989532	71.81726397320493	7.702739802054202	1.1155524815448206	1.939838969741434	1.0110950382308919	18.234678774765673	69.02878121584328
64	608.3333333333334	525.0		(104.7125811178564, 91.69478752355035, 70.49382457609379)	#685b46	104.7125811178564	91.69478752355035	70.49382457609379	37.17428408875402	83.3307977417575	104.7125811178564	67.10697550016887	6.1927764971685395	16.518713964256126	93.83331379526899	93.77318021980324	70.70583420556835	6.952885178545791	1.1043952315388312	1.8407404441175685	0.9809224571408948	17.6413829326613	69.44924991564079
65	616.6666666666666	533.3333333333333		(107.85932593678041, 93.63575465773498, 71.57295373665481)	#6b5d47	107.85932593678041	93.63575465773498	71.57295373665481	36.48113534094841	85.78789854903695	107.85932593678041	67.73593283657922	6.510878224337436	16.956350888866577	96.19274440025121	95.91837249319656	71.79358174586562	7.650405361553671	1.1147461299066352	1.9352929788023194	1.0069104298337679	18.163407464419162	68.99427222327452
66	625.0	541.6666666666666		(108.50324471425581, 93.65815365292025, 71.2501570023027)	#6c5d47	108.50324471425581	93.65815365292025	71.2501570023027	36.09042583081402	87.55072156196944	108.50324471425581	67.7733732297159	6.677589524140215	17.21010357033297	96.45064894285117	96.04709241364874	71.47423696880888	7.762254104990644	1.1153622952357818	1.9848462336596024	1.0219788972912653	18.460169737965433	68.79354623474832
67	633.3333333333334	550.0		(108.22419928825623, 93.19405484613775, 70.94368850743145)	#6c5d46	108.22419928825623	93.19405484613775	70.94368850743145	35.810184795242826	87.8410772417875	108.22419928825623	67.64826420152846	6.781783525911966	17.177438550891555	96.10875235503454	95.61741811387901	71.16619217081852	7.693663160188211	1.1133033466224245	2.0158168513112185	1.0200391669222815	18.467728148366987	68.45551589438975
68	641.6666666666666	558.3333333333333		(107.23969018212267, 92.40129788570232, 69.51852627171866)	#6b5c45	107.23969018212267	92.40129788570232	69.51852627171866	36.397771290941975	89.69530572885351	107.23969018212267	67.40452496651173	6.536983832658716	17.607161151497408	95.09555578815156	94.78400430814318	69.74735398785849	7.399805613609217	1.1092920728780025	1.943052607956907	1.0455571673058088	18.78148773242527	69.63162610326447
69	650.0	566.6666666666666		(107.25936780406113, 92.7485869792757, 70.25559974879631)	#6b5c46	107.25936780406113	92.7485869792757	70.25559974879631	36.47140020478936	87.9733029130837	107.25936780406113	67.49051087969346	6.505686568639202	17.3147753920899	95.36027213732469	95.07745940757798	70.48052962110111	7.439477572402288	1.1107071632138377	1.93374981143304	1.0281945712725085	18.496632250436683	69.40727685615732
70	658.3333333333334	575.0		(107.71195310864559, 92.98450910613356, 69.44693322168725)	#6b5c45	107.71195310864559	92.98450910613356	69.44693322168725	36.90719506324129	90.58957515450695	107.71195310864559	67.56746991556773	6.34443486451447	17.927341519040475	95.49344149047518	95.34062043960644	69.68230898053172	7.507127595564021	1.111973696113136	1.885819366405517	1.0645702765307898	19.01687218473057	70.51127431994638
71	666.6666666666666	583.3333333333333		(108.16035168515805, 93.2507850115135, 69.39187774754029)	#6c5d45	108.16035168515805	93.2507850115135	69.39187774754029	36.92522017095309	91.40096810030154	108.16035168515805	67.65359815768217	6.345465696259711	18.107131675108732	95.78469122880469	95.63571084153234	69.63046682018002	7.613531747901631	1.113391128789591	1.8861257707599146	1.0752466646589356	19.186796303764073	70.68749097143703
72	675.0	591.6666666666666		(108.51266485241784, 93.40422859535273, 68.50910613355663)	#6c5d44	108.51266485241784	93.40422859535273	68.50910613355663	37.339361685426766	94.00660731337958	108.51266485241784	67.7053555928161	6.178097068535782	18.72532213873397	95.82833786895542	95.81333340799667	68.75805735817458	7.724034532200103	1.1142429130360507	1.8363771317982542	1.111956357064318	19.71817873404161	71.7405847569159
73	683.3333333333334	600.0		(108.6028888423697, 93.50261670504501, 68.4975926313586)	#6c5d44	108.6028888423697	93.50261670504501	68.4975926313586	37.40906030284524	94.16738949413642	108.6028888423697	67.73323694187651	6.150324186595668	18.77973482365047	95.90074523759682	95.90910845928408	68.74764287209547	7.752495758618414	1.1147017629353597	1.8281219223521772	1.115187518079844	19.761197525627182	71.86648594218018
74	691.6666666666666	608.3333333333333		(108.33682227339334, 93.11408833996232, 67.69311283232155)	#6c5d43	108.33682227339334	93.11408833996232	67.69311283232155	37.527542427442	95.66595816627213	108.33682227339334	67.62504944308397	6.090606362762041	19.082448708591127	95.48903286581537	95.53783059451538	67.94732258739795	7.716324289566435	1.112921295899138	1.8103714006571823	1.1331634239808228	20.03085955674715	72.29831012319005
75	700.0	616.6666666666666		(104.09127067196985, 89.49005652082897, 64.572325727444)	#685940	104.09127067196985	89.49005652082897	64.572325727444	37.83157292538485	96.81245022564376	104.09127067196985	66.52266861835551	5.877350766635758	19.130313027834923	91.661105296211	91.80915791082269	64.82150303537784	6.687941805289394	1.094779156172294	1.746983322481984	1.136005726701458	20.012799118989438	72.92162292909694
76	708.3333333333334	625.0		(108.92024283022818, 92.78249947665898, 66.34435838392297)	#6c5c42	108.92024283022818	92.78249947665898	66.34435838392297	37.25790987535953	99.67706875874475	108.92024283022818	67.57236000920064	6.206788884112468	19.81855312148657	95.40236550136069	95.35735847812434	66.60873979485034	7.9568594676798075	1.1120541735307174	1.8449054850128934	1.176875140944509	20.76774605201843	72.61044944289517
77	716.6666666666666	633.3333333333333		(108.52564370944107, 92.63052124764496, 65.01423487544484)	#6c5c41	108.52564370944107	92.63052124764496	65.01423487544484	38.0814417812503	102.23767280639318	108.52564370944107	67.51171545379806	5.818573059268751	20.539338483332493	94.89587397948503	95.14991994557253	65.29039773916685	8.077531436851219	1.1110561318620802	1.7295122409384425	1.2196771744286532	21.347604497436034	74.18314607008935
78	725.0	641.6666666666666		(108.9987439815784, 92.11492568557672, 63.76805526481055)	#6c5c3f	108.9987439815784	92.11492568557672	63.76805526481055	37.60305831061661	105.81613330081221	108.9987439815784	67.40966453457264	6.030563060954453	21.14917088204178	94.7186225664643	94.8015277768474	64.0515239690182	8.35757128819372	1.1093766559547442	1.7925241339124323	1.2558905440820323	21.992160417520427	74.08480785873573
79	733.3333333333334	650.0		(109.15344358383923, 92.2846975088968, 63.84299769729956)	#6d5c3f	109.15344358383923	92.2846975088968	63.84299769729956	37.66244086339444	105.85248913556286	109.15344358383923	67.4583485832099	6.005129697348455	21.184683675786744	94.86204312329915	94.96762423278209	64.12741469541554	8.406594643864237	1.110177860758958	1.7849643227290457	1.2579993823956943	22.01936432154938	74.17378956248838
80	741.6666666666666	658.3333333333333		(108.78940757797781, 91.59325936780407, 61.493824576093786)	#6c5b3d	108.78940757797781	91.59325936780407	61.493824576093786	38.184667000101804	110.85981561978652	108.78940757797781	67.26717456732395	5.71725147386265	22.361308510992583	93.99948503244714	94.31650472472263	61.79481892401089	8.849782422521303	1.107031665151647	1.6993954201223842	1.327870301341356	23.08062136813422	75.65808312241785
81	750.0	666.6666666666666		(106.49696462214779, 84.41846347079758, 55.05903286581537)	#6a5437	106.49696462214779	84.41846347079758	55.05903286581537	34.24643596954245	123.1647553937602	106.49696462214779	65.36941602741935	7.8035841929756655	23.456640212024205	89.36504291396274	88.01360507222105	55.352627171865194	9.203345552562654	1.0757998078601876	2.319536808676131	1.3929138311152331	24.720637052738155	71.59868363876805
82	758.3333333333334	675.0		(91.96127276533389, 61.6767845928407, 42.25329704835671)	#5b3d2a	91.96127276533389	61.6767845928407	42.25329704835671	23.44511591670001	137.8355630219964	91.96127276533389	58.23372042693346	14.61932654189213	21.0477249288056	72.63148628846557	66.82975879212896	42.44753192380155	12.279296011282224	0.9583659921330966	4.345447578113991	1.249866430223607	25.626771806396846	55.216933243389754
83	766.6666666666666	683.3333333333333		(61.62654385597656, 36.861837973623615, 31.11136696671551)	#3d241f	61.62654385597656	36.861837973623615	31.11136696671551	11.306775696126119	126.26653418934067	61.62654385597656	47.17109168757669	18.8433978500418	12.436050299031498	47.846449654594934	41.18332046682018	31.168871676784594	21.065432518277365	0.7763057169237139	5.601010232329394	0.7384837005380689	22.57717851227211	33.4235566996277
84	775.0	691.6666666666666		(45.821226711325096, 35.23508478124346, 32.03181913334729)	#2d2320	45.821226711325096	35.23508478124346	32.03181913334729	13.937940247753215	76.73951975439492	45.821226711325096	44.99621518369719	10.84432478810099	7.771527664761346	39.78164119740423	37.074463604772866	32.06385178982625	19.667146939813637	0.7405132643184803	3.223366326191653	0.46149270634213274	13.34151499470628	35.6270749962375
85	783.3333333333334	700.0		(41.64098806782499, 34.62800921080176, 31.664433745028262)	#29221f	41.64098806782499	34.62800921080176	31.664433745028262	17.823240589198026	61.094163956183145	41.64098806782499	44.31021469620167	8.39646196776589	6.964622947286969	37.47165375758844	35.837593271927986	31.694069499685998	19.838289383763186	0.7292235934373741	2.4957637561485244	0.4135766906125639	10.909012163070278	39.67472722986723
86	791.6666666666666	708.3333333333333		(39.680552648105504, 35.23592212685786, 32.07850115135022)	#272320	39.680552648105504	35.23592212685786	32.07850115135022	24.920280875671207	48.85322915897318	39.680552648105504	44.39498631793768	6.37527937036192	6.6881470806352095	36.78230688716768	35.988925005233405	32.110075361105295	19.49501676507053	0.7306186998941511	1.894987585122627	0.3971588637137484	9.239886277567033	46.371965705517304
87	800.0	716.6666666666666		(38.16600376805526, 34.911660037680555, 32.55725350638476)	#262220	38.16600376805526	34.911660037680555	32.55725350638476	25.18642929123282	37.4739604758692	38.16600376805526	44.09909497617407	5.833125776703474	5.704146819270594	36.035407159305	35.462553906217295	32.580797571697715	20.194207568918337	0.7257491466999898	1.7338378896302946	0.33872647265148653	8.158593461046907	44.35949835546887
88	808.3333333333334	725.0		(36.84802177098597, 35.2859535273184, 32.68536738538832)	#242320	36.84802177098597	35.2859535273184	32.68536738538832	37.48453608247421	28.806888872476886	36.84802177098597	44.13985054406652	4.416366996172649	5.643783157364712	35.53124973832949	35.53474851371153	32.71137324680762	20.070104335097334	0.7264198706374583	1.312720610801622	0.33514192777185087	7.166350938395121	51.956148246440726
89	816.6666666666666	733.3333333333333		(36.63135859325937, 35.29307096504082, 33.65710697090224)	#242321	36.63135859325937	35.29307096504082	33.65710697090224	33.002533783783704	20.704505451802422	36.63135859325937	44.127306456430404	4.6938083561457455	4.670202448689897	35.62163910404019	35.51251742934896	33.673466610843626	20.655162064714606	0.7262134296458016	1.395187260842514	0.27732827574998303	6.621376578625681	44.85556231919236
90	825.0	741.6666666666666		(36.51852627171865, 35.43332635545321, 33.9652501570023)	#242321	36.51852627171865	35.43332635545321	33.9652501570023	34.498647208329906	17.82890701580403	36.51852627171865	44.18214268312391	4.580399925651346	4.465326521769253	35.67145907473309	35.60976853464517	33.97993091898681	20.725685882946124	0.7271158822868946	1.3614777470548962	0.26516223194785177	6.396812051711598	44.27116248916519
91	833.3333333333334	750.0		(35.44651454888005, 34.786267531923805, 32.92380154908939)	#232220	35.44651454888005	34.786267531923805	32.92380154908939	44.29673885984567	18.148238920910888	35.44651454888005	43.77008027906769	4.031694774297101	4.775945029891959	34.73729537366548	34.883313433117024	32.94242620891774	20.85100459633801	0.7203344746799467	1.198380667020567	0.2836075340991252	6.250137093027981	49.8300496348101
92	841.6666666666666	758.3333333333333		(35.904961272765334, 35.056102156164954, 33.654176261251834)	#232321	35.904961272765334	35.056102156164954	33.654176261251834	37.37165178571418	15.985261022166755	35.904961272765334	43.94553891621952	4.411309672797625	4.361975949856478	35.19165794431652	35.1914222817668	33.66819552020097	20.96764997276236	0.723222038614374	1.3112173723625076	0.25902501707949316	6.20374783630381	44.67781918408599
93	850.0	766.6666666666666		(35.45070127695206, 35.34833577559137, 33.33535691856814)	#232321	35.45070127695206	35.34833577559137	33.33535691856814	57.096486887679355	15.215857287951431	35.45070127695206	44.0326447349362	3.5476642586396157	4.819591293368641	34.99589909985346	35.345053433117016	33.35548670713837	20.60210105425695	0.7246555594982014	1.054507471085725	0.2861993581422806	5.984511836995878	53.64349992627842
94	858.3333333333334	775.0		(35.080803851789824, 34.51559556206824, 32.729118693740844)	#232220	35.080803851789824	34.51559556206824	32.729118693740844	45.57949083140465	17.094240993907388	35.080803851789824	43.605892563767505	3.978803994822422	4.687600753079724	34.43525225036634	34.596630223989955	32.74698346242412	21.034333071137127	0.7176323989493197	1.1826594155036652	0.2783614304815851	6.148534951473274	49.675626816064806
95	866.6666666666666	783.3333333333333		(34.930290977601004, 34.39041239271509, 32.87314213941804)	#222220	34.930290977601004	34.39041239271509	32.87314213941804	44.25358705607001	15.017709244765145	34.930290977601004	43.53298060051076	4.081387088392619	4.420991447743328	34.351498848649776	34.4698261230898	32.888314841951015	21.251777281761175	0.7164324696730752	1.2131512069164014	0.2625295046153767	6.016883408070795	47.287308038671
96	875.0	791.6666666666666		(35.26606656897634, 35.02239899518526, 34.171027841741676)	#232322	35.26606656897634	35.02239899518526	34.171027841741676	46.64882431657445	7.917947835171488	35.26606656897634	43.86881468964658	4.192908231398452	3.7310496357904954	34.971521875654176	35.05647077035797	34.17954155327611	21.40006437727849	0.7219593700268073	1.2462997435055896	0.2215590380930157	5.612593947691324	41.66421218052447
97	883.3333333333334	800.0		(35.19740422859535, 34.57567510990161, 33.169353150512876)	#232221	35.19740422859535	34.57567510990161	33.169353150512876	41.60611065235335	14.692930806837229	35.19740422859535	43.648430628854996	4.2084906850682335	4.327140597754164	34.5990579861838	34.670753309608536	33.18341637010676	21.21817964817869	0.7183324578611	1.2509314709224713	0.2569564069411065	6.036185848616522	45.79639117541062
98	891.6666666666666	808.3333333333333		(34.26606656897634, 34.24178354615868, 32.79840904333263)	#222220	34.26606656897634	34.24178354615868	32.79840904333263	59.00727428326935	10.921961768964314	34.26606656897634	43.39501767313564	3.694687158548038	4.258315167757121	33.96500732677413	34.23073784174168	32.812842788360896	21.44932108148263	0.7141619814267104	1.0982085473633234	0.2528693811561353	5.637726604535744	49.053765117003955
99	900.0	816.6666666666666		(34.66108436257065, 34.48189240108855, 33.29202428302282)	#222221	34.66108436257065	34.48189240108855	33.29202428302282	52.14678899082587	10.07211190027537	34.66108436257065	43.55089655160432	3.9541277012652976	4.039869070826574	34.33172283860163	34.500955704416995	33.30392296420348	21.45847609552422	0.7167273166812845	1.1753246357675833	0.23989750679487357	5.652934458078809	45.61451491341499
100	908.3333333333334	825.0		(35.26104249528993, 35.213104458865395, 33.870420766171236)	#232321	35.26104249528993	35.213104458865395	33.870420766171236	57.93165738371223	10.056666389617778	35.26104249528993	43.954561699100815	3.814648736793602	4.166626210718205	34.96805735817458	35.2073153255181	33.883847603098175	21.056087355213798	0.7233705286679792	1.1338659183208812	0.24742466208018815	5.649098951599712	47.525131049696995
101	916.6666666666666	833.3333333333333		(34.45886539669249, 34.461796106342895, 33.229223361942644)	#222221	34.45886539669249	34.461796106342895	33.229223361942644	60.1426630434782	9.120419865876176	34.461796106342895	43.52051352933276	3.7864472066417854	4.0490992646449175	34.21384550973414	34.448175210383084	33.241549089386645	21.473405907625324	0.7162272961593291	1.1254832975109448	0.24044561873747197	5.543679942387853	46.919868870886816
102	925.0	841.6666666666666		(34.54092526690391, 34.48586979275696, 33.19803223780615)	#222221	34.54092526690391	34.48586979275696	33.19803223780615	57.54014029618083	9.913970739748601	34.54092526690391	43.53994411692163	3.8077455187238707	4.112894080370544	34.255279464098805	34.48192324680762	33.21091061335566	21.42027022505657	0.7165470698955049	1.1318140062744304	0.244233914093263	5.604892831420488	47.2062716284678
103	933.3333333333334	850.0		(34.1073895750471, 34.119949759263136, 32.94661921708185)	#222220	34.1073895750471	34.119949759263136	32.94661921708185	60.64228367528992	8.769042462467235	34.119949759263136	43.32235186883362	3.7888327949212597	3.988164586491627	33.87912916056102	34.10525447979904	32.95835252250367	21.668982354571547	0.7129661032461049	1.1261923896009063	0.23682716548811172	5.500973615353629	46.46822351128368
104	941.6666666666666	858.3333333333333		(34.487963156792965, 34.495708603726186, 32.979485032447144)	#222220	34.487963156792965	34.495708603726186	32.979485032447144	60.306502830318905	11.208264051557752	34.495708603726186	43.53781282556362	3.6480068463515813	4.323581603075932	34.188668620473095	34.478220435419715	32.99464726815994	21.29475879690371	0.7165119947338654	1.0843332946970372	0.2567450649557511	5.656970198744612	49.84411750622572
105	950.0	866.6666666666666		(33.804061126229854, 33.74126020514968, 32.76470588235294)	#212120	33.804061126229854	33.74126020514968	32.76470588235294	56.37462235649552	7.84034753099418	33.804061126229854	43.1109819753332	3.9255303456935398	3.806871051140648	33.57672179191962	33.741993311701904	32.774471425580906	21.949717235598122	0.7094875393452158	1.1668243598380688	0.22606150294652108	5.468277214532337	44.12082381292331
106	958.3333333333334	875.0		(34.886539669248485, 34.85011513502198, 33.48880050240737)	#222221	34.886539669248485	34.85011513502198	33.48880050240737	58.43642354350743	10.216647765116734	34.886539669248485	43.746526757884794	3.7772089760639282	4.181598164367339	34.59570023027005	34.84209041029935	33.502413648733516	21.212831505325692	0.7199468488588385	1.1227373265131992	0.24831373404992427	5.634986322707289	47.90871297182042
107	966.6666666666666	883.3333333333333		(34.38162026376387, 34.40192589491313, 32.94850324471425)	#222220	34.38162026376387	34.40192589491313	32.94850324471425	60.838254356906205	10.773314753739276	34.40192589491313	43.48288490726928	3.6628437659814717	4.260288597651218	34.101291605610214	34.38288252459703	32.96303747121624	21.37660317333362	0.715608033102597	1.088743419629101	0.25298656834788047	5.618405769367883	49.31223507239375
108	975.0	891.6666666666666		(35.18463470797572, 34.94975926313586, 33.80008373456144)	#232221	35.18463470797572	34.94975926313586	33.80008373456144	49.82159056546718	10.034507993360195	35.18463470797572	43.82474045630181	4.0409657342517225	4.01337327064244	34.834913125392504	34.97910411974043	33.81158048984718	21.25801046001808	0.7212340300338052	1.2011363664959267	0.23832412006048403	5.695311148208126	44.803717533413554
109	983.3333333333334	900.0		(34.669667155118276, 34.33347289093573, 32.83608959598074)	#222220	34.669667155118276	34.33347289093573	32.83608959598074	48.998744148875346	13.486206126182728	34.669667155118276	43.47952242299315	3.924791932179983	4.365920393188305	34.19873142139418	34.37705200544274	32.85106342893028	21.322615793667673	0.7155526959104048	1.1666048738579904	0.2592592479677742	5.870711421162056	48.04569585013482
110	991.6666666666666	908.3333333333333		(34.3221687251413, 34.331170190496124, 33.23885283650827)	#222221	34.3221687251413	34.331170190496124	33.23885283650827	60.49444231506301	8.113353658536537	34.331170190496124	43.44542573677072	3.8421095362721758	3.911506353383465	34.10829600167469	34.31796586769939	33.24977601004815	21.616918804525877	0.714991558750003	1.1420283643983595	0.2322750083078827	5.4828539686255375	45.5127979798646
111	1000.0	916.6666666666666		(34.78229014025539, 34.69081013188193, 33.58362989323843)	#222221	34.78229014025539	34.69081013188193	33.58362989323843	55.420887181278246	8.787758418344344	34.78229014025539	43.66246411013628	3.934191269906462	3.945998115088112	34.51419928825623	34.695230023027	33.59470169562486	21.424908489769003	0.718563410153219	1.169398732333096	0.23432321519103663	5.5721416055666735	45.085845892657474
112	1008.3333333333334	925.0		(35.04626334519573, 35.06740632195939, 33.97153024911032)	#232321	35.04626334519573	35.06740632195939	33.97153024911032	61.15759312320898	7.9688927093966395	35.06740632195939	43.866278364247506	3.869335864838508	3.9182411590946042	34.83787104877538	35.05201548670714	33.982489009838815	21.27778660400437	0.7219176291249788	1.1501211163586145	0.23267493787751095	5.506757105207074	45.359807692902784
113	1016.6666666666666	933.3333333333333		(34.719489219175216, 34.611262298513715, 33.661503035377855)	#222221	34.719489219175216	34.611262298513715	33.661503035377855	53.862287297190456	7.7704621506737706	34.719489219175216	43.619493935800904	4.018861087901726	3.79708028300495	34.47434163701068	34.62031927569605	33.67100062800922	21.5514353156713	0.7178562399182222	1.194565982992185	0.22548010270206217	5.528929654050194	43.37464296372483
114	1025.0	941.6666666666666		(34.9644128113879, 34.962110110948295, 33.8936571069709)	#222221	34.9644128113879	34.962110110948295	33.8936571069709	59.87096774193545	7.809160305343546	34.9644128113879	43.80880525482789	3.8955373576096686	3.8953255837582246	34.749547833368226	34.95115996441281	33.904341637010674	21.337986769844917	0.7209717806865467	1.1579092462002423	0.2313141538289223	5.508972019171441	44.99844256689056
115	1033.3333333333333	949.9999999999999		(35.22210592422022, 35.07557044169981, 34.019258949131256)	#232322	35.22210592422022	35.07557044169981	34.019258949131256	52.69056735120069	8.708337295549631	35.22210592422022	43.888051492223546	4.021445637923948	3.909698799850525	34.936110529621104	35.090274234875444	34.02982206405694	21.26984919278224	0.7222759545976022	1.1953342144563635	0.2321676712684024	5.60872264640802	44.1927774586963
116	1041.6666666666667	958.3333333333334		(34.586769939292445, 34.43604772870002, 33.31023655013607)	#222221	34.586769939292445	34.43604772870002	33.31023655013607	52.915710068874816	9.411576010313478	34.586769939292445	43.521998534383705	3.9597377414628543	3.9727009634922483	34.28473937617751	34.45075366548042	33.321494661921705	21.521908234481774	0.7162517352356673	1.176992163715587	0.23590889696541234	5.609088689484022	45.093632901256655
117	1050.0	966.6666666666666		(35.27799874398158, 34.861837973623615, 33.7839648314842)	#232221	35.27799874398158	34.861837973623615	33.7839648314842	43.28709541824304	10.799327094817887	35.27799874398158	43.79332516525008	4.214637523911491	3.9756665291228233	34.850182122671136	34.92402815365292	33.794743562905595	21.312019946123204	0.7207170212224806	1.2527585568616182	0.23608499965303384	5.79388417288008	43.32873774749049
118	1058.3333333333333	974.9999999999999		(34.88193426836927, 34.857441909148, 33.68411136696672)	#222221	34.88193426836927	34.857441909148	33.68411136696672	58.773156239077174	8.756533898254219	34.88193426836927	43.750649609780005	3.8577849795909946	3.998868985302617	34.634777056730165	34.849303818296	33.695844672388525	21.32079870071045	0.7200146995992344	1.1466877320518856	0.23746281940200678	5.556388945202907	46.02876484174053
119	1066.6666666666667	983.3333333333334		(35.255181075989114, 35.203893657106974, 34.03307515176889)	#232322	35.255181075989114	35.203893657106974	34.03307515176889	57.48201438848939	8.839467027681792	35.255181075989114	43.95070657527591	3.8982517683949225	4.003167786233897	34.9948607912916	35.200524190914805	34.04478333682227	21.159881268679026	0.7233070839912152	1.1587160774683576	0.2377180929288319	5.587639857268446	45.760735680893184
120	1075.0	991.6666666666666		(34.43437303747122, 34.4264182541344, 33.34205568348336)	#222221	34.43437303747122	34.4264182541344	33.34205568348336	59.56305097738604	8.089037223468479	34.43437303747122	43.50214913376978	3.8645846337033163	3.907495448136933	34.213443583839236	34.41629923801549	33.35289930918987	21.574415859155483	0.7159250689953318	1.148708860755026	0.23203683074525278	5.495774291968935	45.31633533817051
121	1083.3333333333333	999.9999999999999		(34.93468704207662, 34.89868118065731, 33.47498429976973)	#222221	34.93468704207662	34.89868118065731	33.47498429976973	58.520005736411704	10.65485999173074	34.93468704207662	43.77385290132543	3.7497391191173013	4.24168609140696	34.63158467657526	34.88991924010885	33.48922126857861	21.154559683589852	0.7203965616090742	1.1145721881945632	0.2518819051051134	5.661487822072378	48.52264590052105
122	1091.6666666666667	1008.3333333333334		(35.329076826460124, 35.35147582164539, 33.805107808247854)	#232321	35.329076826460124	35.35147582164539	33.805107808247854	60.8690943549479	11.154381373094756	35.35147582164539	44.02472911301508	3.6700187642000337	4.349395125864275	35.031226711325104	35.33107397948504	33.82057148838183	20.887707195148298	0.7245252902521327	1.0908761155875966	0.2582779363557762	5.690894102904416	49.842333460917146
123	1100.0	1016.6666666666666		(35.20305631149257, 35.128951224617964, 33.95897006489429)	#232321	35.20305631149257	35.128951224617964	33.95897006489429	56.42604745078264	9.01177415038798	35.20305631149257	43.91043168987518	3.9128621840686106	4.005881060280214	34.93126648524178	35.1296287021143	33.97066987649153	21.19062604757807	0.7226442707582269	1.1630588763806426	0.23787921391259426	5.599783347650685	45.673003751306034
124	1108.3333333333333	1025.0		(34.98890517060917, 34.88905170609169, 33.70985974460959)	#222221	34.98890517060917	34.88905170609169	33.70985974460959	55.31587561374794	9.321714470330637	34.98890517060917	43.7762905454335	3.916630201993454	4.0178049116529895	34.70214151140884	34.894187963156796	33.72165166422441	21.290379192254548	0.7204366784897572	1.164178881759747	0.23858728196271453	5.610948979207543	45.730558586681475
125	1116.6666666666667	1033.3333333333335		(34.90223989951853, 34.26418254134394, 33.12413648733515)	#222221	34.90223989951853	34.26418254134394	33.12413648733515	38.46950788792092	12.991039297538492	34.90223989951853	43.47255973682503	4.335048824219145	4.0713192311340185	34.34882143604773	34.364980862465984	33.13553694787524	21.516491991271554	0.7154381093514748	1.2885496031728205	0.24176509579683875	5.947124396728682	43.203072009184886
126	1125.0	1041.6666666666667		(35.261251831693535, 34.90663596399414, 34.07619845091061)	#232222	35.261251831693535	34.90663596399414	34.07619845091061	42.04557498675151	8.56999103554323	35.261251831693535	43.814169316555194	4.28536234851723	3.7291331307246267	34.91431023655014	34.96056478333682	34.084502826041444	21.44817467784946	0.7210600583081973	1.2737807986806844	0.2214452312396249	5.680736251997374	41.02987303802932
127	1133.3333333333333	1050.0		(35.254553066778314, 35.07536110529621, 33.7496336612937)	#232321	35.254553066778314	35.07536110529621	33.7496336612937	52.85575184309352	10.885245025562465	35.254553066778314	43.88959087650666	3.9194981492713943	4.172791768397488	34.89801967762194	35.092980223989954	33.76289093573372	21.106786089978094	0.7223012886057154	1.1650313502039924	0.24779078828114381	5.724915447807742	46.7928075735137
128	1141.6666666666667	1058.3333333333335		(34.73142139418045, 34.52710906426628, 33.20075361105296)	#222221	34.73142139418045	34.52710906426628	33.20075361105296	51.99124726477019	11.238246781426335	34.73142139418045	43.578622286924094	3.9110930451472514	4.176508127327061	34.36195101528156	34.549167058823535	33.21401716558509	21.353788024392774	0.7171836056087746	1.162533017653899	0.24801147494844145	5.721876348316887	46.879631290762575
129	1150.0	1066.6666666666667		(34.381201590956664, 34.38308561858907, 33.213104458865395)	#222221	34.381201590956664	34.38308561858907	33.213104458865395	60.096618357488005	8.67709195850178	34.38308561858907	43.475636865352406	3.8131851719561127	3.988279843176823	34.14816621310445	34.3703153024911	33.22480427046263	21.546221302440518	0.7154887503771973	1.1334308884130222	0.23683400971769816	5.517858032163977	46.28572026894776
130	1158.3333333333333	1075.0		(34.79694368850743, 34.82541343939711, 33.37617751727025)	#222221	34.79694368850743	34.82541343939711	33.37617751727025	61.17867976310836	10.611651769344995	34.82541343939711	43.725301305106605	3.682042625922588	4.255003580886285	34.5216160770358	34.80496976972996	33.390669876491515	21.18453501334188	0.7195975366053691	1.0944500873880165	0.2526727308637817	5.626943519573127	49.12891612318273
131	1166.6666666666667	1083.3333333333335		(34.55704416998116, 34.47582164538413, 33.22482729746703)	#222221	34.55704416998116	34.47582164538413	33.22482729746703	56.34192331866735	9.83056597144398	34.55704416998116	43.537051338446815	3.8459161988109725	4.081776091210831	34.265421812853255	34.47689752564371	33.2373372409462	21.441921446331342	0.7164994627618251	1.1431598564997578	0.24238605024297305	5.608205369550674	46.70412659748328
132	1175.0	1091.6666666666667		(35.45907473309609, 35.40946200544275, 33.75256437094411)	#232321	35.45907473309609	35.40946200544275	33.75256437094411	58.25564278704609	12.272179847450843	35.45907473309609	44.06409288849862	3.6779140011657385	4.467551075608456	35.10239271509316	35.400629148000846	33.76913334728909	20.785745887489522	0.7251731091355703	1.0932228952598988	0.2652943315061294	5.786714440262388	50.537061203803866
133	1183.3333333333333	1100.0		(34.736654804270465, 34.62696252878376, 33.54992673225874)	#222221	34.736654804270465	34.62696252878376	33.54992673225874	54.4540483330393	8.711709865792455	34.736654804270465	43.62787741259297	3.959917417725556	3.919752908467533	34.46530458446725	34.63492588025958	33.56069709022399	21.46900845993729	0.717994208761608	1.1770455706750909	0.2327647093277996	5.571840702913708	44.70795263742024
134	1191.6666666666667	1108.3333333333335		(34.14046472681599, 34.06384760309818, 32.64936152396902)	#222220	34.14046472681599	34.06384760309818	32.64936152396902	56.91702934156974	11.13726247631659	34.14046472681599	43.297477474225595	3.7411478809052934	4.239262833286017	33.81849277789408	34.06237054846138	32.66350638476031	21.540283015501505	0.7125567395013113	1.1120185291614748	0.2517380059907256	5.653984156016212	48.5716091540722
135	1200.0	1116.6666666666667		(35.2489009838811, 35.20682436675738, 34.21645384132301)	#232322	35.2489009838811	35.20682436675738	34.21645384132301	57.55474452554738	7.4689994298745725	35.2489009838811	43.95253387397576	3.976563748247397	3.8299892190656326	35.029367804061124	35.2037430270044	34.226357546577354	21.2660530243361	0.7233371562743971	1.1819935247715632	0.22743431744858472	5.521039454852171	43.92435044201083
136	1208.3333333333333	1125.0		(34.6424534226502, 34.519572953736656, 33.30835252250366)	#222221	34.6424534226502	34.519572953736656	33.30835252250366	54.47356033265344	9.8201973568921	34.6424534226502	43.56670778900414	3.900696614469512	4.050802302466616	34.33754029725769	34.52844383713628	33.32046472681599	21.437868109505153	0.7169875259227076	1.1594427833411107	0.24054674937320303	5.623560559983573	46.08148175313698
137	1216.6666666666667	1133.3333333333335		(35.23885283650827, 35.10194682855349, 34.070546368013396)	#232322	35.23885283650827	35.10194682855349	34.070546368013396	52.96900197097288	8.454252209866016	35.23885283650827	43.90223470504003	4.02692981889774	3.8845108951843454	34.96275068034331	35.1152112978857	34.080860372618794	21.274097726666785	0.7225093710567061	1.1969643320176762	0.23067195063368215	5.595139735621772	43.96869327893119
138	1225.0	1141.6666666666667		(35.019258949131256, 34.02365501360686, 33.60351685158049)	#232221	35.019258949131256	34.02365501360686	33.60351685158049	17.80570752624567	10.309019828199478	35.019258949131256	43.37456095885794	4.9562756315227325	3.4368391965386658	34.427473309608544	34.195380973414274	33.60771823320075	22.012622723841513	0.7138253204830028	1.4732030150465711	0.20408808801712686	6.031296029751036	34.73867000958526
139	1233.3333333333333	1150.0		(34.554532133137954, 34.379736236131464, 33.054636801339754)	#222221	34.554532133137954	34.379736236131464	33.054636801339754	53.0076762037683	11.068687260324598	34.554532133137954	43.490785142311715	3.880393694324691	4.169798109873857	34.2003663387063	34.39658405903287	33.06788779568767	21.427745724815995	0.7157380491231949	1.1534079448060288	0.2476130173674277	5.696022427980987	47.058896748103564
140	1241.6666666666667	1158.3333333333335		(34.380992254553064, 34.404228595352734, 32.68557672179192)	#222220	34.380992254553064	34.404228595352734	32.68557672179192	60.81120584652879	12.738440757169222	34.404228595352734	43.48228785373232	3.5327110069915957	4.518657376842161	34.04911241364873	34.381847190705464	32.702763240527524	21.224640972231327	0.7155982072525378	1.0500627676328935	0.268329151207592	5.7357049739512975	51.981509814712155
141	1250.0	1166.6666666666667		(34.61775172702533, 34.663596399413855, 33.230688716767844)	#222221	34.61775172702533	34.663596399413855	33.230688716767844	61.91964937910875	10.541071816798311	34.663596399413855	43.63093344806457	3.6668970360512754	4.236049925685381	34.35455097341428	34.640251459074726	33.24501779359431	21.27151102163754	0.7180445026539656	1.0899482133354184	0.2515472155196876	5.602700495823488	49.119204567025704
142	1258.3333333333333	1175.0		(35.43269834624241, 34.61503035377852, 33.938036424534225)	#232221	35.43269834624241	34.61503035377852	33.938036424534225	27.176470588235333	10.756696718696466	35.43269834624241	43.69529447956539	4.712592374337299	3.6601588087872616	34.88028888423697	34.752536612936986	33.944806363826665	21.606734316852574	0.7191037072412182	1.4007706210693915	0.21734936387968212	5.9670167916811705	37.83564025464731
143	1266.6666666666667	1183.3333333333335		(34.06489428511618, 33.994766589909986, 32.96085409252669)	#222120	34.06489428511618	33.994766589909986	32.96085409252669	56.188850967007994	8.264527309375174	34.06489428511618	43.25904713009631	3.9166465807943807	3.8662552002279416	33.82234666108437	33.99618659828344	32.97119321750053	21.795188982397345	0.7119242823165486	1.1641837501933656	0.2295878819106448	5.503457977684386	44.62903642268782
144	1275.0	1191.6666666666667		(34.4998953317982, 34.4659828344149, 33.037680552648105)	#222221	34.4998953317982	34.4659828344149	33.037680552648105	58.60844667143867	10.80770724366832	34.4998953317982	43.525481348327205	3.7221466659139724	4.2454169903079375	34.196939501779354	34.45680147582164	33.05196357546577	21.351864020542425	0.7163090527214111	1.106370609373333	0.25210345519219707	5.646055368500189	48.75750838510975
145	1283.3333333333333	1200.0		(34.694787523550346, 34.67259786476868, 33.579024492359224)	#222221	34.694787523550346	34.67259786476868	33.579024492359224	58.80675422138832	8.20064318770098	34.694787523550346	43.64507376124171	3.884410873066513	3.920668760119539	34.464756123089806	34.66490008373456	33.58996022608332	21.45277058554684	0.7182772131036455	1.1546020107285924	0.23281909488437538	5.519084286127059	45.26616114843947
146	1291.6666666666667	1208.3333333333335		(35.011513502198035, 34.563533598492775, 33.24869164747749)	#232221	35.011513502198035	34.563533598492775	33.24869164747749	44.75240470252925	12.839192825112152	35.011513502198035	43.62438230929942	4.113153623200638	4.208130902330698	34.5200753611053	34.6288358321122	33.261840066987645	21.304353740716735	0.7179366890271488	1.2225934894559578	0.2498893142418212	5.884419973047395	45.65393280770659
147	1300.0	1216.6666666666667		(35.05128741888215, 35.093782708813066, 33.50638476030982)	#232321	35.05128741888215	35.093782708813066	33.50638476030982	61.60622444942635	11.534421359675026	35.093782708813066	43.876167215780775	3.6200756347227747	4.385606194200376	34.755480427046265	35.0693882771614	33.52225873979486	20.9847696404897	0.7220803722734718	1.0760310233455912	0.26042823995718284	5.686694056455139	50.46220944182949
148	1308.3333333333333	1225.0		(34.84090433326355, 34.880678249947664, 33.53966924848231)	#222221	34.84090433326355	34.880678249947664	33.53966924848231	61.77958164221046	9.80363090772691	34.880678249947664	43.7564103298991	3.727776659832871	4.14884388016451	34.59298723047938	34.8593845342265	33.55307933849697	21.22356863267002	0.7201095051210499	1.1080440683640445	0.24636870291664997	5.577564375923708	48.059996663926945
149	1316.6666666666667	1233.3333333333335		(34.22357127904542, 34.25308771195311, 32.44128113879004)	#222220	34.22357127904542	34.25308771195311	32.44128113879004	60.97746967071062	13.488146821734762	34.25308771195311	43.393783874457135	3.473619349868451	4.609857282674468	33.876263345195724	34.22860468494871	32.45939920452167	21.243743449379924	0.7141416765125481	1.0324983676862405	0.27374482920247833	5.772072033023093	53.00124681393978
150	1325.0	1241.6666666666667		(34.70630102574838, 34.711953108645595, 33.67469122880469)	#222221	34.70630102574838	34.711953108645595	33.67469122880469	60.32694248234096	7.61990483599588	34.711953108645595	43.66515618625648	3.8911433666365403	3.8620279288241632	34.50173121205778	34.699926765752565	33.6850638476031	21.47230527518897	0.7186077142811869	1.1566031766369336	0.22933685598566247	5.482358655062382	44.784838513161056
151	1333.3333333333333	1250.0		(34.12204312329914, 33.92275486707138, 32.796106342893026)	#222120	34.12204312329914	33.92275486707138	32.796106342893026	50.982001894537355	9.908957613757003	34.12204312329914	43.22989966170891	3.9725623727466797	3.9790829987892407	33.79507640778731	33.946046635963995	32.80737282813481	21.753196797038363	0.7114445955945864	1.1808041562032578	0.23628787814752084	5.622664254302964	45.04698452343146
152	1341.6666666666667	1258.3333333333335		(34.71069709022399, 34.619426418254136, 33.493824576093786)	#222221	34.71069709022399	34.619426418254136	33.493824576093786	55.499741957681216	8.939679036022468	34.71069709022399	43.62138483179222	3.921564075106465	3.9632138611446655	34.43902867908729	34.62361344149048	33.50508059451539	21.447039331242127	0.7178873588369424	1.1656454258517897	0.23534552915324033	5.575457730476919	45.30265085231186
153	1350.0	1266.6666666666667		(34.930500314004604, 34.895959807410506, 33.59870211429767)	#222221	34.930500314004604	34.895959807410506	33.59870211429767	58.44388557057523	9.722407004548655	34.930500314004604	43.772918244362536	3.8087261879306	4.11977996584334	34.65343311701905	34.88828259158468	33.6116746912288	21.22928608638713	0.7203811797402707	1.1321055003194607	0.24464281515615335	5.610613348074568	47.24669477452298
154	1358.3333333333333	1275.0		(34.50240736864141, 34.39648314841951, 33.46116809713209)	#222221	34.50240736864141	34.39648314841951	33.46116809713209	53.89626055488557	7.695579366331374	34.50240736864141	43.49580163937358	4.013330417435402	3.7806835123157745	34.261323006070754	34.405286158676994	33.47052124764496	21.659677311329336	0.7158206067916469	1.1929220468974295	0.22450642154090125	5.513654764292788	43.29026107102944
155	1366.6666666666667	1283.3333333333335		(34.956248691647474, 34.98995185262717, 33.73163073058405)	#222221	34.956248691647474	34.98995185262717	33.73163073058405	61.60705373481968	9.170400904592945	34.98995185262717	43.81989839551462	3.777981414853304	4.070906361753124	34.72177307933849	34.97061145070128	33.74421394180448	21.22045521005511	0.7211543431040287	1.1229669261638342	0.24174057858269837	5.553865516659458	47.137319077508685
156	1375.0	1291.6666666666667		(34.89784383504291, 34.88570232363408, 33.670713837136276)	#222221	34.89784383504291	34.88570232363408	33.670713837136276	59.40634595701121	8.966690061005245	34.89784383504291	43.7652950005573	3.829565320833117	4.03683667925101	34.64865396692485	34.87493567929663	33.68286372200125	21.285620521440638	0.7202557222294143	1.1382997226963771	0.23971743581587654	5.564316752439061	46.5093338577678
157	1383.3333333333333	1300.0		(34.61084362570651, 34.59263135859326, 33.48524178354616)	#222221	34.61084362570651	34.59263135859326	33.48524178354616	59.02919843779069	8.293021483524448	34.61084362570651	43.59868580299109	3.8704480789532036	3.9326965171443518	34.38007745446933	34.58408283232154	33.49631567929663	21.48224229861898	0.7175137955973285	1.150451710802702	0.23353333311140703	5.5178320224370605	45.45705895769213
158	1391.6666666666667	1308.3333333333335		(34.56709231735399, 34.606028888423694, 33.238643500104665)	#222221	34.56709231735399	34.606028888423694	33.238643500104665	61.708511941212315	10.075795611960345	34.606028888423694	43.59898458947733	3.7006602695515145	4.173751491887812	34.313472890935735	34.58460297676366	33.252317353987856	21.334685431523987	0.7175187127965943	1.0999839944517709	0.24784777905695973	5.578089990908431	48.43817264775717
159	1400.0	1316.6666666666667		(34.67490056520829, 34.694996859953946, 33.470797571697716)	#222221	34.67490056520829	34.694996859953946	33.470797571697716	60.984952120383014	8.997574485030608	34.694996859953946	43.652831077162126	3.7892551790137396	4.039108268225533	34.44030981787733	34.67842718023864	33.483039564580274	21.373339052821994	0.7184048770707396	1.1263179390184148	0.23985232843786422	5.538307540587676	46.82805380844301
160	1408.3333333333333	1325.0		(35.295792338287626, 34.868955411346036, 33.712790454259995)	#232221	35.295792338287626	34.868955411346036	33.712790454259995	43.821740280349296	11.436645947997713	35.295792338287626	43.79799001186665	4.186238158355726	4.052574010919807	34.846872514130204	34.932202708813065	33.72435210383086	21.260846349688048	0.7207937916970967	1.2443171314703294	0.24065195784239754	5.826486594205481	44.07053109720529
161	1416.6666666666667	1333.3333333333335		(34.230060707557044, 34.054846137743354, 32.72158258321122)	#222220	34.230060707557044	34.054846137743354	32.72158258321122	53.03080766028311	11.237547166349657	34.230060707557044	43.302879837700715	3.8597921387001355	4.177215115763211	33.87404856604564	34.07168126857861	32.73491521875654	21.57466450042255	0.7126456474638069	1.1472843398822608	0.24805345768604795	5.687452986823893	47.26173110585017
162	1425.0	1341.6666666666667		(34.62507850115135, 34.64684948712581, 33.105714883818294)	#222221	34.62507850115135	34.64684948712581	33.105714883818294	60.84759576202127	11.34271455156249	34.64684948712581	43.623107326971635	3.6333385896443193	4.345160700290496	34.32795478333682	34.62661441490475	33.12112622985137	21.21291300690028	0.7179157063440132	1.0799733031200602	0.25802648559832625	5.664059570515441	50.098290244643735
163	1433.3333333333333	1350.0		(34.15030353778522, 34.00983881096923, 32.62842788360896)	#222220	34.15030353778522	34.00983881096923	32.62842788360896	54.46217331499318	11.363831404472355	34.15030353778522	43.27288758328223	3.805956941085209	4.21813705082964	33.80238434163701	34.02001245551602	32.64224199288256	21.573809802816086	0.7121520579000394	1.131282369584743	0.2504835043097246	5.681372054088382	47.940573965217176
164	1441.6666666666667	1358.3333333333335		(35.01590956667364, 35.02198032237806, 33.60247016956249)	#232321	35.01590956667364	35.02198032237806	33.60247016956249	60.25659932163415	10.335654512851175	35.02198032237806	43.839965353986756	3.7249627067696967	4.230482032386473	34.735103621519784	35.00581658781662	33.61666527109064	21.107753272901864	0.7214845897450513	1.107207649156343	0.2512165801210917	5.636694544958934	48.63590408859667
165	1450.0	1366.6666666666667		(34.72702532970484, 34.761356499895335, 33.32656478961692)	#222221	34.72702532970484	34.761356499895335	33.32656478961692	61.43565800992129	10.525247658908196	34.761356499895335	43.6881321185335	3.680689760970579	4.239978913075904	34.45757588444631	34.74002907682647	33.3409127067197	21.223337131081646	0.7189858345862338	1.0940479619062184	0.2517805285956042	5.614703758867602	49.03902874531099
166	1458.3333333333333	1375.0		(35.24722629265229, 34.88528365082688, 33.68913544065313)	#232221	35.24722629265229	34.88528365082688	33.68913544065313	46.062071745263935	11.272182496317752	35.24722629265229	43.80051136020284	4.116559308217305	4.0796929876013355	34.823405903286584	34.93662158467657	33.70109692275487	21.239951133348708	0.7208352861178895	1.2236057950272907	0.2422623503523201	5.795684205609726	44.74228827316627
167	1466.6666666666667	1383.3333333333335		(34.687042076617125, 34.12434582373875, 32.97760100481474)	#222220	34.687042076617125	34.12434582373875	32.97760100481474	40.24981631153567	12.566867833433927	34.687042076617125	43.38402553633751	4.2653228068808	4.063973252371267	34.17071802386435	34.21173628218548	32.98906845300397	21.589027106251603	0.7139810812539072	1.2678242467546426	0.24132887324624216	5.89142234463687	43.61522111697612
168	1475.0	1391.6666666666667		(34.43604772870002, 34.3217500523341, 32.72221059242202)	#222220	34.43604772870002	34.3217500523341	32.72221059242202	55.99853426163447	12.691017075884009	34.43604772870002	43.44947206629977	3.6963849035027696	4.426674223733118	34.05784802177099	34.32497420766171	32.73820598702114	21.306753614891793	0.7150581501438753	1.0987131849525211	0.26286696203484344	5.767036157152682	50.13726501776967
169	1483.3333333333333	1400.0		(34.55746284278836, 34.56520828972158, 33.24010885492987)	#222221	34.55746284278836	34.56520828972158	33.24010885492987	60.3507109004739	9.775736140214875	34.56520828972158	43.57895838907953	3.7437356561980106	4.138193342617913	34.29639313376597	34.54975177098598	33.25335984927779	21.37263576735142	0.7171891369207583	1.112787719304825	0.24573624741904374	5.5803405634759935	47.865024593042946
170	1491.6666666666667	1408.3333333333335		(34.93133765961901, 34.93154699602261, 33.42453422650199)	#222221	34.93133765961901	34.93154699602261	33.42453422650199	60.00833449090148	11.00118057386678	34.93154699602261	43.78845228285625	3.6829290372544787	4.315683120607572	34.630041867280724	34.91549040401926	33.43960435419719	21.09771297124365	0.7206368270542963	1.0947135642290555	0.25627603335635946	5.67354272839725	49.52313394116958
171	1500.0	1416.6666666666667		(34.31526062382248, 34.330332844881724, 33.13983671760519)	#222221	34.31526062382248	34.330332844881724	33.13983671760519	60.75962721997537	8.84280714163759	34.330332844881724	43.44371928606451	3.7898556197061284	4.005545277238609	34.08484823110739	34.31501054008792	33.15174167887796	21.561084495576413	0.7149634752905898	1.1264964139669744	0.23785927427764744	5.514290397342767	46.584903076836376
172	1508.3333333333333	1425.0		(35.0730584048566, 34.34666108436257, 33.5352731840067)	#232221	35.0730584048566	34.34666108436257	33.5352731840067	31.658045194663902	11.180525712648612	35.0730584048566	43.53111552385984	4.566195546406526	3.769926379562827	34.54031819133347	34.46658656478962	33.54338706301026	21.661664086161966	0.7164017756692942	1.3572556383817544	0.22386763615393682	5.921358516028773	39.543642554128056
173	1516.6666666666667	1433.3333333333335		(35.00628009210802, 35.004605400879214, 33.763240527527735)	#232321	35.00628009210802	35.004605400879214	33.763240527527735	59.919164701919726	9.054806398564848	35.00628009210802	43.83192395864245	3.814977454278723	4.060882046459724	34.757153024911034	34.99170606238226	33.77565417626125	21.21764435220567	0.7213522506162651	1.1339636262827022	0.24114530972520534	5.571787502401172	46.78834064493931
174	1525.0	1441.6666666666667		(34.696043541971946, 34.715930500314, 32.96085409252669)	#222220	34.696043541971946	34.715930500314	32.96085409252669	60.679866412213755	12.891617120322241	34.715930500314	43.661618402616384	3.536201643734471	4.553176890437394	34.35517060916893	34.69375464308143	32.97840485660456	21.058754823333143	0.7185494921462565	1.051100324249263	0.2703790060672629	5.765079519032111	52.1654816712162
175	1533.3333333333333	1450.0		(34.05945153862257, 34.06405693950178, 32.39857651245551)	#222220	34.05945153862257	34.06405693950178	32.39857651245551	60.16591251885374	12.467613873798621	34.06405693950178	43.28770813905	3.5535421140346912	4.471344346562511	33.728704207661714	34.04553786476868	32.41523131672598	21.410838834588315	0.7123959632615415	1.0562546044039283	0.2655195854013724	5.7114430594863395	51.52454024415038
176	1541.6666666666667	1458.3333333333335		(34.26690391459075, 34.30165375758845, 32.91731212057777)	#222220	34.26690391459075	34.30165375758845	32.91731212057777	61.506124300620016	10.29125650711894	34.30165375758845	43.423951839471975	3.6788871939077983	4.190380929068049	34.00775800711744	34.28078852627172	32.93115553694788	21.465623671268773	0.7146381577868016	1.0935121670011039	0.248835276534972	5.576154886316914	48.71893094731886
177	1550.0	1466.6666666666667		(34.569185681389996, 34.55202009629475, 33.087293280301445)	#222221	34.569185681389996	34.55202009629475	33.087293280301445	59.30498658002539	10.931196521675954	34.569185681389996	43.57305796410958	3.6959451482629913	4.277882325034343	34.267485869792765	34.53948784383504	33.10194054846137	21.293879797605673	0.7170920322434532	1.0985824721364292	0.2540313277844968	5.6533430575023464	49.17409785240359
178	1558.3333333333333	1475.0		(34.579861837973624, 34.444211848440446, 33.12183378689554)	#222221	34.579861837973624	34.444211848440446	33.12183378689554	54.41780330222548	10.751840327384544	34.579861837973624	43.52396077105785	3.8536385963107156	4.160416558187796	34.24620473100272	34.45416094829391	33.13505756751099	21.40593928062481	0.7162840282247332	1.1454552613815308	0.2470559174169353	5.670943163938324	47.19221157003516
179	1566.6666666666667	1483.3333333333335		(35.3925057567511, 35.13167259786477, 33.94012978857023)	#232321	35.3925057567511	35.13167259786477	33.94012978857023	49.22456039204392	10.464245578754364	35.3925057567511	43.93062685386239	4.050525711125131	4.058848735404174	35.02117228386016	35.16516614193008	33.95204521666318	21.14652565408753	0.7229766273074737	1.2039779733396028	0.2410245666406615	5.734196682481148	45.0588052752619
180	1575.0	1491.6666666666667		(35.31567929662968, 35.311701904961275, 34.14800083734561)	#232322	35.31567929662968	35.311701904961275	34.14800083734561	59.79562567228419	8.431326058220657	35.31567929662968	44.00714672780952	3.8697967900048758	3.9888690412414607	35.08091061335566	35.30003564161608	34.15963784802177	21.12305964044444	0.7242359328159591	1.1502581217221752	0.23686899776910203	5.5575537266054935	45.868062797595165
181	1583.3333333333333	1500.0		(34.61063428930291, 34.48545111994976, 32.61649570860373)	#222220	34.61063428930291	34.48545111994976	32.61649570860373	56.23346630275037	14.69217044183019	34.61063428930291	43.54329058613808	3.584627744981861	4.6914099502666895	34.172999790663596	34.487737789407575	32.635185262717194	21.075427494351054	0.7166021435241045	1.0654944951284733	0.2785876301162818	5.904141206945769	52.617160842648985
182	1591.6666666666667	1508.3333333333335		(34.80887586351267, 34.838182960016745, 33.2151978229014)	#222221	34.80887586351267	34.838182960016745	33.2151978229014	61.08345156713511	11.879529148790414	34.838182960016745	43.73146361267278	3.5990151340529186	4.422811797512116	34.49922545530667	34.81574415114088	33.23142767427255	21.07921097109501	0.7196989511459684	1.069771001629307	0.26263760152727433	5.702120143539094	50.86340098188606
183	1600.0	1516.6666666666667		(34.811597236759475, 34.80280510780825, 33.269206615030356)	#222221	34.811597236759475	34.80280510780825	33.269206615030356	59.657980456025925	11.298235064193152	34.811597236759475	43.71562672428136	3.670223955374141	4.343022849202516	34.50039355243877	34.78805889889052	33.28454259995814	21.13999121530596	0.7194383197601617	1.0909371065975464	0.2578995346657803	5.686157872526699	49.799345083530575
184	1608.3333333333333	1525.0		(35.25308771195311, 34.91438141092736, 33.636592003349385)	#232221	35.25308771195311	34.91438141092736	33.636592003349385	47.428127428127524	11.69277451841996	35.25308771195311	43.81426887975486	4.0607281890113756	4.154102324733255	34.82478961691439	34.960739363617336	33.64936989742517	21.18241391144887	0.7210616968431205	1.2070105571384873	0.24668096247742902	5.809137590846497	45.65122627918763
185	1616.6666666666667	1533.3333333333335		(35.12392715093155, 35.08373456144023, 34.17291186937408)	#232322	35.12392715093155	35.08373456144023	34.17291186937408	57.464230684569266	6.904378765935412	35.12392715093155	43.88286907187864	4.006643394094511	3.7528765098943984	34.92126439187775	35.08116539878585	34.18202009629474	21.36919028122204	0.7221906662907743	1.1909343965567523	0.22285517234559943	5.489742560991211	43.1268697949676
186	1625.0	1541.6666666666667		(34.75905379945573, 34.58153652920243, 33.30311911241365)	#222221	34.75905379945573	34.58153652920243	33.30311911241365	52.68439971243712	10.681054419310575	34.75905379945573	43.60746146985889	3.9154177753652486	4.125569092636683	34.412836508268796	34.59936218337869	33.31590328658154	21.360977720851103	0.7176582188047542	1.1638185001552948	0.24498658795173017	5.687777834424022	46.49708529781155
187	1633.3333333333333	1550.0		(34.88947037889889, 34.7150931546996, 33.5342265019887)	#222221	34.88947037889889	34.7150931546996	33.5342265019887	52.279888785912796	9.905200189599615	34.88947037889889	43.68433536835215	3.9663577548687545	4.031496809133395	34.56436466401507	34.733400079547835	33.54603516851581	21.356949897098293	0.7189233505782097	1.1789598960279692	0.23940034100281063	5.6555247644812106	45.46663893929937
188	1641.6666666666667	1558.3333333333335		(34.87146744818924, 34.82708813062592, 33.54218128532552)	#222221	34.87146744818924	34.82708813062592	33.54218128532552	57.99685039370071	9.720496335116264	34.87146744818924	43.73463122770167	3.8187953229040783	4.109377222351995	34.59185262717187	34.82128337868955	33.55503035377852	21.266379679969045	0.7197510813292642	1.1350984492804694	0.2440250742879104	5.609828774019708	47.09905462105121
189	1650.0	1566.6666666666667		(34.35189449445259, 34.25308771195311, 32.695624869164746)	#222220	34.35189449445259	34.25308771195311	32.695624869164746	56.420626895854284	12.294773277107137	34.35189449445259	43.40847921313507	3.7003750778412114	4.382971696855642	33.99001046682018	34.2540177182332	32.711199497592624	21.365591465759	0.714383521147041	1.0998992240881509	0.2602717969305453	5.736132548341781	49.82687913043258
190	1658.3333333333333	1575.0		(34.31609796943688, 34.29244295583002, 32.8932384341637)	#222220	34.31609796943688	34.29244295583002	32.8932384341637	59.00250110342812	10.573147967400315	34.31609796943688	43.42451064761002	3.718325838397929	4.2151471635809905	34.02419300816412	34.281755639522714	32.90723047938037	21.45120133568112	0.7146473542233628	1.1052349068751088	0.250305957343728	5.620801780097082	48.583379065809545
191	1666.6666666666667	1583.3333333333335		(33.720535901193216, 33.755076407787314, 32.36780406112623)	#212120	33.720535901193216	33.755076407787314	32.36780406112623	61.49388863739254	10.480036961698755	33.755076407787314	43.10644068424064	3.6467644082781026	4.192554039536867	33.46069709022399	33.734217069290345	32.38167678459284	21.721203738803364	0.7094128022528304	1.0839639924927336	0.24896432125754078	5.556653671403396	48.982624556067506
192	1675.0	1591.6666666666667		(34.49235922126858, 34.504919405484614, 33.215407159305)	#222221	34.49235922126858	34.504919405484614	33.215407159305	60.584415584415574	9.529818600982841	34.504919405484614	43.54401071757878	3.7536741044737476	4.102707158112196	34.24086246598283	34.488989114507014	33.228302281766794	21.422004577709252	0.7166139948960858	1.1157418229611227	0.24362898922841067	5.560780098855002	47.54378941185316
193	1683.3333333333333	1600.0		(34.83567092317354, 34.82729746702952, 33.604144860791294)	#222221	34.83567092317354	34.82729746702952	33.604144860791294	59.59204487506386	9.014872904272547	34.83567092317354	43.731482515770146	3.819569070743878	4.043726075390053	34.58676993929244	34.81577720535901	33.61637638685367	21.30827830261537	0.7196992622386742	1.1353284380331587	0.24012654535088934	5.562448063485419	46.632874362889645
194	1691.6666666666667	1608.3333333333335		(34.31735398785849, 34.281138790035584, 32.95708603726188)	#222220	34.31735398785849	34.281138790035584	32.95708603726188	58.4025854108955	10.107665279929723	34.31735398785849	43.419724576717925	3.764107452382537	4.1441466044222945	34.03407368641407	34.27347311283232	32.970326564789616	21.497728433494988	0.7145685887324188	1.118843030549034	0.2460897669611699	5.598433351574937	47.7512900468969
195	1700.0	1616.6666666666667		(34.180447979903704, 33.95897006489429, 32.41720745237597)	#222120	34.180447979903704	33.95897006489429	32.41720745237597	52.46349281728614	13.154489220970097	34.180447979903704	43.25067291075442	3.7910936414865537	4.390009874050693	33.759141720745234	33.98177607494244	32.432625078501154	21.49150506694679	0.711786465825191	1.126864403472646	0.2606897414559425	5.800394615263893	49.18699831173338
196	1708.3333333333333	1625.0		(34.86749005652083, 34.731212057776844, 33.58404856604564)	#222221	34.86749005652083	34.731212057776844	33.58404856604564	53.62909802642292	9.386324611856226	34.86749005652083	43.68991076721283	3.9528833015319287	3.9925165753201375	34.56855557881516	34.74313482729746	33.59552020096295	21.37552161333747	0.71901510622462	1.1749547504796338	0.23708559744500313	5.618316028823583	45.2858006541544
197	1716.6666666666667	1633.3333333333335		(34.04668201800293, 33.93426836926942, 33.04668201800293)	#222121	34.04668201800293	33.93426836926942	33.04668201800293	53.2551810759891	7.489716615121647	34.04668201800293	43.22913223937738	4.01871702470652	3.730904028040194	33.81183378689554	33.944727169771824	33.0555578815156	21.90278438081907	0.7114319659453255	1.194523161658322	0.22155039154144313	5.48358745632023	42.87307090682578
198	1725.0	1641.6666666666667		(34.0343311701905, 33.904333263554534, 32.71111576303119)	#222120	34.0343311701905	33.904333263554534	32.71111576303119	54.10536307546276	9.91410488245935	34.0343311701905	43.21163645025605	3.883190166444117	4.0317512554434165	33.72938873770149	33.914655091061334	32.72304793803642	21.734526892816987	0.7111440336412158	1.1542391679792579	0.2394154506596627	5.597694530298867	46.07529842215534
199	1733.3333333333333	1650.0		(34.594306049822066, 34.38329495499267, 33.4661921708185)	#222221	34.594306049822066	34.38329495499267	33.4661921708185	48.777138615698476	8.31550252031688	34.594306049822066	43.49903093676937	4.105663464684883	3.781487339148082	34.30326983462424	34.410888785848854	33.47536319866025	21.659582037927056	0.7158737520961186	1.2203671152732136	0.22455415478412885	5.581766654150415	42.64636488822276
200	1741.6666666666667	1658.3333333333335		(34.830228176679924, 34.170818505338076, 33.554741469541554)	#222221	34.830228176679924	34.170818505338076	33.554741469541554	28.98079763663209	9.338127464179237	34.830228176679924	43.42405400275614	4.599495909273554	3.568131744883296	34.37071383713628	34.280965335984924	33.56090223989951	21.870661301839856	0.7146398391119251	1.3671538358641206	0.21188456717435308	5.821247870368352	37.803087570611055
201	1750.0	1666.6666666666667		(35.07557044169981, 35.018840276324056, 34.07724513292862)	#232322	35.07557044169981	35.018840276324056	34.07724513292862	56.59048018452535	7.257842154264826	35.07557044169981	43.84740276546368	4.00192931360327	3.7843342218383147	34.85831902867909	35.01887065731631	34.08666108436257	21.377851082620985	0.7216069889697054	1.1895331836079206	0.2247232097825832	5.507869255315866	43.39922752447306
202	1758.3333333333333	1675.0		(34.762821854720535, 34.80720117228386, 33.44190914800084)	#222221	34.762821854720535	34.80720117228386	33.44190914800084	61.95032198712059	10.002225242671729	34.80720117228386	43.71378160569405	3.7084500702819767	4.1712320690753035	34.512396901821226	34.78483431023655	33.45556206824367	21.244063398468747	0.7194079542109136	1.102299434265033	0.24769816944321074	5.5813778673242185	48.36118017601713
203	1766.6666666666667	1683.3333333333335		(34.47393761775173, 34.387900355871885, 33.069709022398996)	#222221	34.47393761775173	34.387900355871885	33.069709022398996	56.32379248658302	10.386927533063739	34.47393761775173	43.486478202267975	3.812806218069398	4.147492925028828	34.16642034749843	34.38911399623195	33.08289093573372	21.442891901376353	0.7156671688009725	1.1333182481867763	0.24628847982942617	5.63375441599231	47.40755377720506
204	1775.0	1691.6666666666667		(34.344777056730166, 34.370734770776636, 32.66003768055265)	#222220	34.344777056730166	34.370734770776636	32.66003768055265	60.91042584434645	12.69183684656096	34.370734770776636	43.46273713936331	3.5323813280198624	4.510555912799907	34.01587607284907	34.34795632405275	32.67714465145488	21.245260292060788	0.7152764565617731	1.0499647738788604	0.2678480660558082	5.729121441289019	51.93420509820442
205	1783.3333333333333	1700.0		(34.245132928616286, 34.095248063638266, 32.74649361523969)	#222220	34.245132928616286	34.095248063638266	32.74649361523969	53.99916189411927	11.159338341820025	34.245132928616286	43.32361663878265	3.8339519843734737	4.187943281338491	33.89894075779778	34.10743592840695	32.75998115972368	21.551006932853138	0.7129869178617285	1.1396036142540915	0.24869052292971577	5.67785670356249	47.52671679938136
206	1791.6666666666667	1708.3333333333335		(33.8578605819552, 33.84236968808876, 32.455516014234874)	#212120	33.8578605819552	33.84236968808876	32.455516014234874	59.33721450962836	10.561738356240614	33.8578605819552	43.16254394688733	3.6926666775762285	4.201140877013998	33.57258949131254	33.83036885702324	32.469384550973416	21.67125993827064	0.7103361068017089	1.0976079797434393	0.24947422909512207	5.593332804348388	48.685576564382494
207	1800.0	1716.6666666666667		(34.406112622985134, 34.24094620054427, 32.861419300816415)	#222220	34.406112622985134	34.24094620054427	32.861419300816415	53.58449654424718	11.44845398459456	34.406112622985134	43.40934268358114	3.8391395056289745	4.220865827874521	34.04597236759472	34.25551133137953	32.87521456981369	21.46243333776611	0.7143977314826447	1.1411455527019083	0.25064554590022897	5.705672658030773	47.71153375874007
208	1808.3333333333333	1725.0		(34.86623403809922, 34.29014025539041, 33.088549298723045)	#222221	34.86623403809922	34.29014025539041	33.088549298723045	40.555817239755164	13.001392924902133	34.86623403809922	43.48082965727092	4.257114905083514	4.120231291589748	34.332108017584254	34.37931866024701	33.10056520828972	21.47746675293251	0.7155742093714439	1.2653845306101124	0.24466961600524462	5.924469023573297	44.063885473322486
209	1816.6666666666667	1733.3333333333335		(34.75277370734771, 34.57609378270881, 33.1429767636592)	#222221	34.75277370734771	34.57609378270881	33.1429767636592	53.41482444733411	11.81195561820088	34.75277370734771	43.60330616014696	3.840333723872713	4.275183491546808	34.376043541971946	34.59212679505966	33.157307933849694	21.27380328195815	0.7175898338984577	1.1415005220474608	0.25387106431715084	5.746769266040565	48.06711849958224
210	1825.0	1741.6666666666667		(34.29662968390203, 34.294954992673226, 33.24031819133347)	#222221	34.29662968390203	34.294954992673226	33.24031819133347	59.90487514863245	7.853816339609998	34.29662968390203	43.42583086462948	3.8669608845122716	3.8766463075876834	34.08484823110739	34.28404057358174	33.250864559346866	21.65403453679943	0.7146690813444262	1.1494151773759165	0.23020493179635554	5.475561439385111	45.07166344597189
211	1833.3333333333333	1750.0		(34.54197194892192, 34.56081222524597, 33.20640569395018)	#222221	34.54197194892192	34.56081222524597	33.20640569395018	60.83462132921157	9.993216109317514	34.56081222524597	43.57512353426529	3.7205168425594737	4.164608853038521	34.28069918358803	34.543080720117224	33.21994975926314	21.359633493787737	0.7171260258158556	1.105886160795742	0.2473048663469144	5.584461699624731	48.22350547603446
212	1841.6666666666667	1758.3333333333335		(34.40004186728072, 34.44881724931966, 33.02344567720326)	#222221	34.40004186728072	34.44881724931966	33.02344567720326	62.053164928770876	10.551008130674198	34.44881724931966	43.50718240273763	3.65607321434519	4.228022366014517	34.1398429976973	34.42503377014863	33.037699392924424	21.375893955202205	0.7160079026829733	1.086730941343862	0.25107051899390304	5.5895477881642055	49.1492351235852
213	1850.0	1766.6666666666667		(34.67615658362989, 34.61084362570651, 33.40946200544275)	#222221	34.67615658362989	34.61084362570651	33.40946200544275	56.9062964799207	9.314963054187158	34.67615658362989	43.613358108323304	3.8640607654085724	4.031648099322194	34.402570651036214	34.6096313732468	33.42147582164538	21.411030503716407	0.7177552611666499	1.148553146180478	0.23940932499176154	5.58436674973431	46.21592697528652
214	1858.3333333333333	1775.0		(34.413020724303955, 34.44651454888005, 32.75151768892611)	#222220	34.413020724303955	34.44651454888005	32.75151768892611	61.185624305298404	12.547690381705367	34.44651454888005	43.50576235686104	3.538332755277318	4.493517899307731	34.09110320284698	34.42256933012351	32.76846765752564	21.220194575578013	0.7159845326549996	1.0517337756921878	0.26683630629680344	5.719396978569274	51.782028140623645
215	1866.6666666666667	1783.3333333333335		(33.97278626753192, 33.98388109692276, 32.75842579024492)	#212120	33.97278626753192	33.98388109692276	32.75842579024492	60.54321831226532	9.19527414516362	33.98388109692276	43.24318318439351	3.7573649448247037	4.038587116274195	33.73335356918568	33.96889105505548	32.770680343311696	21.702383024121286	0.711663205642224	1.116838888083672	0.2398213811344751	5.516156018853479	47.06592599700021
216	1875.0	1791.6666666666667		(34.32489009838811, 34.30102574837764, 32.545321331379526)	#222220	34.32489009838811	34.30102574837764	32.545321331379526	59.19538877779074	13.220436665243652	34.32489009838811	43.42730145626487	3.546793047944863	4.563836258891563	33.96157839648315	34.286585884446296	32.56287837554951	21.24341150898518	0.7146932832158048	1.054248512480984	0.271011985966198	5.779995010631354	52.14737436943764
217	1883.3333333333333	1800.0		(34.7490056520829, 34.770567301653756, 33.65773498011304)	#222221	34.7490056520829	34.770567301653756	33.65773498011304	61.16252821670405	8.161277310519623	34.770567301653756	43.69666033499749	3.845374925658951	3.9322204723373666	34.53743562905589	34.75492212895123	33.66886330332844	21.403748026908804	0.7191261854443399	1.1429989685066748	0.23350506438281304	5.499933287045915	45.63974483805018
218	1891.6666666666667	1808.3333333333335		(34.344358383922966, 34.36822273393343, 33.069499685995396)	#222221	34.344358383922966	34.36822273393343	33.069499685995396	61.10251450676964	9.636063516814145	34.36822273393343	43.464028409431734	3.7326645246508194	4.109187014479798	34.0967845928407	34.350194033912494	33.08248691647478	21.482137803407028	0.7152977072960754	1.1094969369537457	0.24401377926980145	5.551414448008375	47.74891639594339
219	1900.0	1816.6666666666667		(34.68264601214151, 34.686414067406325, 33.63261461168097)	#222221	34.68264601214151	34.686414067406325	33.63261461168097	60.21454112038161	7.747092584657562	34.686414067406325	43.65060518790152	3.883413733299257	3.878019625690199	34.473807829181496	34.674545346451744	33.643152606238225	21.474049331560916	0.7183682450892351	1.1543056209753266	0.23028648285235606	5.4881634852850025	44.960180093523455
220	1908.3333333333333	1825.0		(33.854092526690394, 33.86853673853883, 32.5340171655851)	#212120	33.854092526690394	33.86853673853883	32.5340171655851	60.649411764705626	10.047747079547518	33.86853673853883	43.17503109172398	3.6952514877774956	4.144438938450468	33.59455516014235	33.85179460330752	32.54736236131463	21.694291951797645	0.7105416106723623	1.0983762885432184	0.24610712648527341	5.552590176887381	48.27926685826282
221	1916.6666666666667	1833.3333333333335		(34.01695624869165, 34.00146535482521, 32.454050659409674)	#222220	34.01695624869165	34.00146535482521	32.454050659409674	59.40530404500407	11.715949021224738	34.01695624869165	43.25414926502471	3.6235754865378	4.358940256629696	33.699572953736656	33.987757760100486	32.46952480636383	21.504015978933445	0.7118436770025781	1.0770713190493486	0.2588447500402076	5.668391259211436	50.26334240151822
222	1925.0	1841.6666666666667		(34.61523969018212, 34.62131044588654, 33.144860791291606)	#222221	34.61523969018212	34.62131044588654	33.144860791291606	60.24670353041275	10.874650816876903	34.62131044588654	43.61043558248562	3.6755341425535604	4.285181194034382	34.32304584467239	34.60454144442119	33.15962528783756	21.25909657643261	0.7177071644736439	1.0925155062558356	0.2544647528398225	5.645558351375254	49.37927431239966
223	1933.3333333333333	1850.0		(34.59765543227967, 34.38476030981788, 33.23613146326146)	#222221	34.59765543227967	34.38476030981788	33.23613146326146	50.61808118081187	10.03503294549021	34.59765543227967	43.49864918273909	3.996064695644619	4.00540393246378	34.25935315051287	34.41022643500105	33.24761775172702	21.52213493159799	0.7158674694805258	1.1877899849843754	0.23785088087219658	5.657896580353306	45.066875049504944
224	1941.6666666666667	1858.3333333333335		(34.268997278626756, 34.29935105714884, 32.77245132928616)	#222220	34.268997278626756	34.29935105714884	32.77245132928616	61.19276117356727	11.351801669840352	34.29935105714884	43.42219515711472	3.6134512391602924	4.330227326265468	33.97909776010049	34.27774840485661	32.78772032656479	21.38407322838686	0.7146092476533286	1.074061988481299	0.2571397045829439	5.63984916065361	50.15596500160927
225	1950.0	1866.6666666666667		(34.8915637429349, 34.88444630521248, 33.49717395855139)	#222221	34.8915637429349	34.88444630521248	33.49717395855139	59.69373967872687	10.190698176713056	34.8915637429349	43.7630233968655	3.7433070218975684	4.201552436786438	34.61047938036425	34.87095917312121	33.511046682018005	21.18705777910167	0.7202183379147961	1.112660312075948	0.2494986685414443	5.62720093290205	48.301061640122086
226	1958.3333333333333	1875.0		(35.08582792547624, 35.045844672388526, 33.91794012978857)	#232321	35.08582792547624	35.045844672388526	33.91794012978857	57.94586843520344	8.48808209778944	35.08582792547624	43.85996713506103	3.901512572246746	3.9592730669836818	34.83985555788151	35.040930883399625	33.92921917521457	21.258700365636802	0.7218137637463539	1.159685318572591	0.23511151496183033	5.558564884063313	45.42099774294819
227	1966.6666666666667	1883.3333333333335		(34.99644128113879, 34.780406112622984, 33.59367804061126)	#222221	34.99644128113879	34.780406112622984	33.59367804061126	50.7595881211758	10.221171446003707	34.99644128113879	43.72590371043265	4.000018765717151	4.044734785085746	34.648917730793386	34.80602293698974	33.60554532133138	21.316750497448332	0.7196074505310761	1.1889652924905822	0.24018644504982367	5.688587663715133	45.31847001716804
228	1975.0	1891.6666666666667		(34.57734980113042, 34.471006908101316, 33.27590537994557)	#222221	34.57734980113042	34.471006908101316	33.27590537994557	55.097313816953374	9.597853199011984	34.57734980113042	43.53718082735852	3.892663706514865	4.032084930289271	34.284094620054425	34.47712248063638	33.287856395227124	21.472521009832104	0.7165015937912085	1.1570550823538792	0.23943526510468485	5.604510649207822	46.00790877356873
229	1983.3333333333333	1900.0		(34.72200125601842, 34.34770776638057, 33.380782918149464)	#222221	34.72200125601842	34.34770776638057	33.380782918149464	43.25581395348833	9.849970156812413	34.72200125601842	43.49486892661634	4.210818302853525	3.857920930426495	34.3377266066569	34.403668074105084	33.390452166631775	21.620773003854822	0.7158052569190917	1.2516233318668784	0.22909297217192057	5.710914522654763	42.495686526885294
230	1991.6666666666667	1908.3333333333335		(34.18421603516852, 33.888214360477285, 32.6416160770358)	#222120	34.18421603516852	33.888214360477285	32.6416160770358	48.48690460035266	11.507152567698316	34.18421603516852	43.219021474490674	3.9909572436671037	4.1134197968173964	33.783935524387694	33.927346437094414	32.65408205987021	21.683370072725786	0.7112655707167392	1.1862718463230335	0.24426513244778636	5.731314172650824	45.86571163263637
231	2000.0	1916.6666666666667		(34.80908519991627, 34.768892610424956, 33.55285744190915)	#222221	34.80908519991627	34.768892610424956	33.55285744190915	58.08031994667559	9.202714649122305	34.80908519991627	43.701330198312576	3.845268606402885	4.0421521592226455	34.545379945572535	34.76307903914591	33.5650177935943	21.3338953447954	0.7192030384799399	1.1429673661785884	0.24003308228120926	5.578985995115589	46.42990400928679
232	2008.3333333333333	1925.0		(34.744190914800086, 34.64056939501779, 33.14716349173121)	#222221	34.744190914800086	34.64056939501779	33.14716349173121	56.106960283130014	11.721153440619869	34.744190914800086	43.63252913612108	3.756386196771544	4.320825865886646	34.3926627590538	34.64303239062173	33.162097550764074	21.221565523943774	0.7180707632664801	1.1165479650821917	0.2565814224045938	5.7253797623049305	48.997359788363305
233	2016.6666666666667	1933.3333333333335		(34.36801339752983, 34.387691019468285, 33.01863093992045)	#222221	34.36801339752983	34.387691019468285	33.01863093992045	60.86238532110096	10.152188470201517	34.387691019468285	43.47525631668675	3.703212466075967	4.178315242409392	34.10423696880888	34.36965556206824	33.03232154071593	21.431699155065225	0.7154824875985728	1.1007426091645807	0.24811878595163042	5.583198082985333	48.44964641103601
234	2025.0	1941.6666666666667		(34.72241992882562, 34.17437722419929, 32.88884236968809)	#222220	34.72241992882562	34.17437722419929	32.88884236968809	42.066445941317525	13.465716921184768	34.72241992882562	43.410607409442065	4.189054667473546	4.196682187865308	34.18581117856395	34.25769910613356	32.9016977182332	21.4862245311934	0.7144185453727002	1.2451543104395313	0.24920946100695102	5.929613848559437	45.05211523013592
235	2033.3333333333333	1950.0		(34.47812434582374, 34.34791710278417, 33.405693950177934)	#222221	34.47812434582374	34.34791710278417	33.405693950177934	52.71520593402307	7.931688746949036	34.47812434582374	43.47023092053656	4.027094905804162	3.791141065282766	34.22327402135232	34.36094404647268	33.415116181704	21.674187468133653	0.7153997834757375	1.197013402437961	0.22512741713258347	5.530844777900315	43.27134190259729
236	2041.6666666666667	1958.3333333333335		(34.4657734980113, 34.463470797571695, 32.93343102365501)	#222220	34.4657734980113	34.463470797571695	32.93343102365501	59.90983606557375	11.337256974180503	34.4657734980113	43.520190293212885	3.647617625192223	4.33883059122302	34.15859116600377	34.44761398367176	32.94873142139418	21.30005802885665	0.7162219765867096	1.0842176026274035	0.25765058792530676	5.6683829474503264	49.94652214140563
237	2050.0	1966.6666666666667		(34.37366548042704, 34.38476030981788, 32.92317353987858)	#222220	34.37366548042704	34.38476030981788	32.92317353987858	60.455456889143676	10.839238749269452	34.38476030981788	43.47387458770033	3.6653637731710043	4.269856710821507	34.08700648942851	34.367260190496125	32.937789407577974	21.378295719783573	0.7154597481606454	1.0894924663862964	0.2535547467848648	5.627305564888212	49.35629094267508
238	2058.3333333333335	1975.0000000000002		(34.12622985137115, 33.85953527318401, 32.67280720117228)	#222120	34.12622985137115	33.85953527318401	32.67280720117228	48.990349992798684	10.860349280154072	34.12622985137115	43.19968171496124	3.994832151792582	4.049484363819755	33.75287000209336	33.894117293280296	32.6846744818924	21.73669342899625	0.7109472917592355	1.1874236237377471	0.24046848688747702	5.688322031479621	45.38925530935297
239	2066.6666666666665	1983.3333333333333		(34.48231107389575, 34.47163491731212, 32.99120787104877)	#222220	34.48231107389575	34.47163491731212	32.99120787104877	59.570405727923706	11.026851300979862	34.48231107389575	43.526049047720306	3.6786947898456157	4.292010982955019	34.18078082478543	34.45778733724095	33.006012141511405	21.32326952153654	0.7163183954834417	1.0934549768313904	0.2548703227494584	5.652800512546307	49.4000272203265
240	2075.0	1991.6666666666667		(33.91480008373456, 33.61796106342893, 32.98597446095876)	#212120	33.91480008373456	33.61796106342893	32.98597446095876	40.8248816768086	6.983692465326453	33.91480008373456	43.065270791522444	4.277324770544267	3.5111913582816734	33.637014862884655	33.66377464726816	32.99229432698346	22.17474550393433	0.7087352596745508	1.2713917095775418	0.20850330492496275	5.533893019130698	39.382056142612846
241	2083.3333333333335	2000.0000000000002		(34.27611471634917, 34.31379526899728, 32.887377014862885)	#222220	34.27611471634917	34.31379526899728	32.887377014862885	61.58497211623156	10.60030381229527	34.31379526899728	43.430408570829535	3.6568884885153086	4.23087837319569	34.01004814737283	34.29196411555369	32.901641197404224	21.436250990760986	0.7147444177287744	1.0869732733800122	0.25124011582739936	5.592241520733058	49.16205647269037
242	2091.6666666666665	2008.3333333333333		(35.35001046682018, 35.15051287418882, 33.36047728700021)	#232321	35.35001046682018	35.15051287418882	33.36047728700021	53.98358585858582	14.351649522997397	35.35001046682018	43.93154926700459	3.7192169303196243	4.622719015232358	34.89025957714046	35.166789884864976	33.378377642872096	20.801531079576588	0.722991807676849	1.1054997749743276	0.27450859097782443	5.93313624220504	51.181520533191765
243	2100.0	2016.6666666666667		(34.79233828762822, 34.82436675737911, 33.38287628218547)	#222221	34.79233828762822	34.82436675737911	33.38287628218547	61.33313970374678	10.55525499531128	34.82436675737911	43.72438944672095	3.6828431516237603	4.246906531938088	34.52037471216245	34.80337563533599	33.39729118693741	21.19009142931412	0.7195825299380971	1.0946880355903095	0.2521919078913008	5.621347593814177	49.06874220569368
244	2108.3333333333335	2025.0000000000002		(34.25894913125393, 34.17521456981369, 32.55118275068034)	#222220	34.25894913125393	34.17521456981369	32.55118275068034	57.05810247609696	12.711435642051923	34.25894913125393	43.36147112675191	3.6516373403567837	4.44578151439099	33.891438141092735	34.17276961691439	32.567423068871676	21.366587959310948	0.7136098980466347	1.0854124224760808	0.26400160063576483	5.753210281155088	50.601298753976806
245	2116.6666666666665	2033.3333333333333		(34.255599748796314, 34.11387900355872, 32.77810341218338)	#222220	34.255599748796314	34.11387900355872	32.77810341218338	54.24482856333258	10.998539467975238	34.255599748796314	43.33365896863184	3.8346216424854918	4.173847203724312	33.91616705045007	34.124760029307105	32.79146116809713	21.551177273546646	0.7131521868388553	1.1398026633835228	0.2478534626646571	5.667920572931081	47.42550498706978
246	2125.0	2041.6666666666667		(34.95059660875026, 34.786476868327405, 33.713209127067195)	#222221	34.95059660875026	34.786476868327405	33.713209127067195	52.041955675858794	9.027994896950752	34.95059660875026	43.72481083015811	4.013090129667662	3.9268046885581165	34.652241992882566	34.804112302700446	33.72394180447979	21.389008397141836	0.7195894647441315	1.192850623778493	0.2331834616270791	5.6146849823403295	44.37737248196342
247	2133.3333333333335	2050.0		(34.62235712790454, 34.60958760728491, 33.21080175842579)	#222221	34.62235712790454	34.60958760728491	33.21080175842579	59.457214889515086	10.396363768282452	34.62235712790454	43.60609248154337	3.727258937699429	4.2132178084845044	34.3360875026167	34.596978335775596	33.22478961691438	21.305990373987992	0.7176356890430354	1.1078901806740435	0.2501913874234523	5.6252700815508625	48.50214589790491
248	2141.6666666666665	2058.333333333333		(34.21812853255181, 34.18547205359012, 32.97571697718233)	#222220	34.21812853255181	34.18547205359012	32.97571697718233	58.422914911541724	9.258687140584856	34.21812853255181	43.364726246348894	3.8112738430512993	4.031944383998942	33.959522712999785	34.178391574209755	32.987814527946405	21.60936480177025	0.7136634683131264	1.132862765145743	0.23942691911523617	5.548187435765633	46.61160326343739
249	2150.0	2066.6666666666665		(34.630311911241364, 34.681180657316304, 33.23571279045426)	#222221	34.630311911241364	34.681180657316304	33.23571279045426	62.11151339608969	10.628078371722431	34.681180657316304	43.64043519083938	3.6578350823511796	4.2473426790589075	34.36716139836717	34.65681309189868	33.25016746912288	21.257040033687126	0.7182008750628486	1.08725463886424	0.2522178073957268	5.605325799900873	49.26478644808645
250	2158.3333333333335	2075.0		(34.57420975507641, 34.419510152815576, 33.179191961482104)	#222221	34.57420975507641	34.419510152815576	33.179191961482104	53.34633853541413	10.288869648403677	34.57420975507641	43.512177060707174	3.9070782537268256	4.084127599001319	34.24724931965669	34.4337027590538	33.19159514339544	21.461972575458905	0.716090100940362	1.161339661338577	0.2425256886436877	5.652022534073033	46.269210318224744
251	2166.6666666666665	2083.333333333333		(34.74858697927569, 34.72870002093364, 33.330751517688924)	#222221	34.74858697927569	34.72870002093364	33.330751517688924	59.1584231507456	10.404683301806083	34.74858697927569	43.675145988114295	3.739893280590101	4.2138224979615835	34.4588549298723	34.717359223361946	33.34473100272137	21.250282121100987	0.7187721187928424	1.1116456118533122	0.2502272953935853	5.63410168478793	48.40998801756703
252	2175.0	2091.6666666666665		(34.53150512874189, 34.36110529621101, 32.89721582583211)	#222220	34.53150512874189	34.36110529621101	32.89721582583211	53.744075829383675	12.068508762889737	34.53150512874189	43.478742551746464	3.8090860513397273	4.304048941528027	34.151823320075366	34.37569980950387	32.9118547205359	21.35677850152199	0.7155398613864283	1.1322124660935107	0.2555851667698795	5.74751892885786	48.491150989092674
253	2183.3333333333335	2100.0		(34.930500314004604, 34.93154699602261, 33.57734980113042)	#222221	34.930500314004604	34.93154699602261	33.57734980113042	60.04637501932311	9.885628161181309	34.93154699602261	43.78929489959763	3.755140768627596	4.168411497595748	34.66019468285535	34.91696664852418	33.590891773079335	21.186003782226837	0.720650694195592	1.1161777741095553	0.24753067687010522	5.610413229477619	47.98568509398822
254	2191.6666666666665	2108.333333333333		(34.645593468704206, 34.66673644546787, 33.2512036843207)	#222221	34.645593468704206	34.66673644546787	33.2512036843207	60.89618456078099	10.412311371170853	34.66673644546787	43.63534929013271	3.695203500987787	4.223562738598419	34.37326983462424	34.647947659619014	33.265359011932176	21.27577859771696	0.7181171752023398	1.0983620249532695	0.2508056951890719	5.611863426758475	48.817255051508134
255	2200.0	2116.6666666666665		(34.40653129579234, 34.44651454888005, 32.47603098178773)	#222220	34.40653129579234	34.44651454888005	32.47603098178773	61.2174652076915	14.587058115721003	34.44651454888005	43.50341306376913	3.400205511015497	4.76239525695803	34.032826041448615	34.418492472262926	32.49573581745865	21.066126257922654	0.7159458697877067	1.0106768434642137	0.2828029147692663	5.851649861418273	54.47431649928994
256	2208.3333333333335	2125.0		(34.22566464308143, 34.19070546368013, 32.969646221477916)	#222220	34.22566464308143	34.19070546368013	32.969646221477916	58.32999999999999	9.358027107696802	34.22566464308143	43.36792242275642	3.8079502054285674	4.043374429464697	33.963623613146325	34.18391232991417	32.98185681389994	21.59994943330415	0.7137160685377278	1.1318748473359286	0.2401056637383201	5.554220156230074	46.71751577763713
257	2216.6666666666665	2133.333333333333		(34.66087502616705, 34.07850115135022, 33.19279882771614)	#222221	34.66087502616705	34.07850115135022	33.19279882771614	36.19848852131751	10.800634153706769	34.66087502616705	43.36111167449376	4.40471459023345	3.8137165960296926	34.18672388528365	34.172148840276314	33.201655850952484	21.762603118821414	0.7136039824565354	1.3092570504917405	0.2264680084848796	5.826314864152789	40.886866783465656
258	2225.0	2141.6666666666665		(34.5714883818296, 34.588025957714045, 33.295164329076826)	#222221	34.5714883818296	34.588025957714045	33.295164329076826	60.76748704663192	9.531614082444145	34.588025957714045	43.591374302795074	3.7534030977626753	4.105541813659541	34.32135021980322	34.57135618379736	33.3080929453632	21.382257847252546	0.7173934685241489	1.115661268945662	0.24379731814860792	5.562688953914403	47.56555761523043
259	2233.3333333333335	2150.0		(33.94703788988905, 33.971111576303116, 32.49654594934059)	#212120	33.94703788988905	33.971111576303116	32.49654594934059	60.9795570698465	11.068646783337398	33.971111576303116	43.23288315430642	3.625096254323057	4.280356430606558	33.66440234456772	33.9511766234038	32.51129160561022	21.56702230696922	0.7114936956318547	1.0775233519573204	0.25417824634742936	5.6091687464491535	49.73825072298166
260	2241.6666666666665	2158.333333333333		(34.386644337450285, 34.41385806991836, 32.60079547833368)	#222220	34.386644337450285	34.41385806991836	32.60079547833368	60.90058884655354	13.434441436783397	34.41385806991836	43.486855991753586	3.4845143069885953	4.610381395155927	34.03791082269207	34.38976920033494	32.618926104249525	21.167467908679797	0.715673386171124	1.035736783963196	0.273775952309534	5.779053258485176	52.91810638137788
261	2250.0	2166.6666666666665		(34.53359849277789, 34.40988067824995, 33.19091480008373)	#222221	34.53359849277789	34.40988067824995	33.19091480008373	54.47146866230137	9.914528360217496	34.53359849277789	43.50360031774207	3.8919724860453364	4.057953673314141	34.2267092317354	34.41881741260205	33.20310445886539	21.48405263619622	0.7159489514702481	1.1568496240308404	0.24097141562015534	5.62267177122208	46.196066461343406
262	2258.3333333333335	2175.0		(35.04856604563533, 35.04689135440653, 33.380782918149464)	#232321	35.04856604563533	35.04689135440653	33.380782918149464	59.93975147483386	12.134153989499897	35.04856604563533	43.853444246226196	3.615094384587292	4.469264227122805	34.714490265857236	35.029476991835885	33.39744400251203	20.95350077285039	0.7217064150352646	1.0745503969107695	0.26539606271816846	5.748324115889272	51.03132859844098
263	2266.6666666666665	2183.333333333333		(34.96818086665271, 34.7843835042914, 33.69981159723676)	#222221	34.96818086665271	34.7843835042914	33.69981159723676	51.30549595642861	9.2493848889208	34.96818086665271	43.72553659879452	4.023259871254181	3.9410632082157226	34.65752983043751	34.80538112413649	33.710657316307305	21.380135779312614	0.7196014088887644	1.195873477041983	0.23403016810604563	5.631926775340373	44.408693666199206
264	2275.0	2191.6666666666665		(34.19740422859535, 34.07515176889261, 32.695415532761146)	#222220	34.19740422859535	34.07515176889261	32.695415532761146	55.11637630662018	11.199888590300022	34.19740422859535	43.308935648051474	3.795536167273017	4.213329718503633	33.85910822692066	34.08212019049613	32.70921289512246	21.547200308531284	0.7127453093547599	1.1281848995204071	0.2501980329196562	5.670823759728691	47.9862066222201
265	2283.3333333333335	2200.0		(34.805526481055054, 34.81494661921708, 33.59912078710488)	#222221	34.805526481055054	34.81494661921708	33.59912078710488	60.464876033057934	8.905243790248372	34.81494661921708	43.722661717967405	3.808213936975724	4.033518982367701	34.56716558509525	34.800355308771195	33.611279045426	21.321219324759568	0.7195540963008695	1.1319532388821862	0.23952042269573495	5.547230729913505	46.64574309726634
266	2291.6666666666665	2208.333333333333		(34.353987858488594, 34.162235712790455, 32.920242830228176)	#222220	34.353987858488594	34.162235712790455	32.920242830228176	51.97547087166003	10.642286529075212	34.353987858488594	43.367375568096634	3.9228463913839606	4.091336501247989	34.00779568767009	34.18296770567302	32.9326627590538	21.574679382419895	0.7137070688223612	1.1660265814506094	0.24295377124868908	5.6681353350849255	46.20440852704329
267	2300.0	2216.6666666666665		(34.413439397111155, 34.1067615658363, 33.15637429348964)	#222221	34.413439397111155	34.1067615658363	33.15637429348964	45.36219816819333	9.314721429744532	34.413439397111155	43.34882357487532	4.153385174486046	3.82793558633292	34.066956248691646	34.150931724931965	33.165878166213105	21.753360166100748	0.7134017543197115	1.234551912889211	0.22731236761213885	5.648335972722802	42.66497752948137
268	2308.3333333333335	2225.0		(34.713627799874395, 34.63219593887377, 33.588653966924845)	#222221	34.713627799874395	34.63219593887377	33.588653966924845	55.65686639374789	8.26385329288958	34.713627799874395	43.628214963492105	3.953627727881215	3.8826414996389946	34.46338915637429	34.635514084153236	33.59908938664434	21.490920310565027	0.7179997639159065	1.1751760237145754	0.23056094126118004	5.541306454744235	44.48099026233634
269	2316.6666666666665	2233.333333333333		(34.51664224408625, 34.405903286581534, 33.62549717395855)	#222221	34.51664224408625	34.405903286581534	33.62549717395855	52.54404510218433	6.583548633601426	34.51664224408625	43.50267114288088	4.092034754489826	3.6326217760165536	34.30408415323425	34.417205042913956	33.63330123508478	21.746307104515903	0.7159336598216777	1.216316118427345	0.21571414615593795	5.471808604067057	41.596424030020465
270	2325.0	2241.6666666666665		(34.37785220849906, 34.39752983043751, 33.14653548252041)	#222221	34.37785220849906	34.39752983043751	33.14653548252041	60.943775100401645	9.274025207373532	34.39752983043751	43.481654776461674	3.760634483222891	4.063719430958046	34.137688926104246	34.380749411764704	33.15904542599958	21.49543749913679	0.7155877885514461	1.1178107254438432	0.24131380069732156	5.5368029881829	47.21830591854553
271	2333.3333333333335	2250.0		(34.17353987858488, 33.97299560393552, 32.94264182541344)	#222120	34.17353987858488	33.97299560393552	32.94264182541344	50.22448979591842	9.184854851850245	34.17353987858488	43.25982958106178	4.02273664726116	3.885743092812244	33.86519154280929	33.99753326355453	32.95294536319866	21.78591389837183	0.7119371592955621	1.1957179539796332	0.23074512160373808	5.592978590747155	44.007600979412715
272	2341.6666666666665	2258.333333333333		(34.33368222733933, 33.871048775382036, 33.02742306887168)	#222121	34.33368222733933	33.871048775382036	33.02742306887168	38.749999999999964	9.70172914177009	34.33368222733933	43.22868212137749	4.319879418420602	3.7496757826967264	33.92901402553904	33.94395327611471	33.035859325936784	21.90298654785288	0.7114245582478544	1.2840406500757122	0.22266510517728524	5.7202645625037505	40.958135338821975
273	2350.0	2266.6666666666665		(34.83253087711953, 34.7146744818924, 33.10236550136069)	#222221	34.83253087711953	34.7146744818924	33.10236550136069	55.912885662431975	12.666095736049758	34.83253087711953	43.6757381153724	3.714890867639764	4.438516988597274	34.44996231944735	34.71839268369269	33.118488591166	21.116641028072138	0.7187818635699753	1.1042138964120627	0.263570214965733	5.7879916392942325	50.07179030582602
274	2358.3333333333335	2275.0		(34.238643500104665, 34.2156164957086, 33.03181913334729)	#222221	34.238643500104665	34.2156164957086	33.03181913334729	58.85516045099747	8.988095965956994	34.238643500104665	43.38134741844818	3.8176531081964837	4.00515277158735	33.990140255390415	34.207107818714675	33.043657106970905	21.612017557623712	0.713937006839818	1.1347589374622895	0.2378359663125899	5.533147745928723	46.373021782778174
275	2366.6666666666665	2283.333333333333		(34.32405275277371, 34.17186518735608, 33.26753192380155)	#222221	34.32405275277371	34.17186518735608	33.26753192380155	51.357241925896545	7.8490967639632805	34.32405275277371	43.370974511704375	4.054381887961922	3.756664033876822	34.06557044169982	34.189184758216456	33.2765752564371	21.775010347759974	0.7137662974812204	1.2051241830674038	0.2230800849713255	5.5272540340441525	42.81722914530027
276	2375.0	2291.6666666666665		(34.14360477287, 34.00355871886121, 33.03349382457609)	#222221	34.14360477287	34.00355871886121	33.03349382457609	52.43069960399774	8.290814449676278	34.14360477287	43.27173673097006	4.004548329743063	3.8166279421286142	33.878168306468496	34.018030879212894	33.04319447351894	21.816992707057324	0.712133118053678	1.1903116597784262	0.22664089148140834	5.532002907978705	43.623611910844005
277	2383.3333333333335	2300.0		(33.911450701276955, 33.95080594515386, 32.35294117647059)	#212120	33.911450701276955	33.95080594515386	32.35294117647059	61.47779379012164	12.00135032648304	33.95080594515386	43.2187360941531	3.551518286162847	4.39900032222702	33.611948921917524	33.92685594515386	32.36891982415742	21.508917483198825	0.7112608741456058	1.0556530419517165	0.2612236167040401	5.65371435181355	51.08444321591346
278	2391.6666666666665	2308.333333333333		(34.92484823110739, 34.662759053799455, 33.34896378480218)	#222221	34.92484823110739	34.662759053799455	33.34896378480218	50.021253985122144	11.5061497518521	34.92484823110739	43.66243276082025	3.9701906960949995	4.174771512518216	34.52842369688089	34.6951753317982	33.36210173749215	21.28903102508736	0.7185628942301742	1.1800991992045493	0.2479083504274233	5.761174476189116	46.43882230230862
279	2400.0	2316.6666666666665		(34.9273602679506, 34.904333263554534, 33.5735817458656)	#222221	34.9273602679506	34.904333263554534	33.5735817458656	58.979434049791315	9.883756472957447	34.9273602679506	43.77633308713391	3.7840302052943864	4.149992492336296	34.64946619217082	34.894262463889476	33.586889261042494	21.207958668641123	0.7204373786084964	1.124764868202915	0.24643691037373708	5.6161661550409905	47.64093560504465
280	2408.3333333333335	2325.0		(34.44777056730165, 34.42390621729119, 33.09127067196986)	#222221	34.44777056730165	34.42390621729119	33.09127067196986	58.94444444444461	10.04150537503719	34.44777056730165	43.500803065303714	3.757794452513119	4.150671818760044	34.16907263973205	34.41396357546578	33.10459702742307	21.428388351601754	0.7159029164309499	1.1169665549183279	0.2464772504720174	5.599026316636419	47.84400588143453
281	2416.6666666666665	2333.333333333333		(34.670923173539876, 34.68578605819552, 33.19049612727653)	#222221	34.670923173539876	34.68578605819552	33.19049612727653	60.59638807223857	10.992944826004557	34.68578605819552	43.646427718475344	3.663065619433914	4.301888598868442	34.37944525853045	34.66726084153234	33.205449026585725	21.220011427291087	0.7182994954953251	1.088809363333474	0.2554568802316846	5.650158869390581	49.5855478841703
282	2425.0	2341.6666666666665		(34.19866024701695, 34.15135021980323, 32.60226083315889)	#222220	34.19866024701695	34.15135021980323	32.60226083315889	58.221872541306304	11.903444392074258	34.19866024701695	43.34437676621417	3.657090231968585	4.365903106066726	33.86471425580908	34.14325585513921	32.61775172702533	21.426990683917076	0.713328572146855	1.087033239589668	0.2592582214153554	5.695210171391669	50.04884068226572
283	2433.3333333333335	2350.0		(34.30290977601005, 34.31484195101528, 32.44316516642244)	#222220	34.30290977601005	34.31484195101528	32.44316516642244	60.38250754949115	13.908779785507758	34.31484195101528	43.43091131558729	3.4626011263146905	4.67137686476522	33.934659828344145	34.29283438978439	32.46188193426836	21.17793514341829	0.7147526915171399	1.0292233117033533	0.2773980155072549	5.814754369070073	53.452759611370624
284	2441.6666666666665	2358.333333333333		(34.3223780615449, 34.170190496127276, 32.46054008792129)	#222220	34.3223780615449	34.170190496127276	32.46054008792129	55.09557004722283	13.83262786811258	34.3223780615449	43.36504929302031	3.6652941889244173	4.542003215679569	33.902832321540714	34.178949545740004	32.47763659200335	21.30818319124756	0.7136687847679484	1.0894717831698062	0.269715485376581	5.83645223595693	51.09725262018461
285	2450.0	2366.6666666666665		(34.87670085827926, 34.88988905170609, 33.33242620891773)	#222221	34.87670085827926	34.88988905170609	33.33242620891773	60.508064516128954	11.383040637431076	34.88988905170609	43.76304632450923	3.6461545505603876	4.362149521973713	34.57193426836927	34.870999307096504	33.348000837345616	21.090112209128456	0.7202187152404053	1.083782718428238	0.25903532422495845	5.685313664049479	50.10903474259262
286	2458.3333333333335	2375.0		(34.44651454888005, 34.136906007954785, 33.3577559137534)	#222221	34.44651454888005	34.136906007954785	33.3577559137534	42.93789655835416	8.059841629646762	34.44651454888005	43.36763455174614	4.239641445735353	3.6631011973361494	34.13278417416789	34.18341506594097	33.36554741469542	21.840656148504817	0.7137113309770097	1.2601907208003267	0.21752409025435535	5.602934050149305	40.82741006586622
287	2466.6666666666665	2383.333333333333		(34.33200753611053, 34.26041448607913, 33.205777684739374)	#222221	34.33200753611053	34.26041448607913	33.205777684739374	56.185873605947826	8.365039877076196	34.33200753611053	43.413020437116366	3.921464959911747	3.88870625503861	34.08456772032657	34.261873518944945	33.216324052752775	21.658412237360988	0.7144582571349605	1.1656159648583841	0.23092108157122004	5.52267360703057	44.759682025755744
288	2475.0	2391.6666666666665		(34.63910404019259, 34.06761565836299, 33.15114088339962)	#222221	34.63910404019259	34.06761565836299	33.15114088339962	36.95554305008439	10.953822724223622	34.63910404019259	43.35350268842477	4.380720361225832	3.8415198601502443	34.16435001046682	34.15900983043751	33.16030563114926	21.750927730647987	0.7134787595885875	1.3021250075736832	0.22811903569054967	5.82648999992168	41.248012760688724
289	2483.3333333333335	2400.0		(34.34875444839858, 34.319238015490896, 32.94075779778103)	#222220	34.34875444839858	34.319238015490896	32.94075779778103	58.742194469223854	10.452755905511854	34.34875444839858	43.440715192663895	3.7345294841843457	4.1960268749264955	34.058005024073694	34.30980829390831	32.95454259995813	21.449644317026838	0.7149140362210742	1.1100512773924123	0.24917054688933102	5.6172370435426355	48.33041781299586
290	2491.6666666666665	2408.333333333333		(34.61000628009211, 34.270462633451956, 33.043751308352526)	#222221	34.61000628009211	34.270462633451956	33.043751308352526	46.99278267842815	11.539871289284566	34.61000628009211	43.445163517888844	4.0545339257377355	4.102914826540682	34.19149675528575	34.31751173121206	33.05601842160352	21.50896991110439	0.714987243352377	1.2051693747650374	0.24364132109792438	5.768288778208457	45.33981076775136
291	2500.0	2416.6666666666665		(34.91647477496337, 34.78312748586979, 33.46870420766171)	#222221	34.91647477496337	34.78312748586979	33.46870420766171	54.473684210526145	10.573275138492576	34.91647477496337	43.718312862165895	3.8733459117774593	4.153179606048829	34.58558300188403	34.79275363617333	33.48184844044379	21.25450916315485	0.7194825261611928	1.1513130624246017	0.24662616913933164	5.679058847413281	46.996729262501795
292	2508.3333333333335	2425.0		(34.08478124345824, 33.90705463680134, 32.30625915846766)	#222120	34.08478124345824	33.90705463680134	32.30625915846766	54.004237288135606	13.305736904491358	34.08478124345824	43.2156141417071	3.72408978406491	4.440579024022018	33.673981578396486	33.921490458446726	32.322267113250994	21.48964079399762	0.7112094954421437	1.1069481816738618	0.2636926637750004	5.795479858334508	50.015134835664185
293	2516.6666666666665	2433.333333333333		(34.980113041657944, 34.395855139208706, 33.42327820808038)	#222221	34.980113041657944	34.395855139208706	33.42327820808038	37.48285599031862	11.349102333931791	34.980113041657944	43.54396678070882	4.377929739622699	3.9006551534431555	34.48762612518317	34.48891276742725	33.433003977391664	21.56310859196334	0.7166132718167142	1.3012955234074999	0.23163063697659095	5.8635637142573565	41.7004526170616
294	2525.0	2441.6666666666665		(34.11848440443793, 34.030981787732884, 32.93489637848022)	#222220	34.11848440443793	34.030981787732884	32.93489637848022	55.56420233463034	8.846083051097018	34.11848440443793	43.28148356344712	3.9024538919250062	3.930125136111451	33.85464098806782	34.03481573791082	32.94585723257274	21.738827679584364	0.7122935239612611	1.159965116366587	0.23338063808887097	5.538504307490938	45.20241594807736
295	2533.3333333333335	2450.0		(33.954783336822274, 33.97215825832112, 32.7142558090852)	#212120	33.954783336822274	33.97215825832112	32.7142558090852	60.82875686470297	9.442000184859959	33.97215825832112	43.23552053429663	3.735871780948974	4.069148276331069	33.712064056939504	33.9557119154281	32.726834833577556	21.690183047551294	0.7115370996127857	1.1104502615869476	0.24163617908308857	5.524011735908874	47.44506017175282
296	2541.6666666666665	2458.333333333333		(34.171027841741676, 34.12329914172074, 32.59032865815365)	#222220	34.171027841741676	34.12329914172074	32.59032865815365	58.18831942789036	11.795907740374293	34.171027841741676	43.32826273360764	3.6636518137082574	4.35022735370989	33.840092108017586	34.11545021352313	32.605658362989324	21.44930740300584	0.7130633797337135	1.0889836036777505	0.2583273561220479	5.68742671522487	49.8967617321772
297	2550.0	2466.6666666666665		(34.612727653338915, 34.45342265019887, 33.0347498429977)	#222221	34.612727653338915	34.45342265019887	33.0347498429977	53.94269036879801	11.625328857842682	34.612727653338915	43.53108547027669	3.8268393491057706	4.258082823627718	34.247747540297254	34.466534364664014	33.04893657106971	21.341882079080126	0.7164012810704292	1.137489455054659	0.2528555839819237	5.725030020597069	48.05321906579662
298	2558.3333333333335	2475.0		(34.23173539878585, 34.17479589700649, 32.931128323215404)	#222220	34.23173539878585	34.17479589700649	32.931128323215404	57.37324963785604	9.688518575141455	34.23173539878585	43.36082415319042	3.813919774399599	4.069198596124457	33.95396273812016	34.17165229432699	32.94356499895332	21.590504852843495	0.7135992506510263	1.1336492415909047	0.24163916719799142	5.577128406290959	46.854759616564124
299	2566.6666666666665	2483.333333333333		(34.76638057358175, 34.83190286790873, 32.953945991207874)	#222220	34.76638057358175	34.83190286790873	32.953945991207874	62.09341210567379	13.748287177268127	34.83190286790873	43.722655652580976	3.447613218757639	4.664057355566209	34.42420556834834	34.80034470588235	32.97272555997488	20.944023503657846	0.7195539964813829	1.0247683071305944	0.27696336478540723	5.799954131039629	53.528648662350506
300	2575.0	2491.6666666666665		(34.19719489219175, 34.17353987858488, 32.52229432698346)	#222220	34.19719489219175	34.17353987858488	32.52229432698346	59.15260592425933	12.4893180705191	34.19719489219175	43.35417658710291	3.5897368093503745	4.461887788386232	33.854881724931964	34.160173366129364	32.53880678249948	21.36245029224326	0.7134898500971544	1.0670131130568004	0.2649580313783144	5.726661592634507	51.18216806769417
301	2583.3333333333335	2500.0		(34.29348963784802, 34.19866024701695, 32.70985974460959)	#222220	34.29348963784802	34.19866024701695	32.70985974460959	56.407138136153314	11.775576852643121	34.29348963784802	43.377012143732244	3.727327000506042	4.3151839162243855	33.9473665480427	34.19961625497174	32.724747749633664	21.431146008662488	0.713865660207251	1.1079104116578244	0.2562463893543367	5.702085478098605	49.18052626486375
302	2591.6666666666665	2508.333333333333		(35.33996231944735, 35.11555369478752, 33.84069499685995)	#232321	35.33996231944735	35.11555369478752	33.84069499685995	51.01926836079302	10.818154354663886	35.33996231944735	43.91730190871269	3.9814626960696375	4.132065823190412	34.970542181285325	35.14171554113461	33.85344358383923	21.1108519213978	0.7227573355606147	1.1834496876726694	0.24537238002440215	5.738119305780629	46.0634008035658
303	2600.0	2516.6666666666665		(34.75151768892611, 34.70776638057358, 33.52773707347708)	#222221	34.75151768892611	34.70776638057358	33.52773707347708	57.854943551145915	8.979868440075203	34.75151768892611	43.66689770386828	3.8621136104802223	4.007816088352989	34.49319866024702	34.70296533807829	33.53953736654804	21.382417708108324	0.718636374844888	1.1479743739885193	0.23799412070835874	5.565834289512906	46.060642693809534
304	2608.3333333333335	2525.0		(34.404856604563534, 34.404856604563534, 33.019258949131256)	#222221	34.404856604563534	34.404856604563534	33.019258949131256	60.0	10.269695531542045	34.404856604563534	43.4870627008297	3.712042563598472	4.197883556848603	34.12773707347708	34.39012770148629	33.03311492568558	21.410757929873718	0.7156767880308603	1.1033672667220769	0.24928080129515845	5.603702914219007	48.51478778832418
305	2616.6666666666665	2533.333333333333		(35.070546368013396, 35.00774544693322, 33.57525643709441)	#232321	35.070546368013396	35.00774544693322	33.57525643709441	57.48005039899205	10.872340806532478	35.070546368013396	43.83872051031352	3.7727981880500416	4.254914393778808	34.75202009629474	35.00363196776219	33.5895813271928	21.095037713301625	0.7214641030608209	1.1214262641986943	0.2526674347107761	5.686677647461631	48.4368551335161
306	2625.0	2541.6666666666665		(35.129997906635964, 34.87439815783965, 33.494243248900986)	#232221	35.129997906635964	34.87439815783965	33.494243248900986	50.62452009214236	11.873540067693172	35.129997906635964	43.782441349469494	3.944050385959297	4.237983025559533	34.723611052962106	34.90496059870211	33.50804479799037	21.15430240003483	0.720537903714063	1.1723292552851192	0.2516620078142061	5.789303375356694	47.057417726888765
307	2633.3333333333335	2550.0		(34.21708185053381, 34.1777266066569, 32.530667783127484)	#222220	34.21708185053381	34.1777266066569	32.530667783127484	58.59980139026806	12.567862714508603	34.21708185053381	43.35823615548646	3.6047181292774844	4.460534277665329	33.867598911450706	34.16718306887167	32.54713837136278	21.360089864655436	0.7135566593659596	1.0714661595229056	0.2648776565340628	5.735011668145857	51.057076275977714
308	2641.6666666666665	2558.333333333333		(34.39104040192589, 34.362361314632615, 33.02239899518526)	#222221	34.39104040192589	34.362361314632615	33.02239899518526	58.74273478127882	10.148095394616682	34.39104040192589	43.46575878965816	3.754786300424029	4.158488914068381	34.10842160351685	34.35319285325518	33.03579861837974	21.451953105615853	0.7153261845692139	1.1160724120060208	0.24694144909874774	5.602807350809199	47.92046213529769
309	2650.0	2566.6666666666665		(35.06761565836299, 34.937199078919825, 33.31651664224409)	#232221	35.06761565836299	34.937199078919825	33.31651664224409	55.53138075313811	12.733407753196648	35.06761565836299	43.804179540990354	3.7331506681786975	4.448139872371382	34.676966715511824	34.943051046682015	33.33272346661085	21.007475189731192	0.7208956542292513	1.1096414382212823	0.26414164581785043	5.8070958521022495	49.9945721499749
310	2658.3333333333335	2575.0		(34.19698555578815, 34.1770985974461, 32.594934059032866)	#222220	34.19698555578815	34.1770985974461	32.594934059032866	59.25519404155232	11.946173764530888	34.19698555578815	43.356276727947744	3.6203430729718766	4.393423863720836	33.870410299351065	34.163799583420555	32.610755704417	21.40082924981328	0.7135244126074941	1.0761105166716705	0.2608924726820619	5.692895327715693	50.51022060327247
311	2666.6666666666665	2583.333333333333		(34.69248482311074, 34.1069709022399, 32.8237387481683)	#222220	34.69248482311074	34.1069709022399	32.8237387481683	41.200851349837656	13.735835053039379	34.69248482311074	43.37546821915844	4.217159986172114	4.200956930676947	34.137226292652294	34.19694854301863	32.83657106970902	21.513198074735005	0.7138402514785093	1.2535083333639694	0.24946330590259552	5.952518583118733	44.88971814506817
312	2675.0	2591.6666666666665		(33.84990579861838, 33.72535063847603, 32.36759472472263)	#212120	33.84990579861838	33.72535063847603	32.36759472472263	54.95833921762458	11.166628530435808	33.84990579861838	43.10570662419988	3.7892127775778772	4.191795882684746	33.5148314841951	33.73296021980322	32.38117228386017	21.724561262279888	0.709400721654612	1.1263053356186448	0.24891930001170473	5.650600516392239	47.88770252668189
313	2683.3333333333335	2600.0		(34.14360477287, 33.99727862675319, 32.712581117856395)	#222120	34.14360477287	33.99727862675319	32.712581117856395	53.86483323581056	10.687536786344888	34.14360477287	43.26679193029425	3.8569152284515518	4.124469525671048	33.81203893657107	34.00951763031191	32.725428092945364	21.634773815458797	0.7120517403094632	1.1464292072852607	0.2449212929213752	5.646861424512793	46.919966789060496
314	2691.6666666666665	2608.333333333333		(34.5356918568139, 34.52752773707348, 33.34980113041658)	#222221	34.5356918568139	34.52752773707348	33.34980113041658	59.58693733451024	8.756220564078612	34.5356918568139	43.55981184093694	3.8252248625140206	3.9983549424014164	34.29598283441491	34.51645330751518	33.36157839648315	21.472969282393876	0.7168740376883534	1.137009565175333	0.23743229425175522	5.533460715883076	46.267706648298166
315	2700.0	2616.6666666666665		(34.072849068453, 34.09294536319866, 32.394389784383506)	#222220	34.072849068453	34.09294536319866	32.394389784383506	60.709884150850385	12.704436885215681	34.09294536319866	43.30267793957729	3.526609570482009	4.501030428504249	33.74338706301026	34.07133327611472	32.41137534017166	21.381255426724493	0.7126423247790472	1.048249177080167	0.26728241902777855	5.718063481716205	51.92088867638448
316	2708.3333333333335	2625.0		(34.12518316935315, 34.15721163910404, 32.65082687879422)	#222220	34.12518316935315	34.15721163910404	32.65082687879422	61.27570872707064	11.245886167102844	34.15721163910404	43.33990072713587	3.6138678014056014	4.310021912803663	33.84024073686414	34.13553069081013	32.66589072639732	21.462658259673866	0.7132549089221691	1.0741858074133697	0.2559398567095931	5.62461815369576	50.02083503210751
317	2716.6666666666665	2633.333333333333		(34.670504500732676, 34.45363198660247, 33.141511408834)	#222221	34.670504500732676	34.45363198660247	33.141511408834	51.4895947426067	11.245675367254123	34.670504500732676	43.537722822371606	3.92421580429525	4.1647577294739335	34.29747540297258	34.47806407368641	33.154632614611685	21.394015697451188	0.7165105135302299	1.1664336256466434	0.24731370700116576	5.722296446698081	46.70330348663255
318	2725.0	2641.6666666666665		(34.78354615867699, 34.82604144860791, 32.904123927150934)	#222220	34.78354615867699	34.82604144860791	32.904123927150934	61.32665287005772	14.072485633911144	34.82604144860791	43.721366433621526	3.4446562976109263	4.710935947858763	34.42083525225036	34.79809107389575	32.9233431023655	20.917843924809922	0.7195327795026617	1.023889392099944	0.2797471325798264	5.835972456540431	53.825570664902074
319	2733.3333333333335	2650.0		(34.8224827297467, 33.73184006698765, 32.81808666527109)	#222120	34.8224827297467	33.73184006698765	32.81808666527109	27.352480417754652	14.677902216451166	34.8224827297467	43.211917428028926	4.785584145656552	3.928288380723721	34.083504291396274	33.91513790035587	32.82722419928826	21.835559997136293	0.7111486577583097	1.4224666899678187	0.23327156697038093	6.19138637279958	39.38115897503644
320	2741.6666666666665	2658.333333333333		(35.42537157211639, 35.38162026376387, 33.59681808666527)	#232321	35.42537157211639	35.38162026376387	33.59681808666527	58.56439610761317	13.162349979613161	35.42537157211639	44.04698608133577	3.6112087752107613	4.589375697467424	35.046097969436886	35.370390485660465	33.61466610843626	20.72635496796081	0.7248915783987624	1.0733954386569569	0.2725285815617172	5.839794355169008	51.80211091431565
321	2750.0	2666.6666666666665		(34.444211848440446, 34.20368432070337, 33.11848440443793)	#222221	34.444211848440446	34.20368432070337	33.11848440443793	49.11416390336312	9.814725902516143	34.444211848440446	43.39731777438055	4.0398302223584315	3.9477340643194636	34.10450282604145	34.234714802177095	33.12933640360058	21.639140271526493	0.7141998347322424	1.200798847021792	0.2344263001884023	5.648436285209283	44.33941222055739
322	2758.3333333333335	2675.0		(34.05714883818296, 34.02700439606448, 32.56520828972158)	#222220	34.05714883818296	34.02700439606448	32.56520828972158	58.78770871334364	11.170777732019607	34.05714883818296	43.27102193919276	3.67849042995666	4.27740773224754	33.74941595143396	34.016800165375756	32.57982625078501	21.53846534238969	0.7121213545577892	1.0933942329125796	0.2540031452804847	5.641587431846978	49.30508666115462
323	2766.6666666666665	2683.333333333333		(34.38601632823948, 34.40150722210593, 33.02344567720326)	#222221	34.38601632823948	34.40150722210593	33.02344567720326	60.67446452984986	10.214834242040737	34.40150722210593	43.48359678806208	3.703014275289185	4.187827071291883	34.11830437513083	34.38411700439606	33.03722629265229	21.419348687442756	0.7156197486917311	1.10068369894926	0.2486836220871496	5.590188753704175	48.515829605482516
324	2775.0	2691.6666666666665		(34.45111994975926, 34.20975507640779, 33.154699602260834)	#222221	34.45111994975926	34.20975507640779	33.154699602260834	48.829323429678816	9.595832852290444	34.45111994975926	43.401099478402045	4.055323939412769	3.9186881557399245	34.11701276952061	34.241254178354616	33.165250157002305	21.653914407364006	0.7142620711220856	1.2054041983734312	0.23270148165377647	5.6393057299201885	44.01832508170729
325	2783.3333333333335	2700.0		(34.670085827925476, 34.61523969018212, 33.10215616495709)	#222221	34.670085827925476	34.61523969018212	33.10215616495709	57.90120160213616	11.53219135485662	34.670085827925476	43.61291621628614	3.7064748266727454	4.331394032568836	34.33949759263136	34.60886173330542	33.11728700020934	21.23030993467798	0.7177479888457762	1.1017123129955735	0.25720898651471763	5.700783271282261	49.44562503852485
326	2791.6666666666665	2708.333333333333		(34.84718442537157, 34.67176051915428, 33.24178354615868)	#222221	34.84718442537157	34.67176051915428	33.24178354615868	53.44373451558225	11.747784819631747	34.84718442537157	43.658092876055036	3.845877350741933	4.271940823231524	34.471722838601636	34.687604632614615	33.25608331588864	21.231679326835167	0.7184914717289452	1.1431483093024886	0.2536785065806101	5.748064978246315	48.00441077575279
327	2800.0	2716.6666666666665		(35.15365292024283, 35.029516432907684, 33.656060288884234)	#232321	35.15365292024283	35.029516432907684	33.656060288884234	55.026558568633114	10.863341054850562	35.15365292024283	43.857663219125115	3.85077700414882	4.2088986833819675	34.815652082897216	35.036885028260414	33.669794850324465	21.10900047166941	0.7217758476615577	1.1446046819315248	0.24993490699661963	5.704674544849673	47.5441932996736
328	2808.3333333333335	2725.0		(34.30165375758845, 34.32656478961692, 32.88235294117647)	#222220	34.30165375758845	34.32656478961692	32.88235294117647	61.0349325989274	10.728542853309607	34.32656478961692	43.43898037266349	3.6593244260980096	4.250480661348865	34.025516014234874	34.306804312329916	32.896795059660874	21.417825723992046	0.7148854858815342	1.0876973312932718	0.25240414861484295	5.608675521719742	49.27417669040534
329	2816.6666666666665	2733.333333333333		(34.262926522922335, 34.2857441909148, 32.61063428930291)	#222220	34.262926522922335	34.2857441909148	32.61063428930291	60.817295676080946	12.458619026394679	34.2857441909148	43.414191621787175	3.547118020571338	4.476631114410501	33.939541553276115	34.26389972995604	32.62738538831903	21.304601950155305	0.7144775315957159	1.0543451073212882	0.2658335268691528	5.711591055596516	51.60798802444065
330	2825.0	2741.6666666666665		(34.98576512455516, 34.855348545111994, 33.437094410718025)	#222221	34.98576512455516	34.855348545111994	33.437094410718025	54.947283049472865	11.28776319804697	34.98576512455516	43.758677457148956	3.8252571772259825	4.252856414986761	34.63560184216035	34.86335232572744	33.45127695206197	21.161613106139978	0.7201468157658133	1.1370191703980106	0.25254522679448144	5.7200856775412845	48.03001286753231
331	2833.3333333333335	2750.0		(33.80824785430186, 33.656060288884234, 32.306049822064054)	#212120	33.80824785430186	33.656060288884234	32.306049822064054	53.921404682274215	11.330386001411755	33.80824785430186	43.06811753135176	3.8117779641624328	4.189011079808358	33.46063010257483	33.668642311073896	32.31954992673226	21.75719649016935	0.7087821091394461	1.1330126100688436	0.24875393146751476	5.663697120682875	47.69946754253809
332	2841.6666666666665	2758.333333333333		(34.91019468285535, 34.836717605191545, 33.31777266066569)	#222221	34.91019468285535	34.836717605191545	33.31777266066569	57.23149730511381	11.631777460633463	34.91019468285535	43.74165869961939	3.7307810471628455	4.34010986285962	34.568932384341636	34.8335744588654	33.33296211011095	21.12169169441648	0.719866734082467	1.1089370922396207	0.2577265542674712	5.723222941976037	49.31747439543968
333	2850.0	2766.6666666666665		(35.03181913334729, 35.04835670923173, 33.769101946828556)	#232321	35.03181913334729	35.04835670923173	33.769101946828556	60.775650466371914	9.30742537001418	35.04835670923173	43.854785277120854	3.7848125599807547	4.09419546739811	34.784402344567724	35.03183157630312	33.78189449445259	21.17872032347405	0.7217284846951527	1.1249974152540643	0.24312354379314546	5.575593478675728	47.24866285205344
334	2858.3333333333335	2775.0		(34.29914172074524, 33.87565417626125, 32.9277789407578)	#222120	34.29914172074524	33.87565417626125	32.9277789407578	41.47153106395956	10.195517769626564	34.29914172074524	43.22668680998529	4.2380916110899	3.8441996876521722	33.89358802595771	33.94052285325518	32.937257693112834	21.844802990072147	0.7113917209403978	1.2597300480609046	0.22827817053504137	5.721825909841687	42.2098874080853
335	2866.6666666666665	2783.333333333333		(35.230479380364244, 34.54301863093992, 33.66003768055265)	#232221	35.230479380364244	34.54301863093992	33.66003768055265	33.73500399893359	11.366936825592996	35.230479380364244	43.63956290691049	4.508829452528951	3.8337725275412238	34.703278208080384	34.65529247226293	33.66886749005652	21.533749121035783	0.7181865196816912	1.3402041447310828	0.22765897974699545	5.918391236216337	40.37388599763354
336	2875.0	2791.6666666666665		(33.94934059032866, 33.90998534645175, 32.30814318610006)	#212120	33.94934059032866	33.90998534645175	32.30814318610006	58.561224489795855	12.32734806629837	33.94934059032866	43.203061303491104	3.611258982712362	4.41702829060725	33.6089009838811	33.8999224617961	32.32416160770357	21.511891902318872	0.7110029104401422	1.07341036233115	0.26229416245469955	5.705377319708621	50.7313707512255
337	2883.3333333333335	2800.0		(33.680552648105504, 33.480427046263344, 32.34079966506175)	#212120	33.680552648105504	33.480427046263344	32.34079966506175	51.037500000000016	10.143450264773891	33.680552648105504	42.97151859997251	3.944493079943101	3.989592606882064	33.350563114925684	33.50372903495918	32.35219593887377	21.955078749905212	0.7071923578745165	1.1724608416132758	0.2369119649024769	5.610336427221369	45.325681474023625
338	2891.6666666666665	2808.333333333333		(34.380573581745864, 34.071802386435, 32.8580699183588)	#222220	34.380573581745864	34.071802386435	32.8580699183588	47.83170631101348	11.292378041355123	34.380573581745864	43.32715751311615	4.026296642826943	4.0841536864153705	33.98035377852209	34.11354364873351	32.87020724303956	21.614281180231004	0.7130451908609249	1.1967761268075743	0.24252723777943438	5.735100347012227	45.40872060715586
339	2900.0	2816.6666666666665		(34.79966506175424, 33.88465564161608, 33.33975298304375)	#222121	34.79966506175424	33.88465564161608	33.33975298304375	22.39460854602811	10.697734573322586	34.79966506175424	43.28495347264387	4.827621000394188	3.5406121796297207	34.22402972576931	34.0407925434373	33.345202009629475	22.011721317310396	0.7123506290705617	1.4349617216703907	0.21025038671536586	5.986807089759056	36.25659120698479
340	2908.3333333333335	2825.0		(34.37554950805945, 34.270881306259156, 33.028888423696884)	#222221	34.37554950805945	34.270881306259156	33.028888423696884	55.336545935022485	9.989617080359501	34.37554950805945	43.42130158453187	3.858311250930835	4.0763701980286005	34.073770148628846	34.27620205359012	33.041308352522506	21.53850925465774	0.7145945419198012	1.1468441609073863	0.24206503481557176	5.612785378084147	46.57419217694423
341	2916.6666666666665	2833.333333333333		(34.63135859325937, 34.588235294117645, 33.546158676993926)	#222221	34.63135859325937	34.588235294117645	33.546158676993926	57.61574074074046	7.990618615278649	34.63135859325937	43.59909176193864	3.9214589738052474	3.8741668712373833	34.400950387272346	34.58478954992673	33.55657944316516	21.518396378680652	0.7175204765589206	1.1656141855485154	0.23005769667851747	5.5124413311554585	44.652419870359786
342	2925.0	2841.6666666666665		(34.39690182122671, 34.40841532342474, 32.961272765333895)	#222220	34.39690182122671	34.40841532342474	32.961272765333895	60.47736149283941	10.724741283331971	34.40841532342474	43.48756257295147	3.673317811411614	4.255724600533672	34.113345195729536	34.39099465354825	32.9757441909148	21.375657436963987	0.7156850145435819	1.0918567241453552	0.25271554680972597	5.621784024597646	49.20096533970626
343	2933.3333333333335	2850.0		(34.60016746912288, 34.51747958970065, 33.33368222733933)	#222221	34.60016746912288	34.51747958970065	33.33368222733933	56.0826446280992	9.333877847354591	34.60016746912288	43.56158093006647	3.8815366872331225	4.01724220974915	34.32123717814528	34.5195290977601	33.345520200962945	21.46154461045203	0.7169031520029872	1.15374768793657	0.2385538673194592	5.586104369426597	45.984277305576086
344	2941.6666666666665	2858.333333333333		(33.93384969646222, 33.73895750471007, 32.694159514339546)	#212120	33.93384969646222	33.73895750471007	32.694159514339546	50.567375886524815	9.315801162231194	33.93384969646222	43.122861852415156	3.9995321497321434	3.8971144953990455	33.62549508059452	33.76234137324681	32.70460749424325	21.888700016016486	0.7096830492680336	1.1888206507899224	0.2314203838663283	5.584242008275642	44.25692884536092
345	2950.0	2866.6666666666665		(34.454050659409674, 34.269834624241156, 33.15888633033285)	#222221	34.454050659409674	34.269834624241156	33.15888633033285	51.46597704865029	9.585720621920316	34.454050659409674	43.429635518715834	3.9854190766517306	3.963190430488228	34.13791082269207	34.29062595562068	33.16999581327193	21.602363569972084	0.7147316954288683	1.1846256819545735	0.2353441377823906	5.620537661545646	44.83977017764215
346	2958.3333333333335	2875.0		(34.81410927360268, 34.66003768055265, 33.38392296420348)	#222221	34.81410927360268	34.66003768055265	33.38392296420348	53.53629976580785	10.475566272015003	34.81410927360268	43.65014258686664	3.9018153285458324	4.1194929029627625	34.48030981787733	34.67373863093992	33.396684111366966	21.329989394429063	0.7183606319555301	1.1597753098333274	0.24462576864594807	5.674009573100471	46.55447785768673
347	2966.6666666666665	2883.333333333333		(34.69813690600795, 34.69185681389994, 33.54992673225874)	#222221	34.69813690600795	34.69185681389994	33.54992673225874	59.67183226982699	8.438308808890323	34.69813690600795	43.65420850384845	3.84955984984392	3.9645139735572155	34.46654804270463	34.68082948503245	33.56134603307515	21.418279268285396	0.7184275457047056	1.1442428950727894	0.23542273307268816	5.525982454194074	45.842826827419856
348	2975.0	2891.6666666666665		(34.386644337450285, 34.0722210592422, 33.32593678040611)	#222221	34.386644337450285	34.0722210592422	33.32593678040611	42.21432800473652	7.865856999360826	34.386644337450285	43.330860363746034	4.256438873077528	3.631405204616134	34.07703160979695	34.11993154490266	33.333399623194474	21.88974776977219	0.7131061295420122	1.2651835869048929	0.21564190311026446	5.595031335064946	40.46934270033187
349	2983.3333333333335	2900.0		(34.69897425162236, 34.62340380992254, 33.004396064475614)	#222221	34.69897425162236	34.62340380992254	33.004396064475614	57.32427424335991	12.453320221770431	34.69897425162236	43.61906236577826	3.672731478810698	4.43790683042109	34.336631777266064	34.61956745865606	33.02058614193008	21.162230943153496	0.7178491374691619	1.0916824426848981	0.2635339822506002	5.760553233062358	50.389457359599824
350	2991.6666666666665	2908.333333333333		(34.34100900146535, 34.270881306259156, 32.92233619426418)	#222220	34.34100900146535	34.270881306259156	32.92233619426418	57.0340858787074	10.534389534706493	34.34100900146535	43.41711447610775	3.7790769844339156	4.173951456040936	34.0355348545112	34.26895676993929	32.93582164538413	21.482531525846323	0.7145256336946417	1.123292573187798	0.24785965342737667	5.6305677876804205	47.84244886349568
351	3000.0	2916.6666666666665		(34.95101528155746, 34.92526690391459, 33.30144442118485)	#222221	34.95101528155746	34.92526690391459	33.30144442118485	59.06345177664982	12.035145932283546	34.95101528155746	43.78678093265822	3.647547856935107	4.43298442776221	34.61311911241364	34.912562361314635	33.317682646012145	21.029133812173093	0.7206093212521769	1.0841968647156368	0.2632416776970113	5.740727855021011	50.55177175626771
352	3008.3333333333335	2925.0		(34.11806573163073, 33.99874398157839, 32.90642662759054)	#222120	34.11806573163073	33.99874398157839	32.90642662759054	54.091223220455994	9.05584665791311	34.11806573163073	43.26605500418776	3.9283547059186796	3.9318787708955694	33.838748168306466	34.00824901821227	32.91734980113042	21.750852551584757	0.7120396125437289	1.16766387246985	0.23348477329849368	5.558024951773128	45.0256880456506
353	3016.6666666666665	2933.333333333333		(34.49361523969018, 34.50764077873142, 33.26460121415114)	#222221	34.49361523969018	34.50764077873142	33.26460121415114	60.67699562142148	9.185649375466342	34.50764077873142	43.54571184294832	3.7749794429045025	4.057484532421385	34.252160351685156	34.491945168515805	33.27703160979695	21.447955956942767	0.7166419907151846	1.1220746202359855	0.2409435568632168	5.541989762277658	47.06567635845795
354	3025.0	2941.6666666666665		(34.604982206405694, 34.30290977601005, 33.721163910404016)	#222221	34.604982206405694	34.30290977601005	33.721163910404016	39.49313121743249	6.51275195392845	34.604982206405694	43.46402237451739	4.335805593518649	3.474193782193924	34.33457609378271	34.35018357546577	33.72698136906008	21.882910042515388	0.7152976079780751	1.288774545225404	0.20630629653055735	5.556008691589901	38.70449478255832
355	3033.3333333333335	2950.0		(34.9277789407578, 34.22838601632824, 33.37617751727025)	#222221	34.9277789407578	34.22838601632824	33.37617751727025	32.954668105774395	11.327899310758184	34.9277789407578	43.45993380090624	4.520510668851618	3.803357465436108	34.40064684948712	34.34309860581955	33.38469960226083	21.695748916527904	0.7152303213634378	1.3436762686372907	0.2258528574593403	5.907668297821898	40.075770905796496
356	3041.6666666666665	2958.333333333333		(34.58132719279883, 34.605610215616494, 33.186937408415325)	#222221	34.58132719279883	34.605610215616494	33.186937408415325	61.027003098716044	10.45384154714445	34.605610215616494	43.599920534781155	3.6877758340674305	4.225982005327122	34.30997697299561	34.586232357127905	33.20112413648733	21.30276442187166	0.7175341158679266	1.0961542257678822	0.25094935728462814	5.608797956040169	48.890633471795084
357	3050.0	2966.6666666666665		(34.69729956039355, 34.41699811597237, 33.214360477287)	#222221	34.69729956039355	34.41699811597237	33.214360477287	48.65894974590629	10.8985272912657	34.69729956039355	43.52376386473635	4.025761918556081	4.069692628829191	34.31381829600168	34.45381902449236	33.22638685367385	21.464575948029086	0.7162807876912284	1.19661718540346	0.241668504092842	5.724435091608865	45.310917635095386
358	3058.3333333333335	2975.0		(35.01025748377643, 34.8934477705673, 33.28239480845719)	#232221	35.01025748377643	34.8934477705673	33.28239480845719	55.94378483159673	12.585025471765796	35.01025748377643	43.77789287061583	3.7244987109404937	4.436590669834439	34.628473937617755	34.89699409252669	33.29850533807829	21.035360058415932	0.7204630483310078	1.1070697310691804	0.2634558253505266	5.7926874090925535	49.98668635440892
359	3066.6666666666665	2983.333333333333		(34.77224199288256, 34.69081013188193, 33.15365292024283)	#222221	34.77224199288256	34.69081013188193	33.15365292024283	56.98137609932737	11.869818851704052	34.77224199288256	43.65882467915079	3.7204094240244068	4.359305643724854	34.42328030144442	34.688881147163485	33.16902449235921	21.1770085049278	0.7185035151840906	1.1058542317180438	0.25886644763773037	5.731055049271554	49.52120475274295
360	3075.0	2991.6666666666665		(33.62424115553695, 33.49110320284697, 32.63282394808457)	#212120	33.62424115553695	33.49110320284697	32.63282394808457	51.942567567567274	7.518723968547492	33.62424115553695	42.97258175877948	4.027914385515919	3.701204071784603	33.384684948712575	33.50554111785639	32.6414067406322	22.126599182298424	0.7072098545283	1.1972569845290075	0.21978673402365745	5.4701924900355205	42.57954477050144
361	3083.3333333333335	3000.0		(35.22524597027423, 34.76072849068453, 33.84341637010676)	#232221	35.22524597027423	34.76072849068453	33.84341637010676	39.83032873806996	10.00323882308896	35.22524597027423	43.7414349763025	4.324750515701803	3.829681002272056	34.80487963156793	34.83318312120577	33.852589491312536	21.446276516111997	0.7198630522153806	1.285488534683987	0.22741601476623663	5.776670633005357	41.52573944475639
362	3091.6666666666665	3008.333333333333		(34.646012141511406, 34.29139627381202, 33.38601632823948)	#222221	34.646012141511406	34.29139627381202	33.38601632823948	43.11347399900344	9.27376377610209	34.646012141511406	43.46075897944269	4.222036409223584	3.7945598596796914	34.284082059870215	34.34452845509735	33.395070127695206	21.686523560016383	0.715243901520106	1.2549578010038192	0.2253304336753693	5.676643019382312	41.947653793138166
363	3100.0	3016.6666666666665		(34.92568557672179, 34.48900983881097, 33.269415951433956)	#222221	34.92568557672179	34.48900983881097	33.269415951433956	44.18099089989902	12.092783505154614	34.92568557672179	43.58101171777988	4.14616760218861	4.113822449872151	34.45906217291187	34.55332406112623	33.28161189030773	21.396402768938138	0.7172229290326594	1.232406562214549	0.24428904299098603	5.84073975918381	44.77563759384314
364	3108.3333333333335	3025.0		(34.42579024492359, 34.23550345405066, 32.8924010885493)	#222220	34.42579024492359	34.23550345405066	32.8924010885493	52.554266211604116	11.358177462116586	34.42579024492359	43.40899003922205	3.87666543423415	4.189779070628408	34.06012350847812	34.254901329286156	32.90583211220431	21.481873114833878	0.7143919279317366	1.1522997570427558	0.24879953667890684	5.708133105461163	47.22292332407035
365	3116.6666666666665	3033.333333333333		(34.54846137743353, 34.488381829600165, 33.178982625078504)	#222221	34.54846137743353	34.488381829600165	33.178982625078504	57.367777438092325	10.108035725105694	34.54846137743353	43.54176972802941	3.801552980117584	4.134673053123961	34.25594096713418	34.48509519363617	33.192076617123725	21.405740989969377	0.7165771144055882	1.1299733365409816	0.24552720384411852	5.616700661141762	47.403557658311556
366	3125.0	3041.6666666666665		(34.84174167887796, 34.59158467657526, 33.50743144232782)	#222221	34.84174167887796	34.59158467657526	33.50743144232782	48.75117665516163	9.765559754624832	34.84174167887796	43.62179636695345	4.066940024943067	3.9509536114662236	34.49733096085409	34.62433041239272	33.518272974670296	21.458342108035414	0.7178941315675905	1.2088569628075625	0.23461748493225792	5.670100140777225	44.17122017618726
367	3133.3333333333335	3050.0		(34.58237387481683, 34.4638894703789, 33.27381201590957)	#222221	34.58237387481683	34.4638894703789	33.27381201590957	54.56726923692221	9.64894067796608	34.58237387481683	43.5343513191459	3.904446277788576	4.029323386379402	34.28393133765962	34.47220713209127	33.28571279045426	21.476731309034275	0.7164550279110697	1.1605573329985028	0.23927127773596882	5.6107172169127395	45.90175802958564
368	3141.6666666666665	3058.333333333333		(34.66715511827507, 34.19363617333054, 32.91710278417417)	#222220	34.66715511827507	34.19363617333054	32.91710278417417	43.76555023923431	12.872799734307536	34.66715511827507	43.41417170435869	4.134457773723232	4.174799172249988	34.170353778522085	34.26386527109064	32.92986811806573	21.494206248656877	0.7144772038099249	1.2289259336370837	0.2479099929313199	5.875601178715217	45.27816852095658
369	3150.0	3066.6666666666665		(34.819761356499896, 34.613564998953315, 33.58237387481683)	#222221	34.819761356499896	34.613564998953315	33.58237387481683	50.001691761123155	9.061917587504661	34.819761356499896	43.630269281077325	4.058244050921312	3.8924684583475644	34.50836298932384	34.63909400669876	33.5926857860582	21.486482855253364	0.7180335723021177	1.2062721721098586	0.23114449059216857	5.623224651040441	43.80553274585372
370	3158.3333333333335	3075.0		(34.80657316307306, 34.72430395645803, 33.31861000628009)	#222221	34.80657316307306	34.72430395645803	33.31861000628009	56.682611142374775	10.901119257116436	34.80657316307306	43.67890517492219	3.7858304191039083	4.232205351969887	34.48347707766381	34.72392061126231	33.33266694578187	21.237202607398316	0.7188339846116215	1.1252999636271988	0.2513189151384459	5.678386575732144	48.186444603494735
371	3166.6666666666665	3083.333333333333		(34.54259995813272, 34.261879840904335, 33.43981578396483)	#222221	34.54259995813272	34.261879840904335	33.43981578396483	44.72665148063791	8.140961153869457	34.54259995813272	43.43667944454391	4.201496715959263	3.7008772165498582	34.23501988695834	34.30282033912498	33.44803642453422	21.76137384206713	0.714847618967932	1.2488525840435927	0.21976732454416112	5.599023738670367	41.37512660478855
372	3175.0	3091.6666666666665		(34.129160561021564, 34.038727234666105, 32.68955411346033)	#222220	34.129160561021564	34.038727234666105	32.68955411346033	56.230914643012696	10.756187321740738	34.129160561021564	43.28471949940145	3.782622029684879	4.177739885156551	33.813204940339126	34.040389510152814	32.70304584467239	21.587423429489895	0.7123467785180474	1.124346302185229	0.24808461980217036	5.635755492166531	47.841582034805846
373	3183.3333333333335	3100.0		(34.52229432698346, 33.95101528155746, 32.536319866024705)	#222120	34.52229432698346	33.95101528155746	32.536319866024705	42.74059238958562	14.6694620800058	34.52229432698346	43.28279602155151	4.135053524692289	4.327128570457517	33.94800293070965	34.03707632195939	32.550466820180034	21.51144575613041	0.71231512339204	1.2291030146126147	0.2569556927302178	5.985207541709797	46.30027928801879
374	3191.6666666666665	3108.333333333333		(34.879003558718864, 34.693950177935946, 33.5727444002512)	#222221	34.879003558718864	34.693950177935946	33.5727444002512	51.50000000000003	9.550045913682302	34.879003558718864	43.6736685320862	4.002309887181255	3.975863736083407	34.56038517898263	34.71478065731631	33.58395645802805	21.399920904532582	0.7187478039525433	1.189646305271084	0.2360967102944772	5.641451664326474	44.81007591912609
375	3200.0	3116.6666666666665		(34.80971320912707, 34.72555997487963, 33.254762403181914)	#222221	34.80971320912707	34.72555997487963	33.254762403181914	56.75282714054918	11.390856716741038	34.80971320912707	43.67941927193162	3.7562566432294275	4.295483706386705	34.47263554532133	34.724817994557256	33.269470378898895	21.198715893786336	0.7188424452266549	1.1165094565965776	0.25507654173290656	5.706193498439995	48.83139155675303
376	3208.3333333333335	3125.0		(34.50847812434582, 34.33891563742935, 33.380573581745864)	#222221	34.50847812434582	34.33891563742935	33.380573581745864	50.97995545657046	8.334637573022249	34.50847812434582	43.46895699617813	4.0504854668966805	3.813536075267143	34.23033284488173	34.35873593468705	33.3901570023027	21.662457447840016	0.7153788182038519	1.20396601114801	0.2264572887115154	5.563226574111928	43.274153522474904
377	3216.6666666666665	3133.333333333333		(34.45907473309609, 34.45635335984928, 32.919196148210176)	#222220	34.45907473309609	34.45635335984928	32.919196148210176	59.89396411092988	11.395228751420015	34.45907473309609	43.51608982886457	3.6441246314347087	4.345845727846531	34.1502553904124	34.440494980113044	32.93456772032657	21.299215664898952	0.7161544942834226	1.083179345412171	0.2580671642440689	5.671509448080917	50.01913759253678
378	3225.0	3141.6666666666665		(34.4264182541344, 34.1417207452376, 33.62800921080176)	#222221	34.4264182541344	34.1417207452376	33.62800921080176	38.60513896172004	5.913897418746803	34.4264182541344	43.36950313257166	4.347622503367843	3.403173686353367	34.17848021770986	34.18664290977601	33.63314632614611	22.001535977532992	0.7137420826498135	1.2922870026657538	0.2020889460110771	5.521178549121413	38.05265289410171
379	3233.3333333333335	3150.0		(34.27485869792757, 33.99225455306678, 33.103830856185894)	#222121	34.27485869792757	33.99225455306678	33.103830856185894	45.520200214515526	8.712278065851894	34.27485869792757	43.28032660178888	4.158554493939981	3.7624942538673434	33.95304584467239	34.032823064684955	33.112715093154705	21.847530775795843	0.7122744835719587	1.2360884410348292	0.2234262979834976	5.608024472972027	42.137538475045694
380	3241.6666666666665	3158.333333333333		(33.90831065522294, 33.80908519991627, 32.27862675319238)	#212120	33.90831065522294	33.80908519991627	32.27862675319238	56.34682080924874	12.25567971354489	33.90831065522294	43.15088735580519	3.6890216971119383	4.3575264322849305	33.55161398367176	33.810376355453215	32.293931337659615	21.589881679749404	0.7101442715489477	1.0965245460103301	0.25876079362246024	5.70937104152677	49.74920899891287
381	3250.0	3166.6666666666665		(34.48984718442537, 34.455097341427674, 33.33305421812853)	#222221	34.48984718442537	34.455097341427674	33.33305421812853	58.1976112920738	8.552725816045365	34.48984718442537	43.52117268392409	3.869487284784312	3.9488014357326184	34.24771613983672	34.44931970274231	33.34427464936152	21.534560433143938	0.716238144021002	1.1501661244125003	0.23448968336650802	5.5286494395965695	45.58122824352651
382	3258.3333333333335	3175.0		(34.91103202846975, 34.71006908101319, 33.78982625078501)	#222221	34.91103202846975	34.71006908101319	33.78982625078501	49.245705750560234	8.189602446483157	34.91103202846975	43.68573936537058	4.11169359629926	3.785984689291777	34.624492359221264	34.735851312539246	33.79902867908729	21.508533934505696	0.7189464564863614	1.2221595111639758	0.22482121865866062	5.589248992252903	42.63839755292603
383	3266.6666666666665	3183.333333333333		(34.62445049194055, 34.49110320284697, 33.25664643081432)	#222221	34.62445049194055	34.49110320284697	33.25664643081432	54.1505968778694	10.073518297954662	34.62445049194055	43.551255394178824	3.8964635288122884	4.074985082318627	34.3095520200963	34.50157939711116	33.26899099853465	21.43575047288231	0.7167332222376772	1.1581845412624199	0.24198278318819985	5.638078702225046	46.28293144327254
384	3275.0	3191.6666666666665		(34.512246179610635, 34.49131253925058, 33.31588863303328)	#222221	34.512246179610635	34.49131253925058	33.31588863303328	58.95013123359594	8.839505049586048	34.512246179610635	43.54028897301797	3.8346554273896993	3.9981691232047534	34.26648524178355	34.482522409462014	33.32764287209546	21.488929215518333	0.7165527452731467	1.1398127056060385	0.23742125984415127	5.539850050728552	46.195901179146
385	3283.3333333333335	3200.0		(34.88298095038727, 34.762403181913335, 33.18191333472891)	#222221	34.88298095038727	34.762403181913335	33.18191333472891	55.746984986463254	12.435068052521641	34.88298095038727	43.703541058733194	3.7349152329256285	4.408007481552345	34.50538831902868	34.76694122252459	33.19771823320075	21.112442219230896	0.7192394231283007	1.1101659373207453	0.2617584843018673	5.777553267133186	49.72531428565914
386	3291.6666666666665	3208.333333333333		(34.79045425999581, 34.80971320912707, 33.59786476868327)	#222221	34.79045425999581	34.80971320912707	33.59786476868327	60.95353256175515	8.877446086862406	34.80971320912707	43.718695827538696	3.801982076478083	4.027952667808932	34.55790663596399	34.793423003977395	33.609983253087705	21.327603714748417	0.7194888287121334	1.1301008811125572	0.2391898810466682	5.5389051629333474	46.65308765343033
387	3300.0	3216.6666666666665		(34.66443374502826, 34.66736445467867, 33.51015281557463)	#222221	34.66443374502826	34.66736445467867	33.51015281557463	60.151953690303856	8.512010434404557	34.66736445467867	43.63913391734451	3.833587303236574	3.977452786991975	34.43448607912916	34.65454464726816	33.52172493196567	21.422195977169366	0.7181794596998113	1.1394952164589822	0.23619107210285573	5.524176163400919	46.055167180124656
388	3308.3333333333335	3225.0		(34.84048566045635, 34.76742725559975, 33.25350638476031)	#222221	34.84048566045635	34.76742725559975	33.25350638476031	57.23783142065697	11.615214530772155	34.84048566045635	43.702008201811445	3.729045927248986	4.3352449439983065	34.500441699811596	34.7642634226502	33.268645593468705	21.156504005185234	0.719214196542504	1.1084213453202387	0.25743766324523076	5.718402945927746	49.298883316910164
389	3316.6666666666665	3233.333333333333		(34.25999581327193, 33.979485032447144, 33.04333263554532)	#222121	34.25999581327193	33.979485032447144	33.04333263554532	46.16655196145915	9.055725284125645	34.25999581327193	43.27240163578584	4.133195189694128	3.8083477616212003	33.929704835670925	34.019175725350635	33.05269415951434	21.82555694607918	0.7121440605481429	1.2285506432503674	0.22614919369994194	5.6202148668494765	42.65763197913809
390	3325.0	3241.6666666666665		(34.562277580071175, 34.39794850324471, 33.57672179191962)	#222221	34.562277580071175	34.39794850324471	33.57672179191962	49.99575191163963	7.27141680395386	34.562277580071175	43.503302250611306	4.114986591021442	3.6811690503073313	34.31422440862466	34.418300180029306	33.58493405903287	21.717136406379097	0.7159440461095841	1.2231383206802176	0.2185970044515563	5.521242633794212	41.81505751427663
391	3333.3333333333335	3250.0		(34.545111994975926, 34.41532342474356, 33.05317144651455)	#222221	34.545111994975926	34.41532342474356	33.05317144651455	54.780412515785024	11.012986147301584	34.545111994975926	43.50647865883924	3.8282830082680963	4.197941874744182	34.20648942851162	34.42381243248901	33.06679296629684	21.397264712245185	0.7159963210046186	1.1379185682010529	0.24928426435732848	5.68141415275501	47.63697276378012
392	3341.6666666666665	3258.333333333333		(34.27716139836718, 33.98283441490475, 32.70064894285116)	#222120	34.27716139836718	33.98283441490475	32.70064894285116	48.79830035851807	11.728237104713534	34.27716139836718	43.27363058953275	3.977105626484345	4.148204862905236	33.87061754239062	34.021291829600166	32.713470797571695	21.61837158652806	0.7121642857281298	1.1821545926200465	0.24633075647714636	5.746735834266621	46.206331195848335
393	3350.0	3266.6666666666665		(34.2505756751099, 33.8566045635336, 33.0736864140674)	#222121	34.2505756751099	33.8566045635336	33.0736864140674	39.91462113127025	8.762093940042185	34.2505756751099	43.213584881788876	4.293235023012654	3.67835101205094	33.89306677831275	33.91800321122043	33.08151559556207	21.95660958283815	0.7111760994358339	1.27612087188593	0.21842966230756386	5.65350626873966	40.58925453340616
394	3358.3333333333335	3275.0		(34.51496755285744, 34.00293070965041, 32.89679715302491)	#222220	34.51496755285744	34.00293070965041	32.89679715302491	41.01423027166875	11.955203241184376	34.51496755285744	43.30874276592204	4.238731479415114	4.014922420807587	34.03260205149675	34.08178767008582	32.90785848859117	21.677570377150396	0.7127421350483274	1.2599202424762317	0.23841611246314717	5.83835992378751	43.44672759069135
395	3366.6666666666665	3283.333333333333		(34.086455934687045, 33.98974251622357, 32.904542599958134)	#222120	34.086455934687045	33.98974251622357	32.904542599958134	55.09032943676929	8.841866720710442	34.086455934687045	43.258544887716845	3.9130487902774846	3.920875613917274	33.82009210801759	33.99532221477915	32.91539459912079	21.763033047987612	0.7119160167959402	1.1631143431968525	0.2328313783790822	5.5394238342000195	45.05724382687465
396	3375.0	3291.6666666666665		(34.68453003977392, 34.605400879212894, 33.41553276114716)	#222221	34.68453003977392	34.605400879212894	33.41553276114716	56.25866050808303	9.329643667616262	34.68453003977392	43.6117072065175	3.8803495717590897	4.022936400058297	34.406200544274654	34.606756068662335	33.42743144232782	21.41795144000786	0.7177280918885163	1.153394829817778	0.23889200254969342	5.589376537500847	46.033587458330615
397	3383.3333333333335	3300.0		(34.51580489847184, 34.370734770776636, 33.38538831902868)	#222221	34.51580489847184	34.370734770776636	33.38538831902868	52.300000000000004	8.351427081185324	34.51580489847184	43.48464432257576	4.019418135887465	3.8355723338431846	34.24474984299769	34.38593359849278	33.395241783546155	21.63572052724498	0.7156369882128563	1.1947315598957167	0.2277658567365672	5.555838125723636	43.65923888720303
398	3391.6666666666665	3308.333333333333		(34.69876491521876, 34.51643290768265, 33.5011513502198)	#222221	34.69876491521876	34.51643290768265	33.5011513502198	50.86523335081282	8.80121986534429	34.69876491521876	43.572149517370114	4.042059604546788	3.872206399174205	34.402719279882774	34.53790776010049	33.51130416579443	21.544530261782203	0.7170770817224426	1.201461508424376	0.22994127895510813	5.597519829756265	43.77052678816998
399	3400.0	3316.6666666666665		(34.24283022817668, 34.03223780615449, 33.11429767636592)	#222221	34.24283022817668	34.03223780615449	33.11429767636592	48.80356149137457	8.403972416828648	34.24283022817668	43.29595598744376	4.0881124356813565	3.778777405551703	33.95184006698765	34.0597486435001	33.12347707766381	21.82282711237506	0.7125317000365733	1.2151502486646022	0.22439323216461982	5.567029905387667	42.748225022725414
400	3408.3333333333335	3325.0		(34.444630521247646, 34.428720954574, 33.27297467029516)	#222221	34.444630521247646	34.428720954574	33.27297467029516	59.18527782740731	8.673985973186195	34.444630521247646	43.50385011534187	3.836766543555692	3.97790110180557	34.20536738538832	34.41925088758635	33.28453213313795	21.530293913623716	0.7159530624479223	1.1404402136245744	0.23621769415524282	5.526705590629399	46.03466147054885
401	3416.6666666666665	3333.333333333333		(33.94347917102784, 33.945153862256646, 32.41406740632196)	#212120	33.94347917102784	33.945153862256646	32.41406740632196	60.06562756357678	11.501702064678435	33.945153862256646	43.219740368434955	3.6143322948184453	4.339940453011836	33.63811597236759	33.928582043123306	32.42937827088131	21.542951822655574	0.7112774017229517	1.0743238734022584	0.25771649428795274	5.647874031266646	50.212234750520004
402	3425.0	3341.6666666666665		(34.18275068034331, 34.10299351057149, 32.944525853045846)	#222220	34.18275068034331	34.10299351057149	32.944525853045846	56.135249366018556	9.237036946310559	34.18275068034331	43.322084665903596	3.869748512113802	3.989932708756827	33.91038099225455	34.10479362570651	32.95611052962111	21.6698852198282	0.7129617058248298	1.1502437716052774	0.2369321610005141	5.558283599045175	45.87605469116575
403	3433.3333333333335	3350.0		(34.8235294117647, 34.194473518944946, 32.98450910613356)	#222220	34.8235294117647	34.194473518944946	32.98450910613356	39.47638019351176	13.466474704241577	34.8235294117647	43.43096979344231	4.291244958934904	4.137421037058586	34.26071802386436	34.29293561858907	32.99660875026167	21.508895807605416	0.7147536539009124	1.2755293453814653	0.2456903859876661	5.960959330131281	43.95446287422698
404	3441.6666666666665	3358.333333333333		(34.39836717605191, 34.394180447979906, 31.915846765752566)	#22221f	34.39836717605191	34.394180447979906	31.915846765752566	59.898811029597894	18.403277730783014	34.39836717605191	43.474633993604755	3.187160783830134	5.273034467549609	33.90056520828972	34.36857668620473	31.940630102574836	20.802216815891942	0.7154722458816856	0.9473514439579673	0.31312594537866123	6.161402953707126	58.850130299213475
405	3450.0	3366.6666666666665		(34.66401507222106, 34.52438769101947, 33.35231316725979)	#222221	34.66401507222106	34.52438769101947	33.35231316725979	53.613150335142	9.649314572136014	34.66401507222106	43.571419694686135	3.933132703143438	4.0159472217466075	34.35839020305632	34.53663839648315	33.36403391249738	21.45573937689734	0.7170650708593982	1.1690840840239916	0.23847696770026547	5.621153346813331	45.5968930728173
406	3458.3333333333335	3375.0		(34.59284069499686, 33.862256646430815, 32.7161398367176)	#222120	34.59284069499686	33.862256646430815	32.7161398367176	36.64249860568887	13.834039334341924	34.59284069499686	43.24927149218771	4.38918568736002	4.092091591266245	33.99101946828553	33.97936488381829	32.72760100481474	21.686609584370753	0.7117634023512239	1.3046412405097452	0.24299861037827708	6.000846989337251	42.993783252720846
407	3466.6666666666665	3383.333333333333		(34.43458237387482, 34.39648314841951, 33.319866024701696)	#222221	34.43458237387482	34.39648314841951	33.319866024701696	57.94929577464798	8.254860359648381	34.43458237387482	43.488016035756914	3.89096456131921	3.9050937617228554	34.19982834414905	34.39178112832322	33.330632195938875	21.58779169999143	0.7156924772873023	1.1565500285571695	0.23189421261265017	5.512654760212066	45.10383999594835
408	3475.0	3391.6666666666665		(34.45279464098807, 33.56855767217919, 32.61628637220013)	#222120	34.45279464098807	33.56855767217919	32.61628637220013	31.111364413541406	13.592790176265758	34.45279464098807	43.09516735703524	4.594990555652545	3.9281668870153497	33.81137952689973	33.71491844463052	32.62580908519992	21.918058817067713	0.7092272744635593	1.3658146648753027	0.23326435237079401	6.045199194301206	40.52648016941795
409	3483.3333333333335	3400.0		(34.44693322168725, 34.255390412392714, 33.394180447979906)	#222221	34.44693322168725	34.255390412392714	33.394180447979906	49.08331676277574	7.793203405589682	34.44693322168725	43.423573110622094	4.1108163378532625	3.722837092274811	34.177004396064476	34.28013308143186	33.40279254762403	21.75526484795781	0.714631924957312	1.2218987549260867	0.22107135676490425	5.546019020809294	42.16461492466248
410	3491.6666666666665	3408.333333333333		(34.57379108226921, 34.355453213313794, 33.20912706719699)	#222221	34.57379108226921	34.355453213313794	33.20912706719699	50.40036815462474	10.06511906708082	34.57379108226921	43.48232235570565	4.000078795175332	4.0039733821277235	34.233173539878585	34.38190701904961	33.22059032865816	21.536205141973653	0.7155987750596031	1.1889831356424485	0.2377659312233471	5.659720241531259	45.02787880098299
411	3500.0	3416.6666666666665		(34.16872514130207, 34.03349382457609, 32.886330332844885)	#222220	34.16872514130207	34.03349382457609	32.886330332844885	53.67286973555338	9.57046757829726	34.16872514130207	43.287530221902145	3.9164450561658404	3.9883575057494403	33.870324471425576	34.04523136277999	32.8978019677622	21.69977770445276	0.71239303523732	1.1641238490271586	0.23683862151506474	5.589770788827906	45.52122316309606
412	3508.3333333333335	3425.0		(34.18442537157212, 33.81431861000628, 32.511827506803435)	#222120	34.18442537157212	33.81431861000628	32.511827506803435	46.72340425531915	12.476806349089703	34.18442537157212	43.18329030027682	4.020181612303942	4.1812492884886865	33.73517270253297	33.86597092317354	32.52485241783546	21.67346761860537	0.7106775344041958	1.1949584955712704	0.24829301692964081	5.800405658951266	46.125085610465426
413	3516.6666666666665	3433.333333333333		(34.72430395645803, 34.59158467657526, 33.520200962947456)	#222221	34.72430395645803	34.59158467657526	33.520200962947456	53.38664812239226	8.84240224743488	34.72430395645803	43.60994276830125	3.9792462041941534	3.918091037619087	34.442340380992256	34.60368319866025	33.530914800083735	21.48486992865242	0.7176990541150531	1.1827908577857638	0.2326660232896712	5.584428147327584	44.55632350544504
414	3525.0	3441.6666666666665		(33.97236759472472, 33.80866652710906, 32.69311283232154)	#212120	33.97236759472472	33.80866652710906	32.69311283232154	52.32204221894928	9.602214608777112	33.97236759472472	43.159867877747075	3.9433220299149863	3.961256854372097	33.66576931128323	33.825778369269415	32.704268369269414	21.8194047068943	0.7102920661043635	1.172112758786482	0.23522931720743492	5.589395718494332	45.12999908020549
415	3533.3333333333335	3450.0		(34.6435001046682, 34.511618170399835, 33.38182960016747)	#222221	34.6435001046682	34.511618170399835	33.38182960016747	53.72822299651591	9.286763106373687	34.6435001046682	43.5635470487859	3.946558479346718	3.9736950140389804	34.35028260414486	34.52294766380574	33.3931274858698	21.48768104231949	0.7169355088797826	1.173074760784625	0.2359679261674999	5.600497825684939	45.196307204795644
416	3541.6666666666665	3458.333333333333		(34.64664015072221, 34.14360477287, 32.89051706091689)	#222220	34.64664015072221	34.14360477287	32.89051706091689	42.813207772082336	12.925102865739845	34.64664015072221	43.38840535942016	4.167107382834711	4.157059014949405	34.13947456562696	34.219306621310444	32.90304793803642	21.526650070487328	0.7140531610293913	1.2386307011195865	0.24685653812079358	5.886078796095722	44.930836462936185
417	3550.0	3466.6666666666665		(34.42369688088758, 34.29118693740841, 33.15155955620683)	#222221	34.42369688088758	34.29118693740841	33.15155955620683	53.75020569359879	9.423596161564518	34.42369688088758	43.436507700559254	3.9311061664462077	3.9820081632720994	34.12819133347289	34.30252298304375	33.162955830018845	21.58414057398347	0.7148447925369047	1.1684817164007153	0.23646158171417112	5.595532566631798	45.36855645451468
