# Supplementary material for: Parallel and High Throughput Reaction Monitoring with Computer Vision
Source: Angew Chem Int Ed Engl. 2024 Oct 31;64(1):e202413395. doi: 10.1002/anie.202413395 (PMC11701362; doi:10.1002/anie.202413395)
Supplement: Supplementary file 3 — Supporting Information [file ANIE-64-e202413395-s003.zip › Supporting Info - Machine readable data part 2/Figure 11 - Pd catalyst degradation in HTE/Kineticolor data/Well 6 2021-08-23 13-47-42 multiwell stirrer palladium bistricyclohexylphosphine diacetate boropinocol reaction in toluene.csv]

frame number	Time (s)	normalised time	Well Coordinates	average color	hexcode	red	green	blue	hue	saturation	value	lightness	a_component	b_component	x	y	z	delta_e	light_ratio	a_ratio	b_ratio	chroma_ab	hue_ab
1	83.33333333333333	0.0	(541, 736)	(122.88298095038728, 101.62905589281976, 82.9288256227758)	#7a6552	122.88298095038728	101.62905589281976	82.9288256227758	28.082531266209436	82.91066451793148	122.88298095038728	70.3518383909494	10.050395084072516	15.092632603119238	108.30343311701907	105.19157956248691	83.11582792547625	0.0	1.0	1.0	1.0	18.13278798857712	56.339799046980694
2	91.66666666666667	8.333333333333343		(121.91919614821018, 100.77328867490057, 81.95373665480427)	#796451	121.91919614821018	100.77328867490057	81.95373665480427	28.253725479925624	83.58972575926155	121.91919614821018	70.11142522867803	9.9863385087533	15.202734872104863	107.37087293280302	104.31542808247853	82.14193217500524	0.27207396617597834	0.9965827024883789	0.9936264619665818	1.0072951003235096	18.189285428595657	56.6999782715727
3	100.0	16.66666666666667		(127.80573581745865, 104.99225455306677, 85.01967762193846)	#7f6855	127.80573581745865	104.99225455306677	85.01967762193846	28.008063056231002	85.36741148645106	127.80573581745865	71.33275788650072	10.325511199662907	15.664569344978108	112.17634498639313	108.8172478396483	85.21940339124973	1.1683336725860212	1.0139430541971097	1.02737366176046	1.0378950947060532	18.761527504390255	56.60858989260149
4	108.33333333333333	25.0		(120.65166422440862, 100.0018840276324, 81.13858069918359)	#786451	120.65166422440862	100.0018840276324	81.13858069918359	28.64363139324199	83.51178878222198	120.65166422440862	69.87422271519422	9.79407457064646	15.23582344599943	106.34761565836298	103.45575871467447	81.32721373246808	0.5606429851650769	0.9932110420043179	0.9744964738916321	1.0094874662787854	18.112266914250398	57.265793829782076
5	116.66666666666667	33.33333333333334		(128.5038727234666, 106.01025748377643, 85.15595562068243)	#806a55	128.5038727234666	106.01025748377643	85.15595562068243	28.86547256281602	86.01856603183445	128.5038727234666	71.58670519733042	10.016470278910116	16.025887143528305	112.8612685786058	109.7692713439397	85.36449863931338	1.5482283291236814	1.0175527297455795	0.9966245301922347	1.0618351062369455	18.898643749893683	57.99386913458962
6	125.0	41.66666666666667		(126.30981787732887, 104.52417835461587, 84.64852417835462)	#7e6854	126.30981787732887	104.52417835461587	84.64852417835462	28.62463319532098	84.10771285852078	126.30981787732887	71.15880561434004	9.977712771750301	15.561304829768542	111.22401088549299	108.16830477705673	84.84728072011724	0.9360194838697131	1.0114704496975087	0.9927682134170627	1.0310530468059258	18.48537151805521	57.3325184045848
7	133.33333333333334	50.000000000000014		(128.07640778731422, 105.62884655641616, 84.46158676993929)	#806954	128.07640778731422	105.62884655641616	84.46158676993929	29.119357997196996	86.83706508929902	128.07640778731422	71.48208305302046	9.932652111628304	16.21084098214045	112.39469960226084	109.37638349591793	84.67325936780406	1.5942729950085017	1.0160656023768735	0.9882847418972805	1.0740896839157212	19.01181062705177	58.50350497758001
8	141.66666666666666	58.33333333333333		(128.70295164329076, 105.59430604982207, 85.42244086246598)	#806955	128.70295164329076	105.59430604982207	85.42244086246598	27.964362929320792	85.75195912910246	128.70295164329076	71.50687933367065	10.385613434564789	15.751528860404296	112.8831693531505	109.46941613355662	85.62415951433954	1.3713625340271722	1.0164180633959077	1.0333537485529811	1.043656814196145	18.867210388723663	56.601536859377326
9	150.0	66.66666666666667		(128.83022817667992, 105.96797153024912, 85.7157211639104)	#806955	128.83022817667992	105.96797153024912	85.7157211639104	28.183901572165208	85.33866192628798	128.83022817667992	71.59451140201438	10.278773711267231	15.748098578020798	113.12002721373247	109.79862366757379	85.91824366757379	1.4233863333762549	1.0176636892437603	1.0227233482151006	1.0434295322849172	18.805738428216507	56.86754146598573
10	158.33333333333334	75.00000000000001		(124.47121624450492, 103.3194473518945, 83.12204312329914)	#7c6753	124.47121624450492	103.3194473518945	83.12204312329914	29.30758131882041	84.71066214373049	124.47121624450492	70.80272603185034	9.678015177078446	15.758412238715813	109.64433326355453	106.8479774858698	83.32401716558509	0.886131470508321	1.006409038501529	0.9629487294898283	1.0441128895868688	18.493013114500002	58.44387019928357
11	166.66666666666666	83.33333333333333		(121.90182122671132, 100.88570232363408, 81.9629474565627)	#796451	121.90182122671132	100.88570232363408	81.9629474565627	28.42757406126171	83.54602670330141	121.90182122671132	70.13572850013796	9.914921613695615	15.239098048026523	107.39904961272765	104.40377600167469	82.15217500523342	0.29412356694828434	0.9969281557418513	0.9865205825996239	1.009704433199879	18.180643000815298	56.951009468703745
12	175.0	91.66666666666667		(126.72535063847603, 105.3215407159305, 85.04605400879213)	#7e6955	126.72535063847603	105.3215407159305	85.04605400879213	29.187853462044576	83.86814940358494	126.72535063847603	71.35324431908266	9.751569845991959	15.684375484609415	111.75431023655014	108.8938445342265	85.2488088758635	1.2009454582155876	1.0142342538736286	0.970267314311442	1.0392073998652747	18.468696456530886	58.129219353094065
13	183.33333333333334	100.00000000000001		(128.84550973414278, 106.70232363407996, 84.93908310655223)	#806a54	128.84550973414278	106.70232363407996	84.93908310655223	29.740394105110568	86.8958399337119	128.84550973414278	71.75140142091539	9.693713338216337	16.41945663730786	113.1998367176052	110.38966003140045	85.15671551182751	1.9612395469129114	1.019893766274998	0.9645106741702688	1.0879120342407596	19.067423385133775	59.44326156269837
14	191.66666666666666	108.33333333333333		(124.44777056730166, 104.2495289930919, 83.57881515595562)	#7c6853	124.44777056730166	104.2495289930919	83.57881515595562	30.346819921016635	83.74263020049219	124.44777056730166	71.00705064253383	9.226463370343884	15.863938581897429	110.01252459702744	107.60428211639105	83.785522294327	1.305020872022023	1.0093133636102496	0.9180199676891939	1.0511048005381634	18.35189836650452	59.817726250838845
15	200.0	116.66666666666667		(128.65438559765542, 106.352731840067, 85.60079547833368)	#806a55	128.65438559765542	106.352731840067	85.60079547833368	28.92014761726482	85.33456072582665	128.65438559765542	71.66897050858938	9.969403486468408	15.934194705762383	113.13015490893866	110.07886242202218	85.80831484195102	1.5651272877329852	1.0187220710611797	0.9919414513631947	1.0557597951777622	18.795945488247042	57.967392545455944
16	208.33333333333334	125.00000000000001		(122.55160142348754, 101.93698974251622, 81.5675109901612)	#7a6551	122.55160142348754	101.93698974251622	81.5675109901612	29.820564814767508	85.27789877166998	122.55160142348754	70.40025818010491	9.442227623881472	15.901511172917115	107.96425371572116	105.36863001256017	81.77120577768474	1.0131617226757772	1.000688251938584	0.939488203687152	1.0535942662270004	18.493612953763204	59.298398392668304
17	216.66666666666666	133.33333333333331		(122.48921917521457, 101.22461796106343, 82.12832321540716)	#7a6552	122.48921917521457	101.22461796106343	82.12832321540716	28.38831144582062	84.02395361038809	122.48921917521457	70.24039177820416	9.967077576718165	15.32924821870214	107.82501360686624	104.78482082478544	82.31928616286372	0.2744979126729488	0.9984158677968595	0.9917100266549332	1.0156775575080255	18.284651661185695	56.96807652355293
18	225.0	141.66666666666669		(124.95583001884027, 103.84446305212477, 83.11764705882354)	#7c6753	124.95583001884027	103.84446305212477	83.11764705882354	29.724258359559894	85.38006312467121	124.95583001884027	70.94121812464051	9.546482450950577	15.996710654468638	110.04366966715511	107.36021561021562	83.32491521875654	1.1910724307267908	1.0083776024503568	0.9498614105309631	1.059901945215479	18.62874335399728	59.17218358936071
19	233.33333333333334	150.0		(120.81641197404228, 100.41218337868955, 80.4978019677622)	#786450	120.81641197404228	100.41218337868955	80.4978019677622	29.63551780355343	85.09808711924315	120.81641197404228	69.97251931111623	9.465347266095103	15.749307307667703	106.42737910822692	103.81142983881097	80.69694578187148	0.9578024750643662	0.9946082563226668	0.9417885751671021	1.0435096196811118	18.374805564661884	58.99409652533285
20	241.66666666666666	158.33333333333331		(127.62298513711535, 105.97822901402554, 85.05442746493615)	#7f6955	127.62298513711535	105.97822901402554	85.05442746493615	29.491910499139415	85.05507213095932	127.62298513711535	71.53800792471809	9.696990628675351	15.995095951312388	112.39939920452167	109.58628149466193	85.26366548042705	1.5317744503573596	1.016860533582322	0.9648367599043717	1.0597949590323053	18.70493843198388	58.77375659376227
21	250.0	166.66666666666669		(125.32342474356291, 105.41741678877956, 87.27171865187356)	#7d6957	125.32342474356291	105.41741678877956	87.27171865187356	28.612170124275874	77.42515075083102	125.32342474356291	71.31403980635494	9.676040897182492	14.46370161873547	111.54222105924221	108.74729424534227	87.45317563324261	1.2089362283298735	1.0136769903589233	0.9627522914513793	0.9583286096652359	17.401851394600495	56.21795763205507
22	258.3333333333333	175.0		(133.73518944944527, 110.8528365082688, 90.99037052543437)	#856e5a	133.73518944944527	110.8528365082688	90.99037052543437	27.880524212505875	81.50382012763501	133.73518944944527	72.87670531387676	10.353845699173192	15.247252953157187	118.09269625287837	114.69118849487127	91.18899518526271	2.547732856275066	1.0358891392275569	1.030192904115936	1.0102447567700013	18.430432533715745	55.82102390595522
23	266.6666666666667	183.33333333333337		(132.04647268159934, 109.570232363408, 89.7502616705045)	#846d59	132.04647268159934	109.570232363408	89.7502616705045	28.115952071032268	81.67983278005538	132.04647268159934	72.52556606144616	10.224577406376945	15.270430527674584	116.61959598074105	113.33716632405276	89.94846137743355	2.187931344641057	1.0308979512151086	1.0173308930492162	1.0117804447527994	18.3773782580522	56.19503818770807
24	275.0	191.66666666666669		(133.27548670713838, 110.01507222105924, 90.36801339752984)	#856e5a	133.27548670713838	110.01507222105924	90.36801339752984	27.473617961740544	82.0961600987659	133.27548670713838	72.67773324549972	10.533511600815725	15.219925843889959	117.48326355453213	113.92261953736654	90.56448398576512	2.3789476691007083	1.0330608965983972	1.0480694055011661	1.0084341310173026	18.509484307727995	55.313398291335
25	283.3333333333333	200.0		(128.39522712999792, 106.98492777894076, 86.91312539250576)	#806a56	128.39522712999792	106.98492777894076	86.91312539250576	29.0319943480016	82.38574111754579	128.39522712999792	71.79665832140516	9.79744461068649	15.472031728497914	113.46161398367175	110.56054519572953	87.1138434163701	1.5150684043192637	1.020537060061271	0.974831788076979	1.0251380349177959	18.313210715412957	57.65654453154932
26	291.6666666666667	208.33333333333337		(136.01381620263763, 112.42348754448399, 92.26899727862676)	#88705c	136.01381620263763	112.42348754448399	92.26899727862676	27.643717489196973	82.01320378367893	136.01381620263763	73.31184359618011	10.532190037645995	15.354077946573973	119.95185053380783	116.38402577559138	92.47054218128532	3.010334011350894	1.0420743120994478	1.047937911847566	1.0173227130302438	18.61920343566176	55.55167266421551
27	300.0	216.66666666666669		(135.42097550764078, 111.52815574628428, 91.03119112413648)	#876f5b	135.42097550764078	111.52815574628428	91.03119112413648	27.70497524168829	83.58671893598144	135.42097550764078	73.09505719535952	10.568188030224135	15.599935276800592	119.1362445049194	115.5385853255181	91.23616077035796	2.8373781818217165	1.0389928517456202	1.0515196608511637	1.0336126033821633	18.84262664499141	55.88429363370876
28	308.3333333333333	225.0		(132.44295583001883, 109.95729537366547, 89.7140464726816)	#846d59	132.44295583001883	109.95729537366547	89.7140464726816	28.42560112876991	82.26841373206042	132.44295583001883	72.62549171045391	10.137391672920327	15.458998122920221	116.92661921708184	113.72139696880888	89.91647896169144	2.304623942829744	1.0323183213332634	1.0086560367149824	1.0242744608866492	18.4864094105547	56.74474255915021
29	316.6666666666667	233.33333333333337		(132.06133556625497, 109.30898053171447, 89.11974042285954)	#846d59	132.06133556625497	109.30898053171447	89.11974042285954	28.209348127059656	82.91682584167252	132.06133556625497	72.46921079358583	10.243597212713507	15.493085948855633	116.41978647686834	113.12085317981999	89.3216328239481	2.1635516716892313	1.030096902242555	1.0192233366971981	1.0265330347770893	18.573287163960497	56.52843203037234
30	325.0	241.66666666666669		(135.3588025957714, 111.88277161398368, 91.70546368013397)	#876f5b	135.3588025957714	111.88277161398368	91.70546368013397	27.73300980185296	82.23773563312605	135.3588025957714	73.16806296075853	10.489987926917188	15.388256395741106	119.35056520828972	115.82284003349383	91.90723675947247	2.8656161853676525	1.0400305753796966	1.043738861922087	1.019587291388831	18.6235947552543	55.718219713286175
31	333.3333333333333	250.0		(135.7473309608541, 112.05024073686414, 90.88528365082688)	#87705a	135.7473309608541	112.05024073686414	90.88528365082688	28.306720297145198	84.27290601651593	135.7473309608541	73.21835591992541	10.35948703579842	15.882757835877538	119.42882352941177	116.01893129997907	91.09693322168725	2.98944116215554	1.040745453061889	1.0307542090773865	1.0523517171281969	18.962620286184208	56.88570527627447
32	341.6666666666667	258.33333333333337		(136.3853883190287, 113.04186728072011, 91.3935524387691)	#88715b	136.3853883190287	113.04186728072011	91.3935524387691	28.86965746349905	84.12131454015501	136.3853883190287	73.45456028771814	10.135268468893067	16.031505941742697	120.15052962110111	116.94284861209964	91.6100355871886	3.242771932485705	1.0441029256339647	1.008444780937523	1.0622073937206566	18.96662462581757	57.69854169738232
33	350.0	266.6666666666667		(136.32677412602052, 112.95164329076826, 91.33137952689972)	#88705b	136.32677412602052	112.95164329076826	91.33137952689972	28.829968875469298	84.16413940939728	136.32677412602052	73.43305211744637	10.15207393687878	16.02583522680763	120.08140464726817	116.85851679087293	91.5475821645384	3.2210376828469793	1.0437972027024294	1.0101169010726156	1.0618316663651857	18.970819695960472	57.646488220041185
34	358.3333333333333	275.0		(136.55453213313794, 113.13209127067196, 91.5021980322378)	#88715b	136.55453213313794	113.13209127067196	91.5021980322378	28.806356434263417	84.13009086017468	136.55453213313794	73.48116886744431	10.1660723012319	16.02286365145167	120.28310864559344	117.04723486497801	91.71849696462215	3.266713983955632	1.0444811471607187	1.0115097183933301	1.0616347772316526	18.975805269523757	57.605981275002286
35	366.6666666666667	283.33333333333337		(139.94661921708186, 116.22775800711744, 95.27109064266276)	#8b745f	139.94661921708186	116.22775800711744	95.27109064266276	28.145163179720267	81.40432294977752	139.94661921708186	74.27810780600247	10.399952230230102	15.531828931914959	123.65866652710908	120.2025155013607	95.4806573163073	3.966191514947136	1.0558090521136712	1.0347804383045152	1.0291000477083734	18.692156546566228	56.19414403233355
36	375.0	291.6666666666667		(140.14569813690602, 116.70253297048357, 94.92128951224618)	#8c745e	140.14569813690602	116.70253297048357	94.92128951224618	28.897549956720383	82.28739342411082	140.14569813690602	74.38243817409226	10.138384255543198	15.878988645786784	123.83343521038307	120.61973529202429	95.13910194682856	4.107533631269152	1.0572920320965116	1.008754797272609	1.0521019800419065	18.839562514189968	57.442665852723124
37	383.3333333333333	300.0		(140.08205987021142, 116.44693322168725, 94.37827088130626)	#8c745e	140.08205987021142	116.44693322168725	94.37827088130626	28.971771700247785	83.19742158966602	140.08205987021142	74.32628353597143	10.144632646237772	16.04752997278631	123.6144128113879	120.39505170399833	94.59895750471007	4.088633502224079	1.0564938349291713	1.0093765032495687	1.0632691058463666	18.985172892407068	57.700496614050294
38	391.6666666666667	308.33333333333337		(140.3240527527737, 117.16788779568768, 95.48607912916056)	#8c755f	140.3240527527737	117.16788779568768	95.48607912916056	29.013543986442023	81.48056623026339	140.3240527527737	74.48612991500433	10.061880568374315	15.781857908404273	124.1780468913544	121.03535668201802	95.70289721582583	4.1913637212329045	1.0587659344604532	1.0011427893337248	1.0456663408836038	18.716529582518525	57.48004706409761
39	400.0	316.6666666666667		(140.1145070127695, 117.09127067196985, 94.80113041657944)	#8c755e	140.1145070127695	117.09127067196985	94.80113041657944	29.514649222496335	82.46762793074237	140.1145070127695	74.4595553526402	9.893323840292789	16.06839606419723	123.9146284278836	120.92874861628636	95.02403181913336	4.2249407504673595	1.0583881964656554	0.9843716348993437	1.0646516407532725	18.869849196133355	58.3793608631045
40	408.3333333333333	325.0		(136.5415532761147, 113.74670295164329, 92.44546786686205)	#88715c	136.5415532761147	113.74670295164329	92.44546786686205	28.98384501084753	82.3522327786968	136.5415532761147	73.61019150940184	10.018515607049805	15.774615539289671	120.65593259367803	117.55427548461377	92.65848021770985	3.3291113034579776	1.0463151097821437	0.9968280374297691	1.045186479662235	18.687138635465292	57.58022145847107
41	416.6666666666667	333.33333333333337		(135.360058614193, 112.01674691228804, 90.3964831484195)	#87705a	135.360058614193	112.01674691228804	90.3964831484195	28.85037082559325	84.70528057654091	135.360058614193	73.19247369214986	10.142407277756005	16.082988850785384	119.13091689344776	115.91798938036423	90.61268578605818	3.0097309938770387	1.0403775560976087	1.009155082254359	1.0656185222094035	19.013967386170748	57.76325964224678
42	425.0	341.6666666666667		(138.60142348754448, 115.48796315679297, 94.26271718651874)	#8a735e	138.60142348754448	115.48796315679297	94.26271718651874	28.72241579558653	81.57470408503863	138.60142348754448	74.06486013171781	10.14159059171349	15.657854616390065	122.56850952480636	119.35272786686205	94.4749696462215	3.75690337809195	1.0527778921729796	1.0090738231560168	1.0374501936232126	18.65530141589621	57.068874503542915
43	433.3333333333333	350.0		(138.92338287628218, 115.65312957923383, 93.39062172911869)	#8a735d	138.92338287628218	115.65312957923383	93.39062172911869	29.336030527332092	83.57739246003462	138.92338287628218	74.11058845633544	9.981903805676096	16.162512796223826	122.60305212476447	119.53461584676576	93.61324680761984	3.908648965672594	1.0534278869089169	0.9931852153250211	1.0708875794726145	18.996452918212647	58.30068657213375
44	441.6666666666667	358.33333333333337		(134.11890307724514, 111.91877747540298, 90.3943897843835)	#866f5a	134.11890307724514	111.91877747540298	90.3943897843835	29.536366770079287	83.13332896301776	134.11890307724514	73.11565290092233	9.766803937633906	15.952085254615467	118.49196148210174	115.61872946200545	90.6096336612937	2.9082216978832918	1.0392856046577525	0.9717830847378294	1.0569451780942845	18.704531085453635	58.52258296126742
45	450.0	366.6666666666667		(137.66506175423908, 114.6782499476659, 92.87314213941805)	#89725c	137.66506175423908	114.6782499476659	92.87314213941805	29.208537605563365	82.96905079786993	137.66506175423908	73.85350359143078	9.979655279254596	15.978505771613394	121.58076617123719	118.5144377370735	93.09119321750053	3.6126769253430178	1.0497736133208406	0.9929614901477827	1.0586957353159892	18.838953425979817	58.012440207561916
46	458.3333333333333	375.0		(136.38182960016746, 113.26962528783756, 91.91710278417416)	#88715b	136.38182960016746	113.26962528783756	91.91710278417416	28.812756581673014	83.1379471247713	136.38182960016746	73.50297181568726	10.117058500406728	15.853684393813584	120.32410090014653	117.13281477077663	92.1306280092108	3.242419729106119	1.0447910601458177	1.0066329150025015	1.0504253837423339	18.806758932875713	57.455940203039006
47	466.6666666666667	383.33333333333337		(139.02826041448608, 116.08017584257902, 93.15260623822483)	#8b745d	139.02826041448608	116.08017584257902	93.15260623822483	29.986584408710087	84.14326540568375	139.02826041448608	74.2017021248228	9.736610715634086	16.434377871722926	122.73922336194263	119.89757830437513	93.38188193426838	4.089033108827852	1.0547230011599624	0.9687789021412996	1.0889006778265036	19.10210366054945	59.35521503313551
48	475.0	391.6666666666667		(139.07703579652502, 115.5363198660247, 93.61921708185054)	#8b735d	139.07703579652502	115.5363198660247	93.61921708185054	28.928492484526956	83.3476476245953	139.07703579652502	74.09418323577724	10.14444307629747	16.02272410192014	122.68785011513503	119.46934156164957	93.83838810969229	3.8573384812060203	1.0531946986805292	1.0093576413104395	1.0616255310295353	18.964108546791547	57.66093405771561
49	483.3333333333333	400.0		(138.28239480845718, 115.43876910194683, 92.85178982625078)	#8a735c	138.28239480845718	115.43876910194683	92.85178982625078	29.830524094331462	83.77642205654165	138.28239480845718	74.03682467850923	9.770246599477229	16.301310034880643	122.11474984299768	119.24130595352732	93.07765961900773	3.88825259557226	1.052379388681816	0.9721256246891969	1.0800839365500492	19.00501058847105	59.06348941132988
50	491.6666666666667	408.33333333333337		(134.12539250575676, 111.71907054636802, 90.26920661503036)	#866f5a	134.12539250575676	111.71907054636802	90.26920661503036	29.345731046629844	83.37964343071903	134.12539250575676	73.07390268862008	9.853922772377178	15.943921045458719	118.40819552020096	115.45630528993092	90.48370525434373	2.8588332273808983	1.0386921558828925	0.980451284745343	1.0564042380627183	18.743223103505837	58.28242767975965
51	500.0	416.6666666666667		(135.3870630102575, 112.68704207661712, 91.42390621729119)	#87705b	135.3870630102575	112.68704207661712	91.42390621729119	29.019484600879935	82.80410796234678	135.3870630102575	73.33593615377568	9.994376020953599	15.813656122985309	119.55742516223572	116.47823764705882	91.63653757588445	3.070480827124246	1.042416770209237	0.9944261829858118	1.047773210865615	18.707198401263696	57.70673718077661
52	508.3333333333333	425.0		(133.6418254134394, 112.36885074314424, 90.51350219803224)	#85705a	133.6418254134394	112.36885074314424	90.51350219803224	30.40509843513378	82.29251872238241	133.6418254134394	73.18816904065392	9.376186669389163	16.015127815664766	118.42153862256646	115.90120671551182	90.73205568348335	3.057830269660586	1.0403163686205734	0.9329172227515898	1.0611222201456671	18.557941572580468	59.652813816804844
53	516.6666666666666	433.3333333333333		(139.34017165585095, 115.68473937617752, 93.09734142767427)	#8b735d	139.34017165585095	115.68473937617752	93.09734142767427	29.307113561669887	84.62686365357227	139.34017165585095	74.13478574916174	10.045821328457105	16.348137478278435	122.75842160351684	119.63093718651875	93.3232154071593	3.985850489643918	1.0537718337535158	0.9995449178288862	1.0831866055561252	19.18802035573174	58.42955270317489
54	525.0	441.6666666666667		(134.79903705254344, 112.96922754867072, 90.5371572116391)	#86705a	134.79903705254344	112.96922754867072	90.5371572116391	30.408202838643778	83.73041533695172	134.79903705254344	73.36552096344626	9.450058407598771	16.306018108347708	119.17942013816203	116.59399602888843	90.76147791500941	3.3037843690515567	1.0428372966709079	0.9402673555166865	1.0803958816951322	18.84648058542474	59.90581183721231
55	533.3333333333334	450.00000000000006		(139.3634079966506, 115.83797362361315, 93.22294326983463)	#8b735d	139.3634079966506	115.83797362361315	93.22294326983463	29.408065767445667	84.42545051439076	139.3634079966506	74.16740664905684	9.996109942750408	16.341886727905997	122.8424303956458	119.76087197194892	93.44909357337241	4.015238956418683	1.0542355160202652	0.9945987057356445	1.0827724465066864	19.15670837631726	58.54644129542881
56	541.6666666666666	458.3333333333333		(138.21687251413022, 115.4636801339753, 92.79087293280301)	#8a735c	138.21687251413022	115.4636801339753	92.79087293280301	29.946912442396314	83.80763999745558	138.21687251413022	74.03883684729949	9.721856845176235	16.334668363265248	122.07818296001676	119.24930064894285	93.01760100481474	3.904426695563196	1.052407990191546	0.9673109130389376	1.0822941757615776	19.008837183161905	59.24028502248959
57	550.0	466.6666666666667		(138.79610634289304, 115.77538203893657, 92.86497801967762)	#8a735c	138.79610634289304	115.77538203893657	92.86497801967762	29.927944105408514	84.38592429592072	138.79610634289304	74.12847771475992	9.764374571490375	16.451161875327756	122.47345614402344	119.60582202428301	93.0940820598702	4.023731365190425	1.05368216965168	0.9715413662657486	1.090012743828916	19.130701446120717	59.30929796098682
58	558.3333333333334	475.00000000000006		(138.1406740632196, 115.40150722210592, 92.74335356918569)	#8a735c	138.1406740632196	115.40150722210592	92.74335356918569	29.94646389656142	83.80092832528662	138.1406740632196	74.02260059754362	9.72001095976971	16.330405638874844	122.01206824366757	119.18480140464727	92.96993510571488	3.8878954377651977	1.0521772037597024	0.9671272500693643	1.0820117383298518	19.004230091962118	59.23849442462427
59	566.6666666666666	483.3333333333333		(138.24052752773707, 115.19133347289093, 92.35922126857861)	#8a735c	138.24052752773707	115.19133347289093	92.35922126857861	29.858058628949465	84.63316297558205	138.24052752773707	73.9830151756178	9.789498186581813	16.452826053170266	121.91901611890307	119.02764399204521	92.58754239062172	3.8863399560765033	1.05161452589895	0.974041130193562	1.0901230080807713	19.1449669595162	59.24718294162352
60	575.0	491.6666666666667		(137.53255181075988, 114.79568767008583, 92.69688088758635)	#89725c	137.53255181075988	114.79568767008583	92.69688088758635	29.57306938089458	83.13010945322097	137.53255181075988	73.87121145947064	9.833850488688178	16.095320660655975	121.51698974251622	118.58452020096296	92.91786895541134	3.665823467919537	1.0500253177317682	0.9784541210994272	1.0664355970163555	18.861706248460447	58.57608183402
61	583.3333333333334	500.00000000000006		(136.69060079547833, 114.10885492987231, 91.47770567301654)	#88725b	136.69060079547833	114.10885492987231	91.47770567301654	30.032780509486905	84.34587447222003	136.69060079547833	73.68896868612796	9.669924566793608	16.388415123932276	120.64768055264811	117.86457737910823	91.70401716558511	3.6000345502177704	1.0474348698129812	0.9621437252867936	1.0858553013836192	19.028599302150717	59.45742515732079
62	591.6666666666666	508.3333333333333		(138.4331170190496, 115.07263973204941, 92.73225873979484)	#8a735c	138.4331170190496	115.07263973204941	92.73225873979484	29.330365117972836	84.18302724200244	138.4331170190496	73.96830160901622	9.996572970969453	16.24389396542827	122.05119740422859	118.96926514758216	92.95566254971739	3.7956693417412946	1.051405383296026	0.9946447763841286	1.0762796917266175	19.073425552951782	58.391652141752246
63	600.0	516.6666666666666		(138.89763449863932, 115.67636592003349, 92.7843835042914)	#8a735c	138.89763449863932	115.67636592003349	92.7843835042914	29.7857755705161	84.65859800998925	138.89763449863932	74.11256755801863	9.83613396009303	16.463929574723977	122.47639104040194	119.54249204731002	93.01330332844881	4.008671485869914	1.053456018393871	0.9786813232527506	1.0908586995830887	19.178386489023683	59.14441140038689
64	608.3333333333334	525.0		(138.56499895331797, 115.59912078710488, 91.85241783546158)	#8a735b	138.56499895331797	115.59912078710488	91.85241783546158	30.501465408297726	85.96476942251766	138.56499895331797	74.0795064882413	9.573577924177734	16.868123460955452	122.10306049822064	119.41096479380366	92.08988486497802	4.15634837733772	1.0529860794337316	0.9525573715355306	1.1176395731960818	19.39554029575714	60.42273134833139
65	616.6666666666666	533.3333333333333		(139.23068871676784, 115.69457818714675, 92.58865396692485)	#8b735c	139.23068871676784	115.69457818714675	92.58865396692485	29.723305611532748	85.42454950722066	139.23068871676784	74.13056892412985	9.899068818327583	16.59140007933404	122.6060875026167	119.61414769311284	92.81971320912707	4.067924289960889	1.0537118946655213	0.9849432520334699	1.0993045756579967	19.32009627466983	59.1780690427747
66	625.0	541.6666666666666		(134.38036424534226, 112.24659828344149, 89.83064684948712)	#867059	134.38036424534226	112.24659828344149	89.83064684948712	30.19002509233415	84.53748432473692	134.38036424534226	73.19435620169442	9.55715604598012	16.369405326295293	118.608953317982	115.92532928197613	90.05480636382667	3.154891573374176	1.04040431459586	0.9509234180381563	1.0845957598485623	18.955122326794914	59.72179724188837
67	633.3333333333334	550.0		(134.496336612937, 111.38496964622148, 88.85074314423278)	#866f58	134.496336612937	111.38496964622148	88.85074314423278	29.620681589917858	86.54232990759377	134.496336612937	73.01707007583019	9.870945303927014	16.563361666122645	118.20269415951434	115.23544943060499	89.07608540925266	3.049377991402454	1.0378843218008027	0.9821450023959867	1.097446820689152	19.281610691949464	59.20714651221858
68	641.6666666666666	558.3333333333333		(138.46933221687252, 115.27548670713837, 91.78919824157421)	#8a735b	138.46933221687252	115.27548670713837	91.78919824157421	30.18794480494728	85.96440795321921	138.46933221687252	74.00891235315255	9.704177623974852	16.77940220306935	121.94321331379527	119.13044230060709	92.02406112622985	4.042183590340329	1.0519826353631383	0.9655518557030324	1.1117611250671735	19.38348270177531	59.95754357820819
69	650.0	566.6666666666666		(138.9593887377015, 115.82729746702951, 92.13669667155118)	#8a735c	138.9593887377015	115.82729746702951	92.13669667155118	30.35784541650273	85.92284828919162	138.9593887377015	74.1443823998194	9.642100641016338	16.837950523429512	122.42390203056311	119.66915257274438	92.37360267950596	4.194785936660242	1.0539082431335285	0.9593752842907411	1.1156403899972736	19.403264740783904	60.20277906587227
70	658.3333333333334	575.0		(139.5746284278836, 115.80133975298304, 92.23780615449027)	#8b735c	139.5746284278836	115.80133975298304	92.23780615449027	29.867066440246234	86.48340902409903	139.5746284278836	74.16669046812584	9.88570590238952	16.826502997183734	122.73754448398576	119.7580182876282	92.4734414904752	4.193629149163548	1.0542253360314067	0.9836136609252317	1.114881905606458	19.515593362815597	59.56542152135044
71	666.6666666666666	583.3333333333333		(139.34917312120578, 115.6805526481055, 92.0694996859954)	#8b735c	139.34917312120578	115.6805526481055	92.0694996859954	29.963472139204352	86.51875325799081	139.34917312120578	74.13158746528909	9.84038343244431	16.84990051105948	122.5559660875026	119.61820292024284	92.3056102156165	4.173559447170728	1.05372637248419	0.9791041397008339	1.1164321662197663	19.512875065713075	59.714966337710536
72	675.0	591.6666666666666		(135.6449654594934, 112.67280720117229, 90.33828762821855)	#87705a	135.6449654594934	112.67280720117229	90.33828762821855	29.577784965115757	85.17236749509239	135.6449654594934	73.34169741809218	9.864695485790776	16.366136416803556	119.46226083315888	116.50077410508688	90.5616328239481	3.255081152054078	1.0424986623736534	0.981523154390614	1.0843791701005907	19.109229137796333	58.920511217691015
73	683.3333333333334	600.0		(134.20347498429976, 111.93489637848022, 88.79003558718861)	#866f58	134.20347498429976	111.93489637848022	88.79003558718861	30.57886973356689	86.29006847712489	134.20347498429976	73.11848087612607	9.450292286428185	16.766188512934875	118.21752773707348	115.62973686414067	89.02148419510152	3.288650694708084	1.0393258022598113	0.9402906261271907	1.1108856190847551	19.24611912958541	60.59213986242498
74	691.6666666666666	608.3333333333333		(138.92212685786058, 116.09859744609588, 91.97697299560393)	#8a745b	138.92212685786058	116.09859744609588	91.97697299560393	30.82953932318725	86.17068069454261	138.92212685786058	74.197610875618	9.449418428478296	17.00748699996799	122.4578019677622	119.88126457818716	92.21818924010884	4.33794955082863	1.0546648470406332	0.9402036785054724	1.126873451915407	19.456261786133158	60.943299062263755
75	700.0	616.6666666666666		(138.97655432279674, 115.56395227129998, 91.30207243039564)	#8a735b	138.97655432279674	115.56395227129998	91.30207243039564	30.53442287510813	87.47513522551144	138.97655432279674	74.08916431778387	9.619568099631714	17.158517564727482	122.18375130835253	119.44937667364455	91.54469122880468	4.291980620705387	1.0531233584269102	0.9571333285072982	1.1368803585122242	19.671065437401037	60.72373157800309
76	708.3333333333334	625.0		(134.49110320284697, 112.04333263554533, 88.9665061754239)	#867058	134.49110320284697	112.04333263554533	88.9665061754239	30.41453803035808	86.31628386960205	134.49110320284697	73.15465703840901	9.527104338753922	16.73851752797888	118.42737492149885	115.77060792756961	89.19727444002511	3.2921972542002504	1.0398400199847542	0.9479333159600974	1.1090522089909933	19.259898393188887	60.35265687948238
77	716.6666666666666	633.3333333333333		(134.52857441909148, 112.08101318819342, 89.17730793384969)	#867059	134.52857441909148	112.08101318819342	89.17730793384969	30.30174065167118	85.96369212766653	134.52857441909148	73.16479134119196	9.563438685469494	16.649053762585766	118.49957714046472	115.81009171237179	89.40634498639314	3.251503907433279	1.0399840716970439	0.9515485317214314	1.1031245641760905	19.200269547071617	60.12636545970582
78	725.0	641.6666666666666		(136.8898890517061, 113.2520410299351, 90.19531086455935)	#88715a	136.8898890517061	113.2520410299351	90.19531086455935	29.626647538778794	86.98317691838335	136.8898890517061	73.51756994068813	9.943483396224973	16.738190455789372	120.22324052752774	117.19013795268997	90.4258781662131	3.569474331115715	1.0449985618307027	0.9893624392918671	1.1090305380076662	19.46894660183956	59.2871623728817
79	733.3333333333334	650.0		(134.16328239480845, 111.79150094201381, 88.35901193217501)	#866f58	134.16328239480845	111.79150094201381	88.35901193217501	30.694721832482504	87.05875974023947	134.16328239480845	73.08553593805703	9.425370229018126	16.929190564876386	118.06717605191541	115.50154774754029	88.5933368222734	3.352119254351141	1.0388575140270866	0.9378109169016743	1.121685726410486	19.37614763403605	60.89301442641964
80	741.6666666666666	658.3333333333333		(139.50826878794223, 115.65522294326983, 91.26795059660876)	#8b735b	139.50826878794223	115.65522294326983	91.26795059660876	30.332228220305144	88.17600021607637	139.50826878794223	74.13135057650737	9.743650490796508	17.247790225107984	122.4657609378271	119.6172597613565	91.51182332007538	4.361594775068115	1.053723005283174	0.9694793497459493	1.1427953411880796	19.809719648095214	60.53695373687587
81	750.0	666.6666666666666		(136.83169353150512, 113.59660875026167, 90.02470169562487)	#88715a	136.83169353150512	113.59660875026167	90.02470169562487	30.215879461710127	87.22966595017172	136.83169353150512	73.5857094996233	9.698253315387205	16.939650049797073	120.2674188821436	117.45795233200752	90.26042076617125	3.740775270061134	1.0459671158940167	0.964962395434248	1.1223787456600585	19.519422665104848	60.20808915456157
82	758.3333333333334	675.0		(138.8850743144233, 115.8549298723048, 90.62800921080176)	#8a735a	138.8850743144233	115.8549298723048	90.62800921080176	31.365671253318514	88.6024049896451	138.8850743144233	74.14268994740644	9.291738388681859	17.585879294825958	122.09431651664225	119.66241236759471	90.88027841741679	4.600260272012917	1.0538841861585913	0.9245147390680245	1.1651962753795142	19.889684584122808	62.14965771305155
83	766.6666666666666	683.3333333333333		(134.91710278417418, 111.69646221477915, 88.2158258321122)	#866f58	134.91710278417418	111.69646221477915	88.2158258321122	30.167016298208804	88.26772423231068	134.91710278417418	73.0995897810589	9.710223328041279	17.026840814008537	118.3784488172493	115.55621981159722	88.45063219593887	3.3774274127687254	1.0390572791408816	0.9661533946490991	1.1281557871149366	19.601064899286058	60.30435506800927
84	775.0	691.6666666666666		(134.69960226083316, 112.04961272765334, 88.93531505128742)	#867058	134.69960226083316	112.04961272765334	88.93531505128742	30.304369305082886	86.63643427718895	134.69960226083316	73.16535201539536	9.589463448476888	16.772733438823284	118.52524806363826	115.8122763910404	89.16645802805108	3.3092379342938365	1.0399920412713466	0.9541379585837282	1.1113192694664027	19.320517494091483	60.24213048282038
85	783.3333333333334	700.0		(133.41050868746075, 110.783546158677, 87.84864978019678)	#856e57	133.41050868746075	110.783546158677	87.84864978019678	30.20275765108041	87.08664808834743	133.41050868746075	72.83867997739289	9.61734641405182	16.76908396381296	117.28377852208497	114.54404176889261	88.07799874398158	3.0302477442353286	1.0353486368419254	0.9569122739555805	1.1110774644012236	19.331206093601207	60.16501739864899
86	791.6666666666666	708.3333333333333		(138.2549717395855, 115.01402553904124, 89.27402135231317)	#8a7359	138.2549717395855	115.01402553904124	89.27402135231317	31.53063056132524	90.34136126605735	138.2549717395855	73.93907496075492	9.254674786783323	17.920130342100826	121.25408833996231	118.85335954364663	89.53142139418046	4.636397358209725	1.0509899478371985	0.92082696345438	1.18734291182555	20.168789673329574	62.68635358051979
87	800.0	716.6666666666666		(134.88381829600166, 112.2170818505338, 87.69478752355035)	#867057	134.88381829600166	112.2170818505338	87.69478752355035	31.179654159753703	89.21161188192568	134.88381829600166	73.20523254950014	9.3001819822352	17.472339746152564	118.41932384341636	115.96774221059242	87.94001046682018	3.790472794892967	1.0405589139361826	0.9253548646036587	1.1576734295209377	19.793333249043094	61.97450738667823
88	808.3333333333334	725.0		(138.6797153024911, 115.97760100481474, 90.44379317563325)	#8a735a	138.6797153024911	115.97760100481474	90.44379317563325	31.761152315524065	88.69473170982062	138.6797153024911	74.15809433481529	9.11730302224295	17.704077766136894	121.99487544483986	119.72376979485034	90.69913125392506	4.70934081857664	1.0541031482747374	0.9071586684877398	1.1730278097724278	19.91380385433238	62.752292341215565
89	816.6666666666666	733.3333333333333		(134.8635126648524, 111.95352731840067, 87.08247854301862)	#866f57	134.8635126648524	111.95352731840067	87.08247854301862	31.231281489594757	90.34440420772907	134.8635126648524	73.14770514675664	9.31065573692913	17.688493691871887	118.20521038308561	115.74352817667993	87.33118903077245	3.886203804490998	1.0397412039223544	0.9263969882820132	1.1719952480799245	19.989275107892304	62.2391202339446
90	825.0	741.6666666666666		(138.90286790872932, 115.49110320284697, 89.6068662340381)	#8a7359	138.90286790872932	115.49110320284697	89.6068662340381	31.504669047548276	90.49835051142435	138.90286790872932	74.06647142262719	9.285128915711816	17.969300619054884	121.78602051496755	119.35913376386854	89.86570860372618	4.7601837929198005	1.0528007954964211	0.9238571059188047	1.1906008111097275	20.226452573779564	62.67361654695701
91	833.3333333333334	750.0		(134.00544274649363, 111.18547205359012, 86.74063219593887)	#866f56	134.00544274649363	111.18547205359012	86.74063219593887	31.031339687488916	89.94057587042917	134.00544274649363	72.947137696458	9.36674267095844	17.52260847490239	117.4782897215826	114.96407361942642	86.98508059451538	3.6204615513188974	1.036890284104395	0.9319775583551434	1.161004109467353	19.86901296060463	61.87318592767266
92	841.6666666666666	758.3333333333333		(136.2936989742516, 112.60979694368851, 87.1777266066569)	#887057	136.2936989742516	112.60979694368851	87.1777266066569	31.067779923026762	91.89399838728254	136.2936989742516	73.34937065455784	9.463453125803767	17.98385222466228	119.12849487125811	116.53079417835461	87.43204731002722	4.20581162604145	1.042607731825727	0.9416001109052009	1.1915649640173116	20.321808135664885	62.24578130574394
93	850.0	766.6666666666666		(135.38434163701066, 112.71216244504919, 87.23215407159304)	#877057	135.38434163701066	112.71216244504919	87.23215407159304	31.749346804449992	90.695923034461	135.38434163701066	73.32963829529197	9.103087873726267	17.921353811076514	118.72552857441909	116.45360550764077	87.48695415532761	4.21501445945609	1.0423272507506451	0.9057442814514322	1.1874239758127192	20.100774394499552	63.07186977967469
94	858.3333333333334	775.0		(138.90789198241575, 115.32509943479171, 88.69395017793595)	#8a7358	138.90789198241575	115.32509943479171	88.69395017793595	31.821221318036283	92.18018485057185	138.90789198241575	74.03031822090912	9.188844327781887	18.369709235828747	121.55443793175633	119.21545711534435	88.9602616705045	5.0012713205480255	1.0522869041391383	0.9142769265204328	1.2171308822578923	20.539743851594192	63.42499444970356
95	866.6666666666666	783.3333333333333		(139.21791919614822, 115.43416370106762, 89.23257274440026)	#8b7359	139.21791919614822	115.43416370106762	89.23257274440026	31.451126560013396	91.55619778540968	139.21791919614822	74.0678593915986	9.346443053625586	18.160982253676195	121.84788570232364	119.36465199916265	89.49458865396693	4.870228959351838	1.0528205244616218	0.929957775335367	1.2033011556859081	20.424917972246735	62.767650145491224
96	875.0	791.6666666666666		(139.83315888633032, 115.19824157420976, 88.6033075151769)	#8b7358	139.83315888633032	115.19824157420976	88.6033075151769	31.147778118296056	93.42284908448266	139.83315888633032	74.04534943577507	9.55489447257385	18.442307806864065	121.95036424534226	119.27517874188821	88.86925685576722	5.010775255868866	1.0525005618801404	0.950698394704511	1.2219410815746312	20.77052540561123	62.611485809979
97	883.3333333333334	800.0		(134.31463261461167, 111.1796106342893, 85.54176261251831)	#866f55	134.31463261461167	111.1796106342893	85.54176261251831	31.53947842807356	92.59662635730439	134.31463261461167	72.95673345379224	9.224960420419592	18.159819885551354	117.38820180029306	115.00128514967552	85.79814109273602	4.107853271222835	1.0370266807864676	0.9178704263117933	1.20322414008794	20.368577589855764	63.070002473249886
98	891.6666666666666	808.3333333333333		(133.1789826250785, 110.69855557881516, 84.47728700020933)	#856e54	133.1789826250785	110.69855557881516	84.47728700020933	32.30433960317734	93.24994184182235	133.1789826250785	72.80095575069709	8.869627673034286	18.44966385367053	116.46971111576303	114.39818466820181	84.7394996859954	4.319959066700213	1.0348124145120103	0.8825153239090605	1.22242847479488	20.470964593093615	64.32420094991309
99	900.0	816.6666666666666		(139.1750052334101, 115.41385806991836, 87.95624869164747)	#8b7357	139.1750052334101	115.41385806991836	87.95624869164747	32.16510266806173	93.84431418734462	139.1750052334101	74.05838662207034	9.079690371000037	18.79318123238147	121.56529830437513	119.32699389575048	88.23082478543019	5.326802754668277	1.0526858759613849	0.903416263246127	1.2451890751317587	20.871618003076954	64.21307035572883
100	908.3333333333334	825.0		(134.47016956248692, 111.17312120577769, 84.66862047310028)	#866f54	134.47016956248692	111.17312120577769	84.66862047310028	31.932140124925397	94.4402394903824	134.47016956248692	72.96007802800192	9.098537297207887	18.621244574674378	117.28777475402973	115.01425701067616	84.93366548042705	4.489994398271444	1.0370742214660884	0.905291505567468	1.2337969832264963	20.725205197018507	63.959375510110924
101	916.6666666666666	833.3333333333333		(137.00711743772243, 113.04375130835253, 86.12015909566674)	#897156	137.00711743772243	113.04375130835253	86.12015909566674	31.74517765244542	94.71168082287852	137.00711743772243	73.46870994931507	9.249794660183497	18.73265254486496	119.40108226920661	116.99835042704628	86.38939501779359	4.858558893991782	1.0443040527391059	0.9203413978065619	1.241178596038535	20.891887722802714	63.720797047685956
102	925.0	841.6666666666666		(138.19279882771613, 114.11701904961272, 86.42202218965878)	#8a7256	138.19279882771613	114.11701904961272	86.42202218965878	32.097254851218516	95.52992742525528	138.19279882771613	73.74441638127797	9.132332612834526	19.046317947438006	120.3751517688926	118.08331198032236	86.69897215825831	5.289995455899607	1.0482230183023196	0.9086540913508067	1.2619612792735475	21.122540716171912	64.38320383109121
103	933.3333333333334	850.0		(134.15553694787525, 110.62884655641616, 84.38810969227549)	#866e54	134.15553694787525	110.62884655641616	84.38810969227549	31.636037839815927	94.596870460209	134.15553694787525	72.83076420475342	9.23264978427829	18.54820690624228	116.90877747540299	114.51342592212686	84.6505170609169	4.330678275984468	1.035236119915282	0.9186355070667662	1.2289576904170363	20.719020282723502	63.53748133924156
104	941.6666666666666	858.3333333333333		(140.20368432070336, 114.83797362361315, 86.70023027004396)	#8c7256	140.20368432070336	114.83797362361315	86.70023027004396	31.554310486489882	97.31114306318896	140.20368432070336	73.9830643754904	9.4853006627042	19.31049671722913	121.63962319447351	119.02783923382877	86.98160770357966	5.594239138700044	1.051615225239205	0.9437739097178521	1.2794651022803123	21.514325741886818	63.839765858541
105	950.0	866.6666666666666		(138.87083943897844, 114.25873979485033, 85.44442118484405)	#8a7255	138.87083943897844	114.25873979485033	85.44442118484405	32.35962980667509	98.10365307679089	138.87083943897844	73.80131383507043	9.08506593953884	19.650450352705406	120.55580489847185	118.30804686204732	85.7325643709441	5.796934003015977	1.049031774051903	0.9039511246614083	1.3019895779245425	21.648986631939813	65.18730718793552
106	958.3333333333334	875.0		(135.06342893029097, 110.69562486916475, 83.83357755913754)	#876e53	135.06342893029097	110.69562486916475	83.83357755913754	31.460619062212693	96.72205276519763	135.06342893029097	72.88478006541317	9.395946496034702	18.93260673068515	117.26343939711116	114.72245159095667	84.10219803223781	4.646450019207741	1.0360039159231071	0.9348832973665921	1.254427059118387	21.135926953297588	63.60553878572171
107	966.6666666666666	883.3333333333333		(133.94829390831066, 110.38413230060708, 83.1040401925895)	#856e53	133.94829390831066	110.38413230060708	83.1040401925895	32.19253714751547	96.7932051929217	133.94829390831066	72.76629841929353	9.024439708158416	19.115591871167624	116.47455306677833	114.26429460121416	83.37684111366967	4.80274951816301	1.0343197858587125	0.8979189009653964	1.266551195794493	21.138740847818635	64.7280805053006
108	975.0	891.6666666666666		(139.59430604982205, 114.64015072221059, 84.63910404019259)	#8b7254	139.59430604982205	114.64015072221059	84.63910404019259	32.755093878204036	100.38788048743179	139.59430604982205	73.90980974993109	8.958514215745394	20.25583126153714	120.8674774963366	118.73737646430814	84.93911450701277	6.364745431534651	1.0505739642397094	0.8913594083423155	1.34210059929179	22.148446380041594	66.14170743817667
109	983.3333333333334	900.0		(139.46870420766172, 114.80845719070547, 85.45656269625287)	#8b7255	139.46870420766172	114.80845719070547	85.45656269625287	32.6058849063624	98.75402631476253	139.46870420766172	73.94089381452817	8.992989712797716	19.88189929188251	121.02159933012352	118.86057046682019	85.7500816411974	6.077540651350554	1.0510158015151527	0.894789671208992	1.3173248044064534	21.821177406983427	65.66178757013611
110	991.6666666666666	908.3333333333333		(139.00837345614403, 114.6780406112623, 84.80699183588025)	#8b7254	139.00837345614403	114.6780406112623	84.80699183588025	33.066738761007265	99.42819967984003	139.00837345614403	73.89185356390482	8.771348080839958	20.136829278729664	120.62569395017795	118.66625036633872	85.10570232363408	6.293773809366845	1.0503187301699686	0.872736644427089	1.3342158262414687	21.964253699043795	66.46266792014768
111	1000.0	916.6666666666666		(134.9602260833159, 111.47875235503454, 81.76512455516014)	#866f51	134.9602260833159	111.47875235503454	81.76512455516014	33.51469621782436	100.50924841594218	134.9602260833159	73.0384274884317	8.486383096501072	20.29239009946846	117.04194892191751	115.31841289721582	82.06226083315889	6.058165770001498	1.0381879018221636	0.8443830342500633	1.3445228962424072	21.99544939321733	67.30506470367283
112	1008.3333333333334	925.0		(139.82687879422232, 114.0008373456144, 84.08101318819342)	#8b7254	139.82687879422232	114.0008373456144	84.08101318819342	32.20309577991573	101.66282657612139	139.82687879422232	73.78744070035407	9.271697776221666	20.34107875935156	120.67163282394809	118.25322416998117	84.38021142976763	6.321069512393509	1.0488345775744028	0.9225207266642781	1.347748884786847	22.354504350303475	65.49595554902433
113	1016.6666666666666	933.3333333333333		(139.15909566673645, 114.15428092945363, 83.32635545321331)	#8b7253	139.15909566673645	114.15428092945363	83.32635545321331	33.12886885903575	102.3098683290135	139.15909566673645	73.78705042201517	8.801478103471428	20.73761827430487	120.24105505547415	118.25168214569814	83.6346347079757	6.725053051887687	1.0488290300528622	0.8757345387764582	1.3740225989479773	22.52808976581615	67.00261878589305
114	1025.0	941.6666666666666		(133.87063010257484, 109.71153443583839, 80.12225245970274)	#856d50	133.87063010257484	109.71153443583839	80.12225245970274	33.030893143685056	102.38120406567631	133.87063010257484	72.61277098912458	8.739155904671447	20.45420918850671	115.63163491731211	113.67243552857443	80.4181452794641	5.964701826584693	1.032137505570374	0.8695335687371066	1.3552446234117816	22.242920659242262	66.86517879926555
115	1033.3333333333333	949.9999999999999		(138.9348963784802, 113.30542181285325, 82.15783964831485)	#8a7152	138.9348963784802	113.30542181285325	82.15783964831485	32.91567117954164	104.20815679562205	138.9348963784802	73.59893253789329	8.945480068933309	21.038866746982965	119.63434791710279	117.50997112832322	82.46931546996024	6.864558112759201	1.0461550717253414	0.8900625292939742	1.393982567536614	22.861660649676974	66.96537021313489
116	1041.6666666666667	958.3333333333334		(133.69688088758636, 108.96231944735189, 79.16746912288046)	#856c4f	133.69688088758636	108.96231944735189	79.16746912288046	32.783977703301886	104.00392221334964	133.69688088758636	72.4436613946473	8.894705301146	20.6872829411312	115.12328448817249	113.02287552648106	79.46541762612517	6.083704032723634	1.0297337361971055	0.8850105121978729	1.370687505959411	22.518424853453954	66.73422677982457
117	1050.0	966.6666666666666		(134.6780406112623, 110.0690810131882, 79.73351475821646)	#866e4f	134.6780406112623	110.0690810131882	79.73351475821646	33.12675734369642	104.03220917779709	134.6780406112623	72.72416454931019	8.741265515068209	20.85572511258562	116.06035796525015	114.10166152396903	80.03687042076618	6.368279744385591	1.0337208836701273	0.8697434719676875	1.381848061966029	22.613513499159197	67.25996746646477
118	1058.3333333333333	974.9999999999999		(135.8153652920243, 110.65626962528783, 78.90496127276533)	#876e4e	135.8153652920243	110.65626962528783	78.90496127276533	33.475047910513084	106.85207077790966	135.8153652920243	72.89735731721387	8.638119635685449	21.603970091939438	116.63396483148419	114.77115837764286	79.22247435629056	7.132440286423917	1.0361826923714328	0.8594806038396254	1.4314248984948115	23.266899977732923	68.20652071894398
119	1066.6666666666667	983.3333333333334		(134.07619845091062, 109.14883818296002, 78.23801549089387)	#866d4e	134.07619845091062	109.14883818296002	78.23801549089387	33.21471550841834	106.19883931164343	134.07619845091062	72.49808553044964	8.725391520306935	21.290781749836007	115.1810801758426	113.23165108436257	78.54712371781454	6.691716078312819	1.030507335537892	0.868164032092092	1.4106738240905552	23.009342552576207	67.71519276716471
120	1075.0	991.6666666666666		(136.76826460121416, 111.44337450282605, 79.27946409880678)	#886f4f	136.76826460121416	111.44337450282605	79.27946409880678	33.56887963178746	107.18600671623744	136.76826460121416	73.10652820604736	8.614509082162048	21.755183122901723	117.41978857023236	115.58321793594305	79.60110320284699	7.351167527443565	1.0391559037844893	0.857131387383367	1.4414438948447945	23.398670035658874	68.39767148868859
121	1083.3333333333333	999.9999999999999		(137.37596818086666, 111.09880678249948, 78.213313795269)	#896f4e	137.37596818086666	111.09880678249948	78.213313795269	33.35093057816149	109.81889385823892	137.37596818086666	73.05929280425012	8.793280613098142	22.261141325338272	117.39751727025332	115.39950324471427	78.54216872514131	7.765189211716938	1.0384844870471648	0.8749189001568106	1.474967416932782	23.934915856283496	68.44569111337017
122	1091.6666666666667	1008.3333333333334		(139.33786895541135, 113.62612518316935, 79.45446933221687)	#8b714f	139.33786895541135	113.62612518316935	79.45446933221687	34.23819228631454	109.59164955221996	139.33786895541135	73.67590645809823	8.345093227654477	22.629225171503762	119.39054846137745	117.8130877768474	79.7961858907264	8.411760248507456	1.047249199781771	0.8303248934839849	1.499355729816607	24.118922298495512	69.75728500559799
123	1100.0	1016.6666666666666		(138.9987439815784, 113.0682436675738, 78.51475821645384)	#8a714e	138.9987439815784	113.0682436675738	78.51475821645384	34.27699251034846	110.96083265436441	138.9987439815784	73.5429543641257	8.336232845125856	22.918022791729875	118.86349173121206	117.28986075779778	78.86029307096504	8.623126169765536	1.0453593828698986	0.8294432980387807	1.518490736135281	24.387056950981297	70.01158024312957
124	1108.3333333333333	1025.0		(136.44211848440443, 110.51329286162864, 76.95813271927989)	#886e4c	136.44211848440443	110.51329286162864	76.95813271927989	33.84624588692792	111.17107047733603	136.44211848440443	72.89066134613606	8.525187971638093	22.669762631133494	116.50738538831902	114.74522577977811	77.29368432070338	8.13540276784368	1.0360875140330843	0.8482440640715196	1.502041640266806	24.21976398943019	69.39073407562238
125	1116.6666666666667	1033.3333333333335		(139.93552438769103, 113.25664643081431, 77.87000209336404)	#8b714d	139.93552438769103	113.25664643081431	77.87000209336404	34.20898724058726	113.10000269270816	139.93552438769103	73.6222777181566	8.423409177073848	23.409399627091787	119.25196776219384	117.6018474335357	78.22386853673854	9.083582457684466	1.046486906412213	0.8381172189362931	1.5510481333954753	24.87878238711246	70.20973624569656
126	1125.0	1041.6666666666667		(139.68913544065313, 113.20180029307096, 76.99267322587399)	#8b714c	139.68913544065313	113.20180029307096	76.99267322587399	34.65183755646892	114.45126218539026	139.68913544065313	73.5975066393476	8.184313550303578	23.854071539848086	118.93876910194683	117.50436097341426	77.35476449654595	9.527824248555492	1.046134803618945	0.8143275445234752	1.580510979570131	25.21903482129864	71.06294498682482
127	1133.3333333333333	1050.0		(139.80301444421184, 112.65899099853465, 76.80950387272347)	#8b704c	139.80301444421184	112.65899099853465	76.80950387272347	34.145885949754096	114.89984861620839	139.80301444421184	73.48992239257187	8.483168736683865	23.773792916972724	118.78966506175423	117.08158877956876	77.16799874398157	9.363029104943166	1.0446055721271128	0.8440632100252127	1.5751919192718786	25.24197657621433	70.362147388648
128	1141.6666666666667	1058.3333333333335		(136.02323634079966, 109.75654176261251, 74.64077873142139)	#886d4a	136.02323634079966	109.75654176261251	74.64077873142139	34.324884729762914	115.07244726316324	136.02323634079966	72.70602140986045	8.306166387785808	23.660793378359312	115.60406949968598	114.03167814109273	74.99193636173331	9.055268659837862	1.0334629921940166	0.8264517283453966	1.567704853126105	25.076394145789674	70.656279437443
129	1150.0	1066.6666666666667		(135.8633033284488, 109.67008582792548, 74.3192380154909)	#876d4a	135.8633033284488	109.67008582792548	74.3192380154909	34.46393828487463	115.51122540326246	135.8633033284488	72.67957555254957	8.229160179071272	23.798877930453788	115.43459284069499	113.92972001674691	74.67274649361524	9.194235399010838	1.0330870836475488	0.8187897202282657	1.5768539893785796	25.18145484282933	70.92567211306772
130	1158.3333333333333	1075.0		(139.97508896797154, 112.23759681808667, 74.1821226711325)	#8b704a	139.97508896797154	112.23759681808667	74.1821226711325	34.70475002624939	119.8585157501335	139.97508896797154	73.40325996251555	8.223179543118631	25.110071331215345	118.21787314213941	116.74177111366969	74.56267741260204	10.63009731430914	1.0433737289793228	0.8181946554668694	1.6637303770334788	26.422270229052756	71.86713861603992
131	1166.6666666666667	1083.3333333333335		(140.47749633661294, 112.29307096504083, 73.65522294326983)	#8c7049	140.47749633661294	112.29307096504083	73.65522294326983	34.693086056201246	121.29828733900496	140.47749633661294	73.43601928291103	8.257236622653263	25.467836289899903	118.37586979275697	116.87014839857652	74.04160142348753	10.971437489421696	1.0438393787923872	0.821583286386325	1.6874349863016205	26.772983433521723	72.03615743665036
132	1175.0	1091.6666666666667		(140.16788779568768, 111.97781034121834, 73.46116809713209)	#8c6f49	140.16788779568768	111.97781034121834	73.46116809713209	34.64416396261823	121.35599523284678	140.16788779568768	73.35611296599882	8.281795726379492	25.44333313635512	118.08761984509107	116.55717644128114	73.84633451957295	10.922024122801144	1.0427035688584922	0.824026882237114	1.6858114687756112	26.757267079076367	71.96994991913628
133	1183.3333333333333	1100.0		(140.2930709650408, 112.16328239480846, 72.22775800711744)	#8c7048	140.2930709650408	112.16328239480846	72.22775800711744	35.20341506021873	123.71712077352352	140.2930709650408	73.39690966868105	7.963913394011202	26.22544742959727	117.95977391668411	116.71689645384131	72.62711325099436	11.72882905025376	1.0432834641905164	0.7923980428025271	1.7376324011343907	27.407991707344795	73.10797428853297
134	1191.6666666666667	1108.3333333333335		(139.48942851161817, 110.77454469332217, 70.5704416998116)	#8b6e46	139.48942851161817	110.77454469332217	70.5704416998116	35.001184596599295	125.99049135502692	139.48942851161817	73.0668410970054	8.097916409084139	26.63518530472313	116.80401716558511	115.428848067825	70.9724827297467	12.017234937350567	1.03859178051565	0.8057311519939558	1.7647806055530935	27.83898967968222	73.08911334954313
135	1200.0	1116.6666666666667		(137.3179819970693, 108.97362361314633, 68.88926104249529)	#896c44	137.3179819970693	108.97362361314633	68.88926104249529	35.146963448807526	127.0723876774477	137.3179819970693	72.58448849568595	7.9736488014857665	26.81450433222863	114.84548670713838	113.56362794222315	69.29010466820179	12.111972524989975	1.0317354905827703	0.7933667019838954	1.7766618347740604	27.974930165999403	73.43945547690662
136	1208.3333333333333	1125.0		(135.4291396273812, 107.23927150931547, 66.96839020305632)	#876b42	135.4291396273812	107.23927150931547	66.96839020305632	35.29398814201451	128.90498419494702	135.4291396273812	72.12351320007734	7.859232649686687	27.193055912657236	112.99813062591585	111.79995300188402	67.3710990161189	12.424180806522928	1.0251830634372714	0.781982457798271	1.8017437134882066	28.30600338639851	73.87985149593032
137	1216.6666666666667	1133.3333333333335		(136.84885911660038, 103.47979903705254, 65.4986393133766)	#886741	136.84885911660038	103.47979903705254	65.4986393133766	31.93920901302664	132.95182851557303	136.84885911660038	71.37664515916475	10.203058301022361	26.833501352162227	112.2344065312958	108.98138187146746	65.87845091061335	11.786497951140692	1.014566879724172	1.0151897727077197	1.7779205296905238	28.707824604287826	69.18140346263608
138	1225.0	1141.6666666666667		(131.51413020724303, 92.54029725769311, 59.11764705882353)	#835c3b	131.51413020724303	92.54029725769311	59.11764705882353	27.69967441403201	140.3735338077782	131.51413020724303	68.6466606058246	13.417092507720497	26.291308235817112	104.95294536319865	99.08221370316097	59.451873560812224	11.81747091164866	0.9757621431916388	1.33498159977645	1.7419961730456097	29.516965631844243	62.96367633872254
139	1233.3333333333333	1150.0		(119.41155536947875, 78.02846975088968, 49.93887377014863)	#774e31	119.41155536947875	78.02846975088968	49.93887377014863	24.25954663107051	148.35694713978424	119.41155536947875	64.44676051182834	16.17083670548447	25.595005189673703	92.68826250785013	85.0534420075361	50.21976972995604	13.514051218876125	0.9160636308278658	1.6089752263681052	1.6958608787961822	30.275406692807078	57.7154428312843
140	1241.6666666666667	1158.3333333333335		(112.69436885074315, 66.79736236131463, 42.8586979275696)	#70422a	112.69436885074315	66.79736236131463	42.8586979275696	20.567137782707086	158.0211705963321	112.69436885074315	61.028394002787266	19.885744387706573	25.322565444294366	84.4991626543856	74.66528759681809	43.098084571907044	16.97975963076628	0.8674740475671554	1.9786032510523637	1.67780970425669	32.1974401239256	51.85754548983857
141	1250.0	1166.6666666666667		(97.62068243667574, 53.31400460540088, 35.979903705254344)	#613523	97.62068243667574	53.31400460540088	35.979903705254344	16.872694917441542	161.0150450106576	97.62068243667574	55.99764862857376	22.6001220990264	22.763512740639726	71.55745656269626	60.97069588863304	36.153244714255806	20.551905361020893	0.7959656763678506	2.248679968297188	1.5082532874970485	32.077141879914564	45.20636692203547
142	1258.3333333333333	1175.0		(84.08310655222944, 46.17437722419929, 31.034749842997698)	#542e1f	84.08310655222944	46.17437722419929	31.034749842997698	17.123577415434156	160.88048498126548	84.08310655222944	52.59234261535981	21.26624053097187	21.765214274235255	61.721729118693744	52.72215081431861	31.186146116809713	22.03901598188156	0.7475617385163554	2.115960651604015	1.4421085337846875	30.429879045512568	45.66434677785038
143	1266.6666666666667	1183.3333333333335		(75.352731840067, 43.41637010676157, 30.31379526899728)	#4b2b1e	75.352731840067	43.41637010676157	30.31379526899728	17.45499672323159	152.41556006222913	75.352731840067	50.90619277362171	19.23170805027896	19.628811992351825	56.44467238852837	48.9288676721792	30.44482101737492	21.97741032763925	0.7235943500258364	1.9135275667676628	1.3005558744135255	27.479971884306202	45.58546792439406
144	1275.0	1191.6666666666667		(67.05589281976135, 40.65166422440863, 30.508478124345825)	#43281e	67.05589281976135	40.65166422440863	30.508478124345825	16.652098953530338	138.98242727721134	67.05589281976135	49.16942541604915	17.57711982791771	16.46166931093963	51.5610990161189	45.216598490684525	30.60990998534645	22.521555592724795	0.6989074705171413	1.7488983946286112	1.0907089401710772	24.08197869668748	43.12308998178184
145	1283.3333333333333	1200.0		(63.09901611890308, 39.611471634917315, 30.8218547205359)	#3f271e	63.09901611890308	39.611471634917315	30.8218547205359	16.339014709315904	130.44064175380862	63.09901611890308	48.420041921353345	16.502882902690917	14.857516546486838	49.36244504919405	43.6746287544484	30.909750889679714	22.862492755456284	0.6882555314657204	1.64201335018601	0.9844217995087347	22.20565112823892	41.99665214003791
146	1291.6666666666667	1208.3333333333335		(58.845719070546366, 38.888423696880885, 31.0368432070337)	#3a261f	58.845719070546366	38.888423696880885	31.0368432070337	16.94044849935638	120.50601908176986	58.845719070546366	47.755445624717915	14.796932697097919	13.498802796949416	47.09718233200753	42.33680395855139	31.115359011932174	23.144478365448176	0.6788087805088764	1.4722737338502776	0.8943968326744786	20.029151110153794	42.373270287497974
147	1300.0	1216.6666666666667		(56.55222943269835, 38.29014025539041, 31.486916474774965)	#38261f	56.55222943269835	38.29014025539041	31.486916474774965	16.2851917118351	113.02215435868962	56.55222943269835	47.30698055804806	14.20896997745935	12.273622755934511	45.87791919614821	41.449663908310654	31.55494871258112	23.58614072291323	0.6724341771306718	1.4137722804526547	0.8132194746062981	18.77595918655914	40.82025617886801
148	1308.3333333333333	1225.0		(53.70923173539879, 37.68620473100272, 32.44253715721164)	#352520	53.70923173539879	37.68620473100272	32.44253715721164	14.79402702995343	100.96973913450184	53.70923173539879	46.80220634442019	13.457378304924216	10.45073454623453	44.48875444839858	40.46605963366129	32.49497383294955	24.243347990007287	0.6652591803548547	1.3389899792348419	0.6924394716979095	17.038746532468426	37.832208375525575
149	1316.6666666666667	1233.3333333333335		(51.66820180029307, 37.003977391668414, 32.954574000418674)	#332520	51.66820180029307	37.003977391668414	32.954574000418674	12.983276469601217	92.35806400641765	51.66820180029307	46.32786798956999	13.120520199009167	9.133603565701465	43.37956667364455	39.55606002721373	32.995068034331176	24.941668932461333	0.6585168070821865	1.30547307735216	0.6051696748924901	15.986580759749787	34.842980857045816
150	1325.0	1241.6666666666667		(50.22273393343102, 37.213732468076195, 33.38287628218547)	#322521	50.22273393343102	37.213732468076195	33.38287628218547	13.64924668092088	85.5023883558275	50.22273393343102	46.28537613296313	12.091165677888704	8.638862311432227	42.82197194892192	39.47521345614402	33.42118484404438	25.000210023308288	0.6579128163752098	1.2030537682096023	0.5723893596698835	14.860223063131924	35.5449422841738
151	1333.3333333333333	1250.0		(49.103830856185894, 36.661921708185055, 33.394599120787106)	#312421	49.103830856185894	36.661921708185055	33.394599120787106	12.479245232733232	81.57925812873825	49.103830856185894	45.94365021345703	11.989456936342124	8.043684465608457	42.10499267322588	38.82903473100273	33.427272346661084	25.47954632288656	0.6530554320150869	1.1929338932498843	0.532954367679105	14.437726185610845	33.85752125643671
152	1341.6666666666667	1258.3333333333335		(47.445049194054846, 36.986602470169565, 33.69227548670714)	#2f2421	47.445049194054846	36.986602470169565	33.69227548670714	14.372345769213215	73.9161905182113	47.445049194054846	45.92949161082796	10.601559267604255	7.726728330693855	41.45237596818087	38.802415091061334	33.72521875654176	25.514924063305592	0.652854177819704	1.0548400514528233	0.5119536487688006	13.118513238963962	36.08566667522212
153	1350.0	1266.6666666666667		(46.538413230060705, 37.045844672388526, 33.88507431442328)	#2e2521	46.538413230060705	37.045844672388526	33.88507431442328	14.987840185292407	69.33200338260298	46.538413230060705	45.87077175831639	9.987523517286379	7.438403390762316	41.06504919405484	38.6921455411346	33.91668201800293	25.64983043103064	0.6520195180033498	0.9937443686282768	0.49284996106146517	12.453130972251628	36.67761867507713
154	1358.3333333333333	1275.0		(45.7153024911032, 36.94159514339544, 34.029097760100484)	#2d2422	45.7153024911032	36.94159514339544	34.029097760100484	14.95351545006718	65.18566090611861	45.7153024911032	45.74856159064704	9.597582359352819	7.089845184096988	40.65821226711325	38.46331828553486	34.058222733933434	25.876067613724175	0.6502823897283186	0.9549457786552792	0.46975536810136814	11.932287788979263	36.45371122538259
155	1366.6666666666667	1283.3333333333335		(44.36487335147582, 36.96713418463471, 34.162863722001255)	#2c2422	44.36487335147582	36.96713418463471	34.162863722001255	16.492459218221	58.63901458493567	44.36487335147582	45.63231849001941	8.673693816730555	6.760547556823027	40.031172283860165	38.246502689972786	34.19090642662759	26.122281901294297	0.6486300789531309	0.863020184199156	0.4479369328466794	10.99717998827225	37.9339629172995
156	1375.0	1291.6666666666667		(44.24010885492987, 36.55348545111995, 34.804479799037054)	#2c2422	44.24010885492987	36.55348545111995	34.804479799037054	11.121710964192193	54.3869685570303	44.24010885492987	45.44303299244016	9.350068959705638	5.825749677525138	39.970129788570226	37.895195264810546	34.82196985555788	26.585976796385367	0.6459395238531009	0.9303185478273657	0.38599956884401426	11.01649439960077	31.925805165715406
157	1383.3333333333333	1300.0		(43.77559137534017, 36.60937827088131, 34.795687670085826)	#2b2422	43.77559137534017	36.60937827088131	34.795687670085826	12.118329953143602	52.30941200099466	43.77559137534017	45.42308781165982	8.950310590291888	5.799167729751575	39.758084571907055	37.85830347289093	34.813824576093786	26.62745351494216	0.645656017675629	0.8905431592909219	0.38423831562381267	10.66482095585684	32.94038113441322
158	1391.6666666666667	1308.3333333333335		(43.22294326983462, 36.74670295164329, 34.438141092736025)	#2b2422	43.22294326983462	36.74670295164329	34.438141092736025	15.76742523531517	51.82720994207559	43.22294326983462	45.42847370918312	8.237538997478477	6.147551201577239	39.4583483357756	37.868263188193424	34.4612267113251	26.541948600870057	0.6457325742752359	0.8196234007290933	0.40732133109148283	10.278591076163721	36.73342547361798
159	1400.0	1316.6666666666667		(43.04856604563533, 36.49340590328658, 34.3935524387691)	#2b2422	43.04856604563533	36.49340590328658	34.3935524387691	14.557020195912447	51.26833882018838	43.04856604563533	45.29999376356396	8.392013884030657	5.971095750793376	39.28546368013397	37.63115115135022	34.41455097341428	26.712311431017188	0.6439063256858928	0.8349934319825896	0.39562983528528434	10.299508798719774	35.43265724070694
160	1408.3333333333333	1325.0		(42.55892819761357, 37.11576303119112, 34.3221687251413)	#2a2522	42.55892819761357	37.11576303119112	34.3221687251413	20.349708999415427	49.35212784795184	42.55892819761357	45.5262322489207	7.275052607485288	6.4234468801102285	39.22419510152815	38.04934406321959	34.3501046682018	26.441785629595927	0.6471221405179022	0.7238573754194514	0.42560148709792855	9.705001816758012	41.44262498460928
161	1416.6666666666667	1333.3333333333335		(42.51475821645384, 36.970902239899516, 34.488591166003765)	#2a2422	42.51475821645384	36.970902239899516	34.488591166003765	18.556636498787196	48.14028548497488	42.51475821645384	45.459467475449436	7.4857824324298665	6.150653957541907	39.19092945363199	37.92561146535483	34.51341427674272	26.573790658198444	0.6461731280258582	0.744824692940982	0.4075269119232872	9.688523248209789	39.40805626287186
162	1425.0	1341.6666666666667		(42.3223780615449, 36.938664433745025, 34.04668201800293)	#2a2422	42.3223780615449	36.938664433745025	34.04668201800293	20.967293147496992	49.862568876314455	42.3223780615449	45.424372215718925	7.190001618547603	6.51399826098511	38.99828762821855	37.86067846137743	34.07560184216036	26.517039575920233	0.6456742745412417	0.715394923125166	0.4316011945880696	9.70197385168782	42.17595086960328
163	1433.3333333333333	1350.0		(42.50680343311702, 36.81578396483148, 34.50889679715303)	#2a2422	42.50680343311702	36.81578396483148	34.50889679715303	17.306182275035297	47.979759178547674	42.50680343311702	45.39067477001513	7.6712266404712075	6.014165299807295	39.1430060707557	37.798401469541545	34.53196566882981	26.667183960279427	0.6451952899620963	0.7632761275851012	0.39848351563029033	9.7477126764632	38.096092738075896
164	1441.6666666666667	1358.3333333333335		(42.486707138371365, 36.95855139208708, 34.24052752773707)	#2a2422	42.486707138371365	36.95855139208708	34.24052752773707	19.77660438667748	49.49255761015773	42.486707138371365	45.44994003219993	7.371099581360063	6.371655462894732	39.12374293489638	37.90797652082897	34.26770776638057	26.520531829898562	0.6460377023786057	0.7334139125576766	0.42216991763106215	9.743259330232506	40.84047787494871
165	1450.0	1366.6666666666667		(42.86790872932803, 36.80301444421185, 34.4990579861838)	#2a2422	42.86790872932803	36.80301444421185	34.4990579861838	16.518084946720673	49.78215646059183	42.86790872932803	45.4195854282195	7.9425739299667235	6.073521736363885	39.31402135231317	37.851827728700016	34.52209755076408	26.597077069521646	0.6456062338530535	0.790274796515593	0.40241632431366897	9.998607248765781	37.404394941881854
166	1458.3333333333333	1375.0		(42.371153443583836, 36.87816621310446, 34.16537575884446)	#2a2422	42.371153443583836	36.87816621310446	34.16537575884446	19.835710094645272	49.38438393929062	42.371153443583836	45.40313590347137	7.348661217405795	6.36385576896531	39.027171865187356	37.821423200753614	34.19250366338706	26.569318145474647	0.6453724158729643	0.7311813272944536	0.42165312946464184	9.721187269896465	40.892184885008994
167	1466.6666666666667	1383.3333333333335		(42.98199706929035, 36.59367804061126, 34.238015490893865)	#2a2422	42.98199706929035	36.59367804061126	34.238015490893865	16.164232702896797	51.875563131620616	42.98199706929035	45.33690950313687	8.157368894657512	6.182718669950749	39.25282185472054	37.699178166213095	34.26157211639104	26.621735137150594	0.6444310559618491	0.8116465896534755	0.40965143938327553	10.235657156982324	37.159598189355705
168	1475.0	1391.6666666666667		(42.605819552020094, 36.987230479380365, 34.06573163073058)	#2a2422	42.605819552020094	36.987230479380365	34.06573163073058	20.525541719776466	51.11326205730907	42.605819552020094	45.47290690805124	7.3469950856904775	6.578874348340946	39.15603935524388	37.95049665480427	34.094946619217076	26.433949438228076	0.6463641597445623	0.7310155495612024	0.4358997214959881	9.862044639952638	41.84288826434286
169	1483.3333333333333	1400.0		(42.52585304584467, 36.99183588025958, 34.080803851789824)	#2a2422	42.52585304584467	36.99183588025958	34.080803851789824	20.68216746814737	50.63949080956554	42.52585304584467	45.46737201601679	7.290290331877891	6.5547868491195205	39.121297885702326	37.94024662759054	34.10991417207452	26.452781614176796	0.6462854852968002	0.7253735072993565	0.4343037441834252	9.803752534640113	41.95908740881121
170	1491.6666666666667	1408.3333333333335		(42.27150931546996, 36.76093782708813, 33.93175633242621)	#2a2421	42.27150931546996	36.76093782708813	33.93175633242621	20.354426566931863	50.30899168527864	42.27150931546996	45.34064667710548	7.311242648329552	6.4821182875575145	38.89528155746284	37.7060694640988	33.96004814737283	26.59330035537869	0.6444841771603008	0.7274582329520688	0.42948890746984963	9.770983909343034	41.56006725623122
171	1500.0	1416.6666666666667		(42.26815993301235, 36.81494661921708, 34.295792338287626)	#2a2422	42.26815993301235	36.81494661921708	34.295792338287626	18.959142947169433	48.09657529158309	42.26815993301235	45.366206080218184	7.4056199792205675	6.17570932370195	38.98319028679087	37.75322316935315	34.32098388109692	26.660610984996463	0.6448474854077793	0.7368486429908325	0.4091870176728213	9.642748204090472	39.825469988690735
172	1508.3333333333333	1425.0		(42.786895541134605, 36.604982206405694, 34.64957086037262)	#2a2422	42.786895541134605	36.604982206405694	34.64957086037262	14.418090142004518	48.496572778911215	42.786895541134605	45.32553526165625	8.183748904805332	5.769854681068165	39.24303747121625	37.67820938664434	34.66912497383295	26.771522266425638	0.6442693794265834	0.8142713631004045	0.3822961065040232	10.013239694401943	35.18529434330983
173	1516.6666666666667	1433.3333333333335		(42.54846137743353, 36.77726606656898, 34.99644128113879)	#2a2422	42.54846137743353	36.77726606656898	34.99644128113879	14.14846435303248	45.26051147824886	42.54846137743353	45.38052905381861	7.960477464350912	5.53405923955661	39.24898681180657	37.77966433326356	35.0142495289931	26.819775733859274	0.6450510760164686	0.7920561726937854	0.36667289167384026	9.69510253310199	34.806712746931275
174	1525.0	1441.6666666666667		(42.25769311283232, 36.9286162863722, 34.830437513083524)	#2a2422	42.25769311283232	36.9286162863722	34.830437513083524	16.9498308906426	44.819062244569395	42.25769311283232	45.418271957061705	7.499447210383536	5.754844551089877	39.12022817667993	37.849399371990785	34.85141930081641	26.746669995945133	0.6455875638198626	0.7461843188899484	0.3813015729211156	9.45303889067099	37.50152101331197
175	1533.3333333333333	1450.0		(41.694996859953946, 36.79631567929663, 34.57755913753402)	#292422	41.694996859953946	36.79631567929663	34.57755913753402	18.704117647058855	43.52912233842261	41.694996859953946	45.30460815318668	7.134673378341283	5.800499004976611	38.7529181494662	37.63964990579862	34.59974670295164	26.87394504821535	0.6439719158641775	0.7098898420071109	0.38432652258280015	9.195072208653201	39.111156970120796
176	1541.6666666666667	1458.3333333333335		(41.779359430604984, 36.854301863093994, 34.344986393133766)	#292422	41.779359430604984	36.854301863093994	34.344986393133766	20.251731711437756	45.3756388415673	41.779359430604984	45.33692962986183	7.025229228288465	6.077749807359467	38.765716977182336	37.69921527737073	34.37007954783336	26.76126679740372	0.6444313420485444	0.6990003049155531	0.4026964656983276	9.289396559026672	40.86412751922281
177	1550.0	1466.6666666666667		(41.71027841741679, 36.92422022189659, 34.35126648524179)	#292422	41.71027841741679	36.92422022189659	34.35126648524179	20.977982590885816	44.99006273525719	41.71027841741679	45.36113167658277	6.895425476422135	6.112791839549492	38.75479799037053	37.74385844253716	34.37699602260833	26.741854749582263	0.6447753564662836	0.6860850164338059	0.40501826290306325	9.214831337281996	41.55697510841541
178	1558.3333333333333	1475.0		(41.53234247435629, 37.119321750052336, 34.637220012560185)	#292522	41.53234247435629	37.119321750052336	34.637220012560185	21.598761309126246	42.33462701612903	41.53234247435629	45.43152652012627	6.66313518373951	5.959407231710379	38.785281557462845	37.87390928616286	34.66204102993511	26.756518440492936	0.6457759677531175	0.6629724630725208	0.3948553833132286	8.939345894982994	41.80896744533995
179	1566.6666666666667	1483.3333333333335		(41.60267950596609, 36.87439815783965, 35.238015490893865)	#292423	41.60267950596609	36.87439815783965	35.238015490893865	15.426259702670729	39.011653651074795	41.60267950596609	45.333974885727045	7.267091895505729	5.225040512148538	38.86397948503245	37.693767360267955	35.25437931756333	27.037190029276527	0.6443893425187188	0.7230652959128283	0.3461980854863361	8.950512441828037	35.71614252685277
180	1575.0	1491.6666666666667		(41.44651454888005, 36.98241574209755, 34.588235294117645)	#292422	41.44651454888005	36.98241574209755	34.588235294117645	20.945607716256646	42.195615940199026	41.44651454888005	45.36282169424213	6.73911468165117	5.888905513451825	38.690988067824996	37.746977169771824	34.61217709859745	26.835128576417368	0.6447993788329767	0.67053231492671	0.3901841162047997	8.94957400320315	41.14824883993691
181	1583.3333333333333	1500.0		(40.98995185262717, 36.98618379736236, 34.461586769939295)	#282422	40.98995185262717	36.98618379736236	34.461586769939295	23.202719168857776	40.613199597567	40.98995185262717	45.31993835462435	6.343486786959341	5.935717985972133	38.4431107389575	37.667894163701064	34.48683274021352	26.910709278231568	0.6441898234809263	0.63116790274367	0.39328579327806473	8.68749518706749	43.098016181891154
182	1591.6666666666667	1508.3333333333335		(41.454469332216874, 36.72346661084362, 34.11115763031191)	#292422	41.454469332216874	36.72346661084362	34.11115763031191	21.34439408192935	45.17111216595636	41.454469332216874	45.24662145532816	6.837946609801026	6.14760024045683	38.51919614821017	37.532943317981996	34.137280720117225	26.84409332709023	0.6431476773057438	0.6803659510497795	0.4073245802847071	9.195134721957816	41.956868006978596
183	1600.0	1516.6666666666667		(41.52815574628428, 36.7504710069081, 34.56478961691438)	#292422	41.52815574628428	36.7504710069081	34.56478961691438	18.832972582972573	42.75793930839801	41.52815574628428	45.26826289857404	7.061171983869907	5.750444156260026	38.65440025120368	37.57274408205987	34.58664643081431	26.933208111940704	0.6434552946152676	0.702576557916632	0.38101001379120336	9.106467909132189	39.158520899107316
184	1608.3333333333333	1525.0		(40.93447770567302, 36.6763659200335, 34.20326564789617)	#282422	40.93447770567302	36.6763659200335	34.20326564789617	22.044472088322223	41.93186699668619	40.93447770567302	45.17620495330701	6.551973244209808	5.938178030246844	38.268220640569396	37.403634906845305	34.22799665061754	27.015838185829995	0.6421467581594686	0.6519120083739918	0.3934487896445305	8.842528581336193	42.186614826009965
185	1616.6666666666667	1533.3333333333335		(40.715930500314, 36.92422022189659, 34.7144651454888)	#282422	40.715930500314	36.92422022189659	34.7144651454888	22.092155289685746	37.586606683804604	40.715930500314	45.26772228277832	6.326847512841849	5.605403200687764	38.340207243039565	37.57174949340591	34.736562696252875	27.075546332027827	0.6434476101565799	0.6295123186618202	0.3713999636835577	8.452783239444493	41.54001108265259
186	1625.0	1541.6666666666667		(40.65689763449864, 36.6776219384551, 34.76491521875654)	#282422	40.65689763449864	36.6776219384551	34.76491521875654	19.477723299936038	36.954504731796234	40.65689763449864	45.1532260613647	6.596174292684054	5.362442051287708	38.244925685576725	37.361502285953534	34.784042285953525	27.231935531418067	0.6418201299935548	0.656309949758833	0.35530196701266265	8.50089995546852	39.109815675936126
187	1633.3333333333333	1550.0		(40.88905170609169, 37.05128741888215, 35.12183378689554)	#282523	40.88905170609169	37.05128741888215	35.12183378689554	20.073321234119796	35.96660983888557	40.88905170609169	45.34274899172409	6.48617786312311	5.3479238169453325	38.5459011932175	37.7099464726816	35.141128323215405	27.076143490236763	0.6445140600271412	0.6453654616426133	0.3543400252014391	8.40659220040555	39.50595010577722
188	1641.6666666666667	1558.3333333333335		(40.6426627590538, 37.10278417416789, 34.69939292442956)	#282522	40.6426627590538	37.10278417416789	34.69939292442956	24.263322884012524	37.28923512747874	40.6426627590538	45.3393554903405	6.056726462997986	5.741519144782781	38.356646430814315	37.703688438350426	34.72342683692694	27.000315050363557	0.6444658238834781	0.6026356588306121	0.3804186649051647	8.345596296100554	43.46962382853601
189	1650.0	1566.6666666666667		(40.61440234456772, 36.68494871258112, 34.51706091689345)	#282422	40.61440234456772	36.68494871258112	34.51706091689345	21.33278401483159	38.28252970131175	40.61440234456772	45.150932924516724	6.445542817538508	5.594289723397128	38.17680343311702	37.35729947456563	34.53873979485033	27.17166011955065	0.6417875347280945	0.6413223324676219	0.3706636125390702	8.534699744105176	40.95574264553259
190	1658.3333333333333	1575.0		(40.770985974460956, 36.6772032656479, 34.50240736864141)	#282422	40.770985974460956	36.6772032656479	34.50240736864141	20.81616296543665	39.20649712727775	40.770985974460956	45.16253236430571	6.563765725493997	5.628343450886053	38.248197613565	37.37856191124136	34.52415532761147	27.133567615503278	0.641952412292836	0.6530853434703282	0.3729199271519289	8.646459998190107	40.61265786201433
191	1666.6666666666667	1583.3333333333335		(40.58990998534645, 36.90307724513293, 34.880050240736864)	#282422	40.58990998534645	36.90307724513293	34.880050240736864	21.258249010118767	35.871334412938765	40.58990998534645	45.24721322003408	6.332498347818127	5.413139841215764	38.30501988695834	37.53403125811179	34.900280510780824	27.161692532707672	0.6431560888088325	0.6300745686956755	0.3586610754771182	8.330823384616718	40.52445067178675
192	1675.0	1591.6666666666667		(40.345405065940966, 37.113250994347915, 34.80908519991627)	#282522	40.345405065940966	37.113250994347915	34.80908519991627	24.97145233863951	34.99187983188915	40.345405065940966	45.31606251972041	5.873680609493503	5.597102479311644	38.23617333054218	37.66075201800293	34.83212685786059	27.09981751984147	0.6441347313185525	0.5844228570478676	0.37084997869456354	8.113425914264365	43.61877871882202
193	1683.3333333333333	1600.0		(40.2156164957086, 36.88235294117647, 34.495708603726186)	#282422	40.2156164957086	36.88235294117647	34.495708603726186	25.03513394817745	36.26890843787414	40.2156164957086	45.19976750184105	5.908160024265474	5.696956684586841	38.03832321540716	37.44687056311493	34.51957504710069	27.16732425667857	0.6424816825775501	0.5878535097220706	0.3774660680078725	8.207415569982263	43.957380217962296
194	1691.6666666666667	1608.3333333333335		(39.978857023236344, 36.630730584048564, 34.129788570232364)	#272422	39.978857023236344	36.630730584048564	34.129788570232364	25.654772556458212	37.307531194529254	39.978857023236344	45.06315755140245	5.86401105877532	5.814275414479086	37.77112413648734	37.19666350638476	34.154797990370525	27.260431066505955	0.6405398719075935	0.5834607505199852	0.3852393129398401	8.25787044539058	44.755989434940204
195	1700.0	1616.6666666666667		(39.745028260414486, 36.695834205568346, 34.48252041029935)	#272422	39.745028260414486	36.695834205568346	34.48252041029935	25.234893989418804	33.7637073242671	39.745028260414486	45.07150631196861	5.771385982946908	5.4902015541586024	37.747276533389154	37.21192255181076	34.50465354825204	27.379039262930757	0.6406585434413745	0.5742446873648959	0.3637669913878329	7.965626734252716	43.56971014909624
196	1708.3333333333333	1625.0		(40.06866234038099, 37.07829181494662, 34.76051915428093)	#282522	40.06866234038099	37.07829181494662	34.76051915428093	26.198682809480616	33.78142501880798	40.06866234038099	45.2737608078535	5.687731160174292	5.570591825810345	38.080018840276324	37.58285976344986	34.78369688088758	27.17741842672687	0.6435334433801785	0.5659211516160187	0.36909344925411186	7.961267426748245	44.40387682030842
197	1716.6666666666667	1633.3333333333335		(40.705463680133974, 36.71676784592841, 35.13355662549717)	#282423	40.705463680133974	36.71676784592841	35.13355662549717	17.048502836533093	34.90529699151454	40.705463680133974	45.17739502732228	6.749990478384538	5.054963372948773	38.35458656060288	37.405817812434584	35.14938873770148	27.302015910991386	0.6421636741924038	0.6716144412155166	0.33492920061567316	8.432972557771995	36.828971835236324
198	1725.0	1641.6666666666667		(39.955202009629474, 36.80657316307306, 34.12288046891354)	#272422	39.955202009629474	36.80657316307306	34.12288046891354	27.608484979002945	37.22273741787433	39.955202009629474	45.138904038565435	5.636116616372034	5.949805023961829	37.8126627590538	37.335258356709225	34.149717395855134	27.18030921807603	0.6416165528998096	0.5607855780021959	0.3942191650999419	8.19548597317489	46.55090225842131
199	1733.3333333333333	1650.0		(40.44169981159724, 36.65312957923383, 34.98283441490475)	#282422	40.44169981159724	36.65312957923383	34.98283441490475	18.35870690646928	34.42018220404785	40.44169981159724	45.12284036193102	6.56348749768293	5.103817479226147	38.17546996022608	37.30583761565836	34.99953736654804	27.3575820138321	0.6413882194688457	0.6530576601992986	0.33816615122343374	8.314344291253187	37.86890632693179
200	1741.6666666666667	1658.3333333333335		(40.13125392505757, 36.90286790872933, 34.75256437094411)	#282422	40.13125392505757	36.90286790872933	34.75256437094411	23.986923017046752	34.17699927493521	40.13125392505757	45.20220094186783	5.93640916193533	5.456448368984046	38.05471634917313	37.45133765543228	34.77406740632196	27.24491127865871	0.6425162721502241	0.5906642586959716	0.3615305899552836	8.063112459918836	42.58765733026623
201	1750.0	1666.6666666666667		(40.094410718023866, 36.84195101528156, 34.92442955830019)	#282422	40.094410718023866	36.84195101528156	34.92442955830019	22.253715026116534	32.88102187113313	40.094410718023866	45.17267227527035	6.057628846365071	5.243182257098389	38.05215197822901	37.39715555578815	34.94360477287	27.33028101993586	0.6420965437213324	0.6027254446907238	0.3474001120264973	8.011605795436116	40.87783475626995
202	1758.3333333333333	1675.0		(40.054218128532554, 36.70295164329077, 34.54301863093992)	#282422	40.054218128532554	36.70295164329077	34.54301863093992	23.515022600372227	35.08633890633904	40.054218128532554	45.104936721644755	6.0206003844377465	5.490057506598389	37.91308561858907	37.273065185262716	34.564617961063426	27.3103412227871	0.6411337322984214	0.5990411654541785	0.3637574471576114	8.147905277729318	42.36102232609765
203	1766.6666666666667	1683.3333333333335		(39.88193426836927, 36.64643081431861, 34.588444630521245)	#272422	39.88193426836927	36.64643081431861	34.588444630521245	23.326610511329978	33.84589745743142	39.88193426836927	45.06341909535075	5.979437757724471	5.37572759156788	37.82023027004396	37.1971414674482	34.60902449235922	27.395165395128835	0.6405435895637954	0.5949455427081126	0.3561822336056112	8.040654391108054	41.956670598625585
204	1775.0	1691.6666666666667		(39.85158048984719, 36.911660037680555, 34.73309608540925)	#272422	39.85158048984719	36.911660037680555	34.73309608540925	25.53760582389271	32.75186346659946	39.85158048984719	45.17900967109809	5.70942710965805	5.434869477094351	37.91650826878794	37.40877962528784	34.75488172493196	27.309113814114667	0.6421866251743931	0.5680798676965578	0.3601008266756	7.882598819777021	43.5887120009382
205	1783.3333333333333	1700.0		(40.16118903077245, 37.05631149256856, 34.562696252878375)	#282522	40.16118903077245	37.05631149256856	34.562696252878375	26.724498953036253	35.54714620797497	40.16118903077245	45.27181233914289	5.69367261055953	5.755614742213	38.07897843835043	37.579274540506596	34.58763240527528	27.113993435224334	0.6435057473205562	0.5665123174692551	0.3813526038541129	8.095987207068411	45.309974584705465
206	1791.6666666666667	1708.3333333333335		(39.64915218756542, 37.01632823948085, 34.505756751099014)	#272522	39.64915218756542	37.01632823948085	34.505756751099014	29.286935286935325	33.079290828071244	39.64915218756542	45.20450726111954	5.333493957321744	5.694249966398712	37.80429767636593	37.455571718651875	34.53086246598283	27.2574212899728	0.6425490547939255	0.5306750543343378	0.3772867276462998	7.801963885626445	46.87367681110612
207	1800.0	1716.6666666666667		(39.82394808457191, 36.694368850743146, 34.53987858488591)	#272422	39.82394808457191	36.694368850743146	34.53987858488591	24.463988590444504	33.834860359863136	39.82394808457191	45.07882822274917	5.857810373244177	5.448119414042774	37.79696462214779	37.225308256227756	34.56142348754449	27.37369986270934	0.6407626190554313	0.582843791138859	0.3609787342810422	7.999746715900252	42.92469111691025
208	1808.3333333333333	1725.0		(39.9263135859326, 36.529830437513084, 34.837973623613145)	#272422	39.9263135859326	36.529830437513084	34.837973623613145	19.949808697083146	32.49803384925132	39.9263135859326	45.0172987242598	6.262442506361488	5.060185277582896	37.85573581745866	37.11292162235713	34.85489219175214	27.510679457143862	0.639888022173578	0.6231041122240029	0.335275190925743	8.051314252278932	38.93894038336525
209	1816.6666666666667	1733.3333333333335		(39.80803851789826, 36.53987858488591, 34.63470797571698)	#272422	39.80803851789826	36.53987858488591	34.63470797571698	22.096062800954968	33.13901757965534	39.80803851789826	45.00911618860077	6.071107375303642	5.2390746650308735	37.76024283022818	37.097992884655646	34.653759681808666	27.48055500410858	0.6397717134054466	0.6040665391278898	0.34712795327357926	8.019117663947489	40.792619102622226
210	1825.0	1741.6666666666667		(39.93259367804061, 36.59765543227967, 34.64119740422859)	#272422	39.93259367804061	36.59765543227967	34.64119740422859	22.184594690825673	33.78959204856417	39.93259367804061	45.04694422945221	6.098492187196491	5.297563818684969	37.84048356709231	37.1670423047938	34.66076198450911	27.42076909064934	0.6403094113777614	0.6067912889177014	0.35100329796606233	8.078105555780805	40.97979497692525
211	1833.3333333333333	1750.0		(39.430186309399204, 36.862256646430815, 34.12434582373875)	#272422	39.430186309399204	36.862256646430815	34.12434582373875	30.96109839816934	34.31354123530722	39.430186309399204	45.1128779576058	5.17832477768243	5.902983505291393	37.57296001674691	37.28759916684111	34.151724931965674	27.298202200282347	0.6412466111675834	0.5152359419072831	0.39111688865144745	7.8524048397228	48.74151236484926
212	1841.6666666666667	1758.3333333333335		(39.611890307724515, 36.954574000418674, 34.43416370106762)	#272422	39.611890307724515	36.954574000418674	34.43416370106762	29.206759925608463	33.331413230739955	39.611890307724515	45.173158500308084	5.345820722887473	5.7091464138448895	37.75257693112833	37.398047305840485	34.459367804061124	27.2790900511657	0.6421034550551206	0.5319015499559143	0.3782737289096247	7.82126281210209	46.882369999149326
213	1850.0	1766.6666666666667		(39.793803642453426, 36.75905379945573, 34.76575256437094)	#272422	39.793803642453426	36.75905379945573	34.76575256437094	23.786169282651265	32.2199163576107	39.793803642453426	45.105952851733356	5.860596698691989	5.279360619088269	37.847420975507646	37.27492468704208	34.78568557672179	27.408200491858306	0.641148175845482	0.5831210265534377	0.3497971995950639	7.887854094181732	42.01325572910985
214	1858.3333333333333	1775.0		(39.83127485869793, 36.54720535901193, 34.496127276533386)	#272422	39.83127485869793	36.54720535901193	34.496127276533386	23.06678176253631	34.155638710491225	39.83127485869793	45.01382539915915	6.017414742570559	5.379197886549791	37.74618379736236	37.106584178354616	34.51663805735817	27.434114653112626	0.6398386513940776	0.598724198624463	0.35641216665130093	8.071248359873909	41.794751248268234
215	1866.6666666666667	1783.3333333333335		(39.5359011932175, 36.80657316307306, 34.69646221477915)	#272422	39.5359011932175	36.80657316307306	34.69646221477915	26.16143264988323	31.21357809629199	39.5359011932175	45.10170514626777	5.580973669751133	5.337407166094432	37.72192170818505	37.26715186518735	34.71756332426209	27.435549565848806	0.6410877978146766	0.5552989333320486	0.3536432182806421	7.7223819096915705	43.72206157098742
216	1875.0	1791.6666666666667		(40.06552229432698, 36.59744609587607, 34.91521875654176)	#282422	40.06552229432698	36.59744609587607	34.91521875654176	19.59761004755519	32.779490367986284	40.06552229432698	45.061322130789975	6.320517561832162	5.062256365309725	37.960357965250154	37.19330946409881	34.93204102993511	27.4614392650552	0.6405137827441196	0.6288824975496414	0.33541241600643573	8.097862789498697	38.692086903096055
217	1883.3333333333333	1800.0		(40.12413648733515, 36.504919405484614, 35.36696671551183)	#282423	40.12413648733515	36.504919405484614	35.36696671551183	14.352475247524733	30.23313142696155	40.12413648733515	45.028473364992955	6.675851935587507	4.580626500457585	38.05074523759682	37.133315815365286	35.37834624241156	27.625398277693968	0.6400468615300005	0.6642377617738773	0.3035008285771757	8.096242227267027	34.455911916720034
218	1891.6666666666667	1808.3333333333335		(39.88967971530249, 36.65647896169144, 34.84781243458237)	#272422	39.88967971530249	36.65647896169144	34.84781243458237	21.52376998131621	32.230796681238296	39.88967971530249	45.07014400387357	6.089842490201947	5.140757573432619	37.87901402553904	37.20943237387482	34.865899099853465	27.457054913752426	0.6406391792267897	0.6059306563831404	0.34061370925905693	7.969540136311121	40.16947810877841
219	1900.0	1816.6666666666667		(40.14046472681599, 37.02177098597446, 34.33158886330333)	#282522	40.14046472681599	37.02177098597446	34.33158886330333	27.78694727737938	36.90199790353112	40.14046472681599	45.25322753960127	5.615252498154755	5.944639949574038	38.011894494452584	37.54508958132719	34.35849068453004	27.079448406755777	0.6432415779688139	0.558709627948218	0.3938769402195242	8.177395963759174	46.63214370598028
220	1908.3333333333333	1825.0		(39.90307724513293, 36.90098388109692, 34.55285744190915)	#272422	39.90307724513293	36.90098388109692	34.55285744190915	26.33304640425697	34.190497174963404	39.90307724513293	45.17820510788659	5.6794388373139775	5.605095818901429	37.90238434163701	37.40730375968181	34.57633870630102	27.254915619261986	0.6421751888959687	0.5650960772989448	0.371379597336982	7.979544137722193	44.622538305920614
221	1916.6666666666667	1833.3333333333335		(39.7155118275068, 36.79045425999581, 34.84341637010676)	#272422	39.7155118275068	36.79045425999581	34.84341637010676	23.977829337458118	31.282093178931174	39.7155118275068	45.11277170808332	5.800146105628068	5.217138032792223	37.83432489009839	37.28740468494871	34.86288674900565	27.433565142166387	0.6412451009082227	0.5771062786198244	0.3456744870152065	7.801296308937352	41.97087105421326
222	1925.0	1841.6666666666667		(40.20305631149257, 36.83253087711953, 34.930709650408204)	#282422	40.20305631149257	36.83253087711953	34.930709650408204	21.64297625665054	33.441447539703205	40.20305631149257	45.17901881761766	6.152074484712666	5.248270732323301	38.103724094620055	37.40879640360058	34.94972786267532	27.308958409468634	0.6421867551854883	0.6121226512241533	0.34773726163841195	8.086554652335813	40.46714969523073
223	1933.3333333333333	1850.0		(40.320075361105296, 36.49110320284697, 34.954364664015074)	#282422	40.320075361105296	36.49110320284697	34.954364664015074	17.183988764044898	33.93486285687583	40.320075361105296	45.03891603076656	6.65259294498588	4.987594424976982	38.05995185262717	37.15238087502616	34.96973204940339	27.466359321372366	0.6401952963969839	0.6619235253277412	0.3304655030127866	8.31463114273492	36.85969746265092
224	1941.6666666666667	1858.3333333333335		(39.904751936361734, 37.10131881934269, 34.26083315888633)	#272522	39.904751936361734	37.10131881934269	34.26083315888633	30.196951151663555	36.065862295081985	39.904751936361734	45.26527535285913	5.314842752560889	6.032417955832936	37.90690391459075	37.5672480154909	34.289238015490895	27.08963990907711	0.6434128288349378	0.528819286018283	0.39969289086028625	8.039752476183867	48.61843775647991
225	1950.0	1866.6666666666667		(39.92191752145698, 36.738120159095665, 34.45153862256647)	#272422	39.92191752145698	36.738120159095665	34.45153862256647	25.07959589774984	34.94187418395758	39.92191752145698	45.107223705755	5.839570431270536	5.580957208840054	37.84086455934687	37.27725041657944	34.47440443793176	27.30372838399023	0.6411662401072086	0.5810289428845304	0.3697802335482957	8.077602750115465	43.70278197889687
226	1958.3333333333333	1875.0		(39.88570232363408, 36.75863512664852, 35.003977391668414)	#272423	39.88570232363408	36.75863512664852	35.003977391668414	21.566037735849	31.210177711064663	39.88570232363408	45.1160360863866	6.036413594082024	5.071091753645796	37.93996650617542	37.29338019677622	35.02152396901821	27.44793337128732	0.6412915016616065	0.6006145572971855	0.33599782668781975	7.883797349799946	40.033065786872996
227	1966.6666666666667	1883.3333333333335		(39.846137743353566, 36.91103202846975, 34.612518316935315)	#272422	39.846137743353566	36.91103202846975	34.612518316935315	26.350945962161497	33.493157161995306	39.846137743353566	45.177507699028155	5.651991387621735	5.546959595811263	37.88953108645593	37.406024486079126	34.63550345405066	27.28026308571103	0.6421652757384111	0.5623650951372844	0.36752763693889007	7.919202447425683	44.46265485412074
228	1975.0	1891.6666666666667		(39.894913125392506, 36.48147372828135, 34.83922964203475)	#272422	39.894913125392506	36.48147372828135	34.83922964203475	19.48987619560268	32.31487894720271	39.894913125392506	44.992721293006014	6.296932901438068	5.017082650284088	37.8256102156165	37.06809304375131	34.855652082897215	27.544328004069143	0.6395386719388733	0.6265358574228796	0.3324193188965054	8.051241040050588	38.54609221955015
229	1983.3333333333333	1900.0		(39.931128323215404, 36.912916056102155, 35.094829390831066)	#272423	39.931128323215404	36.912916056102155	35.094829390831066	22.555512271133615	30.88458251857131	39.931128323215404	45.18933461196442	5.929255702665337	5.110205779636479	38.028222733933426	37.42772281976135	35.11301025748378	27.382188216331553	0.642333386667802	0.5899524996844946	0.33858942399355413	7.8275332192089415	40.756832840522655
230	1991.6666666666667	1908.3333333333335		(39.837764287209545, 36.880468913544064, 35.069709022398996)	#272423	39.837764287209545	36.880468913544064	35.069709022398996	22.786143917109346	30.520138724678795	39.837764287209545	45.16581088983552	5.886780217619014	5.093663049624864	37.96739166841114	37.38457309817877	35.087816621310445	27.416255436779192	0.6419990141387122	0.5857262494036836	0.3374933441745704	7.784573501076616	40.8687017390843
231	2000.0	1916.6666666666667		(39.286372200125605, 36.928825622775804, 34.89637848021771)	#272422	39.286372200125605	36.928825622775804	34.89637848021771	27.778360593200134	28.494572949470083	39.286372200125605	45.13299588215492	5.340566367769695	5.200501655538936	37.67753401716559	37.324435727444005	34.91670295164329	27.495940767763624	0.6415325727715622	0.5313787491034279	0.34457220236475733	7.454318654163907	44.238725658407276
232	2008.3333333333333	1925.0		(39.62277580071174, 36.895959807410506, 34.20159095666737)	#272422	39.62277580071174	36.895959807410506	34.20159095666737	29.82044252229984	34.88907849829349	39.62277580071174	45.14688608985344	5.318012241979475	5.887106756507321	37.693225873979486	37.34988329286163	34.2285346451748	27.247509500453415	0.6417300119290341	0.5291346457023623	0.3900649350790276	7.93342802125019	47.90748547899196
233	2016.6666666666667	1933.3333333333335		(39.30123508478124, 36.99874398157839, 34.3227967343521)	#272422	39.30123508478124	36.99874398157839	34.3227967343521	32.25044151038599	32.30182910590064	39.30123508478124	45.16210070626979	5.010984590992362	5.796164275696158	37.59177517270253	37.377770512874186	34.34955620682437	27.319276456442157	0.6419462765891245	0.49858583160910563	0.38403931428757154	7.661950592507059	49.15545080034241
234	2025.0	1941.6666666666667		(39.38915637429349, 36.79799037052543, 34.41448607912916)	#272422	39.38915637429349	36.79799037052543	34.41448607912916	28.747685574819013	32.20533370181015	39.38915637429349	45.082057183165375	5.3540599843401315	5.572389758265861	37.59096085409253	37.23121236759472	34.43832112204313	27.408984466470745	0.6408085163694184	0.5327213447384812	0.36921257575131056	7.7277089705771465	46.1447185869574
235	2033.3333333333333	1950.0		(40.23361942641825, 36.57588444630521, 34.904751936361734)	#282422	40.23361942641825	36.57588444630521	34.904751936361734	18.815996228786904	33.774272097234046	40.23361942641825	45.06795410536386	6.46598059917708	5.083807280080266	38.033948084571904	37.20542966715511	34.92146326146117	27.42807714940137	0.6406080514189058	0.6433558626390837	0.33684032559234106	8.22520526004862	38.175816614165825
236	2041.6666666666667	1958.3333333333335		(39.55997487963157, 36.83943897843835, 34.45719070546368)	#272422	39.55997487963157	36.83943897843835	34.45719070546368	28.011158516573694	32.89208267629036	39.55997487963157	45.11723168134516	5.452552594696569	5.5918370326763505	37.69605191542809	37.2955689177308	34.48101318819343	27.353073827576694	0.6413084961707183	0.5425212192242639	0.3705011034006532	7.810183813326223	45.72253765708665
237	2050.0	1966.6666666666667		(39.471006908101316, 36.646221477915006, 34.74774963366129)	#272422	39.471006908101316	36.646221477915006	34.74774963366129	24.11647387315514	30.51431162590888	39.471006908101316	45.024434032194264	5.744599564070585	5.156987968042737	37.65067196985555	37.12594299979066	34.766734352103825	27.545132436176115	0.6399894453644662	0.5715794768281705	0.34168909451734264	7.719776489902898	41.914658951253834
238	2058.3333333333335	1975.0000000000002		(39.887377014862885, 36.79171027841742, 34.7852208499058)	#272422	39.887377014862885	36.79171027841742	34.7852208499058	23.595782218028177	32.618084201908246	39.887377014862885	45.1296029377341	5.900550080249256	5.301344102619554	37.90728909357337	37.318221438141094	34.80528574419092	27.372462536520256	0.6414843445447179	0.5870963311283378	0.35125377010263337	7.932259485411999	41.93808172268551
239	2066.6666666666665	1983.3333333333333		(40.095038727234666, 36.79024492359221, 34.97822901402554)	#282422	40.095038727234666	36.79024492359221	34.97822901402554	21.247801006423114	32.542342351749575	40.095038727234666	45.150132503158616	6.143059854981869	5.153917916229811	38.04719070546368	37.35583255390413	34.9963491731212	27.37099373195268	0.641776157323091	0.6112257084019669	0.34148568058064543	8.01873146258961	39.99605167965889
240	2075.0	1991.6666666666667		(39.90244923592213, 36.745237596818086, 34.9269415951434)	#272422	39.90244923592213	36.745237596818086	34.9269415951434	21.926960619320074	31.79640530076489	39.90244923592213	45.11126172958901	6.030108579274107	5.135848989224989	37.92861209964413	37.28464085409252	34.94512455516014	27.42967286922299	0.6412236376667659	0.5999872173015759	0.34028847877497187	7.920805155914299	40.421066871325955
241	2083.3333333333335	2000.0000000000002		(39.444421184844046, 36.87314213941804, 34.31400460540088)	#272422	39.444421184844046	36.87314213941804	34.31400460540088	29.929002774604164	33.16707885323681	39.444421184844046	45.12018607604037	5.26182382629975	5.7335308830769875	37.621241364873356	37.30097776010048	34.33959598074105	27.334218083517943	0.6413504907335155	0.5235439783495167	0.37988938271060957	7.782041272456303	47.456515676682926
242	2091.6666666666665	2008.3333333333333		(39.52564370944107, 36.84885911660038, 34.29767636592003)	#272422	39.52564370944107	36.84885911660038	34.29767636592003	29.279250420437307	33.72827226794623	39.52564370944107	45.11716705844437	5.343877021038946	5.744198828550862	37.65024701695625	37.29545061335567	34.32318819342684	27.319098879258497	0.6413075776033821	0.5317081543896437	0.3805962140338387	7.845561917282481	47.06769796765106
243	2100.0	2016.6666666666667		(39.786267531923805, 36.8226920661503, 35.245342265019886)	#272423	39.786267531923805	36.8226920661503	35.245342265019886	20.841784989858	29.10390983852385	39.786267531923805	45.1362458448964	5.995242002623913	4.877726086622269	37.95937408415323	37.330388787942226	35.26111576303119	27.506629911774322	0.6415787686182637	0.5965180425717735	0.32318590234643196	7.728851043081461	39.13178582358113
244	2108.3333333333335	2025.0000000000002		(39.82855348545112, 36.944107180238646, 34.66652710906427)	#272422	39.82855348545112	36.944107180238646	34.66652710906427	26.473092988361273	33.049574006233506	39.82855348545112	45.190770071263046	5.624297568155634	5.518111197771947	37.90196985555788	37.430356966715514	34.68930290977601	27.28261641319951	0.6423537906733185	0.5596095995339334	0.3656162144059283	7.879230566885165	44.45399178762477
245	2116.6666666666665	2033.3333333333333		(39.38162026376387, 36.80866652710906, 34.98262507850115)	#272422	39.38162026376387	36.80866652710906	34.98262507850115	24.906252974207614	28.483941613599413	39.38162026376387	45.08937287863101	5.592019125265302	5.04482739137071	37.704205568348335	37.24459132928616	35.00088549298723	27.550456793388868	0.640912503637313	0.556397940427966	0.3342576158865804	7.531331974229865	42.055126779160936
246	2125.0	2041.6666666666667		(39.88612099644128, 36.75696043541972, 34.694996859953946)	#272422	39.88612099644128	36.75696043541972	34.694996859953946	23.832567142511525	33.18790149892932	39.88612099644128	45.1135390742179	5.9000511264483135	5.359679924960714	37.87785639522713	37.28880930709651	34.7156164957086	27.36653933552415	0.6412560084573661	0.5870466859356096	0.35511895544671335	7.97099568389865	42.25239863503195
247	2133.3333333333335	2050.0		(39.72241992882562, 36.75800711743772, 34.570651036215196)	#272422	39.72241992882562	36.75800711743772	34.570651036215196	25.47501015847216	33.07203010213225	39.72241992882562	45.097450626696336	5.720883442229097	5.45028194383903	37.77309817877329	37.25936765752564	34.59252459702743	27.37706519407502	0.6410273229263334	0.5692197564745823	0.3611220180840157	7.901523943323135	43.612383591180354
248	2141.6666666666665	2058.333333333333		(39.79171027841742, 36.88214360477287, 35.14025539041239)	#272423	39.79171027841742	36.88214360477287	35.14025539041239	22.468946894689477	29.80824368045876	39.79171027841742	45.162516784572205	5.88219345813873	5.0214211412922705	37.959453631986605	37.37853334728909	35.157674272556	27.44640464783635	0.6419521908383031	0.5852698733665312	0.3327067764343829	7.734007380212863	40.48621709868913
249	2150.0	2066.6666666666665		(39.74251622357128, 36.755076407787314, 34.686623403809925)	#272422	39.74251622357128	36.755076407787314	34.686623403809925	24.547035442199384	32.440136950223845	39.74251622357128	45.09876697559557	5.791486702274307	5.342189840476186	37.80523131672598	37.26177597655432	34.7073079338497	27.403048198714867	0.6410460338645169	0.5762446803163425	0.3539601062953126	7.879105946381677	42.68909637770057
250	2158.3333333333335	2075.0		(39.61461168097132, 36.612518316935315, 34.737701486288465)	#272422	39.61461168097132	36.612518316935315	34.737701486288465	23.065630767910033	31.392762591220638	39.61461168097132	45.02329791800989	5.887225805100982	5.164896467418334	37.70858069918359	37.12386947665899	34.75644965459493	27.521389603630276	0.6399732963311167	0.5857705847236626	0.34221309185985815	7.831703722651751	41.26065973419971
251	2166.6666666666665	2083.333333333333		(39.47603098178773, 36.844881724931966, 34.67490056520829)	#272422	39.47603098178773	36.844881724931966	34.67490056520829	27.118378024852866	31.013458693265864	39.47603098178773	45.11279608727157	5.481411907908685	5.376662746340899	37.700148628846556	37.28744930918987	34.69660037680552	27.427813145213243	0.6412454474405779	0.5453926797957841	0.3562441946164971	7.67817548588551	44.44727782035887
252	2175.0	2091.6666666666665		(39.32782080803852, 37.11743772241993, 34.74272555997488)	#272522	39.32782080803852	37.11743772241993	34.74272555997488	31.07519517874265	29.729572201906645	39.32782080803852	45.219642671310154	5.081323438349939	5.4938056142953995	37.725583001884026	37.48336602679506	34.76647268159933	27.3579314691727	0.6427641935953667	0.5055844467649463	0.36400578737734457	7.483431566653636	47.23368560409623
253	2183.3333333333335	2100.0		(39.86497801967762, 36.67259786476868, 35.04814737282813)	#272423	39.86497801967762	36.67259786476868	35.04814737282813	20.234680573663635	30.811300443720967	39.86497801967762	45.076080991673436	6.142345614317035	4.96129588846399	37.911974042285955	37.22028547205359	35.06439187774754	27.50964824185927	0.6407235691721792	0.6111546424728308	0.32872302791221625	7.895749903499313	38.92850656956654
254	2191.6666666666665	2108.333333333333		(39.329914172074524, 36.862884655641615, 34.8928197613565)	#272422	39.329914172074524	36.862884655641615	34.8928197613565	26.639932062653322	28.768409455021594	39.329914172074524	45.107924571656795	5.449065534239628	5.161276327585185	37.67771613983672	37.278533079338494	34.91252041029935	27.514709811546748	0.6411762024041127	0.5421742616740609	0.341973230469977	7.505403954893395	43.44632101882318
255	2200.0	2116.6666666666665		(39.63533598492778, 36.61691438141093, 34.61544902658572)	#272422	39.63533598492778	36.61691438141093	34.61544902658572	23.922435362802368	32.29621100888359	39.63533598492778	45.02655209028126	5.842452263882969	5.286729557223646	37.69564789616914	37.12980887586352	34.635463680133974	27.4814963845548	0.640019552013211	0.5813156811259952	0.35028544696244857	7.879324708816953	42.14137642120445
256	2208.3333333333335	2125.0		(39.9652501570023, 36.62403181913335, 35.263554532133135)	#272423	39.9652501570023	36.62403181913335	35.263554532133135	17.361531611754295	29.999371444734294	39.9652501570023	45.06545675827087	6.370779754018674	4.7404315130968655	37.98913334728909	37.200865354825204	35.27715930500313	27.570069504063454	0.6405725534539611	0.6338835141033254	0.31408910809351753	7.940939843908659	36.65255506125763
257	2216.6666666666665	2133.333333333333		(39.57379108226921, 36.85116181703998, 34.568767008582796)	#272422	39.57379108226921	36.85116181703998	34.568767008582796	27.36124471956159	32.250666511499965	39.57379108226921	45.12441651166306	5.499357397752758	5.497673523989621	37.72877119531087	37.3087236612937	34.59159095666737	27.371481480328566	0.6414106232861174	0.5471782304824941	0.36426206537707684	7.776075228840989	44.991226826605015
258	2225.0	2141.6666666666665		(39.49152187565418, 36.95917940129789, 34.711743772241995)	#272422	39.49152187565418	36.95917940129789	34.711743772241995	28.21179871238996	30.86341975393717	39.49152187565418	45.16519172506246	5.375322032189822	5.430876926958272	37.750540087921294	37.38343780824786	34.734218128532554	27.37833086691922	0.6419902131636813	0.5348368882242677	0.35983629031265607	7.6412375401837265	45.29455620529793
259	2233.3333333333335	2150.0		(39.74837764287209, 36.787104877538205, 34.97404228595353)	#272422	39.74837764287209	36.787104877538205	34.97404228595353	22.785109834699877	30.629061818641414	39.74837764287209	45.115221196079396	5.887253600286135	5.097715004990633	37.875516014234876	37.2918884634708	34.99217291186938	27.46119029189762	0.6412799185910594	0.5857733503050074	0.3377618165791085	7.787583272504294	40.88896665062114
260	2241.6666666666665	2158.333333333333		(39.77266066568976, 36.895959807410506, 34.75298304375131)	#272422	39.77266066568976	36.895959807410506	34.75298304375131	25.61491304891778	32.18335842184491	39.77266066568976	45.16455465708704	5.678003091795336	5.391209674189001	37.8769478752355	37.382269715302485	34.7744128113879	27.342909144240494	0.6419811577077047	0.5649532226642134	0.35720803758747727	7.829742068644821	43.515849554755086
261	2250.0	2166.6666666666665		(39.09985346451748, 36.76596190077454, 34.581117856395224)	#272422	39.09985346451748	36.76596190077454	34.581117856395224	29.010469748911316	29.470125281079365	39.09985346451748	45.040769710015965	5.249776670808171	5.342506674285897	37.47259995813272	37.15576579861838	34.602966296839014	27.54561835480936	0.6402216450936463	0.5223453035321782	0.35398109890926155	7.490162391974628	45.501582325020216
262	2258.3333333333335	2175.0		(39.804270462633454, 36.62779987439816, 35.21059242202219)	#272423	39.804270462633454	36.62779987439816	35.21059242202219	18.5107546481954	29.428699150648214	39.804270462633454	45.05123231194233	6.223050563952725	4.765708780840261	37.90082897215826	37.1748749591794	35.224764496545944	27.593741857021374	0.6403703633384805	0.6191846700449397	0.31576391648567115	7.838261191443565	37.44545331819857
263	2266.6666666666665	2183.333333333333		(39.76114716349173, 36.52522503663387, 34.83127485869793)	#272422	39.76114716349173	36.52522503663387	34.83127485869793	20.61656050955412	31.61672958160247	39.76114716349173	44.999185171491376	6.141921317927235	5.035350811252193	37.77203684320703	37.07987948503244	34.84821436047729	27.553259507502215	0.639630551250533	0.6111124255862058	0.333629721445119	7.942163135316923	39.34603655627756
264	2275.0	2191.6666666666665		(39.744400251203686, 36.52417835461587, 34.70671969855558)	#272422	39.744400251203686	36.52417835461587	34.70671969855558	21.646374402659465	32.321749298163375	39.744400251203686	44.996367550402226	6.074635871339995	5.148751720849298	37.73859535273184	37.074741438141096	34.724894285116186	27.524304348416127	0.6395905008246509	0.6044176194592435	0.3411433814260602	7.963092693942425	40.28400859158431
265	2283.3333333333335	2200.0		(39.83190286790873, 36.67280720117228, 34.946200544274646)	#272422	39.83190286790873	36.67280720117228	34.946200544274646	21.203993315909003	31.277795004125593	39.83190286790873	45.072379397329456	6.071742868369478	5.051277536364673	37.87544274649362	37.21351853255181	34.963466610843625	27.490171553489226	0.6406709537121054	0.6041297697830551	0.3346849863237717	7.898193857394106	39.7581558180533
266	2291.6666666666665	2208.333333333333		(39.712162445049195, 36.863093992045215, 35.12392715093155)	#272423	39.712162445049195	36.863093992045215	35.12392715093155	22.742950999178706	29.462006800031617	39.712162445049195	45.14629835180883	5.838097862692626	5.009034370468246	37.911304165794434	37.34880629265229	35.141318819342686	27.472561763757763	0.6417216576619951	0.5808824244078347	0.33188606005244004	7.692451623436343	40.62929054795297
267	2300.0	2216.6666666666665		(39.71823320075361, 36.42579024492359, 35.228804689135444)	#272423	39.71823320075361	36.42579024492359	35.228804689135444	15.997388790450378	28.823141872305406	39.71823320075361	44.95300610275691	6.4066159463310735	4.581130182399784	37.799690182122674	36.9957299183588	35.24077454469333	27.72849601311185	0.6389741495161839	0.6374491642108712	0.3035342012799668	7.876006705931495	35.56713377051858
268	2308.3333333333335	2225.0		(40.07808247854302, 36.703788988905174, 35.287209545740005)	#282423	40.07808247854302	36.703788988905174	35.287209545740005	17.74097701651669	30.482311585611075	40.07808247854302	45.11193843753294	6.370735306917064	4.797571239087306	38.073876910194684	37.285879468285536	35.30137534017166	27.50601269219642	0.6412332565759431	0.633879091680004	0.3178750430919373	7.975146277336696	36.98208623552702
269	2316.6666666666665	2233.333333333333		(39.280720117228384, 36.68934477705673, 34.96776219384551)	#272422	39.280720117228384	36.68934477705673	34.96776219384551	23.949910207251413	27.99857709279273	39.280720117228384	45.02645959506568	5.650485703516894	4.95155077925693	37.614802177098596	37.12964004814737	34.98497801967762	27.632870901706326	0.6400182372612772	0.5622152817128124	0.3280773414065336	7.513044909037129	41.228256885995634
270	2325.0	2241.6666666666665		(39.605191542809294, 36.679505966087504, 35.34310236550136)	#272423	39.605191542809294	36.679505966087504	35.34310236550136	18.81335952848727	27.441673626013518	39.605191542809294	45.05571188773623	6.073335133594481	4.648340963856978	37.845811178563956	37.18305857232573	35.35646640150722	27.654913663980647	0.6404340372366523	0.6042881979056994	0.3079874191661097	7.648037222792781	37.42931447281143
271	2333.3333333333335	2250.0		(39.861837973623615, 36.79652501570023, 34.730793384969644)	#272422	39.861837973623615	36.79652501570023	34.730793384969644	24.155685202562154	32.8237842663586	39.861837973623615	45.12895495922016	5.85143853142811	5.351860565264532	37.88538203893657	37.317034722629266	34.751450701276944	27.362524091082108	0.6414751340034051	0.5822098019510942	0.35460086427588833	7.929801031369902	42.44675572051332
272	2341.6666666666665	2258.333333333333		(39.36717605191543, 36.83357755913753, 34.6769939292443)	#272422	39.36717605191543	36.83357755913753	34.6769939292443	27.5884847132336	30.380549514243018	39.36717605191543	45.097262784559824	5.414148326338908	5.347999007107152	37.643724094620055	37.25902400041867	34.69855976554323	27.463544144519478	0.6410246528875567	0.5387000492069256	0.35434500711306427	7.610131107912497	44.64783709378872
273	2350.0	2266.6666666666665		(39.62675319238016, 36.770357965250156, 34.829600167469124)	#272422	39.62675319238016	36.770357965250156	34.829600167469124	24.273869785302814	30.8699028510753	39.62675319238016	45.0951856219489	5.751402043538412	5.200108909684253	37.78184006698765	37.25522397320494	34.84900774544693	27.463464371444356	0.6409951275381355	0.5722563138490958	0.34454618000901527	7.75369319350433	42.11819405216415
274	2358.3333333333335	2275.0		(39.45677203265648, 37.03202846975089, 35.011932175005235)	#272523	39.45677203265648	37.03202846975089	35.011932175005235	27.26887392266754	28.72597288908932	39.45677203265648	45.19584008709727	5.398937877227117	5.198557687218797	37.8161335566255	37.439661714465146	35.03213313795269	27.42905436306501	0.642425857245425	0.5371866311786239	0.34444339989727146	7.494900414915417	43.91676564725114
275	2366.6666666666665	2283.333333333333		(39.79736236131463, 36.229223361942644, 34.95373665480427)	#272422	39.79736236131463	36.229223361942644	34.95373665480427	15.799982712421183	31.035337064467285	39.79736236131463	44.87128073353181	6.575590291468814	4.701664815453066	37.722514130207244	36.847118496964626	34.96649152187565	27.736353373217604	0.6378124830822388	0.6542618709476963	0.3115205238933173	8.08356602732533	35.56544694962146
276	2375.0	2291.6666666666665		(39.005442746493614, 36.97383294954993, 34.77203265647896)	#272422	39.005442746493614	36.97383294954993	34.77203265647896	31.206052514463778	27.67612663621872	39.005442746493614	45.12509266772297	5.020791353371356	5.304339045844353	37.52896169143814	37.30996179819971	34.79405065940967	27.522650748712323	0.6414202343506663	0.4995615905018615	0.35145220753257383	7.303722237828979	46.57305557034757
277	2383.3333333333335	2300.0		(39.671132509943476, 36.59200334938246, 34.90203056311493)	#272422	39.671132509943476	36.59200334938246	34.90203056311493	21.2615222544114	30.65506123719715	39.671132509943476	45.02060362377194	6.027623146872885	5.004591330436425	37.76278208080385	37.11895242620892	34.9189302909776	27.56125406450027	0.6399349989063504	0.5997399203166881	0.3315916753583541	7.834422453850521	39.70203793838907
278	2391.6666666666665	2308.333333333333		(39.537157211639105, 36.84844044379317, 35.05693950177936)	#272423	39.537157211639105	36.84844044379317	35.05693950177936	23.992150266330196	28.895742551715735	39.537157211639105	45.12250250551814	5.694826641312822	5.031353814747663	37.807611471634914	37.30521899518526	35.0748545111995	27.50853861143498	0.6413834170866962	0.566627141885971	0.3333648904769483	7.599050709383518	41.46045282139209
279	2400.0	2316.6666666666665		(39.45802805107808, 36.97655432279674, 35.39752983043751)	#272423	39.45802805107808	36.97655432279674	35.39752983043751	23.3324740939321	26.24122637155089	39.45802805107808	45.17363198214516	5.638221768923756	4.79774751396822	37.87667155118275	37.3989156981369	35.413320075361106	27.557104534513154	0.6421101852536187	0.560995037683543	0.31788672262363665	7.4032375298482735	40.39554825944144
280	2408.3333333333335	2325.0		(39.25371572116391, 36.9658781662131, 35.16579443165166)	#272423	39.25371572116391	36.9658781662131	35.16579443165166	26.420524375256047	26.55595552355811	39.25371572116391	45.147834848217386	5.393973991333178	4.971241256419767	37.72690182122671	37.35162188821436	35.18379526899728	27.556607461151646	0.641743497836235	0.5366927316003073	0.3293819830605528	7.335406944996901	42.664555397984394
281	2416.6666666666665	2333.333333333333		(39.5719070546368, 36.98262507850115, 34.469332216872516)	#272422	39.5719070546368	36.98262507850115	34.469332216872516	29.553230769230744	32.88081572195625	39.5719070546368	45.181928416624544	5.298844955393733	5.6904088561995465	37.748714674481896	37.41413400669877	34.4944651454888	27.28558975225028	0.6422281130102934	0.5272275279795857	0.3770322253139252	7.77550710963702	47.04067282625844
282	2425.0	2341.6666666666665		(39.7510990161189, 36.48566045635336, 34.74816830646849)	#272422	39.7510990161189	36.48566045635336	34.74816830646849	20.837691953638235	32.09338515253487	39.7510990161189	44.98009418327093	6.14390433253631	5.081682638142171	37.7382269206615	37.045075576721786	34.76554322796734	27.55367839931682	0.6393591867964251	0.6113097327161731	0.3366995521438669	7.97314610941967	39.594479326138895
283	2433.3333333333335	2350.0		(39.27778940757798, 36.84739376177517, 34.214360477287)	#272422	39.27778940757798	36.84739376177517	34.214360477287	31.200595336530508	32.872888130895895	39.27778940757798	45.0920629451809	5.121944408227441	5.780801877660013	37.511680971320914	37.24951173539879	34.24069081013188	27.368888780776125	0.6409507409685813	0.5096261754271236	0.3830214403062643	7.723469742915414	48.45820216113907
284	2441.6666666666665	2358.333333333333		(39.38915637429349, 36.95687670085828, 34.27213732468076)	#272422	39.38915637429349	36.95687670085828	34.27213732468076	31.480117820324008	33.126880028911266	39.38915637429349	45.15173990509852	5.1032067392607905	5.8272312398362835	37.611745865606025	37.358778455097344	34.29898471844253	27.301415689270584	0.641799005367672	0.5077618040457095	0.386097733448567	7.745924279655764	48.789695872071654
285	2450.0	2366.6666666666665		(39.4998953317982, 36.936989742516225, 34.362779987439815)	#272422	39.4998953317982	36.936989742516225	34.362779987439815	30.066014669926673	33.163743898755115	39.4998953317982	45.15414320490796	5.250454723036979	5.744775781051903	37.67797153024911	37.36318329495499	34.388522084990576	27.30102007845173	0.64183316651917	0.5224127687634589	0.380634441460174	7.78265530350804	47.574157187076544
286	2458.3333333333335	2375.0		(39.395436466401506, 36.49340590328658, 34.43395436466402)	#272422	39.395436466401506	36.49340590328658	34.43395436466402	24.90527825830129	32.11483484951536	39.395436466401506	44.9471601682122	5.727033624033428	5.324144686334997	37.503510571488384	36.98508628218547	34.45454888005025	27.55925409178065	0.6388910538263141	0.5698316908068035	0.3527644796199863	7.819554384479888	42.91211249776439
287	2466.6666666666665	2383.333333333333		(39.56625497173959, 36.64768683274021, 34.32677412602052)	#272422	39.56625497173959	36.64768683274021	34.32677412602052	26.577969555315796	33.767856387031244	39.56625497173959	45.031869033568896	5.624312985524238	5.57121392515596	37.61360267950597	37.1395145342265	34.349983253087714	27.410736302457202	0.64009512847872	0.5596111335401566	0.3691346679971883	7.916522036790414	44.72825493008979
288	2475.0	2391.6666666666665		(39.84195101528156, 36.84844044379317, 34.996231944735186)	#272422	39.84195101528156	36.84844044379317	34.996231944735186	22.93416277864177	31.014002364376754	39.84195101528156	45.15159508376716	5.894629620150971	5.138863804914262	37.94481892401088	37.35851303328449	35.014754029725765	27.411679310476856	0.6417969468382195	0.5865072537787649	0.34048823290458935	7.820139357084313	41.08150775733571
289	2483.3333333333335	2400.0		(39.63931337659619, 36.7146744818924, 34.78145279464099)	#272422	39.63931337659619	36.7146744818924	34.78145279464099	23.877445488235782	31.250653527463985	39.63931337659619	45.071383293563215	5.804758048714387	5.205280057993944	37.76110320284698	37.211697680552646	34.800785011513504	27.47519943728451	0.6406567948245905	0.5775651603899181	0.34488880733227106	7.7968042482971125	41.883418910679936
290	2491.6666666666665	2408.333333333333		(39.27611471634917, 36.78354615867699, 34.56730165375759)	#272422	39.27611471634917	36.78354615867699	34.56730165375759	28.239530541477706	30.57194785259722	39.27611471634917	45.06558369154331	5.355240166550368	5.3982848935193894	37.56165585095248	37.201097337240945	34.589464098806786	27.48489646946833	0.6405743577177209	0.5328387711879257	0.35767682388317795	7.603951409171028	45.22934507519445
291	2500.0	2416.6666666666665		(39.62863722001256, 36.712790454259995, 34.969436885074316)	#272422	39.62863722001256	36.712790454259995	34.969436885074316	22.450465022240188	29.980745459731832	39.62863722001256	45.070605539762894	5.883568991219057	5.025856644132931	37.792884655641615	37.21027600795478	34.986870420766174	27.528951167315125	0.6406457396223654	0.5854067369493876	0.3330006617330778	7.737933773418429	40.50458322686212
292	2508.3333333333335	2425.0		(39.68997278626753, 36.99120787104877, 34.486497801967765)	#272422	39.68997278626753	36.99120787104877	34.486497801967765	28.88120046666929	33.43126809740556	39.68997278626753	45.19721387801056	5.384776134384095	5.700294712583198	37.81266066568977	37.44218323006071	34.51154490265857	27.25324101131156	0.6424453846798845	0.5357775579308005	0.3776872373746845	7.841503288766542	46.63039131581377
293	2516.6666666666665	2433.333333333333		(40.02826041448608, 36.7487963156793, 35.05086874607494)	#282423	40.02826041448608	36.7487963156793	35.05086874607494	20.467678849308225	31.70846952383443	40.02826041448608	45.125721939055275	6.1749031549714335	5.043587069870448	38.01614821017375	37.31111410718024	35.06784802177098	27.42917616455803	0.6414291789830555	0.6143940714089126	0.3341754352933812	7.9729040822425885	39.24153881553367
294	2525.0	2441.6666666666665		(39.9277789407578, 36.93301235084781, 35.688716767845925)	#272423	39.9277789407578	36.93301235084781	35.688716767845925	17.61185185185187	27.072902194143726	39.9277789407578	45.2013466228284	6.168781173630233	4.5735073723432995	38.15158886330333	37.449769332216874	35.70115972367594	27.536633024914426	0.6425041286290459	0.613784942982618	0.3030291329955305	7.679246763388536	36.55307594954343
295	2533.3333333333335	2450.0		(39.59074733096085, 36.71802386435001, 34.903914590747334)	#272422	39.59074733096085	36.71802386435001	34.903914590747334	23.223904596006935	30.187415730337047	39.59074733096085	45.06888206149657	5.819655691773451	5.0848405637344385	37.762836508268784	37.20712575465773	34.92205568348336	27.51877428349859	0.6406212416375829	0.5790474546613814	0.33690878837688926	7.7281301703187095	41.14486992327782
296	2541.6666666666665	2458.333333333333		(39.45865606028888, 36.944525853045846, 34.93426836926942)	#272422	39.45865606028888	36.944525853045846	34.93426836926942	26.658955258409314	29.23867603212831	39.45865606028888	45.156815977247426	5.468085021495761	5.205551517642437	37.77439815783965	37.3680824387691	34.95437094410718	27.450702947781316	0.6418711580258682	0.5440666735739945	0.34490679356804793	7.5496834639033565	43.59101165853693
297	2550.0	2466.6666666666665		(39.25162235712791, 36.928197613565, 34.34079966506175)	#272422	39.25162235712791	36.928197613565	34.34079966506175	31.612600707617517	31.90338924295355	39.25162235712791	45.126134749503876	5.064544972689711	5.717602917911835	37.54919614821017	37.31187005024074	34.366673644546786	27.369435637910655	0.6414350467820789	0.5039150133227905	0.3788340356691755	7.638101786917385	48.46608199859409
298	2558.3333333333335	2475.0		(39.58258321122043, 36.371153443583836, 34.911660037680555)	#272422	39.58258321122043	36.371153443583836	34.911660037680555	18.74781517501002	30.091149000983663	39.58258321122043	44.91356846181653	6.227663875904121	4.813042137426482	37.65285534854512	36.92396575465773	34.92625497173959	27.701783895982064	0.638413572254205	0.6196436880151593	0.31890010603131996	7.870779628974757	37.698597571678555
299	2566.6666666666665	2483.333333333333		(39.22252459702742, 36.91438141092736, 34.75821645384132)	#272422	39.22252459702742	36.91438141092736	34.75821645384132	28.97871143205481	29.024102558628577	39.22252459702742	45.11961569449233	5.247370683203134	5.308582680060603	37.61413858069918	37.299933477077666	34.77977810341218	27.48566423603136	0.6413423831763985	0.5221059111913886	0.35173338009721794	7.464311700215844	45.33224377225067
300	2575.0	2491.6666666666665		(39.90307724513293, 36.7146744818924, 35.12832321540716)	#272423	39.90307724513293	36.7146744818924	35.12832321540716	19.93423648559783	30.512992020648742	39.90307724513293	45.09892396627993	6.156934585579088	4.924622805719303	37.959721582583214	37.26206320494034	35.14418672807201	27.500129905748242	0.6410482653724342	0.6126062243400127	0.32629316138667	7.88414569054318	38.65455989727635
301	2583.3333333333335	2500.0		(39.11848440443793, 36.88423696880888, 35.012560184216035)	#272423	39.11848440443793	36.88423696880888	35.012560184216035	27.35087182624661	26.76511352872867	39.11848440443793	45.09765185844792	5.319525063927744	5.03008484945886	37.60468285534854	37.25973581327193	35.031276952061965	27.59365752959508	0.6410301832887089	0.5292851693320917	0.3332808120181285	7.321140655561196	43.398067035280036
302	2591.6666666666665	2508.333333333333		(39.313167259786475, 36.90851999162654, 34.655850952480634)	#272422	39.313167259786475	36.90851999162654	34.655850952480634	29.02103559870549	30.20910654476329	39.313167259786475	45.12518154486209	5.27605186314034	5.4155250810596245	37.63626334519573	37.31012454678669	34.67837764287209	27.437656219418734	0.6414214976742859	0.5249596477557014	0.35881911548952583	7.560729803804161	45.74738960632992
303	2600.0	2516.6666666666665		(39.40150722210593, 36.71802386435001, 34.53297048356709)	#272422	39.40150722210593	36.71802386435001	34.53297048356709	26.928666638001435	31.50835985357641	39.40150722210593	45.04839534113201	5.510966983020172	5.402008292473726	37.595920033493826	37.16969279673435	34.55482101737492	27.47323856391979	0.6403300378704443	0.548333367685589	0.3579235269635648	7.717023433934444	44.42795933093405
304	2608.3333333333335	2525.0		(39.56730165375759, 36.820180029307096, 34.87356081222524)	#272422	39.56730165375759	36.820180029307096	34.87356081222524	24.8835964677549	30.249824086173987	39.56730165375759	45.11181065599673	5.668122427963662	5.186628316512398	37.77694578187147	37.28564558090852	34.89302700439606	27.46620167806121	0.6412314402547334	0.563970110682145	0.3436529897004491	7.683015368462627	42.46014363424879
305	2616.6666666666665	2533.333333333333		(39.713209127067195, 36.86749005652083, 34.954992673225874)	#272422	39.713209127067195	36.86749005652083	34.954992673225874	24.116146062472513	30.55268567814031	39.713209127067195	45.14736839781655	5.757876722026268	5.170390534015601	37.87939292442955	37.350767113250996	34.974117647058826	27.42520572759899	0.6417368675844675	0.5729005351392734	0.3425771149393129	7.738609863553666	41.92283245465047
306	2625.0	2541.6666666666665		(39.637638685367385, 37.019468285534856, 34.987230479380365)	#272522	39.637638685367385	37.019468285534856	34.987230479380365	26.220121539500354	29.917374794691273	39.637638685367385	45.2075745002293	5.537541370774335	5.2422560989867195	37.89592422022189	37.461203213313794	35.00755285744191	27.379367642751827	0.6425926533576577	0.550977481427573	0.3473387471118383	7.62532710382976	43.430919489133665
307	2633.3333333333335	2550.0		(39.49319656688298, 36.8917730793385, 34.87314213941804)	#272422	39.49319656688298	36.8917730793385	34.87314213941804	26.215677390122387	29.830805845467218	39.49319656688298	45.1364097020262	5.528369529233967	5.228751981394963	37.7627444002512	37.33068894703789	34.89332844881725	27.451096517341735	0.6415810977276878	0.5500648962541898	0.34644399813418386	7.609383479277698	43.404556112565224
308	2641.6666666666665	2558.333333333333		(39.436675737910825, 36.837973623613145, 34.83922964203475)	#272422	39.436675737910825	36.837973623613145	34.83922964203475	26.085056005828203	29.727372617297192	39.436675737910825	45.10687884200337	5.534113917390782	5.210491961351416	37.71158886330333	37.27661928825623	34.85921708185053	27.48384037699471	0.6411613381208566	0.550636454696297	0.34523413498282257	7.601029096771441	43.274802403248344
309	2650.0	2566.6666666666665		(39.194264182541346, 36.829809503872724, 34.80196776219385)	#272422	39.194264182541346	36.829809503872724	34.80196776219385	27.700886474120658	28.576517777504794	39.194264182541346	45.07958452595445	5.345333486248327	5.198849587638232	37.58282394808458	37.22669109064266	34.82224617961063	27.544715689465598	0.6407733693531147	0.5318530706041008	0.3444627404872872	7.4565828040794875	44.20407591360101
310	2658.3333333333335	2575.0		(39.28281348126439, 36.87439815783965, 34.59933012350848)	#272422	39.28281348126439	36.87439815783965	34.59933012350848	29.145845438698448	30.402309569740037	39.28281348126439	45.10677619884554	5.267871447800665	5.437919559730209	37.599508059451544	37.276431444421185	34.622080803851794	27.448117993131643	0.6411598791233354	0.5241457080775848	0.36030291750468624	7.5710923074976355	45.90999533582558
311	2666.6666666666665	2583.333333333333		(39.855348545111994, 36.75675109901612, 35.120577768473936)	#272423	39.855348545111994	36.75675109901612	35.120577768473936	20.733928729330664	30.29371444778848	39.855348545111994	45.11294253239558	6.068361406915246	4.955695781161484	37.94782918149466	37.287717366548044	35.13693950177936	27.48846930073231	0.6412475290510569	0.6037933191832582	0.3283519788414697	7.8347897763986065	39.236615474210254
312	2675.0	2591.6666666666665		(39.50805945153862, 36.97760100481474, 34.85137115344359)	#272422	39.50805945153862	36.97760100481474	34.85137115344359	27.39581928523262	30.05603242727703	39.50805945153862	45.17575762531926	5.428891231750055	5.316402277921228	37.79227967343521	37.40281441281139	34.8726334519573	27.400146348986613	0.6421403997188369	0.5401669473027538	0.3522514870482219	7.598486243118339	44.400211184718444
313	2683.3333333333335	2600.0		(39.63366129369897, 36.70902239899519, 35.02616705045007)	#272423	39.63366129369897	36.70902239899519	35.02616705045007	21.914584279872866	29.64427190619553	39.63366129369897	45.06974715581098	5.91726762105671	4.970789239444562	37.805524387691015	37.20870699183588	35.04299560393552	27.544846939603122	0.640633538321425	0.588759702634394	0.3293520335489538	7.728052908862877	40.03187400666033
314	2691.6666666666665	2608.333333333333		(39.62214779150094, 36.630521247644964, 34.55892819761357)	#272422	39.62214779150094	36.630521247644964	34.55892819761357	24.548724521437094	32.585840707964586	39.62214779150094	45.03100016228164	5.791061867844949	5.348111693724222	37.682099644128115	37.13792836298933	34.57964412811388	27.463474940416017	0.6400827781079673	0.5762024098955476	0.35435247344581305	7.882810174408464	42.72282826840825
315	2700.0	2616.6666666666665		(39.261670504500735, 36.63135859325937, 35.237387481683065)	#272423	39.261670504500735	36.63135859325937	35.237387481683065	20.783395755305904	26.137251870138055	39.261670504500735	45.000362745169404	5.826330646758415	4.652748159882969	37.64141720745238	37.0820269792757	35.251327192798826	27.74042582544984	0.6396472896003041	0.5797116031778454	0.308279428926228	7.456151436542225	38.60990611127482
316	2708.3333333333335	2625.0		(39.244086246598286, 36.755495080594514, 34.58362989323843)	#272422	39.244086246598286	36.755495080594514	34.58362989323843	27.961191214122074	30.28268673754064	39.244086246598286	45.05010414544407	5.371606462831635	5.356308031204837	37.540531714465146	37.1728141323006	34.605348545111994	27.511176546307404	0.6403543272756844	0.5344671943637671	0.354895542219575	7.58578879989972	44.91829400097271
317	2716.6666666666665	2633.333333333333		(39.453841323006074, 36.72241992882562, 34.38287628218547)	#272422	39.453841323006074	36.72241992882562	34.38287628218547	27.681638044914123	32.77490966780038	39.453841323006074	45.0545469279647	5.477276174045754	5.555908764485973	37.592907682646015	37.180930223989954	34.40627171865187	27.419253700689936	0.6404174781843492	0.5449811801653383	0.3681205864202722	7.801838019727232	45.40833533675167
318	2725.0	2641.6666666666665		(39.80301444421185, 36.68138999371991, 35.06719698555579)	#272423	39.80301444421185	36.68138999371991	35.06719698555579	20.45086858506833	30.340251079473422	39.80301444421185	45.07410060787897	6.094432731970079	4.939811374779657	37.888147372828136	37.216665001046685	35.08333891563743	27.526231933476495	0.6406954194629496	0.606387378902975	0.3272995178958197	7.844988638800617	39.02631936228705
319	2733.3333333333335	2650.0		(39.411555369478755, 36.79066359639941, 35.070755704416996)	#272423	39.411555369478755	36.79066359639941	35.070755704416996	23.773148148148124	28.085770891649744	39.411555369478755	45.084784760269855	5.675287651053573	4.953831094255756	37.7309189868118	37.23620019258949	35.087954783336826	27.574641616206478	0.6408472868858237	0.5646830401769531	0.32822842936174923	7.533215278525921	41.11697718105065
320	2741.6666666666665	2658.333333333333		(39.78333682227339, 36.711953108645595, 35.153862256646434)	#272423	39.78333682227339	36.711953108645595	35.153862256646434	20.19353380058784	29.673629929753446	39.78333682227339	45.08627929156828	6.0826086811316955	4.878772122845221	37.905312957923385	37.23893337868955	35.16944316516643	27.53933099140546	0.6408685305566731	0.6052109026809486	0.3232552100842176	7.797470474098015	38.73259354964837
321	2750.0	2666.6666666666665		(39.49047519363617, 37.13544065312958, 34.89763449863931)	#272522	39.49047519363617	37.13544065312958	34.89763449863931	29.234275296262528	29.657135587290476	39.49047519363617	45.24416271891566	5.251644474273509	5.389002830494238	37.84184634707976	37.5284232363408	34.92001256018422	27.34197900356255	0.6431127281634224	0.522531147317394	0.3570618176566809	7.524700737653451	45.73958066276898
322	2758.3333333333335	2675.0		(39.499476658991, 36.87795687670086, 35.18442537157212)	#272423	39.499476658991	36.87795687670086	35.18442537157212	23.548246252364972	27.857029291585626	39.499476658991	45.132695201279105	5.689291495027171	4.928423723178499	37.82379526899728	37.32388499267322	35.20136068662341	27.537892982044646	0.64152829881252	0.5660764027121027	0.32654500064885483	7.527110874072277	40.901178521606475
323	2766.6666666666665	2683.333333333333		(39.769520619635756, 37.038727234666105, 34.996231944735186)	#272522	39.769520619635756	37.038727234666105	34.996231944735186	25.674063678624655	30.606066986351152	39.769520619635756	45.22885171098126	5.617242028671699	5.270248085234641	37.96831693531505	37.50028401507222	35.0166568976345	27.336725176063883	0.6428950933683042	0.5589075834017402	0.34919342594647296	7.702527045625685	43.17455071165399
324	2775.0	2691.6666666666665		(39.62654385597656, 36.786267531923805, 34.99141720745238)	#272422	39.62654385597656	36.786267531923805	34.99141720745238	23.23367356155723	29.8274131518891	39.62654385597656	45.10316984361591	5.805257471536985	5.060516973713991	37.81903286581537	37.26983197404229	35.00936571069709	27.498359964991153	0.6411086174177124	0.577614852249633	0.33529716827984796	7.7012886163345025	41.07907774482404
325	2783.3333333333335	2700.0		(39.80782918149466, 36.594515386225666, 34.77789407577978)	#272422	39.80782918149466	36.594515386225666	34.77789407577978	21.66971866156154	32.22063293402468	39.80782918149466	45.03425191494997	6.070716414618149	5.145790221374513	37.8057148838183	37.14386484404438	34.796060288884235	27.491047645535303	0.6401289993971717	0.6040276390963764	0.3409471598951543	7.958187908632706	40.28598886898655
326	2791.6666666666665	2708.333333333333		(39.63303328448817, 36.7157211639104, 34.88298095038727)	#272422	39.63303328448817	36.7157211639104	34.88298095038727	23.150147635626453	30.56196422063414	39.63303328448817	45.07183088642796	5.844509669056475	5.10977300212061	37.77865606028888	37.2125158614193	34.9013083525225	27.50319503923417	0.6406631570302553	0.5815203900111978	0.3385607492402988	7.763251471187527	41.162747280882456
327	2800.0	2716.6666666666665		(39.42579024492359, 36.66380573581746, 35.19279882771614)	#272423	39.42579024492359	36.66380573581746	35.19279882771614	20.850600860491635	27.37834307650647	39.42579024492359	45.03046823912368	5.890536731376184	4.7463212123104	37.7229767636592	37.136957330960854	35.20750889679715	27.66807487476945	0.6400752172087766	0.5861000171735817	0.3144793447983001	7.5647860534267375	38.86025542360159
328	2808.3333333333335	2725.0		(39.49801130416579, 36.50282604144861, 35.01025748377643)	#272423	39.49801130416579	36.50282604144861	35.01025748377643	19.955219703330535	28.973033993703687	39.49801130416579	44.96469503877221	6.052726348415582	4.806665727072024	37.671953108645596	37.01701797362361	35.02518316935315	27.681934857939094	0.6391402992044174	0.602237653125469	0.31847762106649413	7.729135246624493	38.45422541812327
329	2816.6666666666665	2733.333333333333		(39.561440234456775, 36.83985765124555, 34.586769939292445)	#272422	39.561440234456775	36.83985765124555	34.586769939292445	27.174718060932477	32.0650845305183	39.561440234456775	45.11831151786941	5.5115188330385205	5.4701038114301825	37.722815574628434	37.29754579861838	34.609300816411974	27.38476467716192	0.6413238452582325	0.5483882759766296	0.36243536533842746	7.765235061140217	44.783921304365336
330	2825.0	2741.6666666666665		(39.68159933012351, 36.93238434163701, 35.154071593050034)	#272423	39.68159933012351	36.93238434163701	35.154071593050034	23.566672831514673	29.094582689294622	39.68159933012351	45.17422833048512	5.747393402786405	5.028112683583741	37.923837136278	37.40000945363199	35.1718547205359	27.45400577396074	0.6421186619097176	0.5718574598022177	0.3331501412513392	7.6363897284782665	41.18108862422998
331	2833.3333333333335	2750.0		(39.905170609168934, 36.630311911241364, 35.12560184216035)	#272423	39.905170609168934	36.630311911241364	35.12560184216035	18.889278206026635	30.542158246208572	39.905170609168934	45.06162810527598	6.256924311223266	4.863689243751912	37.93405065940967	37.19386858697927	35.140648942851165	27.542992557948164	0.6405181319479643	0.622555059665167	0.3222558563273262	7.924933747115164	37.85896194573899
332	2841.6666666666665	2758.333333333333		(39.41825413439397, 36.94368850743144, 35.01674691228805)	#272423	39.41825413439397	36.94368850743144	35.01674691228805	26.26747836012551	28.473720267019267	39.41825413439397	45.15302239465471	5.475981598001112	5.121027822282498	37.770837345614396	37.36112899727862	35.036016328239484	27.483422062433835	0.641817235020024	0.5448523716922571	0.3393064654090977	7.497419583979426	43.08155757073401
333	2850.0	2766.6666666666665		(39.76010048147373, 37.01004814737283, 34.962110110948295)	#272522	39.76010048147373	37.01004814737283	34.962110110948295	25.609947643979048	30.771741762928166	39.76010048147373	45.2150634088271	5.628556865102718	5.279011650637067	37.94798618379736	37.47495532761147	34.98258949131254	27.344419283202715	0.6426991027237167	0.5600333935153098	0.3497740778203292	7.7167749993929995	43.164520903908546
334	2858.3333333333335	2775.0		(39.70692903495918, 36.89072639732049, 35.27737073477078)	#272423	39.70692903495918	36.89072639732049	35.27737073477078	21.853497164461206	28.446857865879384	39.70692903495918	45.15893114527234	5.870526098265327	4.886068147753075	37.94799455725351	37.371959807410505	35.293504291396275	27.501415203755318	0.6419012235944915	0.5841089876724064	0.32373862640393547	7.637849083014242	39.77078109803867
335	2866.6666666666665	2783.333333333333		(39.754448398576514, 36.8921917521457, 35.357965250157)	#272423	39.754448398576514	36.8921917521457	35.357965250157	20.938005904199613	28.200698236505254	39.754448398576514	45.16463470375314	5.940258108477369	4.820165549963318	37.98785220849906	37.38241648314842	35.37330751517688	27.510216918385815	0.6419822955125998	0.5910472233963483	0.31937208548806256	7.649879889539724	39.05727148518101
336	2875.0	2791.6666666666665		(39.20368432070337, 37.09106133556625, 34.21122043123299)	#272522	39.20368432070337	37.09106133556625	34.21122043123299	34.61025619522832	32.47343493026336	39.20368432070337	45.19292930717406	4.77921738059478	5.955360624158934	37.55027841741679	37.4343195164329	34.24001884027632	27.2808680192696	0.642384482634757	0.4755253241903596	0.3945872652414611	7.635917687793781	51.25272017968133
337	2883.3333333333335	2800.0		(39.429139627381204, 36.61042495289931, 35.62424115553695)	#272423	39.429139627381204	36.61042495289931	35.62424115553695	15.55127640845065	24.60741267726025	39.429139627381204	45.00954205033651	6.150271726737433	4.306051055948368	37.79435838392297	37.098769755076404	35.634102993510574	27.817140174569328	0.6397777667189843	0.6119432793725841	0.2853081479674012	7.507857085023655	34.99740214769744
338	2891.6666666666665	2808.333333333333		(39.90768264601214, 36.65061754239062, 35.495917940129786)	#272423	39.90768264601214	36.65061754239062	35.495917940129786	15.703914590747335	28.19006079553503	39.90768264601214	45.07305081322458	6.40073116078227	4.5351980484233945	38.015639522713	37.21474589700649	35.507464936152395	27.636869803387405	0.6406804973986739	0.6368636364281743	0.3004908532316683	7.844576516997748	35.31924061037983
339	2900.0	2816.6666666666665		(39.85220849905799, 36.93615239690182, 35.295373665480426)	#272423	39.85220849905799	36.93615239690182	35.295373665480426	21.604189636163138	29.157553027199103	39.85220849905799	45.19317224661089	5.9331394151719286	4.927748730927073	38.03686414067406	37.43476536738539	35.31178145279464	27.44512963242351	0.6423879358414164	0.5903389235488407	0.32650027735443854	7.712642275836477	39.7112113103918
340	2908.3333333333335	2825.0		(39.70253297048357, 36.59137534017166, 35.39878584885912)	#272423	39.70253297048357	36.59137534017166	35.39878584885912	16.626295053261355	27.641952135147797	39.70253297048357	45.02626215998254	6.274984511376425	4.546133355054316	37.87732468076199	37.1292796797153	35.41071174377224	27.692366869091796	0.6400154308657705	0.6243520238642938	0.30121539923490576	7.748726288878156	35.92277319110773
341	2916.6666666666665	2833.333333333333		(39.411974042285955, 37.08247854301863, 35.554532133137954)	#272523	39.411974042285955	37.08247854301863	35.554532133137954	23.76621262278177	24.958092324362223	39.411974042285955	45.21698649390455	5.550077102591033	4.724421666938716	37.91834205568349	37.47848729118694	35.569811597236765	27.559271395266563	0.6427264379735329	0.5522247688935716	0.3130283358227581	7.28858806160324	40.405602220695044
342	2925.0	2841.6666666666665		(39.73916684111367, 36.687042076617125, 35.31672597864769)	#272423	39.73916684111367	36.687042076617125	35.31672597864769	18.591309287134326	28.378109295489743	39.73916684111367	45.071882459762435	6.1522610270822735	4.700926934391769	37.90851999162654	37.21261013606866	35.330429139627384	27.609041412451912	0.6406638901075374	0.6121412119243096	0.31147163374401726	7.742675880330096	37.38335281245001
343	2933.3333333333335	2850.0		(39.954992673225874, 36.55934687042077, 35.56688298095039)	#272423	39.954992673225874	36.55934687042077	35.56688298095039	13.570270012403403	28.00571084274224	39.954992673225874	45.03746120087008	6.575603631166493	4.408285691960545	38.024720535901196	37.14972441699811	35.57680761984509	27.695615845847932	0.6401746170525665	0.6542631982286209	0.29208195865375214	7.9165362284369065	33.837906141331565
344	2941.6666666666665	2858.333333333333		(39.80803851789826, 36.93950177935943, 35.444211848440446)	#272423	39.80803851789826	36.93950177935943	35.444211848440446	20.55933992132784	27.953545116557876	39.80803851789826	45.19125768559112	5.9630457415239535	4.784712528145496	38.04602679505966	37.43125179401297	35.45916474774963	27.495717163786182	0.6423607217548543	0.5933145604369287	0.3170230571409143	7.645350776288778	38.74335085768211
345	2950.0	2866.6666666666665		(39.721163910404016, 36.87251413020724, 35.83127485869793)	#272423	39.721163910404016	36.87251413020724	35.83127485869793	16.060703907006754	24.97212091827051	39.721163910404016	45.155446036459196	6.15066946595616	4.362093291450719	38.0601046682018	37.36557130835252	35.84168725141302	27.662438820488493	0.6418516853181244	0.6119828538585023	0.28902136599742	7.540463696800403	35.34450454260336
346	2958.3333333333335	2875.0		(39.95059660875026, 36.94138580699184, 35.537994557253505)	#272423	39.95059660875026	36.94138580699184	35.537994557253505	19.0824991697899	28.16512439479365	39.95059660875026	45.2063787836866	6.108477607283391	4.722937316483922	38.1352208499058	37.45900779359431	35.55202846975089	27.483875865531903	0.6425756571203163	0.6077848239980013	0.3129299864827968	7.721375238525775	37.710387969594585
347	2966.6666666666665	2883.333333333333		(39.68264601214151, 36.8917730793385, 35.26104249528993)	#272423	39.68264601214151	36.8917730793385	35.26104249528993	22.128586308114816	28.413148066088517	39.68264601214151	45.15695604712165	5.843906596029791	4.898007927789516	37.93315469960226	37.36833919614821	35.27734980113041	27.502854651657536	0.6418731490168279	0.581460385103765	0.3245297262968709	7.625072194006392	39.967696780909144
348	2975.0	2891.6666666666665		(39.779150094201384, 36.74272555997488, 35.562486916474775)	#272423	39.779150094201384	36.74272555997488	35.562486916474775	16.793923447351418	27.030469675042774	39.779150094201384	45.10191490411198	6.226387661978306	4.521791888125826	37.99452585304585	37.26753567301654	35.574289302909776	27.639181288112315	0.6410907793692316	0.6195167065467554	0.29960259465875383	7.695096178525398	35.9882925951136
349	2983.3333333333335	2900.0		(39.66108436257065, 37.02177098597446, 34.92254553066778)	#272522	39.66108436257065	37.02177098597446	34.92254553066778	26.580667962537596	30.46632288439308	39.66108436257065	45.21047849413785	5.5232832335543876	5.308429438859408	37.89518944944526	37.46653550764078	34.94353778522085	27.355316681179502	0.6426339315100837	0.5495588170765024	0.3517232267193928	7.660684093826883	43.86365139950209
350	2991.6666666666665	2908.333333333333		(39.56625497173959, 37.013188193426835, 35.48189240108855)	#272523	39.56625497173959	37.013188193426835	35.48189240108855	22.495002818922597	26.32325086768815	39.56625497173959	45.20077867792619	5.71366966198622	4.765124323515413	37.95793175633243	37.44872674691229	35.497205359011936	27.532533834355206	0.6424960557070697	0.568501995612195	0.31572519180852454	7.439921425986967	39.827655790286826
351	3000.0	2916.6666666666665		(39.55243876910195, 37.07682646012142, 35.071802386435)	#272523	39.55243876910195	37.07682646012142	35.071802386435	26.849187067837796	28.887277577245914	39.55243876910195	45.225225768533	5.444747512857672	5.192254467572854	37.888871676784596	37.493622164538415	35.09185262717187	27.39664466050573	0.6428435532446743	0.5417446246950333	0.34402576436530735	7.523614951258476	43.64021181330763
352	3008.3333333333335	2925.0		(39.762193845509735, 36.86518735608122, 35.00669876491522)	#272423	39.762193845509735	36.86518735608122	35.00669876491522	23.448518730466144	30.497594027713422	39.762193845509735	45.151377828782	5.820274447525586	5.128436687107696	37.91302281766799	37.35811486079129	35.025283650826886	27.42703654056988	0.6417938587172816	0.579109019977666	0.3397973582188562	7.75734861265055	41.384345943088015
353	3016.6666666666665	2933.333333333333		(39.14695415532761, 36.629893238434164, 34.83336822273393)	#272422	39.14695415532761	36.629893238434164	34.83336822273393	24.988838202465317	28.098339616587815	39.14695415532761	44.98621975240218	5.5597171724438565	5.010009160161677	37.50394808457191	37.0562404479799	34.85133347289093	27.662973312980675	0.6394462572877065	0.5531839421173288	0.3319506471737902	7.484026110488326	42.02285591614094
354	3025.0	2941.6666666666665		(40.212895122461795, 36.830228176679924, 35.62528783755495)	#282423	40.212895122461795	36.830228176679924	35.62528783755495	15.759069130732378	29.091162277391106	40.212895122461795	45.18297290827655	6.472243843658132	4.602017736625386	38.246746912288046	37.416050230270045	35.6373372409462	27.501417350043283	0.6422429596962633	0.6439790465466475	0.3049181582591677	7.941568335032145	35.414310814572396
355	3033.3333333333335	2950.0		(39.63889470378899, 36.79233828762822, 34.92484823110739)	#272422	39.63889470378899	36.79233828762822	34.92484823110739	23.76926151250054	30.325816587890486	39.63889470378899	45.10667265739803	5.777394419327509	5.129467868299353	37.81365292024283	37.276241957295376	34.9435231316726	27.474380413915544	0.6411584073572824	0.5748425182292887	0.33986568169950887	7.725912689669238	41.60031652727729
356	3041.6666666666665	2958.333333333333		(39.85137115344359, 36.81599330123508, 35.25811178563952)	#272423	39.85137115344359	36.81599330123508	35.25811178563952	20.35001367240904	29.391238115249283	39.85137115344359	45.13963846800442	6.057225494218221	4.871626551390529	37.991752145698136	37.33660383922964	35.273690600795476	27.496716040963122	0.641626992277881	0.6026853117264496	0.32278176243312884	7.773205641433935	38.80857196410944
357	3050.0	2966.6666666666665		(39.845928406949966, 36.780196776219384, 35.05024073686414)	#272423	39.845928406949966	36.780196776219384	35.05024073686414	21.643895412283392	30.69072311183961	39.845928406949966	45.12202783104118	6.002176478682008	5.037511433782904	37.93641406740632	37.30434987021143	35.067540297257686	27.45973190866804	0.6413766699356932	0.5972080130654793	0.3337728788774589	7.835983915676259	40.00609057251278
358	3058.3333333333335	2975.0		(40.23361942641825, 36.745028260414486, 35.32426208917731)	#282423	40.23361942641825	36.745028260414486	35.32426208917731	17.3639774859287	31.115423838165178	40.23361942641825	45.145477138033584	6.453689108986027	4.820183614354834	38.1702846975089	37.34730149466192	35.33846975088968	27.45578535956466	0.6417099847079681	0.6421328768670586	0.31937328238935814	8.05507747892841	36.755616003123606
359	3066.6666666666665	2983.333333333333		(39.121205777684736, 36.93384969646222, 34.98534645174796)	#272422	39.121205777684736	36.93384969646222	34.98534645174796	28.2674495115656	26.958374803351834	39.121205777684736	45.11977957334237	5.250985887772619	5.093484291485706	37.6159535273184	37.30023351266485	35.0048314841951	27.562185830712924	0.6413447125945599	0.5224656188983239	0.3374815001084053	7.3154928078154	44.127700177759635
360	3075.0	2991.6666666666665		(39.57860581955202, 37.07619845091061, 35.754448398576514)	#272523	39.57860581955202	37.07619845091061	35.754448398576514	20.737902342894625	24.638567280382055	39.57860581955202	45.23141789732301	5.7710383101923775	4.562710572248152	38.038028051078086	37.50499927988277	35.76766589909986	27.572226572240815	0.642931569832892	0.574210094420875	0.30231376408812627	7.35684789456824	38.33067655102964
361	3083.3333333333335	3000.0		(39.512246179610635, 36.93468704207662, 35.838392296420345)	#272423	39.512246179610635	36.93468704207662	35.838392296420345	17.904273504273547	23.709933774834457	39.512246179610635	45.16287170822853	5.925572037228544	4.3676884345109634	37.978432070337035	37.379184069499686	35.84935524387691	27.686145183661118	0.6419572358188529	0.5895859802187443	0.2893920861499193	7.3613250321763175	36.39360962641415
362	3091.6666666666665	3008.333333333333		(39.44923592212686, 36.86749005652083, 35.25245970274231)	#272423	39.44923592212686	36.86749005652083	35.25245970274231	23.089584996009567	27.127976269441614	39.44923592212686	45.12359197172728	5.694705730238059	4.848787528391951	37.80953945991208	37.30721384969647	35.26861000628009	27.574858277987847	0.6413989030531478	0.5666151114061986	0.3212685060252403	7.479332446782634	40.41291057708347
363	3100.0	3016.6666666666665		(39.73895750471007, 36.62696252878376, 35.31546996022608)	#272423	39.73895750471007	36.62696252878376	35.31546996022608	17.78903033457955	28.38497521505747	39.73895750471007	45.045142246841365	6.222556931893164	4.656573514857154	37.88954155327612	37.16375111366967	35.32858488591165	27.640415046507346	0.6402837975110587	0.6191355543579015	0.3085328873568927	7.771994060080127	36.80889109368171
364	3108.3333333333335	3025.0		(40.13544065312958, 36.91082269206615, 35.645802805107806)	#282423	40.13544065312958	36.91082269206615	35.645802805107806	16.90586095957476	28.524855654133226	40.13544065312958	45.21129571328368	6.329284811855462	4.630928529921907	38.23788151559556	37.46803617123718	35.658453003977385	27.483464117550465	0.642645547683371	0.6297548264431786	0.3068337149454509	7.8425343658047755	36.19170100775757
365	3116.6666666666665	3033.333333333333		(40.094620054427466, 36.68997278626753, 35.24136487335148)	#282423	40.094620054427466	36.68997278626753	35.24136487335148	17.908902691511354	30.86648706221413	40.094620054427466	45.107138515653766	6.378791108704207	4.832544617828538	38.06852836508269	37.2770945111995	35.255850952480635	27.496271620196037	0.6411650291921397	0.6346806324870823	0.3201922914912659	8.002653528160982	37.14741210392457
366	3125.0	3041.6666666666665		(40.3219593887377, 36.69750889679715, 35.80071174377224)	#282423	40.3219593887377	36.69750889679715	35.80071174377224	11.901101953884636	28.592810640750105	40.3219593887377	45.13570329972401	6.787524968775438	4.358151555934464	38.294130207243036	37.32939494661922	35.80967971530249	27.599436111641783	0.6415710567348957	0.6753490695636483	0.28876019648379647	8.06622465508146	32.70381340376739
367	3133.3333333333335	3050.0		(39.796106342893026, 36.78961691438141, 35.30877119531087)	#272423	39.796106342893026	36.78961691438141	35.30877119531087	19.80033588356036	28.75332709120171	39.796106342893026	45.122892978774	6.0699631250653585	4.7953773147523915	37.966627590537996	37.30593395855139	35.32357965250157	27.53864542174525	0.641388967378839	0.6039526878584908	0.3177296791655365	7.735638042882764	38.30935422348306
368	3141.6666666666665	3058.333333333333		(39.79631567929663, 36.84864978019677, 35.619426418254136)	#272423	39.79631567929663	36.84864978019677	35.619426418254136	17.657495113516685	26.763953983809124	39.79631567929663	45.15089587304618	6.139700213646515	4.552014676819782	38.04716139836718	37.357231570023025	35.63171865187356	27.595029705156392	0.6417870080685019	0.6108914288729285	0.301605080870981	7.6430855242783835	36.55348424126971
369	3150.0	3066.6666666666665		(39.79171027841742, 36.695415532761146, 35.054218128532554)	#272423	39.79171027841742	36.695415532761146	35.054218128532554	20.785648004948918	30.359602283189098	39.79171027841742	45.079163285767144	6.063636931144423	4.960659986472615	37.884360477287004	37.22592088549299	35.07063010257484	27.518343275831747	0.6407673817315125	0.6033232405712929	0.3286808946404341	7.834273440091879	39.28659083882439
370	3158.3333333333335	3075.0		(40.17563324262089, 36.69876491521876, 36.05945153862257)	#282424	40.17563324262089	36.69876491521876	36.05945153862257	9.319025581040568	26.125943757522684	40.17563324262089	45.12362285649274	6.793559989437814	4.096945577645594	38.274567720326566	37.30727040192589	36.06584467238853	27.712361268012042	0.6413993420575316	0.6759495455262241	0.27145334318936953	7.933310809257388	31.09262969074447
371	3166.6666666666665	3083.333333333333		(39.72262926522922, 36.630102574837764, 35.25769311283232)	#272423	39.72262926522922	36.630102574837764	35.25769311283232	18.44249613202682	28.66272298490159	39.72262926522922	45.04462055127438	6.180764797748428	4.709962574705484	37.87095876072849	37.162798310655226	35.27141720745237	27.62660222062285	0.6402763819896037	0.6149772965187676	0.31207031261942086	7.7708172633393255	37.308689696532085
372	3175.0	3091.6666666666665		(40.25999581327193, 36.72304793803642, 35.62738120159096)	#282423	40.25999581327193	36.72304793803642	35.62738120159096	14.190691369182082	29.34219694054762	40.25999581327193	45.140037381269345	6.634401518309296	4.527046747613239	38.23701904961273	37.33733466610843	35.63833786895542	27.548784486127662	0.6416326625385884	0.6601135042763885	0.2999507684747869	8.031776625455933	34.30804333724572
373	3183.3333333333335	3100.0		(39.88465564161608, 36.91103202846975, 35.6426627590538)	#272423	39.88465564161608	36.91103202846975	35.6426627590538	17.9401894986182	27.12091072750081	39.88465564161608	45.187192106474555	6.142124728272913	4.592300964832585	38.114433745028265	37.42379143395436	35.65534645174796	27.546160609252954	0.6423029325170809	0.6111326646259627	0.30427434931951375	7.669088885210805	36.784473689323264
374	3191.6666666666665	3108.333333333333		(39.87167678459284, 36.67531923801549, 35.55306677831275)	#272423	39.87167678459284	36.67531923801549	35.55306677831275	15.591856519631598	27.61974515270364	39.87167678459284	45.08087412524058	6.370425059843143	4.4949630599101065	38.017083943897845	37.22904908938665	35.56428930290977	27.64913043922035	0.640791700065085	0.633848222537913	0.2978249837593688	7.796602359555984	35.20674077580522
375	3200.0	3116.6666666666665		(39.52459702742307, 36.7850115135022, 34.71655850952481)	#272422	39.52459702742307	36.7850115135022	34.71655850952481	25.81243469174501	31.019919601290184	39.52459702742307	45.09115354786792	5.606955864010388	5.300321304990252	37.713717814527946	37.2478483064685	34.73724303956458	27.454247602207882	0.6409378145499719	0.5578841246645198	0.3511860020958053	7.715656809183133	43.38967694737658
376	3208.3333333333335	3125.0		(39.762403181913335, 36.938036424534225, 35.82478543018631)	#272423	39.762403181913335	36.938036424534225	35.82478543018631	16.963317384369986	25.25230987917555	39.762403181913335	45.18841249610622	6.101201346759733	4.424355714698258	38.0993259367804	37.426030751517686	35.83591794012979	27.615326644964966	0.6423202794643615	0.6070608464366425	0.2931467180738146	7.536549698893115	35.94817290922858
377	3216.6666666666665	3133.333333333333		(39.91542809294536, 36.694578187146746, 34.97571697718233)	#272422	39.91542809294536	36.694578187146746	34.97571697718233	20.878077721744326	31.55738005831883	39.91542809294536	45.090307337258636	6.121400806298915	5.05406022890762	37.92902239899518	37.24630050031401	34.99290558928197	27.465521704923887	0.640925786284206	0.6090706638985643	0.33486936055563177	7.938203362775657	39.544370169235656
378	3225.0	3141.6666666666665		(40.15888633033285, 36.654804270462634, 35.654176261251834)	#282423	40.15888633033285	36.654804270462634	35.654176261251834	13.327756866025346	28.60390744322062	40.15888633033285	45.100138305887185	6.652402488481979	4.433873662226273	38.17167887795688	37.264284996859956	35.66418254134395	27.61890390702869	0.6410655263230366	0.6619045751767961	0.2937773534161238	7.994604087842315	33.68373866246771
379	3233.3333333333335	3150.0		(40.12874188821436, 36.563114925685575, 35.738538831902865)	#282423	40.12874188821436	36.563114925685575	35.738538831902865	11.269311462902937	27.897754245024647	40.12874188821436	45.05697081361037	6.77639043170275	4.28159999213471	38.14535691856814	37.18535868536738	35.74678459284069	27.702488305829622	0.640451931948474	0.6742411989795024	0.28368808177639065	8.015707440739122	32.28636824537661
380	3241.6666666666665	3158.333333333333		(39.8216453841323, 36.81578396483148, 35.395436466401506)	#272423	39.8216453841323	36.81578396483148	35.395436466401506	19.253688989784308	28.3434615303741	39.8216453841323	45.13747092268428	6.096922689712459	4.738888311702261	38.00458656060289	37.332632966296835	35.409639941385805	27.54259050361318	0.6415961822042608	0.6066351261528644	0.31398685943782007	7.722015845303537	37.85646042823663
381	3250.0	3166.6666666666665		(39.095038727234666, 36.92401088549299, 35.44316516642244)	#272423	39.095038727234666	36.92401088549299	35.44316516642244	24.330180567497916	23.819589091707417	39.095038727234666	45.1155423125757	5.449356570524477	4.655296542066223	37.6916453841323	37.292476292652296	35.45797362361315	27.694370893917228	0.6412844830275212	0.5422032193699937	0.30844827834105626	7.167096547925946	40.5067253710135
382	3258.3333333333335	3175.0		(40.004186728072014, 36.62717186518736, 35.78270881306259)	#282423	40.004186728072014	36.62717186518736	35.78270881306259	12.00238024397502	26.909105180533768	40.004186728072014	45.073641409320516	6.628222367639602	4.268577196420376	38.11301653757589	37.215825543227965	35.79115344358384	27.7102631562823	0.6406888922908252	0.6594986875833128	0.28282522397969034	7.883786085167327	32.78154740647529
383	3266.6666666666665	3183.333333333333		(40.17416788779569, 37.26836926941595, 35.53966924848231)	#282523	40.17416788779569	37.26836926941595	35.53966924848231	22.380414652874965	29.416842094293226	40.17416788779569	45.37217049103033	5.8913639529898365	5.004127844880535	38.3464705882353	37.76423236968808	35.55695624869165	27.259113642900548	0.6449322651512595	0.5861823245462505	0.33156096596735	7.72977779205177	40.34459143298717
384	3275.0	3191.6666666666665		(40.1429767636592, 36.554113460330754, 35.930500314004604)	#282423	40.1429767636592	36.554113460330754	35.930500314004604	8.882373403568112	26.75888987969525	40.1429767636592	45.05546395056834	6.883286532453514	4.100438790441596	38.18793384969646	37.18260559137534	35.936736445467865	27.762663078695656	0.640430512990896	0.6848772087937005	0.2716847947119674	8.012067883013353	30.782656409620646
385	3283.3333333333335	3200.0		(40.34352103830856, 36.91605610215616, 35.81808666527109)	#282423	40.34352103830856	36.91605610215616	35.81808666527109	14.557313349986108	28.603992299749372	40.34352103830856	45.23465242421322	6.553324217306644	4.510521620292929	38.37592003349382	37.51094315679296	35.82906635963994	27.478784696336998	0.6429775462702416	0.6520464282734619	0.2988558549660002	7.9555555170124785	34.5388567374491
386	3291.6666666666665	3208.333333333333		(39.39815783964831, 36.77873142139418, 34.98199706929035)	#272422	39.39815783964831	36.77873142139418	34.98199706929035	24.411262798634763	28.5830875906591	39.39815783964831	45.077670773984494	5.639363713948741	5.02553102448271	37.70290349591794	37.22319202846975	34.99996441281139	27.56061103591935	0.6407461667666048	0.5611086595875012	0.3329790869913622	7.553700098378276	41.70589687306239
387	3300.0	3216.6666666666665		(39.61670504500733, 36.68306468494871, 35.587397948503245)	#272423	39.61670504500733	36.68306468494871	35.587397948503245	16.31546134663338	25.935355008480904	39.61670504500733	45.05983064842455	6.187377402584682	4.426502267792243	37.90141511408834	37.19058408205987	35.5983546158677	27.719576071534846	0.640492582411626	0.615635241284216	0.29328894330054817	7.607730374348543	35.58025192405925
388	3308.3333333333335	3225.0		(39.4264182541344, 36.97153024911032, 35.55181075989115)	#272423	39.4264182541344	36.97153024911032	35.55181075989115	21.984980279863855	25.059971328448555	39.4264182541344	45.16925040957083	5.689835163404711	4.645711990860613	37.890481473728286	37.39088016118904	35.56600795478334	27.61005922739828	0.6420479043996347	0.5661304969415327	0.3078132300060408	7.345533614976028	39.23140589193993
389	3316.6666666666665	3233.333333333333		(39.51685158048985, 36.74063219593887, 35.30646849487126)	#272423	39.51685158048985	36.74063219593887	35.30646849487126	20.437527966986465	27.169363041128975	39.51685158048985	45.07411678812712	5.918893661089997	4.713909371091463	37.81414695415533	37.21669458028051	35.320810131881935	27.636034617233484	0.6406956494533597	0.5889214913023703	0.31233181745358496	7.566653403596286	38.53442287012709
390	3325.0	3241.6666666666665		(40.22775800711744, 36.530249110320284, 35.03244714255809)	#282423	40.22775800711744	36.530249110320284	35.03244714255809	17.297928922556203	32.93259023354564	40.22775800711744	45.04783846022599	6.572822225375974	4.928788791318217	38.04246807619845	37.16867562486916	35.04742516223571	27.489809866790253	0.6403221222150932	0.6539864523129377	0.3265691891485896	8.215531081787741	36.865278696828476
391	3333.3333333333335	3250.0		(39.68997278626753, 37.00251203684321, 35.05714883818296)	#272523	39.68997278626753	37.00251203684321	35.05714883818296	25.194523519045674	29.76495129193719	39.68997278626753	45.205520923554595	5.627804327087094	5.172822024042745	37.93029516432908	37.45743275486707	35.07660247016956	27.391590554393435	0.6425634632650933	0.5599585170543021	0.3427382193729186	7.64396946856814	42.58781007928431
392	3341.6666666666665	3258.333333333333		(40.262926522922335, 36.84655641616077, 36.11827506803433)	#282424	40.262926522922335	36.84655641616077	36.11827506803433	10.542956714985673	26.24961005739956	40.262926522922335	45.19788212644118	6.709470775566107	4.169109385128911	38.37492149884865	37.44340980322378	36.1255578815156	27.62619500557279	0.6424548833432586	0.6675827884815216	0.2762347361630779	7.899270292460287	31.855858347380767
393	3350.0	3266.6666666666665		(40.07598911450701, 36.76470588235294, 35.58593259367804)	#282423	40.07598911450701	36.76470588235294	35.58593259367804	15.75178329992079	28.569835407928206	40.07598911450701	45.14049514198411	6.430815279898083	4.56617795855534	38.151480008373454	37.33817331588863	35.59772032656478	27.55938014106986	0.6416391692728151	0.6398569634430984	0.30254350441232064	7.887037866865308	35.37652358813254
394	3358.3333333333335	3275.0		(40.05317144651455, 36.74816830646849, 35.887795687670085)	#282423	40.05317144651455	36.74816830646849	35.887795687670085	12.39320534727107	26.51901909749443	40.05317144651455	45.13270828182621	6.568277636746056	4.271484552931781	38.19554532133138	37.32390895122462	35.89639941385806	27.662735051002002	0.6415284847429435	0.6535342722153493	0.2830178581335758	7.835039974327711	33.03676843763755
395	3366.6666666666665	3283.333333333333		(40.25308771195311, 36.486707138371365, 35.59284069499686)	#282423	40.25308771195311	36.486707138371365	35.59284069499686	11.508399964064369	29.52228156576819	40.25308771195311	45.034184469865	6.89372190594939	4.379050757091885	38.153460330751514	37.143741708185054	35.6017793594306	27.671809149255292	0.6401280407145485	0.6859155135975001	0.2901449251595016	8.166975404013012	32.42465211249267
396	3375.0	3291.6666666666665		(40.06677831274859, 36.67510990161189, 35.720535901193216)	#282423	40.06677831274859	36.67510990161189	35.720535901193216	13.177921202196325	27.661116306772787	40.06677831274859	45.10063092831335	6.589982965827801	4.372607796362504	38.146112622985136	37.2651863387063	35.7300816411974	27.64989805056541	0.6410725285910289	0.6556939215525324	0.289718030733671	7.908702449246067	33.565204147337546
397	3383.3333333333335	3300.0		(39.668829809503876, 36.95980741050869, 35.337240946200545)	#272423	39.668829809503876	36.95980741050869	35.337240946200545	22.47535279335007	27.844409967387534	39.668829809503876	45.186202266896046	5.787819478416001	4.876170134347291	37.9627150931547	37.421975222943274	35.353466610843626	27.49281538326009	0.6422888626704195	0.5758797967642404	0.3230828088493666	7.568083607745896	40.11374538015447
398	3391.6666666666665	3308.333333333333		(39.89072639732049, 37.16788779568767, 35.369478752355036)	#272523	39.89072639732049	37.16788779568767	35.369478752355036	23.866098712843765	28.901909130028628	39.89072639732049	45.29971157238661	5.723111241567769	5.039634651849445	38.14239690182123	37.630631454888	35.38746284278836	27.338566374175326	0.6439023145444103	0.5694414193365929	0.3339135579837734	7.625740600589626	41.366372472349234
399	3400.0	3316.6666666666665		(40.19238015490894, 36.938664433745025, 35.73204940339125)	#282423	40.19238015490894	36.938664433745025	35.73204940339125	16.231285493030402	28.298506763056054	40.19238015490894	45.22959415581902	6.377015812269182	4.581739960806308	38.29166213104459	37.50164818714674	35.74411555369479	27.479078129047267	0.6429056466794151	0.6345039930196609	0.30357460366850686	7.852303594384297	35.696380952220636
400	3408.3333333333335	3325.0		(39.87335147582164, 36.93552438769102, 35.95645802805108)	#272423	39.87335147582164	36.93552438769102	35.95645802805108	14.99759499759495	25.049507809423776	39.87335147582164	45.19876162731401	6.245144224378718	4.319817446120466	38.179246388947035	37.44502417207452	35.96624869164748	27.626269223139722	0.6424673848058068	0.6213829577979263	0.28622027446872833	7.59359263794797	34.67192736256633
401	3416.6666666666665	3333.333333333333		(39.080803851789824, 36.74670295164329, 34.86393133765962)	#272422	39.080803851789824	36.74670295164329	34.86393133765962	26.789118347895176	27.514850901767076	39.080803851789824	45.03200071280215	5.386026659934595	5.058852425825866	37.513858069918356	37.13975492568558	34.88275905379946	27.631996987008833	0.6400970002028464	0.5359019834424386	0.3351868795096979	7.3892672876145475	43.2058599984128
402	3425.0	3341.6666666666665		(39.455934687042074, 36.97843835042914, 35.096085409252666)	#272423	39.455934687042074	36.97843835042914	35.096085409252666	25.904835069861242	28.17729638531205	39.455934687042074	45.17251737387279	5.499009864012305	5.079401121070148	37.81594096713418	37.39687146535482	35.11490893866443	27.47686515990274	0.6420943419111012	0.5471436513701762	0.33654838454229474	7.485948519274849	42.72846672798917
403	3433.3333333333335	3350.0		(39.81410927360268, 36.66862047310027, 35.22461796106343)	#272423	39.81410927360268	36.66862047310027	35.22461796106343	18.877941981390197	29.394611760747043	39.81410927360268	45.07041508622092	6.188404602368413	4.785191423663004	37.92110948293909	37.20992787942223	35.2390579861838	27.573695408152883	0.6406430324643674	0.6157374462000565	0.3170547875573434	7.822685503311029	37.71303225021492
404	3441.6666666666665	3358.333333333333		(39.59158467657526, 36.96106342893029, 35.32572744400251)	#272423	39.59158467657526	36.96106342893029	35.32572744400251	23.001275885759114	27.47537395111276	39.59158467657526	45.179240551695145	5.723691993526792	4.874969813722885	37.922951643290766	37.40920315260624	35.342080803851786	27.509646935000465	0.6421899069734524	0.5694992033295767	0.3230032786139219	7.518376202443719	40.42162447552624
405	3450.0	3366.6666666666665		(39.88151559556207, 36.588235294117645, 35.44211848440444)	#272423	39.88151559556207	36.588235294117645	35.44211848440444	15.490168340642192	28.38523678049908	39.88151559556207	45.04246621177978	6.431044721375012	4.533463710494168	37.972719279882774	37.15886388737701	35.453579652501574	27.661526799051863	0.6402457596271485	0.6398797925433486	0.300375940348354	7.868330790116348	35.1813202249273
406	3458.3333333333335	3375.0		(39.54636801339753, 36.89972786267532, 35.54720535901193)	#272423	39.54636801339753	36.89972786267532	35.54720535901193	20.292085427135664	25.787108351463385	39.54636801339753	45.14898327976209	5.86151261791551	4.615755475619099	37.926077035796524	37.353726455934684	35.560730584048564	27.613322806491674	0.6417598219518654	0.5832121592119909	0.3058283864052417	7.4607324560454815	38.21931158462686
407	3466.6666666666665	3383.333333333333		(39.66568976344986, 36.629683902030564, 35.16872514130207)	#272423	39.66568976344986	36.629683902030564	35.16872514130207	19.492598454520113	28.90977026962842	39.66568976344986	45.0383984981026	6.098921108937061	4.7829962043115515	37.825135021980316	37.15143586769939	35.18333472890936	27.616534693197128	0.640187940048155	0.6068339660201417	0.31690933782639324	7.750734893124443	38.104835299475454
408	3475.0	3391.6666666666665		(39.43416370106762, 36.905379945572534, 35.12874188821436)	#272423	39.43416370106762	36.905379945572534	35.12874188821436	24.759080079739388	27.840898835845177	39.43416370106762	45.138224325644835	5.583258856976247	4.990170962884144	37.78915637429349	37.334013144232784	35.14650826878794	27.527102490054805	0.6416068912770837	0.5555263062070449	0.33063621795529635	7.488296582188487	41.7895127868043
409	3483.3333333333335	3400.0		(39.93364036005861, 36.711953108645595, 35.15135021980323)	#272423	39.93364036005861	36.711953108645595	35.15135021980323	19.579776756401845	30.53776151559785	39.93364036005861	45.10080557659375	6.1931628514335095	4.906185006067187	37.9784592840695	37.26550589281976	35.166956248691655	27.500120242203714	0.6410750110887773	0.6162108852067117	0.32507151900412734	7.901007367300357	38.386045772003875
410	3491.6666666666665	3408.333333333333		(39.67196985555788, 36.84111366966715, 35.643918777475406)	#272423	39.67196985555788	36.84111366966715	35.643918777475406	17.832865606485726	25.89115258583843	39.67196985555788	45.135686464096985	6.067263319899208	4.502984712359903	37.98879422231526	37.32936410718023	35.655890726397324	27.638022706031858	0.6415708174287538	0.6036840610887403	0.29835647834091306	7.555696891269617	36.58196356655107
411	3500.0	3416.6666666666665		(39.844881724931966, 36.82415742097551, 35.5009420138162)	#272423	39.844881724931966	36.82415742097551	35.5009420138162	18.276709556166026	27.800424505750286	39.844881724931966	45.144040573787166	6.1515434885185405	4.651248095943172	38.03966924848231	37.34466922126858	35.514174167887795	27.561869040066554	0.6416895649964258	0.612069817858929	0.30818003845014325	7.7120422808196425	37.09331771623288
412	3508.3333333333335	3425.0		(39.50973414276743, 36.687879422231525, 34.84948712581118)	#272422	39.50973414276743	36.687879422231525	34.84948712581118	23.669032431946786	30.077726795875762	39.50973414276743	45.047315781538906	5.77021912894804	5.099510458273304	37.702909776010046	37.167720942013815	34.867871048775385	27.540901599236047	0.6403146927193041	0.5741285870535043	0.3378807788125296	7.700677613698465	41.46908274311805
413	3516.6666666666665	3433.333333333333		(39.52606238224827, 36.69709022398995, 35.57462842788361)	#272423	39.52606238224827	36.69709022398995	35.57462842788361	17.043865225683426	25.492437081603228	39.52606238224827	45.05721326079262	6.097648378070031	4.433796436676785	37.85879422231526	37.18580165794432	35.58585304584467	27.731805844914494	0.6404553781580942	0.6067073311111274	0.29377223664481433	7.539221881896554	36.022106572491275
414	3525.0	3441.6666666666665		(39.830228176679924, 36.755704416998114, 35.3219593887377)	#272423	39.830228176679924	36.755704416998114	35.3219593887377	19.08153789004454	28.862715418696677	39.830228176679924	45.111218744473796	6.141210859609059	4.7631794400152305	37.97547205359012	37.28456217709859	35.33629683902031	27.551192425875207	0.6412230266647482	0.6110417359951765	0.31559632870350335	7.771894826872275	37.797483548492444
415	3533.3333333333335	3450.0		(39.72346661084362, 36.961691438141095, 35.337450282604145)	#272423	39.72346661084362	36.961691438141095	35.337450282604145	22.219358533791567	28.155502505809984	39.72346661084362	45.192306811618295	5.826329678831899	4.886480731400744	37.99011304165795	37.4331771069709	35.35369269415951	27.47745064353119	0.6423756343150826	0.5797115068705353	0.3237659631621087	7.604196963834391	39.986202978932305
416	3541.6666666666665	3458.333333333333		(39.704416998115974, 36.86539669248482, 35.46828553485451)	#272423	39.704416998115974	36.86539669248482	35.46828553485451	19.788495750148247	27.206381677457475	39.704416998115974	45.14856876500162	5.984057858839654	4.689252439533131	37.977094410718024	37.35296682436676	35.48225664643081	27.567557329143856	0.6417539299272935	0.5954052361904619	0.3106981109819098	7.602502015758236	38.08310778151639
417	3550.0	3466.6666666666665		(38.895122461796106, 37.00272137324681, 35.11639104040193)	#262523	38.895122461796106	37.00272137324681	35.11639104040193	29.951803224198073	24.773710724319415	38.895122461796106	45.12924609140878	5.059562445975718	4.985410626539188	37.55273184006699	37.317567902449234	35.13525434373038	27.626862087725424	0.6414792722348327	0.5034192590094215	0.33032081000294405	7.1030621044685835	44.5770512180477
