# Supplementary material for: Parallel and High Throughput Reaction Monitoring with Computer Vision
Source: Angew Chem Int Ed Engl. 2024 Oct 31;64(1):e202413395. doi: 10.1002/anie.202413395 (PMC11701362; doi:10.1002/anie.202413395)
Supplement: Supplementary file 3 — Supporting Information [file ANIE-64-e202413395-s003.zip › Supporting Info - Machine readable data part 2/Figure 11 - Pd catalyst degradation in HTE/Kineticolor data/Well 1 2021-08-23 13-47-42 multiwell stirrer palladium bistricyclohexylphosphine diacetate boropinocol reaction in toluene.csv]

frame number	Time (s)	normalised time	Well Coordinates	average color	hexcode	red	green	blue	hue	saturation	value	lightness	a_component	b_component	x	y	z	delta_e	light_ratio	a_ratio	b_ratio	chroma_ab	hue_ab
1	83.33333333333333	0.0	(110, 409)	(94.62298513711535, 80.91794012978858, 63.205777684739374)	#5e503f	94.62298513711535	80.91794012978858	63.205777684739374	33.82635927505331	84.66640413792494	94.62298513711535	63.8437251349518	7.1831428093991345	15.429305433753626	84.09097969436885	83.15504165794431	63.38289930918986	0.0	1.0	1.0	1.0	17.01943027214136	65.03557702038948
2	91.66666666666667	8.333333333333343		(93.5348545111995, 80.01360686623404, 62.05233410090015)	#5d503e	93.5348545111995	80.01360686623404	62.05233410090015	34.23094313527316	85.82942419250878	93.5348545111995	63.541886920058985	7.02384254916677	15.65327950250872	83.04676365920034	82.21553373246809	62.23194682855348	0.4082245268899084	0.9952722336571873	0.9778230414653708	1.0145161471925446	17.156908909799142	65.83356795738563
3	100.0	16.66666666666667		(94.46054008792129, 79.3573372409462, 62.8570232363408)	#5e4f3e	94.46054008792129	79.3573372409462	62.8570232363408	31.326223753063513	85.31495574397545	94.46054008792129	63.42536683667049	8.102429259197685	14.940417733013621	83.45784383504292	81.85475271090642	63.022026376386854	1.122106245619772	0.9934471508766604	1.1279783061803623	0.9683143416377967	16.996041949149532	61.52830975075181
4	108.33333333333333	25.0		(93.87774754029726, 79.86183797362361, 61.920033493824576)	#5d4f3d	93.87774754029726	79.86183797362361	61.920033493824576	33.685396496836134	86.8066958930013	93.87774754029726	63.521235010868224	7.245531670837524	15.703952200603144	83.1412727653339	82.15151210801758	62.09945153862256	0.4281624653141721	0.9949487577142171	1.0086854546949495	1.0178003324925238	17.294850213631165	65.23221771044864
5	116.66666666666667	33.33333333333334		(93.92003349382458, 79.84823110738958, 62.73414276742726)	#5d4f3e	93.92003349382458	79.84823110738958	62.73414276742726	32.92659842255413	84.67205386755107	93.92003349382458	63.52287509729797	7.489921771403174	15.18391330667348	83.32059660875026	82.15659521666318	62.90528365082688	0.5072231996110358	0.9949744467921379	1.0427081808261727	0.9840957113634345	16.93074574395101	63.74379505518279
6	125.0	41.66666666666667		(94.14967552857442, 79.59577140464727, 62.445677203265646)	#5e4f3e	94.14967552857442	79.59577140464727	62.445677203265646	32.456652360515015	85.86879909639292	94.14967552857442	63.4687868164479	7.690224927582978	15.277080154440004	83.29716558509524	81.98907031609797	62.61717814527946	0.6487553875895377	0.994127248720037	1.0705933505206562	0.9901340160795178	17.103471503820597	63.2800860078474
7	133.33333333333334	50.000000000000014		(93.59367804061127, 79.63805735817459, 62.804270462633454)	#5d4f3e	93.59367804061127	79.63805735817459	62.804270462633454	32.804373100536445	83.88706477565272	93.59367804061127	63.44932255040786	7.510983613398747	15.013617322014362	83.10955411346033	81.9288403956458	62.97260833158886	0.6601739147402049	0.9938223751244111	1.045640301564189	0.9730585337412602	16.787601970878217	63.42220409720705
8	141.66666666666666	58.33333333333333		(93.4632614611681, 79.37387481683065, 62.905798618379734)	#5d4f3e	93.4632614611681	79.37387481683065	62.905798618379734	32.33529488330034	83.37129373714932	93.4632614611681	63.3727617086798	7.664749961786621	14.81846166798606	82.98405903286583	81.6922179212895	63.07047938036425	0.9093305803137488	0.9926231837932941	1.0670468575060632	0.9604101579043691	16.68338089783603	62.65003755972371
9	150.0	66.66666666666667		(93.83357755913754, 80.00481473728281, 63.14004605400879)	#5d503f	93.83357755913754	80.00481473728281	63.14004605400879	32.96740620502922	83.41204435986731	93.83357755913754	63.560356555892284	7.450732337179355	14.988458721730137	83.40795478333683	82.27281840276324	63.308693740841534	0.5884281863386306	0.995561528114775	1.0372524304306021	0.9714279612963601	16.738199043305055	63.5681226345384
10	158.33333333333334	75.00000000000001		(93.647268159933, 79.83650826878794, 61.812643918777475)	#5d4f3d	93.647268159933	79.83650826878794	61.812643918777475	33.970303930980975	86.68516808873528	93.647268159933	63.501061220933195	7.132737158222047	15.738655414003277	82.99900774544693	82.08900476868327	61.99288256227758	0.4643885204455352	0.9946327706709738	0.9929827858759633	1.0200495078393423	17.27950270143838	65.62003116876315
11	166.66666666666666	83.33333333333333		(93.92547624031819, 79.22105924220222, 63.41029935105715)	#5d4f3f	93.92547624031819	79.22105924220222	63.41029935105715	31.087664899053994	82.8462140224034	93.92547624031819	63.360781153663225	8.109378519584043	14.477510643371815	83.26407159305003	81.65523154071592	63.5684069499686	1.413174017197653	0.9924355294076633	1.128945746278764	0.9383125316646053	16.59398488618196	60.74523114635154
12	175.0	91.66666666666667		(93.58153652920242, 79.80029307096504, 62.90203056311493)	#5d4f3e	93.58153652920242	79.80029307096504	62.90203056311493	33.04798165888808	83.59847798514222	93.58153652920242	63.491545286131014	7.418652022000538	15.022916663292985	83.17344986393134	82.05953119531087	63.071013188193426	0.5870664935866068	0.9944837202391253	1.0327863748293074	0.9736612401507321	16.754832822077894	63.71881052819002
13	183.33333333333334	100.00000000000001		(93.08226920661502, 80.01946828553486, 62.5011513502198)	#5d503e	93.08226920661502	80.01946828553486	62.5011513502198	34.37085004723246	83.77734148349053	93.08226920661502	63.51912486491155	6.939033852917831	15.325545393103269	82.91657734980113	82.14497245551601	62.67633451957295	0.4191904865098419	0.9949157059780876	0.9660164132944862	0.9932751321116913	16.82327353424441	65.64013990845878
14	191.66666666666666	108.33333333333333		(93.43332635545322, 80.24199288256227, 62.27527737073477)	#5d503e	93.43332635545322	80.24199288256227	62.27527737073477	34.59789575523036	85.03713611646963	93.43332635545322	63.596654767928044	6.8799299413001	15.60276932850031	83.11240318191334	82.38547698136905	62.454944525853044	0.42786859247061243	0.9961300759549745	0.9577882723280566	1.0112424953599797	17.05226808127258	66.20526096370145
15	200.0	116.66666666666667		(93.80427046263345, 80.00272137324681, 62.63303328448817)	#5d503e	93.80427046263345	80.00272137324681	62.63303328448817	33.43406870152111	84.73671231837324	93.80427046263345	63.556399052180936	7.304705366600494	15.305419400062359	83.29154280929453	82.26054173121206	62.80673016537576	0.33568062574050217	0.995499540758884	1.0169233106492461	0.9919707316558625	16.959203504429308	64.48659878842834
16	208.33333333333334	125.00000000000001		(93.81055055474147, 80.02177098597446, 62.39062172911869)	#5d503e	93.81055055474147	80.02177098597446	62.39062172911869	33.66872539025804	85.40704433728379	93.81055055474147	63.56091542712632	7.22986736138842	15.46849275860389	83.25204312329915	82.27455218965878	62.56693322168725	0.28930980112649507	0.9955702818526382	1.006504750528995	1.0025397983738489	17.074696198944523	64.94893598713267
17	216.66666666666666	133.33333333333331		(94.54762403181914, 80.1459074733096, 63.24324890098388)	#5e503f	94.54762403181914	80.1459074733096	63.24324890098388	32.39673400605853	84.42957440872883	94.54762403181914	63.63831488975039	7.693829950541686	15.056269021153224	83.82221687251413	82.51490399204522	63.41227548670714	0.664944275926812	0.9967826087095135	1.0710952231764512	0.9758228642110917	16.908171283293488	62.932736800661175
18	225.0	141.66666666666669		(94.56458028051078, 80.29411764705883, 62.91417207452376)	#5e503e	94.56458028051078	80.29411764705883	62.91417207452376	32.94733918012619	85.3475378263805	94.56458028051078	63.67687235822426	7.511497069746298	15.331509927806763	83.81065522294327	82.63481259786478	63.08797153024911	0.38107785342791206	0.9973865438400588	1.0457117823019628	0.9936617039330284	17.072720488991923	63.897987236417954
19	233.33333333333334	150.0		(86.4664015072221, 74.20640569395017, 57.57567510990161)	#564a39	86.4664015072221	74.20640569395017	57.57567510990161	34.538551274898374	85.20228785861275	86.4664015072221	61.55233363156303	6.726947789692018	15.217979658470515	76.88765752564372	76.19927248691647	57.7419824157421	2.3459001473009917	0.9641093702075614	0.9364908882070134	0.986303610607072	16.638471427714286	66.15267909838286
20	241.66666666666666	158.33333333333331		(93.647268159933, 79.50408205987021, 62.24073686414067)	#5d4f3e	93.647268159933	79.50408205987021	62.24073686414067	32.98042378473496	85.51947790670901	93.647268159933	63.41525468835104	7.478099246399584	15.317005560359265	82.98157420975507	81.82349234456773	62.41337031609797	0.5321630247420807	0.9932887618055641	1.0410623100259817	0.9927216507653877	17.045017678931245	63.9773513410044
21	250.0	166.66666666666669		(92.37450282604145, 77.94871258111786, 61.20787104877538)	#5c4d3d	92.37450282604145	77.94871258111786	61.20787104877538	32.22839410812517	86.03554942178651	92.37450282604145	62.9270393211728	7.728662117368501	15.153231142637535	81.66918149466193	80.32368953527319	61.3752794640988	1.1018716852548172	0.9856417241969931	1.0759443773351625	0.9821071471880943	17.01036837304375	62.97687540244126
22	258.3333333333333	175.0		(88.2832321540716, 75.0345405065941, 58.494243248900986)	#584b3a	88.2832321540716	75.0345405065941	58.494243248900986	33.31492178606063	86.04343073395475	88.2832321540716	61.89147990320389	7.221104803820156	15.178294972662032	78.21833996231946	77.20333810759891	58.65964622147792	1.9686819980586718	0.9694215018371611	1.0052848725729562	0.9837315774083728	16.80847979041805	64.55713559135836
23	266.6666666666667	183.33333333333337		(91.67427255599749, 77.72116391040402, 61.378898890517064)	#5b4d3d	91.67427255599749	77.72116391040402	61.378898890517064	32.36586259077811	84.26922918835972	91.67427255599749	62.82636934830899	7.622900426122681	14.870053791272287	81.28973414276743	80.0167272702533	61.54232154071593	1.241435442421417	0.9840649056036073	1.0612207815426034	0.9637539327429541	16.7100900853919	62.85876408377855
24	275.0	191.66666666666669		(91.08771195310865, 77.39083106552229, 60.13250994347917)	#5b4d3c	91.08771195310865	77.39083106552229	60.13250994347917	33.45154287801017	86.65907116559342	91.08771195310865	62.69960507828225	7.256509926860333	15.468092013575996	80.65063847603099	79.63131212267113	60.3050931546996	1.147125902755411	0.9820793656032581	1.0102137907331032	1.002513825394727	17.08563159087413	64.86742702972425
25	283.3333333333333	200.0		(91.98429976972996, 78.23047938036424, 60.94640988067825)	#5b4e3c	91.98429976972996	78.23047938036424	60.94640988067825	33.412199530579755	86.0436176773803	91.98429976972996	62.97845336120247	7.285170703057453	15.410261858305008	81.51303747121624	80.48076331588864	61.11925057567511	0.8714743778778169	0.9864470349761025	1.0142037957987993	0.9987657529024633	17.04552383220348	64.69765001436954
26	291.6666666666667	208.33333333333337		(91.85178982625078, 78.25664643081431, 60.937199078919825)	#5b4e3c	91.85178982625078	78.25664643081431	60.937199078919825	33.614122522498114	85.8254439622951	91.85178982625078	62.977704242284574	7.204970792485832	15.414803794644927	81.45437722419928	80.47847323215407	61.110393552438765	0.8664173041431047	0.9864353013418837	1.0030387789392319	0.9990601236607206	17.015515864879724	64.94833416897839
27	300.0	216.66666666666669		(90.31484195101528, 76.8959598074105, 60.412602051496755)	#5a4c3c	90.31484195101528	76.8959598074105	60.412602051496755	33.074494374943114	84.4276644863409	90.31484195101528	62.52268717041272	7.335961359890231	14.982357282612169	80.1745405065941	79.09548128741888	60.57743562905589	1.402945994305021	0.9793082568138578	1.0212746084194697	0.9710325164628798	16.68194709311969	63.91178145893141
28	308.3333333333333	225.0		(90.78877956876701, 76.79401297885703, 60.28281348126439)	#5a4c3c	90.78877956876701	76.79401297885703	60.28281348126439	32.47469583536339	85.6826293872695	90.78877956876701	62.52257845800982	7.587364656635732	15.068034346144099	80.3492087083944	79.09515277161398	60.447925476240314	1.4280548457677562	0.9793065540247008	1.056273675459671	0.976585395294645	16.870499740355747	63.272896897415905
29	316.6666666666667	233.33333333333337		(110.87649152187565, 94.28930290977601, 76.9631567929663)	#6e5e4c	110.87649152187565	94.28930290977601	76.9631567929663	30.653687563270047	77.99579728012655	110.87649152187565	68.06122119177314	8.588763025232426	14.43177039123562	98.9517961063429	97.0405607452376	77.1364182541344	4.556107696434999	1.0660596800688944	1.1956831783984636	0.935348026727388	16.794131324035334	59.241902130621504
30	325.0	241.66666666666669		(120.34749842997697, 101.44128113879003, 83.84257902449237)	#786553	120.34749842997697	101.44128113879003	83.84257902449237	28.92547481420313	77.34896503739779	120.34749842997697	70.18966900874034	9.4297057399354	14.330400313372404	107.18558718861209	104.60004020933641	84.01856604563534	6.8209706870601705	1.0993980827461836	1.3127548748712945	0.928778056465379	17.154583162620845	56.65424004601046
31	333.3333333333333	250.0		(120.22964203474984, 101.31337659619008, 83.57860581955202)	#786553	120.22964203474984	101.31337659619008	83.57860581955202	29.032910293462496	77.73469234961354	120.22964203474984	70.15461508764226	9.402786735882461	14.410004723662517	107.03539250575675	104.47246747749635	83.7559535273184	6.767061776941005	1.0988490245415756	1.3090073503173187	0.933937356126138	17.206412599274238	56.874830555424694
32	341.6666666666667	258.33333333333337		(121.83525225036634, 103.41385806991836, 84.17081850533808)	#796754	121.83525225036634	103.41385806991836	84.17081850533808	30.654446624389326	78.83129412532838	121.83525225036634	70.70006996263206	8.888281249706754	15.02703663112317	108.5917333054218	106.46933868746075	84.36324890098388	7.076636325701801	1.107392618666712	1.2373805568888938	0.9739282623992627	17.458905277451	59.3962810600121
33	350.0	266.6666666666667		(122.54008792128951, 103.31065522294327, 84.12874188821436)	#7a6754	122.54008792128951	103.31065522294327	84.12874188821436	29.96288646309628	79.93215448585006	122.54008792128951	70.71104709433573	9.198782558582808	15.068644805302277	108.89669457818715	106.50978418882143	84.32056102156164	7.1661000956755325	1.107564556185716	1.2806069435994243	0.9766249602096568	17.654508116298526	58.5976662248383
34	358.3333333333333	275.0		(122.5367385388319, 103.11011094829391, 84.53150512874188)	#7a6754	122.5367385388319	103.11011094829391	84.53150512874188	29.330601318637743	79.08921548864114	122.5367385388319	70.66781415525216	9.404756619055155	14.783598027694422	108.91343730374712	106.35055065312957	84.7172911869374	7.205601774347373	1.10688738800682	1.309281587266933	0.9581505850129434	17.52153582618008	57.53704981688722
35	366.6666666666667	283.33333333333337		(128.87230479380364, 109.22587397948503, 90.50638476030981)	#806d5a	128.87230479380364	109.22587397948503	90.50638476030981	29.275183604875764	75.9147562712894	128.87230479380364	72.30803406788314	9.462861803623268	14.517129069536194	115.1087272346661	112.50371467029517	90.69357965250155	8.813268980586294	1.1325785567029434	1.3173706906176392	0.9408802704610457	17.328958131868315	56.9020374039777
36	375.0	291.6666666666667		(128.75947247226293, 109.50366338706301, 90.2516223571279)	#806d5a	128.75947247226293	109.50366338706301	90.2516223571279	29.997064451596078	76.26236416489456	128.75947247226293	72.36111606149832	9.211323708181506	14.735040572832304	115.08860163282395	112.70671472472264	90.44414276742725	8.78302166972807	1.1334099930501018	1.282352857599949	0.9550034922892559	17.37728129311144	57.98923912197361
37	383.3333333333333	300.0		(128.91626543855978, 109.352731840067, 90.16705045007326)	#806d5a	128.91626543855978	109.352731840067	90.16705045007326	29.7074633316226	76.64703742735453	128.91626543855978	72.33608183168258	9.334058257976785	14.735120598518737	115.10172702532972	112.61094658781663	90.35890726397321	8.787972013889679	1.1330178757392333	1.2994393269980906	0.9550086788925528	17.442718326459204	57.64751917998487
38	391.6666666666667	308.33333333333337		(128.89679715302492, 109.46975088967972, 89.61063428930291)	#806d59	128.89679715302492	109.46975088967972	89.61063428930291	30.329940853626038	77.72087244616236	128.89679715302492	72.35848651014912	9.141950034515013	15.053274436635844	115.0171802386435	112.69665285744192	89.80922545530667	8.745255075325806	1.1333688057393105	1.272695013463018	0.9756287800035921	17.611823349620654	58.7294219152819
39	400.0	316.6666666666667		(129.44065312957923, 109.60016746912288, 90.20473100272137)	#816d5a	129.44065312957923	109.60016746912288	90.20473100272137	29.65971295950488	77.29534655803137	129.44065312957923	72.41294669685303	9.387809317333184	14.84746223763369	115.44291814946621	112.905164726816	90.39868536738538	8.86739274494088	1.13422182906445	1.3069222715507265	0.9622897350358314	17.566391168266925	57.69549698877594
40	408.3333333333333	325.0		(129.21645384132302, 109.715930500314, 90.07598911450701)	#816d5a	129.21645384132302	109.715930500314	90.07598911450701	30.106859777295227	77.24108044006891	129.21645384132302	72.42677902817039	9.21572326794945	14.935416407624036	115.34319866024703	112.95816553904123	90.27238852836508	8.834258532808887	1.134438488278619	1.282965341562009	0.9679901970798281	17.5498210424081	58.32382673899366
41	416.6666666666667	333.33333333333337		(129.1848440443793, 109.61544902658572, 89.57965250157002)	#816d59	129.1848440443793	109.61544902658572	89.57965250157002	30.35328815924396	78.17731188301711	129.1848440443793	72.40263493819643	9.155123241699814	15.144280752508998	115.19729328030144	112.86566434582375	89.78001046682019	8.787768938380914	1.1340603134474523	1.2745289192524956	0.9815270569068456	17.69648329701488	58.84591453511301
42	425.0	341.6666666666667		(128.72576931128324, 109.6824366757379, 89.62110110948294)	#806d59	128.72576931128324	109.6824366757379	89.62110110948294	30.780983174788396	77.46460125901945	128.72576931128324	72.39574669139503	8.963512124564254	15.111152552435225	115.00140255390413	112.83928325518109	89.82171446514548	8.741167476724291	1.1339524211403096	1.2478538102897674	0.9793799609007415	17.56961812533727	59.324769975293904
43	433.3333333333333	350.0		(129.3922964203475, 109.500523341009, 89.84802177098598)	#816d59	129.3922964203475	109.500523341009	89.84802177098598	29.818478266623607	77.93191955438135	129.3922964203475	72.38858632273705	9.350780109792067	14.985365450275623	115.31699183588026	112.81186433117018	90.04454678668621	8.826686065194803	1.1338402665214675	1.3017672567440233	0.9712274810175948	17.66347265800237	58.03607875010762
44	441.6666666666667	358.33333333333337		(129.05756751099017, 109.84257902449237, 89.12643918777475)	#816d59	129.05756751099017	109.84257902449237	89.12643918777475	31.12780535881857	78.8984165655596	129.05756751099017	72.443652902644	8.885039755312352	15.442900454914898	115.11469541553276	113.02284297048358	89.33360058614191	8.766720917688243	1.1347027879327816	1.2369292928001219	1.0008811168603566	17.81648410640808	60.08612173173465
45	450.0	366.6666666666667		(129.6767845928407, 109.68557672179192, 89.59095666736445)	#816d59	129.6767845928407	109.68557672179192	89.59095666736445	30.077393075356408	78.82587583499338	129.6767845928407	72.44025450867233	9.292004865182225	15.203081169583331	115.46234456772032	113.00981496755286	89.79190286790872	8.854309338466832	1.1346495580505263	1.2935848710989912	0.9853380137465294	17.81782903340105	58.56705111037096
46	458.3333333333333	375.0		(129.3935524387691, 109.65438559765543, 89.29788570232364)	#816d59	129.3935524387691	109.65438559765543	89.29788570232364	30.461895090765758	79.01780904138884	129.3935524387691	72.41975150064714	9.146802664765197	15.315912214490158	115.25527737073477	112.93123635963994	89.50145070127695	8.798695714414315	1.1343284143832064	1.273370571554921	0.9926507891265536	17.839315176040937	59.15396535419063
47	466.6666666666667	383.33333333333337		(129.38182960016746, 109.33975298304375, 89.23822482729747)	#816d59	129.38182960016746	109.33975298304375	89.23822482729747	30.044429148024157	79.11945014780189	129.38182960016746	72.35228359521149	9.307528749570192	15.231368120309297	115.14006489428512	112.67292003768056	89.43924010885493	8.77198733893904	1.1332716479540386	1.2957460260140312	0.9871713400000939	17.850060678901066	58.571884756704776
48	475.0	391.6666666666667		(129.39690182122672, 109.855348545112, 89.11680971320912)	#816d59	129.39690182122672	109.855348545112	89.11680971320912	30.89149663752871	79.37920725285501	129.39690182122672	72.46199251583717	8.996019514993847	15.479330279518022	115.28300188402763	113.0931665606029	89.32419510152815	8.807017490803256	1.134990045813715	1.2523793210991943	1.003242196868756	17.903575984047254	59.836415258920056
49	483.3333333333333	400.0		(129.61503035377854, 109.63973204940339, 89.27737073477077)	#816d59	129.61503035377854	109.63973204940339	89.27737073477077	30.287867229219533	79.35887662697384	129.61503035377854	72.42681638221606	9.229051151247614	15.338541415721485	115.35515595562069	112.95830868955412	89.48099434791709	8.824025975090903	1.1344390733642418	1.284820780560204	0.9941174268393455	17.90101220361989	58.96508669012095
50	491.6666666666667	408.33333333333337		(129.6351266485242, 109.42202218965878, 89.13732468076198)	#816d59	129.6351266485242	109.42202218965878	89.13732468076198	30.053034767236284	79.66158377565738	129.6351266485242	72.38118018102023	9.329115166631595	15.331828735039243	115.26950387272346	112.78350895122462	89.34017165585095	8.803569601499008	1.1337242622986379	1.2987511753802887	0.9936823663817596	17.947071130210933	58.68031262737615
51	500.0	416.6666666666667		(129.570232363408, 109.55599748796315, 89.2486916474775)	#816d59	129.570232363408	109.55599748796315	89.2486916474775	30.21805042156414	79.35459167599687	129.570232363408	72.40691277449038	9.254319454570615	15.319157066169842	115.30151140883399	112.88204997278626	89.45176470588235	8.81079382963485	1.1341273182515252	1.2883385030938475	0.9928610935821635	17.897457969924822	58.86378025783985
52	508.3333333333333	425.0		(129.78166213104458, 109.74502826041449, 88.90789198241575)	#816d58	129.78166213104458	109.74502826041449	88.90789198241575	30.587542380693865	80.31035522858474	129.78166213104458	72.45579859603671	9.149690802568	15.575070154714155	115.39555160142349	113.06941259786477	89.11626334519573	8.834951480480035	1.1348930289214934	1.2737726431661136	1.0094472639475818	18.063766276910943	59.56757719189468
53	516.6666666666666	433.3333333333333		(129.50680343311703, 109.61921708185054, 88.83169353150512)	#816d58	129.50680343311703	109.61921708185054	88.83169353150512	30.663750289493322	80.08963814991904	129.50680343311703	72.41623212215794	9.107055954208521	15.546146011578399	115.20662968390204	112.917751863094	89.03956876700859	8.786522039754686	1.1342732894906387	1.2678372400298026	1.0075726401506817	18.017245182502233	59.63788885216072
54	525.0	441.6666666666667		(129.4335356918568, 109.70609168934477, 88.35126648524178)	#816d58	129.4335356918568	109.70609168934477	88.35126648524178	31.188382165605105	80.93712801469826	129.4335356918568	72.42993374341332	8.929351519075313	15.813509849821372	115.10157420975509	112.97025566254972	88.56481473728282	8.770395439151738	1.1344879013608955	1.2430981474280682	1.0249009534302982	18.160407823658865	60.54805942854992
55	533.3333333333334	450.00000000000006		(129.2886749005652, 109.73016537575884, 88.86016328239481)	#816d58	129.2886749005652	109.73016537575884	88.86016328239481	30.973193805112697	79.73838753133035	129.2886749005652	72.42975919057668	8.973322138150275	15.554457036127411	115.13983462424116	112.96958668411138	89.06886330332844	8.771566892922541	1.1344851672967995	1.2492195096565104	1.0081112920417015	17.957217041728693	60.01947461890267
56	541.6666666666666	458.3333333333333		(129.69332216872513, 109.72870002093364, 88.29725769311283)	#816d58	129.69332216872513	109.72870002093364	88.29725769311283	31.063014225103558	81.39198121201851	129.69332216872513	72.44656903125383	8.997119009716892	15.869580599921651	115.2250764077873	113.03402297048358	88.51157211639104	8.80302646715348	1.1347484639738281	1.2525323870693719	1.0285349958271528	18.242580379223185	60.4493129614907
57	550.0	466.6666666666667		(129.573372409462, 109.4647268159933, 88.44965459493406)	#816d58	129.573372409462	109.4647268159933	88.44965459493406	30.661243687897063	80.93135069114595	129.573372409462	72.38547812423529	9.136079239793759	15.68802415808972	115.11494871258111	112.7999636089596	88.65980531714465	8.765981987742054	1.1337915820423712	1.2718777117780826	1.0167680084788595	18.1543946707291	59.785185601241196
58	558.3333333333334	475.00000000000006		(129.56206824366757, 109.74167887795687, 88.52292233619427)	#816d58	129.56206824366757	109.74167887795687	88.52292233619427	31.0222195017445	80.77196009810667	129.56206824366757	72.44388631255846	8.991569799564614	15.75003591954327	115.2099183588026	113.02373780196777	88.73510990161189	8.794091681582966	1.1347064438897916	1.2517598547253097	1.0207870981079943	18.135930054103806	60.27829895696658
59	566.6666666666666	483.3333333333333		(129.80154908938664, 109.83085618589072, 88.59995813271928)	#816d58	129.80154908938664	109.83085618589072	88.59995813271928	30.917589675845953	80.94206708361422	129.80154908938664	72.47404170135297	9.042594389360447	15.762406763412473	115.37031609796944	113.13938526271718	88.81226711325098	8.834640949712654	1.135178775175768	1.258863234283498	1.0215888739184684	18.172010903192973	60.15792269913915
60	575.0	491.6666666666667		(129.62319447351894, 109.54050659409671, 88.31232991417207)	#816d58	129.62319447351894	109.54050659409671	88.31232991417207	30.831855357703894	81.26840651798258	129.62319447351894	72.40347562536577	9.081591397456956	15.788572759253672	115.13538831902868	112.86888435001048	88.52461168097132	8.775107321897151	1.134073481337759	1.2642921961086035	1.0232847374136558	18.214124521497357	60.09247519443754
61	583.3333333333334	500.00000000000006		(130.08813062591585, 109.4628427883609, 87.98555578815156)	#826d57	130.08813062591585	109.4628427883609	87.98555578815156	30.607088164515428	82.5298705729196	130.08813062591585	72.40757754361461	9.22015541539789	15.962684812323635	115.27377642872096	112.88459641616078	88.20032865815365	8.818927485575635	1.1341377306941391	1.2835823622124465	1.0345692410368112	18.434168608908802	59.98897729782805
62	591.6666666666666	508.3333333333333		(129.92087083943898, 109.57734980113041, 87.84090433326355)	#816d57	129.92087083943898	109.57734980113041	87.84090433326355	30.99305527918175	82.59174518877532	129.92087083943898	72.42373079169371	9.065426621451323	16.063839955919512	115.19838601632824	112.94648430395645	88.05826878794221	8.806936100520845	1.1343907429994984	1.2620418195764147	1.0411252810368092	18.445295171352356	60.56233497127121
63	600.0	516.6666666666666		(129.84111366966715, 109.61126229851371, 87.86100062800921)	#816d57	129.84111366966715	109.61126229851371	87.86100062800921	31.086521823685167	82.44637251693266	129.84111366966715	72.4272926319244	9.02235441257082	16.059535007746373	115.173837136278	112.96013381410928	88.07850324471424	8.800995376220863	1.1344465329807871	1.2560455293698294	1.0408462698919705	18.42041106520339	60.67243073064689
64	608.3333333333334	525.0		(129.642034749843, 109.38203893657106, 87.31588863303328)	#816d57	129.642034749843	109.38203893657106	87.31588863303328	31.28016934398987	83.2536089132892	129.642034749843	72.36795520362173	8.964357484958718	16.23756709856781	114.89620682436674	112.73288721791918	87.53655013606867	8.745771029637906	1.1335171162185722	1.247971496992774	1.052384837949089	18.547730060539138	61.09800178595328
65	616.6666666666666	533.3333333333333		(129.39983253087712, 109.69918358802596, 87.25476240318191)	#816d57	129.39983253087712	109.69918358802596	87.25476240318191	31.953091239625092	83.05260271490577	129.39983253087712	72.42387143101645	8.686475372028656	16.363704296667624	114.86361733305422	112.94702323424744	87.47920661503035	8.760823048706623	1.1343929458678685	1.20928618607755	1.0605600081562894	18.526350765804874	62.03894069192091
66	625.0	541.6666666666666		(129.87439815783964, 109.55139208708394, 87.48775382038937)	#816d57	129.87439815783964	109.55139208708394	87.48775382038937	31.231967443858927	83.22344095033927	129.87439815783964	72.41510094765991	8.98804769032946	16.22983957664994	115.09693740841531	112.91341799665061	87.70839020305633	8.795852424059108	1.134255571625717	1.2512695248893853	1.0518840038738906	18.552430944957845	61.022417235382036
67	633.3333333333334	550.0		(130.08247854301862, 109.3544065312958, 86.95143395436466)	#826d56	130.08247854301862	109.3544065312958	86.95143395436466	31.164984929891244	84.54956035043224	130.08247854301862	72.3814416234369	9.058135837717806	16.44824289159248	115.03056730165376	112.7845098367176	87.17546368013397	8.800365630869045	1.1337283573356383	1.2610268343635387	1.0660391008664456	18.777500341508986	61.15818651877947
68	641.6666666666666	558.3333333333333		(129.8559765543228, 109.42495289930919, 86.67699392924429)	#816d56	129.8559765543228	109.42495289930919	86.67699392924429	31.609766030271583	84.79117297145679	129.8559765543228	72.38517951987713	8.879206427922615	16.5956862788474	114.8865626962529	112.79882035168517	86.90447351894494	8.785984241030755	1.1337869049287232	1.2361172071233475	1.0755951620830684	18.82171909936991	61.85183841751406
69	650.0	566.6666666666666		(129.76679924638896, 109.44065312957923, 86.53883190286791)	#816d56	129.76679924638896	109.44065312957923	86.53883190286791	31.787506053268753	84.94570056912774	129.76679924638896	72.3840053315975	8.809076662496862	16.664859423222378	114.82010048147373	112.7943248482311	86.76785011513502	8.781038685301429	1.1337685133283406	1.2263541038012211	1.0800783933388094	18.849863958169845	62.138983869070344
70	658.3333333333334	575.0		(129.80133975298304, 109.4986393133766, 86.72409462005443)	#816d56	129.80133975298304	109.4986393133766	86.72409462005443	31.721450092331622	84.62699637616298	129.80133975298304	72.39841833106675	8.828353321090443	16.593845435291342	114.89205359011933	112.84951480008374	86.95184006698766	8.788950262836657	1.1339942676908683	1.2290377005366722	1.0754758538248994	18.79615728526307	61.985871981646916
71	666.6666666666666	583.3333333333333		(129.8924010885493, 109.2863722001256, 86.19928825622776)	#816d56	129.8924010885493	109.2863722001256	86.19928825622776	31.7035099318711	85.77671733580875	129.8924010885493	72.35612193719291	8.867934239725317	16.793084427902237	114.76590956667366	112.68760543018631	86.43015909566674	8.784037490094533	1.133331768850388	1.2345479513676987	1.0883888779053634	18.99073306333237	62.16278273941614
72	675.0	591.6666666666666		(129.69646221477916, 109.37073477077664, 86.0330751517689)	#816d56	129.69646221477916	109.37073477077664	86.0330751517689	32.06942180458336	85.84785977145071	129.69646221477916	72.36450923234304	8.715047139035981	16.893177992047235	114.66280929453634	112.7196994347917	86.26645174795897	8.780285609047162	1.1334631411212324	1.213263799744083	1.0948761151030943	19.00872192722615	62.711175052111905
73	683.3333333333334	600.0		(130.0667783127486, 109.18421603516852, 85.81285325518108)	#826d55	130.0667783127486	109.18421603516852	85.81285325518108	31.687172719145128	86.76120863503876	130.0667783127486	72.34142061774156	8.904688379132054	16.968558962114912	114.74239899518527	112.63136549508059	86.04656688298095	8.805898539698564	1.1331014984609291	1.2396646726110303	1.0997616862904254	19.163127833947666	62.31060017399218
74	691.6666666666666	608.3333333333333		(130.0711743772242, 109.20808038517899, 85.83441490475194)	#826d55	130.0711743772242	109.20808038517899	85.83441490475194	31.702591816164194	86.72462380300956	130.0711743772242	72.34675239640833	8.897401252051019	16.966435651214496	114.75626334519573	112.65176006489428	86.0681515595562	8.809252177268377	1.1331850114241138	1.2386501964584051	1.0996240708345948	19.157862295851313	62.32694728210705
75	700.0	616.6666666666666		(129.66631777266068, 109.39229642034749, 84.86602470169562)	#816d54	129.66631777266068	109.39229642034749	84.86602470169562	32.84747045712602	88.10364117168432	129.66631777266068	72.36445077085848	8.441590984973269	17.50042640947289	114.4213125392506	112.71947571069708	85.11128741888214	8.858668030187586	1.133462225424593	1.175194647937036	1.1342329364475743	19.430012425908487	64.24897120938806
76	708.3333333333334	625.0		(129.93845509734143, 109.04500732677413, 84.9290349591794)	#816d54	129.93845509734143	109.04500732677413	84.9290349591794	32.14790009766987	88.32952590234504	129.93845509734143	72.30344283226049	8.747978803006983	17.364136189592895	114.45960226083317	112.48616799246389	85.17019468285535	8.818112341016645	1.1325066430479531	1.2178483757221508	1.125399731319504	19.443259982538656	63.26122667668749
77	716.6666666666666	633.3333333333333		(129.80866652710907, 108.97550764077873, 84.05861419300817)	#816c54	129.80866652710907	108.97550764077873	84.05861419300817	32.677855665574604	89.87276163690784	129.80866652710907	72.28023092499855	8.55386537632935	17.780925155362894	114.20037680552649	112.39748519154281	84.30778312748586	8.864740583685784	1.1321430692243255	1.1908249081636837	1.1524125458340329	19.73144475848089	64.30919973309777
78	725.0	641.6666666666666		(130.00732677412603, 109.15155955620682, 83.79003558718861)	#826d53	130.00732677412603	109.15155955620682	83.79003558718861	32.9247214421596	90.65188512909694	130.00732677412603	72.32610924113595	8.467606490039747	18.00055638259581	114.29858069918359	112.57281168097131	84.0436508268788	8.956116262848102	1.1328616725959244	1.1788163920338453	1.1666472259481775	19.892722029756865	64.80732940727815
79	733.3333333333334	650.0		(130.02763240527528, 108.87251413020725, 83.3209127067197)	#826c53	130.02763240527528	108.87251413020725	83.3209127067197	32.8238869118583	91.59755740233314	130.02763240527528	72.26641482210398	8.531435330812243	18.146941680807483	114.12820180029308	112.34472188821438	83.57642872095458	8.952381865216614	1.1319266641999421	1.1877023132059785	1.1761347105818951	20.052353507019053	64.82033972713434
80	741.6666666666666	658.3333333333333		(130.1360686623404, 108.64224408624659, 82.55097341427674)	#826c52	130.1360686623404	108.64224408624659	82.55097341427674	32.898457640092545	93.24239938229903	130.1360686623404	72.22028054090542	8.534508591848123	18.477366748092283	113.95596399413859	112.16865601423487	82.81188612099643	9.015738889461737	1.131204051584512	1.1881301567164624	1.1975501313021275	20.353155009674442	65.2082630244146
81	750.0	666.6666666666666		(129.99267322587397, 108.72786267531924, 81.97739166841113)	#816c51	129.99267322587397	108.72786267531924	81.97739166841113	33.4274466035079	94.18912999718187	129.99267322587397	72.23026337823855	8.311209181238176	18.800245068897993	113.79752564370943	112.20673869164749	82.2448963784802	9.108775519748665	1.131360415225763	1.157043567387101	1.2184764343163494	20.555422951253547	66.15074496704533
82	758.3333333333334	675.0		(130.38141092736026, 108.30877119531087, 81.29474565626963)	#826c51	130.38141092736026	108.30877119531087	81.29474565626963	33.01999684417474	96.00371368202019	130.38141092736026	72.15709301477878	8.540105697393606	19.042544238102455	113.72155955620683	111.92780715721165	81.56488591166004	9.165638463412435	1.1302143297912883	1.1889093568095135	1.2341802629977365	20.869880123823034	65.8449564623037
83	766.6666666666666	683.3333333333333		(130.05107808247854, 108.30479380364245, 80.62486916474775)	#826c50	130.05107808247854	108.30479380364245	80.62486916474775	33.60151455471838	96.91333174514772	130.05107808247854	72.13902355996827	8.279383324845458	19.372723865410624	113.42448817249318	111.85899613355662	80.9016684111367	9.250095575447794	1.1299313034676783	1.152612936222275	1.25557977632812	21.06776253438365	66.85943412572028
84	775.0	691.6666666666666		(130.8875863512665, 108.03035377852208, 79.68557672179192)	#826c4f	130.8875863512665	108.03035377852208	79.68557672179192	33.21523189638254	99.75363454618154	130.8875863512665	72.1167182413687	8.531703410574243	19.845745567822128	113.56144232782081	111.77409324680762	79.96902449235922	9.474490703551005	1.1295819297656833	1.1877396338842823	1.2862371318677095	21.601934640877325	66.73708848350859
85	783.3333333333334	700.0		(130.62905589281976, 107.76721791919614, 78.35189449445258)	#826b4e	130.62905589281976	107.76721791919614	78.35189449445258	33.760811763198355	102.04985457080359	130.62905589281976	72.04473577653927	8.299777920577567	20.45404994938218	113.086453841323	111.50039249738329	78.64604772870001	9.682536184403686	1.1284544506801932	1.1554521663856268	1.3256623920760728	22.07384137078837	67.9138295707842
86	791.6666666666666	708.3333333333333		(129.73623613146327, 105.25685576721791, 74.84592840694997)	#81694a	129.73623613146327	105.25685576721791	74.84592840694997	33.241854842092806	107.88835014118597	129.73623613146327	71.45256485934459	8.648571572558827	21.408873455877007	111.16956667364457	109.26570355243875	75.15003768055264	9.787602216201579	1.1191791316736195	1.2040094151047898	1.387546156746777	23.089773773153944	68.00270284641005
87	800.0	716.6666666666666		(126.3966924848231, 97.9290349591794, 70.45258530458447)	#7e6146	126.3966924848231	97.9290349591794	70.45258530458447	29.468465265954464	112.86487842768345	126.3966924848231	69.65761922163063	10.769721756777596	20.903518350489136	106.38289721582582	102.67488165166422	70.72734980113042	8.75396596147434	1.0910644558159712	1.499304975906288	1.3547932173771058	23.51476102680282	62.741980059115654
88	808.3333333333334	725.0		(119.6072849068453, 85.66820180029308, 61.512874188821435)	#77553d	119.6072849068453	85.66820180029308	61.512874188821435	24.94766086401915	123.85595697313796	119.6072849068453	66.40519322919728	13.862562397988775	20.90154713922452	97.46728700020932	91.41763020514966	61.75442746493615	9.00673049010392	1.0401209059908565	1.9298742578039276	1.354665459762022	25.080775686795594	56.4464129050975
89	816.6666666666666	733.3333333333333		(96.59242202218965, 54.76554322796734, 41.29328030144442)	#603629	96.59242202218965	54.76554322796734	41.29328030144442	14.617510334489182	145.9874474992523	96.59242202218965	56.41005376147197	22.379771095193846	18.766613398266085	72.56626125183169	62.02443581327192	41.42800293070965	17.24339310563636	0.8835645733740214	3.1155960126408653	1.216296707511646	29.206847360049906	39.981599698093426
90	825.0	741.6666666666666		(75.84320703370317, 44.27318400669876, 31.868536738538833)	#4b2c1f	75.84320703370317	44.27318400669876	31.868536738538833	16.925171492904642	147.85161867276835	75.84320703370317	51.26859828485951	19.14652190469035	18.65819455709452	57.261565836298935	49.7282695813272	31.99258321122043	17.6545172588885	0.8030326892186946	2.6654797785221738	1.209269894695148	26.73420141274429	44.25994577676488
91	833.3333333333334	750.0		(72.13648733514758, 43.294536319866026, 31.573791082269206)	#482b1f	72.13648733514758	43.294536319866026	31.573791082269206	17.337228025267333	143.3877352029623	72.13648733514758	50.60640681383134	18.029940735896588	17.82326020315367	55.08294326983462	48.274104869164745	31.69099853464517	17.2803541928652	0.7926606210220404	2.5100351217164207	1.1551563535817337	25.352462744460638	44.669714537245945
92	841.6666666666666	758.3333333333333		(69.29432698346243, 42.330542181285324, 31.85011513502198)	#452a1f	69.29432698346243	42.330542181285324	31.85011513502198	16.793666944334184	137.79301188149321	69.29432698346243	50.01093740503309	17.544951878721516	16.528020104080188	53.44671132509944	46.99091623822483	31.954919405484613	17.318206532342543	0.7833336369286223	2.442517480755633	1.0712096001368265	24.103957869767626	43.29047470283519
93	850.0	766.6666666666666		(66.98325308771196, 42.14088339962319, 32.106133556625494)	#422a20	66.98325308771196	42.14088339962319	32.106133556625494	17.263036588879284	132.77446332415565	66.98325308771196	49.74750273375014	16.51724291686524	15.81920361317638	52.30669457818714	46.430568172493196	32.20648105505547	16.91097074063625	0.7792073947532776	2.299445153067602	1.025269976091717	22.87064748820784	43.76336147889354
94	858.3333333333334	775.0		(65.74084153234247, 41.753820389365714, 32.255181075989114)	#412920	65.74084153234247	41.753820389365714	32.255181075989114	17.019773569807647	129.88643311128376	65.74084153234247	49.49507686740128	16.263408262557288	15.239148516406997	51.607732886749005	45.89783298513712	32.35016746912288	16.98149249797887	0.7752535862025504	2.2641076049993933	0.9876756009424354	22.287442558977606	43.137767210601
95	866.6666666666666	783.3333333333333		(64.0360058614193, 41.34666108436257, 32.98555578815156)	#402920	64.0360058614193	41.34666108436257	32.98555578815156	16.156491019901846	123.64707420725728	64.0360058614193	49.19656642484054	15.969050808108898	14.006083371214862	50.79221896587816	45.27311588025958	33.06916684111367	17.139340672274336	0.7705779435778483	2.2231286822271463	0.9077585139104655	21.241020576078377	41.25324823381396
96	875.0	791.6666666666666		(61.54092526690391, 40.71781452794641, 33.09901611890308)	#3d2821	61.54092526690391	40.71781452794641	33.09901611890308	16.072335445693213	117.85144278031571	61.54092526690391	48.73672051544176	15.20726910332687	13.108181729868829	49.39737910822692	44.32189260833159	33.17520410299352	17.262555042737326	0.7633752637776523	2.117077372237146	0.8495639538765604	20.076988365894596	40.760291591596605
97	883.3333333333334	800.0		(59.98576512455516, 40.27150931546996, 33.74272555997488)	#3b2821	59.98576512455516	40.27150931546996	33.74272555997488	14.926892304747025	111.55938538205979	59.98576512455516	48.42806071019042	14.997509037725788	11.953618590622161	48.62573791082269	43.69094019468286	33.80801339752983	17.629164138971046	0.7585406491839879	2.087875660511937	0.7747347177710318	19.178484683278146	38.5562562544901
98	891.6666666666666	808.3333333333333		(57.779150094201384, 39.953945991207874, 33.63261461168097)	#392721	57.779150094201384	39.953945991207874	33.63261461168097	15.707424489371299	106.56727449268327	57.779150094201384	48.10712645248539	13.949461437966605	11.510052359792178	47.424029725769316	43.041276608750266	33.69582792547624	17.572255135128753	0.7535137768167091	1.9419718928201941	0.7459864223448731	18.085042984037244	39.526899811623196
99	900.0	816.6666666666666		(56.02365501360686, 39.94892191752146, 34.24324890098388)	#382722	56.02365501360686	39.94892191752146	34.24324890098388	15.717814407227657	99.13675852405419	56.02365501360686	47.95371511278238	13.093773591350889	10.656944317382798	46.68440653129579	42.733016129369894	34.30030563114926	17.61259223880029	0.751110857197299	1.8228474553252234	0.6906950130152545	16.882457435022765	39.14193765310896
100	908.3333333333334	825.0		(54.555160142348754, 39.32719279882772, 34.163282394808455)	#362722	54.555160142348754	39.32719279882772	34.163282394808455	15.194021270480029	95.3150684931507	54.555160142348754	47.56936978429562	12.823690426823465	10.077000470213305	45.756114716349174	41.96719381201591	34.21492149884865	18.03656253077623	0.745090761601775	1.78524787368054	0.6531078481451632	16.309291052638766	38.16066219676316
101	916.6666666666666	833.3333333333333		(53.77873142139418, 39.2491103202847, 35.1078082478543)	#352723	53.77873142139418	39.2491103202847	35.1078082478543	13.308293437678703	88.53100999996107	53.77873142139418	47.472886746812286	12.788032926314251	9.012867205961062	45.54036424534227	41.77639532551811	35.14922126857861	18.45507578647004	0.7435795240090532	1.7802838208341234	0.5841395288114677	15.644985183655042	35.17576698457897
102	925.0	841.6666666666666		(52.045007326774126, 39.51727025329705, 34.98597446095876)	#342722	52.045007326774126	39.51727025329705	34.98597446095876	15.937465486986303	83.58252989514077	52.045007326774126	47.42714211442064	11.317966182154082	9.046437369313987	44.74960226083316	41.68613620891773	35.03128741888214	18.092594261794407	0.7428630145589084	1.575628729996087	0.5863152692229243	14.489112725674543	38.6353042301523
103	933.3333333333334	850.0		(51.53338915637429, 39.218756541762616, 35.003977391668414)	#332723	51.53338915637429	39.218756541762616	35.003977391668414	15.299198338420242	81.79163196912762	51.53338915637429	47.25786964923033	11.325478556246548	8.740427840323894	44.4099706929035	41.35327397320495	35.04612518316936	18.357304570462766	0.7402116582222832	1.5766745638729571	0.5664822618134879	14.305996762194146	37.65913204950457
104	941.6666666666666	858.3333333333333		(51.562486916474775, 39.2499476658991, 35.020514967552856)	#332723	51.562486916474775	39.2499476658991	35.020514967552856	15.340732210425081	81.80759112352527	51.562486916474775	47.273501757817066	11.316139476567177	8.751462008413169	44.43720535901193	41.38393886749005	35.062809294536315	18.3370542081417	0.7404565077913472	1.5753744254896367	0.5671974053522979	14.3053521430904	37.71697166373828
105	950.0	866.6666666666666		(50.438141092736025, 39.519782290140256, 34.944525853045846)	#322722	50.438141092736025	39.519782290140256	34.944525853045846	17.717968464999394	78.33103680123513	50.438141092736025	47.28340284001261	10.241703308758288	8.837768868554363	43.954726815993304	41.40336927150932	34.99027841741679	18.08445246975586	0.7406115908817311	1.4257969778015593	0.5727911023927614	13.527699184954518	40.791560351478864
106	958.3333333333334	875.0		(50.287000209336405, 39.481055055474144, 35.628846556416164)	#322723	50.287000209336405	39.481055055474144	35.628846556416164	15.768187141184175	74.32992952323067	50.287000209336405	47.2574414439903	10.462593258783015	8.150356915702517	44.00552648105506	41.35243419300816	35.667368641406746	18.407680284475223	0.7402049511380847	1.4565481344868603	0.5282387435193644	13.26251015276036	37.91857973567124
107	966.6666666666666	883.3333333333333		(48.95645802805108, 39.42432489009839, 35.56730165375759)	#302723	48.95645802805108	39.42432489009839	35.56730165375759	17.28424015009381	69.74023475081779	48.95645802805108	47.113213648713796	9.614320818028988	7.959719551649469	43.32366548042705	41.07022633451957	35.605871886120994	18.482839455855174	0.7379458756381567	1.3384560314530654	0.5158832058788946	12.481678578336185	39.6214398271222
108	975.0	891.6666666666666		(48.2844881724932, 39.3225873979485, 35.8568138999372)	#302723	48.2844881724932	39.3225873979485	35.8568138999372	16.732528172216877	65.63302334655654	48.2844881724932	47.01137395706427	9.395345881831553	7.51519113789012	43.020764077873146	40.87173380573582	35.89147163491731	18.731126332855748	0.7363507354511727	1.307971473090825	0.4870725497111267	12.031235268178879	38.65577136003176
109	983.3333333333334	900.0		(48.31526062382248, 39.15218756541763, 36.11701904961273)	#302724	48.31526062382248	39.15218756541763	36.11701904961273	14.929210070189288	64.38031299555463	48.31526062382248	46.94438278012949	9.71522203658115	7.159924021218234	43.03505966087502	40.74151276324053	36.14737073477078	18.983726351383275	0.7353014361379954	1.3525029773692918	0.46404707275772517	12.068556301798896	36.389470891050074
110	991.6666666666666	908.3333333333333		(47.06761565836299, 39.23382876282186, 36.20221896587817)	#2f2724	47.06761565836299	39.23382876282186	36.20221896587817	16.740906288532692	58.865870255557226	47.06761565836299	46.86519894095841	8.812478744292084	6.943856332575793	42.466062382248275	40.58794801758426	36.23253506384761	19.050667540995324	0.7340611601515347	1.226827724037585	0.4500433517496645	11.219488508218756	38.23659807237212
111	1000.0	916.6666666666666		(47.10320284697509, 38.94682855348545, 36.470588235294116)	#2f2624	47.10320284697509	38.94682855348545	36.470588235294116	13.973460387462612	57.561196736174075	47.10320284697509	46.749332725617705	9.272676999033614	6.499399282316687	42.44820389365711	40.363939677621936	36.495350638476026	19.39916567400314	0.732246319067375	1.2908941455125083	0.4212373207739086	11.323635889562402	35.027359464793285
112	1008.3333333333334	925.0		(46.95897006489429, 38.730584048566044, 36.678877956876704)	#2e2624	46.95897006489429	38.730584048566044	36.678877956876704	11.974830984768237	55.82370064594357	46.95897006489429	46.646048076062904	9.506708310764722	6.132160845278589	42.35215197822902	40.164951886120996	36.6993950177936	19.687456675761354	0.7306285461486351	1.323474774624445	0.3974359618200107	11.312864338368549	32.823437558156265
113	1016.6666666666666	933.3333333333333		(46.11764705882353, 38.75361105296211, 36.655013606866234)	#2e2624	46.11764705882353	38.75361105296211	36.655013606866234	13.30663893989335	52.32208675285061	46.11764705882353	46.5781602962591	8.894633449878286	6.036766286763973	41.94226920661503	40.03451641406741	36.6759995813272	19.72938724439465	0.7295652031237677	1.2382648773514107	0.3912532753132073	10.74974657416182	34.164643739952936
114	1025.0	941.6666666666666		(45.49152187565418, 39.09776010048147, 36.61607703579652)	#2d2724	45.49152187565418	39.09776010048147	36.61607703579652	16.776734751639232	49.75077422887727	45.49152187565418	46.66576293239057	8.055898548579076	6.220314228363599	41.73436675737911	40.20288383085618	36.64089386644337	19.510243643631018	0.7309373448016898	1.1215005412446961	0.4031493352095971	10.177907964045515	37.67331204159156
115	1033.3333333333333	949.9999999999999		(45.494243248900986, 38.90726397320494, 36.920870839438976)	#2d2624	45.494243248900986	38.90726397320494	36.920870839438976	13.901599316322809	48.05465061704538	45.494243248900986	46.587188490970675	8.401776212053457	5.807845196950345	41.73760519154281	40.05184633661294	36.940734770776636	19.795090841001834	0.7297066139623817	1.1696518411216525	0.3764165031204142	10.21376078382329	34.654708465982765
116	1041.6666666666667	958.3333333333334		(44.65208289721583, 39.086455934687045, 37.013606866234035)	#2c2725	44.65208289721583	39.086455934687045	37.013606866234035	16.282167228479857	43.621960309981596	44.65208289721583	46.58589886627402	7.653139310994983	5.719459707860919	41.39904333263554	40.04937055264811	37.03433535691857	19.80743719545802	0.7296864142529517	1.0654304827381211	0.37068808653880503	9.554201204880567	36.77205293048995
117	1050.0	966.6666666666666		(43.913125392505755, 39.00209336403601, 36.837136277998745)	#2b2724	43.913125392505755	39.00209336403601	36.837136277998745	18.35749363942963	41.089701725198175	43.913125392505755	46.48092419424438	7.156317202446083	5.700186778742533	40.97550764077873	39.84818520828972	36.858785848859114	19.902847181323168	0.7280421700957108	0.9962654777073413	0.3694389746328197	9.14904395084956	38.53820409699821
118	1058.3333333333333	974.9999999999999		(43.80992254553067, 38.89700648942851, 36.4657734980113)	#2b2624	43.80992254553067	38.89700648942851	36.4657734980113	19.862611521249633	42.74734805045873	43.80992254553067	46.42464388599406	7.044403920767328	5.944481055299722	40.81808875863513	39.74060123717815	36.490085827925476	19.834453194558286	0.7271606377582515	0.9806854893027789	0.38527210967613557	9.217401022833899	40.15963521485322
119	1066.6666666666667	983.3333333333334		(43.8226920661503, 38.90370525434373, 37.02867908729328)	#2b2625	43.8226920661503	38.90370525434373	37.02867908729328	16.55892774610999	39.53370338347483	43.8226920661503	46.4318088482757	7.285896565261574	5.4417454507911245	40.93900355871886	39.75428682227339	37.04742934896378	20.073284273427557	0.7272728643281532	1.0143048465816364	0.35268894469394546	9.093782618410025	36.75559575231873
120	1075.0	991.6666666666666		(43.44902658572326, 38.70860372618798, 37.04772870002093)	#2b2625	43.44902658572326	38.70860372618798	37.04772870002093	15.56754635534187	37.568872978858735	43.44902658572326	46.31410461966417	7.252610283738803	5.223261887074848	40.69923592212686	39.52986125811179	37.0643374502826	20.28437196505446	0.7254292339891852	1.0096709025816346	0.33852864663941895	8.937718985779457	35.761079467950125
121	1083.3333333333333	999.9999999999999		(43.078919824157424, 38.87502616705045, 36.69646221477915)	#2b2624	43.078919824157424	38.87502616705045	36.69646221477915	20.480173177211423	37.78011837424923	43.078919824157424	46.34874987560364	6.6506541242187245	5.602135441613987	40.49922126857861	39.59583109273603	36.718247854301865	20.073140600799345	0.7259718911707052	0.9258696785919878	0.36308409770400824	8.695695589553205	40.108893908770156
122	1091.6666666666667	1008.3333333333334		(42.844881724931966, 39.112413648733515, 37.02281766799246)	#2a2725	42.844881724931966	39.112413648733515	37.02281766799246	21.534589385876608	34.65119460595105	42.844881724931966	46.42995006815478	6.355456259926617	5.441957510064377	40.52340380992254	39.75073611890308	37.043713627799875	20.091583950749108	0.7272437497970542	0.884773758306811	0.3527026886226118	8.367002199903292	40.572301363821396
123	1100.0	1016.6666666666666		(42.886958342055685, 39.09755076407787, 36.830856185890724)	#2a2724	42.886958342055685	39.09755076407787	36.830856185890724	22.456965088143804	36.008756729844656	42.886958342055685	46.42645864579816	6.319783140696089	5.6111366458210465	40.50102156164957	39.744067259786476	36.853523131672596	20.012571054716357	0.7271890627882801	0.8798075311027729	0.36366748133366716	8.451302467874546	41.60086495758489
124	1108.3333333333333	1025.0		(42.730165375758844, 38.787942223152605, 37.220012560184216)	#2a2625	42.730165375758844	38.787942223152605	37.220012560184216	17.073170731707307	32.882834775281445	42.730165375758844	46.282071395610096	6.726700659420937	5.0107557382484735	40.406045635335985	39.46893036215198	37.2356918568139	20.424646857522937	0.7249274897067775	0.9364564840085118	0.32475575519341193	8.387858775029779	36.68262545152738
125	1116.6666666666667	1033.3333333333335		(42.23969018212267, 38.94326983462424, 36.80217709859745)	#2a2624	42.23969018212267	38.94326983462424	36.80217709859745	23.62579403272374	32.826136515692916	42.23969018212267	46.300448211253595	6.020069377250525	5.421507627153721	40.130297257693115	39.50387752773707	36.82358802595771	20.23055416858168	0.7252153302988584	0.838082930687842	0.3513772963035305	8.101480127618379	42.00532305501291
126	1125.0	1041.6666666666667		(42.35963994138581, 39.05924220221897, 37.02365501360686)	#2a2725	42.35963994138581	39.05924220221897	37.02365501360686	22.888976069046727	32.12199533486205	42.35963994138581	46.362311938530766	6.070096389997392	5.325066688580438	40.269319656688296	39.62167529830438	37.04401088549298	20.222124524767555	0.7261843171044748	0.8450474327274515	0.3451267920933859	8.0748006428449	41.259255976494956
127	1133.3333333333333	1050.0		(42.0349591794013, 38.805317144651454, 37.029725769311284)	#2a2625	42.0349591794013	38.805317144651454	37.029725769311284	21.28481806775406	30.363643607352547	42.0349591794013	46.22366315481444	6.128337728489807	5.082825442460415	40.03272346661084	39.35799235922127	37.04748168306469	20.460421455894426	0.7240126270374674	0.8531554907234872	0.3294267175073914	7.9618865724748	39.67221322237181
128	1141.6666666666667	1058.3333333333335		(42.01842160351685, 38.894285116181706, 37.068871676784596)	#2a2625	42.01842160351685	38.894285116181706	37.068871676784596	22.12823549314838	30.03766403284141	42.01842160351685	46.260407903570524	6.032314275543738	5.109737295194905	40.06002930709651	39.427759405484615	37.087125811178566	20.420355965067838	0.7245881690923587	0.8397876021134455	0.33117092127923564	7.905582252107337	40.266629479353554
129	1150.0	1066.6666666666667		(41.94682855348545, 38.92128951224618, 37.3571279045426)	#292625	41.94682855348545	38.92128951224618	37.3571279045426	20.44789053591793	27.901362411418308	41.94682855348545	46.26689875932972	6.074965322063863	4.8591272722128265	40.09097132091271	39.44009211848441	37.372769520619634	20.540242188175743	0.7246898369656771	0.845725260273926	0.31492845177481865	7.779223708818313	38.654948506949516
130	1158.3333333333333	1075.0		(41.656060288884234, 39.019677621938456, 37.3221687251413)	#292725	41.656060288884234	39.019677621938456	37.3221687251413	23.50094189247937	26.53016970616759	41.656060288884234	46.28168393087378	5.7394782990448086	4.915368503404038	39.972003349382454	39.46819374293489	37.33914381410927	20.519559650430107	0.7249214207511284	0.7990204916342061	0.3185735433463535	7.556616879891606	40.57720617813343
131	1166.6666666666667	1083.3333333333335		(41.56688298095039, 38.86665271090643, 37.26418254134394)	#292625	41.56688298095039	38.86665271090643	37.26418254134394	22.346015374136424	26.395739430413208	41.56688298095039	46.20757837925679	5.823794855086273	4.841540350308415	39.86927150931547	39.32747820389366	37.28020724303957	20.615098076689513	0.7237606872340858	0.8107586065901188	0.3137886129155828	7.573447001055324	39.73802543570535
132	1175.0	1091.6666666666667		(41.67238852836508, 38.85304584467239, 37.41553276114716)	#292625	41.67238852836508	38.85304584467239	37.41553276114716	20.26161790017211	26.04838020987699	41.67238852836508	46.2124424865721	5.9807976108409715	4.713028336336933	39.947021142976766	39.33670415532761	37.42990789198242	20.66751936329487	0.7238368749456429	0.8326157184310891	0.3054595267799007	7.614629088862828	38.239054470564334
133	1183.3333333333333	1100.0		(41.60163282394809, 38.66568976344986, 37.31023655013607)	#292625	41.60163282394809	38.66568976344986	37.31023655013607	18.951219512195088	26.304401427054678	41.60163282394809	46.12488721906543	6.097601803798314	4.659075030999449	39.83321122043124	39.17085513920871	37.32379108226921	20.763753978813746	0.7224654752141642	0.8488765942143889	0.3019627196443407	7.673833976713789	37.38283707799682
134	1191.6666666666667	1108.3333333333335		(41.280301444421184, 38.79024492359221, 36.886539669248485)	#292624	41.280301444421184	38.79024492359221	36.886539669248485	25.99647434370382	27.141498813363334	41.280301444421184	46.145930879351596	5.53952172162192	5.079457794925446	39.629631567929664	39.21067383922964	36.905576721791924	20.567760158575815	0.7227950872510822	0.7711835708422032	0.32920845443978747	7.515796191671908	42.519229868787974
135	1200.0	1116.6666666666667		(41.34059032865815, 39.169562486916476, 37.75361105296211)	#292725	41.34059032865815	39.169562486916476	37.75361105296211	23.684855558797846	22.125463328674737	41.34059032865815	46.31875799043332	5.529757352094322	4.588697962431776	39.95017584257903	39.53871772032656	37.76777056730165	20.673096701610966	0.7255021208822873	0.7698242258052618	0.2974014599771548	7.185705627387385	39.686533706995874
136	1208.3333333333333	1125.0		(41.344777056730166, 38.76763659200335, 37.24199288256228)	#292625	41.344777056730166	38.76763659200335	37.24199288256228	22.311342415429333	25.304525477964997	41.344777056730166	46.144251717182485	5.766607616360719	4.753383429420244	39.72530667783127	39.2074955474147	37.257249319656694	20.71842759144739	0.7227687861202262	0.8027972949131847	0.30807501023484796	7.473179873932944	39.498573955587055
137	1216.6666666666667	1133.3333333333335		(41.3585932593678, 38.805526481055054, 37.04333263554532)	#292625	41.3585932593678	38.805526481055054	37.04333263554532	24.50179489667218	26.606114288606566	41.3585932593678	46.16068658183118	5.647046181293581	4.961857852850682	39.70409043332635	39.23861058823529	37.06095457400042	20.606234594922437	0.7230262094553144	0.7861525701402493	0.3215865985772741	7.517257739731849	41.304618426335956
138	1225.0	1141.6666666666667		(40.80782918149466, 38.93322168725141, 37.1419300816412)	#282625	40.80782918149466	38.93322168725141	37.1419300816412	29.318181818181777	22.907473619952892	40.80782918149466	46.16455116939901	5.145888139181764	4.877692358334262	39.493521038308565	39.24592954574	37.1598429976973	20.689130894964215	0.7230867414427519	0.716383938858681	0.3161316871505876	7.090278378422389	43.46733201778793
139	1233.3333333333333	1150.0		(40.98953317981997, 38.89093573372409, 37.63261461168097)	#282625	40.98953317981997	38.89093573372409	37.63261461168097	22.490646046395558	20.88372734376198	40.98953317981997	46.1661451477855	5.53964356615716	4.436965248694724	39.66758425790245	39.248948570232365	37.6451978229014	20.881318605616364	0.7231117083190286	0.771200533408377	0.28756740008453535	7.097486277421821	38.692905222261054
140	1241.6666666666667	1158.3333333333335		(40.91647477496337, 38.895331798199706, 37.36403600586142)	#282625	40.91647477496337	38.895331798199706	37.36403600586142	25.863288155568586	22.139538929079393	40.91647477496337	46.15969656889706	5.3646952604907705	4.668281391902096	39.579432698346245	39.23673579652502	37.37934896378481	20.780549950433876	0.7230107026387553	0.7468451348998759	0.30255939983465613	7.111455996623442	41.0293262616205
141	1250.0	1166.6666666666667		(40.92422022189659, 38.911450701276955, 37.44756123089805)	#282625	40.92422022189659	38.911450701276955	37.44756123089805	25.26372832369946	21.66316274073507	40.92422022189659	46.1678033384509	5.38842535117473	4.606581533566789	39.604929872304794	39.25208937827088	37.46220012560184	20.803619269986324	0.723137680968054	0.7501487154235582	0.2985605251866548	7.089126969562688	40.52723502244382
142	1258.3333333333333	1175.0		(40.90370525434373, 38.93364036005861, 37.04228595352732)	#282625	40.90370525434373	38.93364036005861	37.04228595352732	29.38848530846793	24.07268279451576	40.90370525434373	46.173128845091796	5.1715512166086715	4.983084870187282	39.52070127695206	39.26217764705882	37.06119949759263	20.625712061358648	0.7232210956909517	0.719956619801809	0.32296235832405856	7.181648613619022	43.936733278278
143	1266.6666666666667	1183.3333333333335		(40.72283860163282, 39.011513502198035, 37.59807410508687)	#282725	40.72283860163282	39.011513502198035	37.59807410508687	27.14008173109139	19.56678301367892	40.72283860163282	46.19273962484132	5.194512651927663	4.512839447415828	39.56737492149885	39.29934184425372	37.612208499057985	20.849008825654156	0.7235282641669152	0.723153192100072	0.2924849382748883	6.881037826461134	40.983148908777956
144	1275.0	1191.6666666666667		(41.030981787732884, 39.079129160561024, 37.687460749424325)	#292725	41.030981787732884	39.079129160561024	37.687460749424325	24.97370398196851	20.779367873268523	41.030981787732884	46.25092958139349	5.3800047045811645	4.532059873435701	39.7572032656479	39.409755084781246	37.70137743353569	20.772763976327656	0.7244397077963269	0.7489764365454957	0.29373064736415333	7.034487708264297	40.110437216770094
145	1283.3333333333333	1200.0		(40.946200544274646, 39.0343311701905, 37.681180657316304)	#282725	40.946200544274646	39.0343311701905	37.681180657316304	24.866320446239758	20.33351226993865	40.946200544274646	46.22382037844141	5.3667100603823625	4.4913781007016595	39.70051706091689	39.358290703370315	37.69471216244504	20.818230614135373	0.7240150896698818	0.7471256249228441	0.2910939912354176	6.998146477151768	39.92582735880597
146	1291.6666666666667	1208.3333333333335		(40.46702951643291, 38.83315888633033, 37.280510780824784)	#282625	40.46702951643291	38.83315888633033	37.280510780824784	29.235317303902214	20.079612644908998	40.46702951643291	46.09047589808576	5.072083865705457	4.625145960304811	39.32322587397949	39.10580032237806	37.29603726187984	20.889334366076568	0.7219264822135688	0.7061092895255598	0.29976371782664296	6.864255960763229	42.36114878781761
147	1300.0	1216.6666666666667		(40.65250157002303, 38.92568557672179, 37.52355034540506)	#282625	40.65250157002303	38.92568557672179	37.52355034540506	26.887000735933626	19.626899488663593	40.65250157002303	46.14894296894195	5.208272041420492	4.505315399539445	39.49139836717605	39.21637550554741	37.53757169771823	20.88872874830748	0.7228422663526147	0.7250687031594963	0.2919972917046206	6.886505972317867	40.86081276266326
148	1308.3333333333333	1225.0		(40.6414067406322, 39.01695624869165, 37.36382666945782)	#282725	40.6414067406322	39.01695624869165	37.36382666945782	30.262502395094817	20.564812716334263	40.6414067406322	46.18615590374281	5.026922980754023	4.712978630809772	39.48231107389575	39.28686248482311	37.38035796525016	20.767250546277754	0.7234251417209019	0.6998222246363109	0.3054563052786235	6.8907272641501685	43.15383549101098
149	1316.6666666666667	1233.3333333333335		(40.895750471006906, 38.688298095038725, 37.6763659200335)	#282625	40.895750471006906	38.688298095038725	37.6763659200335	18.859483711554645	20.074043171801627	40.895750471006906	46.070566345690864	5.721555339071482	4.234625649461243	39.56756332426208	39.06819410299351	37.68648524178355	21.05569440209813	0.7216146339880336	0.7965253498210886	0.2744534203203629	7.1181633789294585	36.505806631599775
150	1325.0	1241.6666666666667		(40.80971320912707, 38.88612099644128, 37.879840904333264)	#282625	40.80971320912707	38.88612099644128	37.879840904333264	20.60731637610738	18.307343496727334	40.80971320912707	46.14866132621278	5.522678367943623	4.184673944551109	39.62742516223571	39.21584235294117	37.88990370525434	21.031266311961538	0.7228378549131417	0.7688387262351521	0.27121596383701024	6.929031128372666	37.15213554416756
151	1333.3333333333333	1250.0		(40.77642872095458, 38.71090642662759, 37.71027841741679)	#282625	40.77642872095458	38.71090642662759	37.71027841741679	19.580801529323352	19.17451704151674	40.77642872095458	46.069301193447565	5.624119286796791	4.201726077781953	39.52288674900565	39.06580523131673	37.720284697508895	21.08125325949545	0.7215948175966713	0.7829608064366529	0.27232114211636044	7.020343281124689	36.763059158038
152	1341.6666666666667	1258.3333333333335		(40.619426418254136, 39.05003140046054, 37.53192380154909)	#282725	40.619426418254136	39.05003140046054	37.53192380154909	29.501661129568074	19.382675647679076	40.619426418254136	46.199220980808974	5.046901746120436	4.583312738233758	39.515413439397115	39.311629752983045	37.5471048775382	20.821325853011178	0.7236297832426575	0.7026035650462873	0.29705243427271594	6.817475551217571	42.243965396968484
153	1350.0	1266.6666666666667		(40.58990998534645, 38.89972786267532, 37.345195729537366)	#282625	40.58990998534645	38.89972786267532	37.345195729537366	28.74580645161292	20.384428926549017	40.58990998534645	46.13094491613607	5.114273035630834	4.635721597966569	39.417010676156586	39.18231471634917	37.36074105086875	20.845245434895826	0.7225603584161991	0.7119826476147478	0.30044914321453	6.902586719254916	42.19005061780753
154	1358.3333333333333	1275.0		(40.305003140046054, 38.75779778103412, 37.162026376386855)	#282625	40.305003140046054	38.75779778103412	37.162026376386855	30.46356733715196	19.884853300923968	40.305003140046054	46.04219351342032	4.987572763524573	4.650085867329734	39.196774126020514	39.01464366338706	37.17798409043333	20.92621873057582	0.7211702233241732	0.6943440908620582	0.30138011638275447	6.819030770204213	42.9944634201369
155	1366.6666666666667	1283.3333333333335		(40.52627171865188, 38.85932593678041, 37.60372618798409)	#282625	40.52627171865188	38.85932593678041	37.60372618798409	25.777523100064514	18.38928375879422	40.52627171865188	46.10908833867852	5.226942049722849	4.3649049187006295	39.42500942013817	39.14097830646849	37.616282185472045	20.99440455134161	0.7222180134572959	0.7276678451782138	0.2828970453298454	6.809795748806116	39.86451839659849
156	1375.0	1291.6666666666667		(40.64789616914381, 38.85074314423278, 37.961482101737495)	#282625	40.64789616914381	38.85074314423278	37.961482101737495	19.86129509857391	16.852916183854745	40.64789616914381	46.118794979351094	5.481284688633736	4.0603367840850835	39.55349591794013	39.159332470169566	37.970374712162446	21.12635600952716	0.7223700509621886	0.7630761122362041	0.263157457185504	6.821350059778859	36.52970514852103
157	1383.3333333333333	1300.0		(40.521038308561856, 38.77224199288256, 37.86435001046682)	#282625	40.521038308561856	38.77224199288256	37.86435001046682	20.504294381845412	16.7186119678254	40.521038308561856	46.07262187807051	5.436186030774781	4.068497356102907	39.44757379108227	39.07207558509525	37.873428930290984	21.164402404280928	0.7216468302982473	0.7567977102810121	0.2636863579874786	6.790050758117145	36.81155819632923
158	1391.6666666666667	1308.3333333333335		(40.54364664015072, 38.60058614193008, 37.66024701695625)	#282625	40.54364664015072	38.60058614193008	37.66024701695625	19.567300711485405	18.135194163478353	40.54364664015072	45.99965760077983	5.559192101979971	4.1276762041879245	39.36461796106342	38.93445375340171	37.66965040820598	21.184305164597475	0.7205039728422257	0.7739219794858838	0.26752184159619347	6.924039837647941	36.59372739558501
159	1400.0	1316.6666666666667		(40.461586769939295, 38.91710278417417, 37.762193845509735)	#282625	40.461586769939295	38.91710278417417	37.762193845509735	25.67041488949204	17.012313423183393	40.461586769939295	46.128745338644464	5.1835346005558165	4.255668476188057	39.442918149466195	39.17815343311702	37.773742934896376	21.03970306425273	0.7225259058918992	0.7216248845523672	0.275817242354813	6.7066940540313995	39.38590676516871
160	1408.3333333333333	1325.0		(40.411974042285955, 38.844044379317566, 37.296001674691226)	#282625	40.411974042285955	38.844044379317566	37.296001674691226	29.808532079274503	19.661819858273617	40.411974042285955	46.09008682946413	5.026353617201551	4.610338204078346	39.30272137324681	39.10506519782291	37.31148210173748	20.90199666583188	0.7219203881358689	0.6997429607865477	0.29880400150693937	6.820516772293685	42.52807943477706
161	1416.6666666666667	1333.3333333333335		(40.41009001465355, 38.85953527318401, 37.170399832530876)	#282625	40.41009001465355	38.85953527318401	37.170399832530876	31.28327733264413	20.443433710286527	40.41009001465355	46.095863805898105	4.952324536257713	4.734083406179623	39.28148000837346	39.115981436047726	37.18729118693741	20.84108697122598	0.7220108743413929	0.6894370149202104	0.3068241423118889	6.851062983879613	43.709306841683244
162	1425.0	1341.6666666666667		(40.11869374084153, 38.6772032656479, 37.37659619007746)	#282625	40.11869374084153	38.6772032656479	37.37659619007746	28.45866096648602	17.429153600108496	40.11869374084153	45.99117665420894	5.0374159297912335	4.368358295551067	39.12341218337869	38.9184783818296	37.389602260833165	21.11071251031706	0.7203711336860994	0.7012829987453096	0.28312086466281955	6.66769176312345	40.931252627959175
163	1433.3333333333333	1350.0		(40.51810759891145, 38.80761984509106, 37.870211429767636)	#282625	40.51810759891145	38.80761984509106	37.870211429767636	21.241204838327157	16.664488129988886	40.51810759891145	46.08759657464987	5.3963280097503175	4.088737516126262	39.45827716139837	39.100360211429766	37.87958551392087	21.144296849801666	0.7218813826610319	0.751248882688122	0.2649981578031123	6.770386286216922	37.15080307887189
164	1441.6666666666667	1358.3333333333335		(40.419300816411976, 38.784592840695, 37.52229432698346)	#282625	40.419300816411976	38.784592840695	37.52229432698346	26.14350747886408	18.276829135656694	40.419300816411976	46.06647486144383	5.198452682501021	4.365548573216782	39.33314004605401	39.06046887795688	37.534917312120584	21.03274442520096	0.7215505480619949	0.7237017027837525	0.28293876169348314	6.7883668608375265	40.02281622779364
165	1450.0	1366.6666666666667		(40.44923592212686, 38.855348545111994, 37.80636382666946)	#282625	40.44923592212686	38.855348545111994	37.80636382666946	23.81465346534645	16.6611894879571	40.44923592212686	46.10130661509707	5.264053855573159	4.169243143581691	39.42655641616077	39.12626808666527	37.816853673853885	21.10131086271497	0.722096126403165	0.7328343588944313	0.27021586690875443	6.715121099777544	38.379976325966936
166	1458.3333333333333	1375.0		(40.19719489219175, 38.80761984509106, 37.55850952480636)	#282625	40.19719489219175	38.80761984509106	37.55850952480636	28.403014676715607	16.739097603399635	40.19719489219175	46.055766448137064	5.026135808571308	4.314204338004801	39.238689554113456	39.040254898471844	37.57100062800921	21.08576832401809	0.7213828195454629	0.6997126385952698	0.2796110529101922	6.623775376344083	40.641277642119576
167	1466.6666666666667	1383.3333333333335		(40.54971739585514, 38.779150094201384, 37.894285116181706)	#282625	40.54971739585514	38.779150094201384	37.894285116181706	19.9936933385889	16.698889038026692	40.54971739585514	46.078449466157	5.46222486851633	4.051635901369632	39.46975507640779	39.0830812748587	37.903133765961904	21.16643432738882	0.721738109246557	0.760422702632198	0.2625935379117033	6.800856857154512	36.56638311671842
168	1475.0	1391.6666666666667		(40.311492568557675, 38.837554950805945, 37.33158886330333)	#282625	40.311492568557675	38.837554950805945	37.33158886330333	30.322444678609006	18.850094512068463	40.311492568557675	46.07808307787937	4.9760070702642984	4.557468150007593	39.25859116600377	39.08238927150932	37.34664852417836	20.94484021889967	0.7217323704166743	0.6927339748491703	0.2953774017615553	6.7476782897270615	42.486213123326756
169	1483.3333333333333	1400.0		(40.280510780824784, 38.937827088130625, 37.34707975716977)	#282625	40.280510780824784	38.937827088130625	37.34707975716977	32.53692999357738	18.570392890551904	40.280510780824784	46.11837180581257	4.846314416203201	4.61198998387875	39.27759263135859	39.1585321770986	37.36298723047938	20.896488487881772	0.7223634226907708	0.6746788341534578	0.2989110562157528	6.690083335213164	43.58081801460017
170	1491.6666666666667	1408.3333333333335		(40.29830437513083, 38.77454469332217, 37.580071174377224)	#282625	40.29830437513083	38.77454469332217	37.580071174377224	26.36580670003856	17.200462325653866	40.29830437513083	46.051131179049484	5.147016472581645	4.287071709948154	39.28229223361943	39.03150719070547	37.592015909566676	21.091979103322696	0.72131021618346	0.7165410196003313	0.2778525403074608	6.698564205504384	39.791715065261435
171	1500.0	1416.6666666666667		(40.27192798827716, 38.94243248900984, 37.17207452375968)	#282625	40.27192798827716	38.94243248900984	37.17207452375968	34.26661264181521	19.628129889436998	40.27192798827716	46.11856334153397	4.758061849101991	4.770939516302164	39.2398136906008	39.15889440234457	37.18977810341219	20.824580242999513	0.7223664227619758	0.662392768089766	0.30921285062288734	6.738027636340874	45.07743052005906
172	1508.3333333333333	1425.0		(40.13920870839439, 38.73142139418045, 37.620891773079336)	#282625	40.13920870839439	38.73142139418045	37.620891773079336	26.458852867830505	15.998591879840443	40.13920870839439	46.01785820454543	5.097926770956274	4.193309232343356	39.19913125392506	38.96875258530458	37.63199706929035	21.17444847890118	0.7207890533842387	0.7097070051684957	0.2717756317902647	6.600962026863106	39.43906961563828
173	1516.6666666666667	1433.3333333333335		(40.44881724931966, 38.744190914800086, 37.43269834624241)	#282625	40.44881724931966	38.744190914800086	37.43269834624241	26.0896724042199	19.014408148056166	40.44881724931966	46.05134859554558	5.226711586064914	4.420756545282067	39.317159305003145	39.031917471216246	37.44581327192799	21.013910504271166	0.7213136216316172	0.727635761219416	0.2865168859520457	6.845553479197972	40.22456629482001
174	1525.0	1441.6666666666667		(40.629893238434164, 38.654804270462634, 37.854301863093994)	#282625	40.629893238434164	38.654804270462634	37.854301863093994	17.304472433818518	17.42007532626784	40.629893238434164	46.03221734029819	5.644764620862053	4.008913218082877	39.46249738329496	38.99582642453423	37.86230688716768	21.214188076137297	0.7210139640661014	0.7858349430942518	0.25982460683634234	6.9234928190224565	35.38237907803995
175	1533.3333333333333	1450.0		(40.24283022817668, 38.66506175423906, 37.063638266694575)	#282625	40.24283022817668	38.66506175423906	37.063638266694575	30.223217225258484	20.14505305867667	40.24283022817668	45.99583693535464	5.004504355063222	4.660447985389871	39.1178836089596	38.927256309399205	37.079652501570024	20.958575081412622	0.7204441288181322	0.6967012194877754	0.3020517031955651	6.838482233973505	42.961225623620464
176	1541.6666666666667	1458.3333333333335		(40.34373037471216, 38.77580071174377, 37.37680552648106)	#282625	40.34373037471216	38.77580071174377	37.37680552648106	28.291822479362136	18.752996544245047	40.34373037471216	46.05478675426946	5.089603272051324	4.476940391689466	39.26428720954574	39.038405905379946	37.390795478333686	20.994845475039362	0.7213674743589855	0.7085482506893199	0.2901582583163836	6.778425830354432	41.33565415919554
177	1550.0	1466.6666666666667		(40.41867280720117, 38.56604563533598, 37.36801339752983)	#282625	40.41867280720117	38.56604563533598	37.36801339752983	23.562753036437233	19.246504039776248	40.41867280720117	45.97136146569569	5.379618213061099	4.342976338774873	39.234226501988694	38.88116998325309	37.37999371990789	21.10878435386354	0.7200607635052967	0.7489226311945065	0.28147581609694783	6.913879923563693	38.914005786498
178	1558.3333333333333	1475.0		(40.44944525853046, 38.82541343939711, 37.95876072849069)	#282625	40.44944525853046	38.82541343939711	37.95876072849069	20.877458396369043	15.70168765234671	40.44944525853046	46.08931443787029	5.364892074844974	4.012174525664403	39.447858488591166	39.10360583211221	37.96742725559975	21.186694246786	0.7219082899759918	0.7468725343765988	0.2600359778274429	6.699224686418928	36.79125113720854
179	1566.6666666666667	1483.3333333333335		(40.33514758216454, 39.05233410090015, 37.995185262717186)	#282725	40.33514758216454	39.05233410090015	37.995185262717186	27.10681696188945	14.793311224251486	40.33514758216454	46.17626328017695	5.039986074098223	4.1274243273276	39.46948293908311	39.26811611052962	38.005756751099014	21.08233492110823	0.7232701911201193	0.7016408009462665	0.2675055170207674	6.514375734091464	39.31526975035019
180	1575.0	1491.6666666666667		(40.30270043960645, 38.88947037889889, 37.4655641616077)	#282625	40.30270043960645	38.88947037889889	37.4655641616077	30.11289013502551	17.950900138163163	40.30270043960645	46.100336021949666	4.969342532179066	4.474194110108187	39.29717186518736	39.124433579652504	37.479803223780614	20.970055626923997	0.7220809237635107	0.6918061723173159	0.28998026705209307	6.68676140871279	41.99858635674724
181	1583.3333333333333	1500.0		(40.19175214569814, 38.8216453841323, 37.67259786476868)	#282625	40.19175214569814	38.8216453841323	37.67259786476868	27.36745886654483	15.982989228942284	40.19175214569814	46.061935290802026	5.056247519333312	4.2219236162959195	39.26318819342684	39.05189880259577	37.68408833996232	21.12631394348512	0.7214794436483316	0.7039046352687319	0.2736301795581743	6.587129723832793	39.86159391159008
182	1591.6666666666667	1508.3333333333335		(40.20745237596818, 38.75821645384132, 37.45844672388528)	#282625	40.20745237596818	38.75821645384132	37.45844672388528	28.3688699360341	17.434490370748335	40.20745237596818	46.03489219102981	5.045946385070388	4.368987476207686	39.20838810969227	39.00087118275068	37.47144442118484	21.07255970931623	0.7210558609122827	0.7024705646207914	0.28316164295056045	6.67455065815404	40.887358013285585
183	1600.0	1516.6666666666667		(40.16684111366967, 38.8919824157421, 37.6786686204731)	#282625	40.16684111366967	38.8919824157421	37.6786686204731	29.25795053003539	15.796213199080695	40.16684111366967	46.08989176317643	4.960762633690274	4.264021291934728	39.274000418672806	39.10469663387063	37.690801758425785	21.090309220248546	0.7219173327645338	0.6906117232138448	0.2763586028057117	6.541486336138781	40.68069164932615
184	1608.3333333333333	1525.0		(40.06845300397739, 38.920033493824576, 37.68180866652711)	#282625	40.06845300397739	38.920033493824576	37.68180866652711	31.128848346636268	15.188864566081671	40.06845300397739	46.09275511369	4.858424596777155	4.2658773114907955	39.235114088339955	39.11010696462215	37.69419091480008	21.097947267560418	0.7219621821292523	0.676364750874772	0.27647889464671754	6.465446527445819	41.28433478065956
185	1616.6666666666667	1533.3333333333335		(40.09713209127067, 38.819552020096296, 37.470797571697716)	#282625	40.09713209127067	38.819552020096296	37.470797571697716	30.813008130081347	16.702324270141606	40.09713209127067	46.051025678956975	4.900941170434992	4.385086937185223	39.175815365292024	39.03130810550555	37.4842851161817	21.065691549346123	0.7213085637095124	0.6822836884186844	0.28420507689168373	6.576337263457311	41.82039265640983
186	1625.0	1541.6666666666667		(40.27674272555998, 38.67385388319029, 37.6083315888633)	#282625	40.27674272555998	38.67385388319029	37.6083315888633	23.958578489056332	16.89423706614279	40.27674272555998	46.00588694702345	5.258437811719919	4.184509680039605	39.24616495708604	38.94619061963576	37.618986811806565	21.174002741322933	0.720601544627557	0.7320525223080987	0.27120531756960636	6.720214987786546	38.51173932837085
187	1633.3333333333333	1550.0		(40.545740004186726, 39.072849068453, 38.24283022817668)	#282726	40.545740004186726	39.072849068453	38.24283022817668	21.625306790291802	14.48344493951581	40.545740004186726	46.20610479290164	5.27769136252465	3.95753003769983	39.62856185890726	39.32468347707766	38.25113041657944	21.12624025434253	0.7237376060878645	0.7347329020966695	0.2564943739490836	6.596671139094605	36.864766327129104
188	1641.6666666666667	1558.3333333333335		(40.34959179401298, 38.75193636173331, 37.68432070337032)	#282625	40.34959179401298	38.75193636173331	37.68432070337032	24.033930254476907	16.84389105058365	40.34959179401298	46.0467947766649	5.255830245275206	4.185902762595939	39.32126439187775	39.02332468913544	37.69499685995395	21.139048406286868	0.721242294044277	0.731689510390627	0.27129560566211414	6.719042603307256	38.53488028527791
189	1650.0	1566.6666666666667		(40.269415951433956, 38.78961691438141, 37.87356081222524)	#282625	40.269415951433956	38.78961691438141	37.87356081222524	22.941022280471877	15.171391142971537	40.269415951433956	46.05656352244685	5.237400051916696	4.032391184796147	39.33150722210593	39.04175927360268	37.8827213732468	21.214586668275086	0.7213953043168027	0.7291237541683793	0.26134625450960114	6.609881842441563	37.59347683756753
190	1658.3333333333333	1575.0		(40.09922545530668, 38.91438141092736, 37.43562905589282)	#282625	40.09922545530668	38.91438141092736	37.43562905589282	33.31027978623077	16.938409012602214	40.09922545530668	46.09182218109957	4.779286253000558	4.486335931762286	39.19920452166632	39.108344123927154	37.450416579443164	20.991835706965702	0.7219475693761831	0.6653475198553573	0.2907671995362694	6.555058137098518	43.18908788109497
191	1666.6666666666667	1583.3333333333335		(40.29055892819761, 38.76072849068453, 37.51747958970065)	#282625	40.29055892819761	38.76072849068453	37.51747958970065	26.899675398203335	17.550891576781584	40.29055892819761	46.04410341644499	5.129655205194982	4.331539873142076	39.26169562486916	39.01824684739376	37.52991207871048	21.07614160848363	0.7212001386059121	0.7141240737247816	0.2807345989577901	6.713836473790797	40.17813222122782
192	1675.0	1591.6666666666667		(40.3234247435629, 38.87649152187566, 37.97404228595353)	#282625	40.3234247435629	38.87649152187566	37.97404228595353	23.04731355252612	14.857183646982445	40.3234247435629	46.09955755983027	5.221837828133847	4.015689186140059	39.404998953317985	39.12296225873979	37.983066778312754	21.18897911677952	0.7220687305194957	0.7269572618410256	0.26026376905827614	6.587362897473603	37.560945472798295
193	1683.3333333333333	1600.0		(39.95143395436467, 38.830646849487124, 37.45886539669249)	#272625	39.95143395436467	38.830646849487124	37.45886539669249	33.020912068531	15.909441021126758	39.95143395436467	46.04206992232456	4.776439539380339	4.38032364191443	39.1054762403182	39.014410506594096	37.47258321122043	21.089598089474627	0.7211682874863834	0.6649512151046717	0.2838963594778478	6.4808649022542015	42.52296448809272
194	1691.6666666666667	1608.3333333333335		(39.83567092317354, 38.79757169771823, 37.29055892819761)	#272625	39.83567092317354	38.79757169771823	37.29055892819761	35.527224872511965	16.292020284295432	39.83567092317354	46.01600778542441	4.655072997258481	4.487972656563377	39.00483776428721	38.965264571907056	37.305629055892815	21.069679774759617	0.7207600698135415	0.6480551926612572	0.2908732785045106	6.466189231368472	43.95296612673578
195	1700.0	1616.6666666666667		(40.419091480008376, 38.70651036215198, 37.96629683902031)	#282625	40.419091480008376	38.70651036215198	37.96629683902031	18.10702398224801	15.474435731968795	40.419091480008376	46.03534083853431	5.481627739360507	3.913443381309989	39.39763240527528	39.00171737282814	37.97369897425162	21.275544260802562	0.7210628881887073	0.7631238699845704	0.25363704141528104	6.735226927999199	35.523798483893806
196	1708.3333333333333	1625.0		(40.05086874607494, 38.90265857232573, 37.77747540297258)	#282625	40.05086874607494	38.90265857232573	37.77747540297258	29.696132596685104	14.474475102313873	40.05086874607494	46.08417520488236	4.907284840075798	4.165223811331664	39.240244923592215	39.093896629683904	37.78872723466611	21.153266367437112	0.7218277929032242	0.6831668213048223	0.2699553670264179	6.4366554902466255	40.32405721358669
197	1716.6666666666667	1633.3333333333335		(40.2147791500942, 38.794850324471426, 37.92401088549299)	#282625	40.2147791500942	38.794850324471426	37.92401088549299	22.809101708854936	14.525652504346546	40.2147791500942	46.05397722213459	5.213735824380505	3.982655418911163	39.3164475612309	39.036878105505544	37.932719279882775	21.2456934750673	0.7213547944576615	0.7258293427715703	0.2581227934083528	6.560837250855345	37.375394942115875
198	1725.0	1641.6666666666667		(40.261461168097135, 39.01381620263764, 37.811597236759475)	#282725	40.261461168097135	39.01381620263764	37.811597236759475	29.44373237631378	15.51645877636758	40.261461168097135	46.15182544719209	4.9497208138490905	4.250208268447753	39.384718442537164	39.22183234456772	37.823619426418254	21.04670287250021	0.7228874153197848	0.6890745381495668	0.27546335683716944	6.524109629691438	40.65190696919812
199	1733.3333333333333	1650.0		(39.863093992045215, 38.854720535901194, 37.69081013188193)	#272625	39.863093992045215	38.854720535901194	37.69081013188193	32.14801965886102	13.895870311827172	39.863093992045215	46.04545667883722	4.786352781946945	4.176822126863677	39.116041448607916	39.020800018840276	37.702449235922124	21.192955033299494	0.7212213350882504	0.6663312854763249	0.2707070739377764	6.352559801584655	41.10965441234466
200	1741.6666666666667	1658.3333333333335		(40.23361942641825, 38.854511199497594, 37.88235294117647)	#282625	40.23361942641825	38.854511199497594	37.88235294117647	24.80769230769237	14.902287248433868	40.23361942641825	46.081179579342674	5.141316368662219	4.066359697513566	39.335842579024494	39.08823794012979	37.89207452375968	21.184749600453575	0.7217808716821746	0.7157474806062344	0.26354781263308663	6.555029762879546	38.34110701325065
201	1750.0	1666.6666666666667		(40.02616705045007, 38.85639522713, 37.755913753401714)	#282625	40.02616705045007	38.85639522713	37.755913753401714	29.084370677731833	14.463403153683215	40.02616705045007	46.06183613730784	4.932354149853491	4.146502705992061	39.20948712581118	39.05171162863722	37.766918568139	21.179312153798907	0.7214778905827175	0.6866568409860251	0.26874201977498247	6.4437257972679465	40.05289880142211
202	1758.3333333333333	1675.0		(40.13355662549717, 38.73163073058405, 37.580699183588024)	#282625	40.13355662549717	38.73163073058405	37.580699183588024	27.050430504305158	16.220307952304942	40.13355662549717	46.01719113979472	5.075913107303098	4.228379022761963	39.188388109692276	38.96749515386226	37.59220849905798	21.158603067365704	0.7207786049846614	0.7066423767408982	0.2740485656283549	6.606366855770636	39.79525355170026
203	1766.6666666666667	1683.3333333333335		(40.24283022817668, 38.805735817458654, 37.79715302491103)	#282625	40.24283022817668	38.805735817458654	37.79715302491103	24.743644611829097	15.497112983770275	40.24283022817668	46.060578269999226	5.1662037550157525	4.107743437084843	39.30819552020097	39.049337180238645	37.807238852836505	21.177490918755797	0.7214581882970824	0.7192121738489983	0.2662299644479535	6.600243736654917	38.48885435770967
204	1775.0	1691.6666666666667		(40.178982625078504, 38.763031191124135, 37.554532133137954)	#282625	40.178982625078504	38.763031191124135	37.554532133137954	27.628619286910663	16.656341990778134	40.178982625078504	46.034836301787855	5.061842350958412	4.28211128795235	39.21514758216454	39.00076577140465	37.56661712371781	21.116732096400675	0.721054985505313	0.704683518798345	0.2775310467692649	6.630137635702982	40.229853130935375
205	1783.3333333333333	1700.0		(40.045007326774126, 38.83315888633033, 37.521247644965456)	#282625	40.045007326774126	38.83315888633033	37.521247644965456	31.189449236894486	16.07088528189448	40.045007326774126	46.0522794476398	4.869502775179724	4.34157558614221	39.164582373874815	39.033674088339964	37.534366757379104	21.09090379822848	0.7213282017973616	0.6779069975899664	0.28138503089351286	6.523904953911354	41.71971697178376
206	1791.6666666666667	1708.3333333333335		(40.10027213732468, 38.93531505128742, 37.53945991207871)	#282625	40.10027213732468	38.93531505128742	37.53945991207871	32.704978337284366	16.28435625577497	40.10027213732468	46.10150315246203	4.801868787475739	4.40908010029466	39.22697299560394	39.126639566673646	37.5534184634708	21.02147171925984	0.7220992048163456	0.66849134353733	0.2857601153354071	6.519043732246939	42.558176967213406
207	1800.0	1716.6666666666667		(40.00858279254762, 38.81850533807829, 37.595980741050866)	#282625	40.00858279254762	38.81850533807829	37.595980741050866	30.403470715835144	15.377038629977868	40.00858279254762	46.042974965837324	4.8923529138931166	4.258268163914836	39.15713837136278	39.01611790872933	37.60820598702114	21.140163164287753	0.7211824634059566	0.68108807575028	0.27598573261757564	6.485982176192677	41.0360725587329
208	1808.3333333333333	1725.0		(40.07536110529621, 38.629474565626964, 37.595980741050866)	#282625	40.07536110529621	38.629474565626964	37.595980741050866	25.010131712259458	15.77632678646052	40.07536110529621	45.967746943461556	5.156608365194715	4.130285589204563	39.13126020514967	38.874367067196985	37.60631567929663	21.244417798652314	0.7200041483528052	0.7178763532930598	0.26769096035710216	6.606804740597908	38.693660185680535
209	1816.6666666666667	1733.3333333333335		(40.268997278626756, 38.80133975298305, 37.64726815993301)	#282625	40.268997278626756	38.80133975298305	37.64726815993301	26.411689556052416	16.601876640761066	40.268997278626756	46.060295452039554	5.124598443628892	4.242084261945189	39.28967762193846	39.04880332426209	37.658808875863514	21.11023196793175	0.7214537584496843	0.7134200975265813	0.27493682590954965	6.652577552639783	39.617570630364625
210	1825.0	1741.6666666666667		(39.9658781662131, 38.77307933849696, 37.144023445677206)	#272625	39.9658781662131	38.77307933849696	37.144023445677206	34.63798219584567	18.00468266314678	39.9658781662131	46.01684998644641	4.713953737651655	4.622602914409657	39.03173958551392	38.96685208289722	37.160314004605404	20.992360314505643	0.7207732614156953	0.656252264883757	0.29959889861905953	6.602258518494158	44.439423996161196
211	1833.3333333333333	1750.0		(40.28972158258321, 38.98346242411555, 38.15972367594725)	#282626	40.28972158258321	38.98346242411555	38.15972367594725	23.203931203931106	13.481092567960761	40.28972158258321	46.14339538662478	5.156979445808507	3.9243289443405605	39.458781662131045	39.20587476449654	38.167961063428926	21.20781684184901	0.7227553732036727	0.7179280132173629	0.25434255360293645	6.4803390858720125	37.27020316183414
212	1841.6666666666667	1758.3333333333335		(40.23299141720745, 38.5735817458656, 37.48503244714256)	#282625	40.23299141720745	38.5735817458656	37.48503244714256	23.767806810390745	17.41678937318216	40.23299141720745	45.95781394718048	5.2868805219645765	4.213764627265171	39.1689826250785	38.85567619635754	37.49591794012979	21.19646162126116	0.7198485653842351	0.7360121693594479	0.27310138135233286	6.760689165130994	38.55564634745484
213	1850.0	1766.6666666666667		(40.00816411974042, 38.962319447351895, 37.330542181285324)	#282625	40.00816411974042	38.962319447351895	37.330542181285324	36.56477210538665	17.06635656318838	40.00816411974042	46.10331102832312	4.612089771007188	4.600771239261681	39.14842788360896	39.130056786686204	37.346859953945994	20.942534689052696	0.7221275220214785	0.6420712901562076	0.2981839499525942	6.514481410814417	44.92960886175253
214	1858.3333333333333	1775.0		(39.996022608331586, 38.84236968808876, 37.41490475193636)	#272625	39.996022608331586	38.84236968808876	37.41490475193636	33.18248175182486	16.45626265956944	39.996022608331586	46.05105195667042	4.7764436366219964	4.435434108329606	39.12216663177726	39.03135769311284	37.42917940129788	21.053185660544585	0.7213089753038138	0.6649517855014695	0.2874681642264021	6.518242826342112	42.879966528929565
215	1866.6666666666667	1783.3333333333335		(39.99371990789198, 38.70274230688717, 37.336403600586145)	#272625	39.99371990789198	38.70274230688717	37.336403600586145	30.85079565148888	16.943051557183942	39.99371990789198	45.990223082109445	4.899130168484145	4.40285890711043	39.06205359011932	38.91668243248901	37.35006698764916	21.107978877657317	0.7203561976513131	0.6820315700912474	0.28535690903354594	6.586853798565225	41.946102958936756
216	1875.0	1791.6666666666667		(40.34666108436257, 38.755076407787314, 37.67196985555788)	#282625	40.34666108436257	38.755076407787314	37.67196985555788	24.296783282460623	16.90465195915657	40.34666108436257	46.047802304765256	5.244707472460142	4.198726868586089	39.3183315888633	39.02522572535064	37.68280092108018	21.132399197484627	0.7212580752052011	0.7301410554719097	0.2721267581754409	6.718352758576018	38.6795261367282
217	1883.3333333333333	1800.0		(40.444421184844046, 38.80887586351267, 37.75361105296211)	#282625	40.444421184844046	38.80887586351267	37.75361105296211	23.530418546755975	16.965419791618174	40.444421184844046	46.08057758813241	5.290353450680129	4.181316535772539	39.399240108854926	39.087100854092526	37.764163701067616	21.10993407321921	0.7217714425454976	0.7364956525377315	0.2709983643609363	6.743237175529867	38.321652127834035
218	1891.6666666666667	1808.3333333333335		(40.1071802386435, 38.755495080594514, 37.636801339752985)	#282625	40.1071802386435	38.755495080594514	37.636801339752985	27.17057876451141	15.706579606664153	40.1071802386435	46.025315234231094	5.054087358980441	4.1916164285278334	39.19408205987021	38.982811088549305	37.647988277161396	21.1734329450666	0.7209058546778646	0.7036039089139607	0.27166591824400105	6.566083103046315	39.67067588385724
219	1900.0	1816.6666666666667		(39.919196148210176, 39.044588653966926, 37.63554532133138)	#272725	39.919196148210176	39.044588653966926	37.63554532133138	37.020808506737566	14.587742666261155	39.919196148210176	46.13204171498145	4.587701282366519	4.374128863385707	39.19133765961901	39.18438981159724	37.64963575465773	21.039414803922416	0.7225775378468019	0.6386760508733749	0.2834948651555453	6.338770099138423	43.63482321595192
220	1908.3333333333333	1825.0		(39.970064894285116, 39.00648942851162, 37.60937827088131)	#272725	39.970064894285116	39.00648942851162	37.60937827088131	35.50944400106417	15.060648276656686	39.970064894285116	46.120291158748955	4.6566090875799215	4.377787670874067	39.19921917521457	39.16216208708395	37.62334938245761	21.03900020009395	0.7223934859888056	0.6482690392131357	0.283731998803853	6.391324830251463	43.232286923744866
221	1916.6666666666667	1833.3333333333335		(40.261879840904335, 38.671132509943476, 37.66087502616705)	#282625	40.261879840904335	38.671132509943476	37.66087502616705	23.30462776659954	16.4735534053273	40.261879840904335	46.00361410493623	5.273748540365553	4.133290852256044	39.24854720535901	38.94190802805108	37.67097760100481	21.201775714861885	0.7205659445418413	0.7341840027828569	0.2678857366588861	6.700486320883828	38.08750941508039
222	1925.0	1841.6666666666667		(40.18170399832531, 38.58132719279883, 37.495917940129786)	#282625	40.18170399832531	38.58132719279883	37.495917940129786	24.247856586126353	17.044459957905296	40.18170399832531	45.95639569963421	5.245350351612554	4.201419348049629	39.148429976973	38.85300797571698	37.50677203265647	21.207947092789983	0.7198263510234145	0.7302305537833689	0.2723012624313259	6.72053754169469	38.694020452515765
223	1933.3333333333333	1850.0		(40.357965250157, 38.98911450701277, 37.79715302491103)	#282625	40.357965250157	38.98911450701277	37.79715302491103	27.927736450584547	16.180377612946714	40.357965250157	46.150165313503926	5.041692888387129	4.260540319678774	39.42145907473309	39.21868947247227	37.80907263973205	21.03304973352015	0.7228614122367152	0.7018784148061318	0.2761329949667264	6.600823508958701	40.19986408754624
224	1941.6666666666667	1858.3333333333335		(40.47812434582374, 38.75863512664852, 38.219593887377016)	#282626	40.47812434582374	38.75863512664852	38.219593887377016	14.320140884233844	14.228062100494387	40.47812434582374	46.06474506996547	5.575753905559755	3.737346966094335	39.493376596190075	39.0572031253925	38.22498429976973	21.33958115917079	0.7215234539117914	0.7762276281440329	0.2422239278456695	6.712435769550379	33.83337343205493
225	1950.0	1866.6666666666667		(40.16391040401926, 38.76679924638895, 37.68536738538832)	#282625	40.16391040401926	38.76679924638895	37.68536738538832	26.179054054054085	15.736228454678624	40.16391040401926	46.0357824940181	5.103957462515796	4.16583908709065	39.235097341427675	39.00255038727235	37.69618170399832	21.173367869847453	0.7210698059473885	0.7105465668644751	0.2699952441136677	6.588216532469387	39.22124923091568
226	1958.3333333333333	1875.0		(40.30165375758845, 38.65626962528784, 37.89889051706092)	#282625	40.30165375758845	38.65626962528784	37.89889051706092	18.912702561421863	15.202964871364676	40.30165375758845	46.00228420450093	5.424029778781314	3.917300289380554	39.311032028469754	38.93940231526063	37.90646430814319	21.30581506475002	0.7205451139835916	0.755105379734895	0.25388701430531974	6.690690592030649	35.83727424821672
227	1966.6666666666667	1883.3333333333335		(40.038099225455305, 38.91731212057777, 37.544065312957926)	#282625	40.038099225455305	38.91731212057777	37.544065312957926	33.03676347154609	15.884336669071718	40.038099225455305	46.08796707770204	4.77886155102386	4.381751510500376	39.19184844044379	39.10106020096295	37.557797781034125	21.04984466080813	0.7218871859416421	0.6652883950421709	0.2839889021131645	6.48361504283116	42.517797889566154
228	1975.0	1891.6666666666667		(40.180866652710904, 38.678877956876704, 37.57818714674482)	#282625	40.180866652710904	38.678877956876704	37.57818714674482	25.374406820558313	16.517395698745464	40.180866652710904	45.998877733980436	5.169506711544591	4.199549302772287	39.19471425580908	38.93298455306678	37.58919405484614	21.180196690773442	0.7204917575963617	0.7196719943783239	0.2721800615590397	6.660331372170591	39.08935287809299
229	1983.3333333333333	1900.0		(40.08436257065104, 38.63910404019259, 37.79359430604982)	#282625	40.08436257065104	38.63910404019259	37.79359430604982	22.14566389472732	14.57291247787013	40.08436257065104	45.97386569435226	5.239004246085588	3.9629469463111633	39.17817877328868	38.88588367385389	37.802049403391244	21.32109115741244	0.7200999878558696	0.7293470817857549	0.2568454531752089	6.569026867792504	37.10500288141709
230	1991.6666666666667	1908.3333333333335		(40.52145698136906, 39.02386435001047, 38.32447142558091)	#282726	40.52145698136906	39.02386435001047	38.32447142558091	19.100524059075788	13.825547215233694	40.52145698136906	46.18330464028607	5.351230204143631	3.84595712318041	39.61780615449027	39.28145877119531	38.331465354825205	21.199535700712	0.723380481678733	0.744970599379084	0.24926314017783816	6.589920400967012	35.70499991526485
231	2000.0	1916.6666666666667		(40.079129160561024, 38.843835042913966, 37.73539878584886)	#282625	40.079129160561024	38.843835042913966	37.73539878584886	28.376205787781423	14.911782218554482	40.079129160561024	46.06128029500443	4.9763289005737015	4.164099381760966	39.227441909148	39.05066236550137	37.74648314841951	21.16577991730539	0.7214691842877412	0.6927787784007552	0.26988249079906435	6.488726607576183	39.92196558439695
232	2008.3333333333333	1925.0		(40.129160561021564, 38.905798618379734, 37.64077873142139)	#282625	40.129160561021564	38.905798618379734	37.64077873142139	30.502229326154563	15.812375780528676	40.129160561021564	46.09208980901189	4.900939328484732	4.301795715440582	39.25224199288256	39.10884981997069	37.65342893029098	21.07487798314872	0.721951761298126	0.6822834319918933	0.27880682859708256	6.521092905247657	41.27501812382502
233	2016.6666666666667	1933.3333333333335		(40.104458865396694, 38.95897006489429, 37.13125392505757)	#282625	40.104458865396694	38.95897006489429	37.13125392505757	36.88375695275647	18.904812114062594	40.104458865396694	46.10976552076805	4.598847810634132	4.792698256787276	39.15471634917313	39.142258595352736	37.14953108645594	20.840089166681462	0.7222286203272443	0.6402278129033638	0.3106230722675708	6.64224041765925	46.18247149046159
234	2025.0	1941.6666666666667		(40.42516223571279, 38.62298513711534, 37.49801130416579)	#282625	40.42516223571279	38.62298513711534	37.49801130416579	23.059429307015655	18.464328805712782	40.42516223571279	45.99727111788611	5.376314824043716	4.269624248838055	39.28105714883818	38.92995794640988	37.50926104249529	21.125790695281967	0.7204665927725528	0.748462750456362	0.27672174014377166	6.865453540262154	38.455001742074074
235	2033.3333333333333	1950.0		(40.33514758216454, 38.971111576303116, 38.08373456144023)	#282626	40.33514758216454	38.971111576303116	38.08373456144023	23.648535564853532	14.233499929936029	40.33514758216454	46.14191461904085	5.170816316759197	3.9897473215849466	39.46201381620264	39.20307221059242	38.092608331588856	21.17231785270286	0.7227321795760953	0.7198543108447168	0.2585824318998088	6.531112085376992	37.65339894557157
236	2041.6666666666667	1958.3333333333335		(40.245132928616286, 38.93908310655223, 37.31630730584049)	#282625	40.245132928616286	38.93908310655223	37.31630730584049	33.24422843256382	18.557536761837365	40.245132928616286	46.11542768004946	4.805553264163653	4.634765441168742	39.254492359221274	39.15296463680134	37.3325350638476	20.891805961826858	0.7223173081234129	0.6690042773304733	0.30038717303693957	6.676405684900074	43.96355680471054
237	2050.0	1966.6666666666667		(39.84655641616077, 38.87439815783965, 37.231107389575044)	#272625	39.84655641616077	38.87439815783965	37.231107389575044	37.698095085641135	16.737694841526302	39.84655641616077	46.04978812964088	4.5495773925658956	4.599410190312714	39.02209755076408	39.02897282394808	37.247540297257686	20.996344728014382	0.7212891796696012	0.633368640062784	0.2980957380136439	6.469407125053974	45.31207614296051
238	2058.3333333333335	1975.0000000000002		(40.37492149884865, 38.828972158258324, 37.48419510152816)	#282625	40.37492149884865	38.828972158258324	37.48419510152816	27.912231153595513	18.257254849096014	40.37492149884865	46.081193287272264	5.098932119912636	4.42491418818638	39.31753192380155	39.08826383294955	37.497642872095454	20.998764214198808	0.721781086392854	0.7098469646518358	0.2867863499873624	6.751220210916682	40.95183503799996
239	2066.6666666666665	1983.3333333333333		(40.42244086246598, 38.74356290558928, 38.088339962319445)	#282626	40.42244086246598	38.74356290558928	38.088339962319445	16.843049327354226	14.724388652394138	40.42244086246598	46.052297903861685	5.49517013012446	3.833174286369778	39.4351685158049	39.03370891773079	38.094892191752145	21.303858624025796	0.7213284908817132	0.7650091716029975	0.2484346623914909	6.700008945419292	34.89782932822236
240	2075.0	1991.6666666666667		(40.12811387900356, 38.818924010885496, 37.62382248272975)	#282625	40.12811387900356	38.818924010885496	37.62382248272975	28.633285965058985	15.913887903511851	40.12811387900356	46.054522621261775	4.9914822490003115	4.253087352871576	39.2214067406322	39.03790741260205	37.63577349801131	21.12266443128134	0.721363337178595	0.6948883492151878	0.2756499552836248	6.557716605133326	40.433288236279054
241	2083.3333333333335	2000.0000000000002		(40.194892191752146, 38.73895750471007, 38.05170609168935)	#282626	40.194892191752146	38.73895750471007	38.05170609168935	19.240085954287984	13.59656478014279	40.194892191752146	46.02876119064336	5.3188829377323055	3.8253808718589966	39.314915218756546	38.9893087837555	38.058578605819555	21.342433564246097	0.7209598295423478	0.740467380207526	0.247929557703257	6.551645176601411	35.72397420976518
242	2091.6666666666665	2008.3333333333333		(40.26774126020515, 39.06028888423697, 37.487544483985765)	#282725	40.26774126020515	39.06028888423697	37.487544483985765	33.941721255929515	17.60590874354722	40.26774126020515	46.17052952394435	4.759767421609995	4.57380783592265	39.33739166841113	39.257253458237386	37.50327192798827	20.88196397544036	0.7231803818832604	0.6626302090753151	0.2964364050968131	6.6011441453559625	43.858605662865905
243	2100.0	2016.6666666666667		(40.513711534435835, 38.89909985346452, 38.09671341846347)	#282626	40.513711534435835	38.89909985346452	38.09671341846347	19.918586523471387	15.212985831946808	40.513711534435835	46.127769993347556	5.387983954741715	3.9544131478047806	39.529782290140254	39.17630831484195	38.10473728281348	21.183739397635087	0.7225106288181563	0.7500872664944854	0.2562923629182934	6.683393931236246	36.276132198324625
244	2108.3333333333335	2025.0000000000002		(40.319866024701696, 39.09859744609587, 37.80887586351267)	#282725	40.319866024701696	39.09859744609587	37.80887586351267	30.81784076698613	15.88057090048179	40.319866024701696	46.19362254338068	4.895024576066942	4.323946729426242	39.439074733096085	39.301015606028884	37.8217730793385	20.978336409126268	0.7235420935375775	0.6814600107437385	0.28024247416653264	6.531292438653719	41.4552884692593
245	2116.6666666666665	2033.3333333333333		(40.22273393343102, 38.98157839648315, 37.57755913753402)	#282625	40.22273393343102	38.98157839648315	37.57755913753402	31.84710351377025	16.769610292280788	40.22273393343102	46.13305182866576	4.855540875674135	4.42869356184783	39.308940757797785	39.18630096713419	37.591599330123515	20.978540017841755	0.7225933595063647	0.6759632941336855	0.28703129773810054	6.5718797813178815	42.36765159095349
246	2125.0	2041.6666666666667		(40.72870002093364, 38.904123927150934, 37.94306049822064)	#282625	40.72870002093364	38.904123927150934	37.94306049822064	20.700383256932543	17.44072553081038	40.72870002093364	46.14916882358428	5.471101603493289	4.128722167262322	39.6059535273184	39.21680305421813	37.95267113250994	21.064937462754994	0.7228458039695357	0.7616584757766974	0.2675896322740622	6.854144694284629	37.03973167023209
247	2133.3333333333335	2050.0		(40.337240946200545, 38.84885911660038, 37.7852208499058)	#282625	40.337240946200545	38.84885911660038	37.7852208499058	25.006972356656625	16.13310948617217	40.337240946200545	46.0879095820699	5.180691216666089	4.165192537323326	39.36543855976554	39.10095157420976	37.79585723257274	21.12247707236841	0.7218862853733871	0.7212290433495433	0.2699533401037886	6.647434870340219	38.798722748158674
248	2141.6666666666665	2058.333333333333		(40.1764705882353, 38.95645802805108, 38.28972158258321)	#282626	40.1764705882353	38.95645802805108	38.28972158258321	21.20270720071013	11.975193176430144	40.1764705882353	46.12193770648655	5.162112357469106	3.771691313309633	39.420916893447774	39.16527624241156	38.29638894703789	21.30836175609267	0.7224192762717835	0.7186425906379709	0.24444984445369553	6.39320415394586	36.15368791678606
249	2150.0	2066.6666666666665		(40.02302700439606, 39.0002093364036, 37.63910404019259)	#282725	40.02302700439606	39.0002093364036	37.63910404019259	34.25711275026342	15.188765102777316	40.02302700439606	46.1227162774119	4.715517330137309	4.355249312343723	39.229168934477705	39.16674882980951	37.652715093154704	21.041816685235283	0.7224314712200529	0.6564699401447316	0.28227124876380016	6.419057583749796	42.7255513265465
250	2158.3333333333335	2075.0		(40.287418882143605, 38.68515804898472, 37.76470588235294)	#282625	40.287418882143605	38.68515804898472	37.76470588235294	21.891959173512546	15.967560910975664	40.287418882143605	46.01264470258712	5.321888934853858	4.055342952504404	39.286175423906215	38.95892574209755	37.77391040401926	21.231550058717648	0.7207073930182858	0.7408858595836592	0.2628337983142657	6.690912366587016	37.307833743829214
251	2166.6666666666665	2083.333333333333		(40.180866652710904, 38.96713418463471, 37.20975507640779)	#282625	40.180866652710904	38.96713418463471	37.20975507640779	35.48932572394847	18.855577668486625	40.180866652710904	46.120865048374334	4.68000400936619	4.7404784591590365	39.21038727234666	39.1632474795897	37.22732886749005	20.847457772914467	0.7224024749634333	0.6515259592559415	0.3072386167681028	6.661424288351136	45.3678031521437
252	2175.0	2091.6666666666665		(40.37785220849906, 39.09713209127067, 37.91814946619217)	#282725	40.37785220849906	39.09713209127067	37.91814946619217	28.759148936170273	15.53386733027452	40.37785220849906	46.19901992996301	4.986637346434897	4.235245482691896	39.48888842369688	39.311248545111994	37.92993929244295	21.0111217265465	0.7236266341337115	0.6942138669316009	0.27449359278524244	6.542465615004895	40.34187433818056
253	2183.3333333333335	2100.0		(40.37806154490266, 38.795478333682226, 37.83567092317354)	#282625	40.37806154490266	38.795478333682226	37.83567092317354	22.651296829971194	16.055986437584895	40.37806154490266	46.06905762362494	5.293232689832061	4.087874608241826	39.3789826250785	39.0653453317982	37.84526899727862	21.16928479113382	0.721591002502516	0.7368964853247624	0.2649422312490532	6.687976608916558	37.67830557261526
254	2191.6666666666665	2108.333333333333		(39.8934477705673, 38.9650408205987, 37.804270462633454)	#272625	39.8934477705673	38.9650408205987	37.804270462633454	33.3366733466934	13.354078007671653	39.8934477705673	46.09640384814051	4.733130657841922	4.161674910060054	39.18780615449027	39.11700200962947	37.8158781662131	21.16434430873194	0.72201933315612	0.6589219765544165	0.26972535659031316	6.302544238736168	41.32402693539163
255	2200.0	2116.6666666666665		(40.330332844881724, 38.90810131881934, 37.69729956039355)	#282625	40.330332844881724	38.90810131881934	37.69729956039355	27.59103196056603	16.648101817728815	40.330332844881724	46.11223243452275	5.069835661155819	4.28562900979792	39.36283441490475	39.14692280929454	37.709407577977814	21.048834284349596	0.7222672602053136	0.7057963061129656	0.2777590364127827	6.638512607561182	40.208475589704214
256	2208.3333333333335	2125.0		(40.454050659409674, 38.95729537366548, 37.905379945572534)	#282625	40.454050659409674	38.95729537366548	37.905379945572534	24.76386036960986	16.065413016367508	40.454050659409674	46.146100178526055	5.19499209970542	4.156715517318466	39.48032237806155	39.210994295583	37.91589909985346	21.07676340823881	0.7227977390257727	0.7232199383406075	0.269403929759865	6.653286917600792	38.664662300554994
257	2216.6666666666665	2133.333333333333		(40.20766171237178, 38.77789407577978, 37.85137115344359)	#282625	40.20766171237178	38.77789407577978	37.85137115344359	23.592750533048967	14.943771085842785	40.20766171237178	46.04560036539596	5.196029840029704	4.033501390360716	39.29317563324262	39.02107111576303	37.86063638266695	21.227016112989677	0.721223585686229	0.7233644071827035	0.2614182088544896	6.577830916382767	37.82097474126962
258	2225.0	2141.6666666666665		(40.19907891982416, 38.855557881515594, 37.59953945991208)	#282625	40.19907891982416	38.855557881515594	37.59953945991208	28.990175551618538	16.489993803083884	40.19907891982416	46.07680177773566	4.99099072840703	4.313045699128826	39.26267950596609	39.079969323843414	37.612099644128115	21.072264396951528	0.7217123010967685	0.6948199222597	0.2795359595185324	6.596389289135277	40.832468816129605
259	2233.3333333333335	2150.0		(40.270043960644756, 38.92317353987858, 37.55013606866234)	#282625	40.270043960644756	38.92317353987858	37.55013606866234	30.288616947587126	17.223137703384104	40.270043960644756	46.11223825254921	4.944310708608624	4.418068978688172	39.30853255181076	39.146933809922544	37.5638664433745	20.9920300234567	0.7222673513344958	0.6883213712720564	0.2863427001077487	6.6306516937408695	41.78289727692924
260	2241.6666666666665	2158.333333333333		(40.36780406112623, 39.162026376386855, 38.32656478961692)	#282726	40.36780406112623	39.162026376386855	38.32656478961692	24.55748128397088	12.894335630610286	40.36780406112623	46.228163069904994	5.0841553058542654	3.920194545161415	39.58576512455516	39.366531896587816	38.33491940548462	21.146475092872222	0.7240831103164591	0.7077898130052007	0.25407459603369287	6.420012495779069	37.63441993444896
261	2250.0	2166.6666666666665		(40.66443374502826, 38.86749005652083, 37.92212685786058)	#282625	40.66443374502826	38.86749005652083	37.92212685786058	20.68396946564883	17.19655708505359	40.66443374502826	46.1273141401345	5.457053006898304	4.110129192693512	39.55891982415742	39.17544597027423	37.931580489847185	21.094415263755483	0.7225034886769429	0.759702702799916	0.2663845893997319	6.831734003950186	36.98623440849732
262	2258.3333333333335	2175.0		(40.62675319238016, 38.86811806573163, 37.844672388528366)	#282625	40.62675319238016	38.86811806573163	37.844672388528366	22.072234762979615	17.462153611509017	40.62675319238016	46.123623342076655	5.3952095474814055	4.173216826061443	39.52516014234875	39.16846449654595	37.8549068453004	21.068892795852996	0.7224456787974278	0.7510931761542844	0.2704734081504398	6.820852200316091	37.722099255779725
263	2266.6666666666665	2183.333333333333		(40.29830437513083, 38.99016118903077, 38.48147372828135)	#282626	40.29830437513083	38.99016118903077	38.48147372828135	16.79917041133765	11.496558530947215	40.29830437513083	46.14887980808345	5.296144658448021	3.647378914984678	39.529413858069915	39.21625594096713	38.486560602888844	21.342026746707035	0.7228412770485231	0.7373018745385407	0.23639294267942607	6.4305926004282306	34.55462750161968
264	2275.0	2191.6666666666665		(40.19112413648733, 38.83504291396274, 37.47749633661294)	#282625	40.19112413648733	38.83504291396274	37.47749633661294	30.01619995371445	17.21711208221131	40.19112413648733	46.0665431929081	4.954967214514716	4.405649626351682	39.22801339752983	39.06059788779568	37.491071802386436	21.036015583808396	0.7215516183545589	0.6898049149226362	0.28553778037952027	6.630343032384406	41.64151146919281
265	2283.3333333333335	2200.0		(40.25873979485032, 38.829390831065524, 37.73142139418045)	#282625	40.25873979485032	38.829390831065524	37.73142139418045	26.06642922223146	16.00810644980133	40.25873979485032	46.07187822187366	5.122080788812711	4.186078915037816	39.31017793594306	39.07067130207243	37.74240108854931	21.13046762155876	0.7216351822279746	0.7130696026411272	0.2713070224068687	6.615056181926834	39.257803168032076
266	2291.6666666666665	2208.333333333333		(40.15197822901403, 38.95750471006908, 37.80929453631987)	#282625	40.15197822901403	38.95750471006908	37.80929453631987	29.40755964614418	14.87807993493425	40.15197822901403	46.11739515949358	4.9327696474997795	4.1934239276342655	39.313154699602265	39.15668521456981	37.82077663805736	21.107628644311998	0.7223481252387984	0.6867146844199249	0.271783065390656	6.4743355359566195	40.36837819672368
267	2300.0	2216.6666666666665		(40.562905589281975, 38.6780406112623, 37.70734770776638)	#282625	40.562905589281975	38.6780406112623	37.70734770776638	20.39586540576201	17.95155571840696	40.562905589281975	46.035112498326235	5.505359044815361	4.145714864697636	39.40748586979275	39.00128670085828	37.717054636801336	21.149020273576973	0.7210593116397577	0.7664276196223754	0.2686909584165948	6.891729097382255	36.98093937926813
268	2308.3333333333335	2225.0		(40.55641616077036, 38.48398576512456, 37.921080175842576)	#282625	40.55641616077036	38.48398576512456	37.921080175842576	12.815950432917733	16.569774644107028	40.55641616077036	45.95201126266403	5.816016186741324	3.812292458022015	39.386895541134606	38.84476008582793	37.926709231735394	21.37609531622908	0.71975767650668	0.8096757006043473	0.2470812749407453	6.954107999587627	33.24410990339419
269	2316.6666666666665	2233.333333333333		(40.29809503872723, 38.9644128113879, 37.854092526690394)	#282625	40.29809503872723	38.9644128113879	37.854092526690394	27.25824411134906	15.465263059468867	40.29809503872723	46.134283739002626	5.051041600003359	4.182271692608763	39.395853045844675	39.1886318505338	37.86519572953737	21.087103596703745	0.7226126552215547	0.7031798940978977	0.2710602697292839	6.55777536636938	39.62481884351381
270	2325.0	2241.6666666666665		(40.24220221896588, 38.76763659200335, 37.77768473937618)	#282625	40.24220221896588	38.76763659200335	37.77768473937618	24.100908859254215	15.616738713150962	40.24220221896588	46.04400823926185	5.2005975285721595	4.097007650402751	39.29218337868956	39.01806728281348	37.78758425790245	21.193899603607136	0.7211986478222377	0.7240002971634064	0.26553415952477094	6.620550305046366	38.23088289659652
271	2333.3333333333335	2250.0		(40.30751517688926, 38.99078919824157, 37.62172911869374)	#282625	40.30751517688926	38.99078919824157	37.62172911869374	30.584567420109046	16.99125936774534	40.30751517688926	46.14518238837723	4.926281858414816	4.409719209967045	39.36217291186937	39.20925708603726	37.63541971948922	20.9705297321711	0.7227833634524977	0.6858114879699707	0.2858015371398512	6.611647030755598	41.83304319969298
272	2341.6666666666665	2258.333333333333		(40.396064475612306, 38.7144651454888, 37.937827088130625)	#282625	40.396064475612306	38.7144651454888	37.937827088130625	18.955973771608694	15.517613954356062	40.396064475612306	46.03644613578755	5.443356989660364	3.940777364692094	39.383121205777684	39.00380211639104	37.94559346870421	21.2629329408305	0.7210802007319667	0.7577960140981378	0.25540860420528894	6.720108745768472	35.90306676277997
273	2350.0	2266.6666666666665		(40.09859744609587, 38.93238434163701, 37.32865815365292)	#282625	40.09859744609587	38.93238434163701	37.32865815365292	34.73851269649342	17.614943278813477	40.09859744609587	46.09890105249735	4.711424250988472	4.595147588436799	39.18308352522503	39.121721465354824	37.344695415532755	20.937219265377323	0.722058447483355	0.6559001228297422	0.2978194714056481	6.58125366722168	44.28418159653235
274	2358.3333333333335	2275.0		(39.93573372409462, 38.95666736445468, 36.99685995394599)	#272624	39.93573372409462	38.95666736445468	36.99685995394599	40.01139682313561	18.765469956440356	39.93573372409462	46.09222220238688	4.418594576950763	4.8847384095520585	39.04444839857651	39.109099985346454	37.016458028051076	20.831382023818616	0.7219538350081847	0.6151338897465657	0.3165883539297922	6.586702313389597	47.868408296484375
275	2366.6666666666665	2283.333333333333		(40.22461796106343, 38.65940967134185, 37.77140464726816)	#282625	40.22461796106343	38.65940967134185	37.77140464726816	21.718576670364346	15.551903951538605	40.22461796106343	45.99568233503	5.308431417412662	4.020311821233791	39.24876072849069	38.926965088967975	37.7802846975089	21.26575439154705	0.7204417072751487	0.7390123735903713	0.2605633700424928	6.659005275063684	37.138270559828115
276	2375.0	2291.6666666666665		(39.987649152187565, 38.8582792547624, 37.68976344986393)	#272625	39.987649152187565	38.8582792547624	37.68976344986393	30.511068597977527	14.653545945210206	39.987649152187565	46.0586633021869	4.873007359769089	4.200501600270257	39.17796734352103	39.04572252250366	37.701448607912916	21.15965939522087	0.7214281936843264	0.6783948877353189	0.2722417816087242	6.433538250623578	40.7611309208534
277	2383.3333333333335	2300.0		(40.21833786895541, 38.68620473100272, 37.61461168097132)	#282625	40.21833786895541	38.68620473100272	37.61461168097132	24.693680656053957	16.508642900641757	40.21833786895541	46.00576206243245	5.204492815300165	4.178523302147186	39.222631358593254	38.945955298304376	37.62532761147163	21.1822586366182	0.7205995885294325	0.7245425788402943	0.2708173300533748	6.674339102195667	38.75988307718253
278	2391.6666666666665	2308.333333333333		(40.35189449445259, 38.92149884864978, 37.40841532342474)	#282625	40.35189449445259	38.92149884864978	37.40841532342474	30.842756560699875	18.60103962938564	40.35189449445259	46.11838222859184	4.9438228810860245	4.5566657286257195	39.31977601004815	39.15855188821436	37.42354615867699	20.914507621431333	0.722363585945331	0.6882534584467731	0.2953253954424557	6.723435672480393	42.666414356215
279	2400.0	2316.6666666666665		(40.284069499686, 38.879631567929664, 37.669457818714676)	#282625	40.284069499686	38.879631567929664	37.669457818714676	27.771016813450736	16.550611368915547	40.284069499686	46.0955089308832	5.056273982795567	4.282108296621523	39.32577140464727	39.115310801758426	37.68155955620682	21.06615184237566	0.7220053158465813	0.7039083193751122	0.27753085289593465	6.625885454268752	40.2609320714011
280	2408.3333333333335	2325.0		(40.037889889051705, 38.75821645384132, 37.711325099434795)	#282625	40.037889889051705	38.75821645384132	37.711325099434795	26.99838042109043	14.817814400217475	40.037889889051705	46.020404049499334	5.033076489577071	4.116049360005869	39.17587816621311	38.97355180657316	37.72179401297886	21.219880364529818	0.7208289295811323	0.7006788843166665	0.26676828569363026	6.501824458099294	39.27629608147276
281	2416.6666666666665	2333.333333333333		(39.95834205568348, 38.770776638057356, 37.245760937827086)	#272625	39.95834205568348	38.770776638057356	37.245760937827086	33.73205741626794	17.310732864978704	39.95834205568348	46.01572374229255	4.755836211314146	4.528337501173496	39.0476805526481	38.964729173121206	37.261011094829385	21.037123207437542	0.7207556207759696	0.6620829263050624	0.29348939397279444	6.56687281690312	43.59630933098002
282	2425.0	2341.6666666666665		(39.93971111576303, 38.8580699183588, 37.7157211639104)	#272625	39.93971111576303	38.8580699183588	37.7157211639104	30.818900602409613	14.199337498427624	39.93971111576303	46.05422450753087	4.849579962901862	4.169499436117685	39.1596043541972	39.03734479380364	37.727144651454886	21.18242382816377	0.7213586677497628	0.6751334466796611	0.27023247767176606	6.39555715824391	40.68779230696263
283	2433.3333333333335	2350.0		(39.79840904333263, 38.72283860163282, 37.04186728072012)	#272625	39.79840904333263	38.72283860163282	37.04186728072012	36.588699878493316	17.661966052483443	39.79840904333263	45.97887488446527	4.60307990604869	4.650483258677052	38.91367385388319	38.895313577559136	37.05867699392924	21.02362020536606	0.7201784480350402	0.6408169833440546	0.3014058720040314	6.543343118063178	45.29350729382442
284	2441.6666666666665	2358.333333333333		(40.0732677412602, 38.88151559556207, 37.830228176679924)	#282625	40.0732677412602	38.88151559556207	37.830228176679924	28.12132524498378	14.273233035574352	40.0732677412602	46.07747710959203	4.970809582949154	4.106496010919769	39.25521666317773	39.08124478752355	37.84074105086874	21.18348414282385	0.721722878986059	0.6920104075398382	0.26614911659835777	6.447655186006702	39.56086724318172
285	2450.0	2366.6666666666665		(40.06405693950178, 38.73309608540925, 37.411974042285955)	#282625	40.06405693950178	38.73309608540925	37.411974042285955	29.888704712289755	16.87999644697105	40.06405693950178	46.0103455860166	4.949294611131694	4.368898577959923	39.121042495289934	38.954592700439605	37.425185262717186	21.10336711818688	0.7206713813888632	0.68901520441102	0.2831558813012014	6.60172643573463	41.43586068019164
286	2458.3333333333335	2375.0		(40.011304165794435, 38.47561230898053, 37.581117856395224)	#282625	40.011304165794435	38.47561230898053	37.581117856395224	22.084589542596238	15.488060732261177	40.011304165794435	45.89513688134833	5.2791416775341276	4.019894621050835	39.04920242830228	38.73787522084991	37.59006280092108	21.353025446070983	0.7188668390563984	0.7349348074531354	0.26053633057628045	6.635426860107138	37.28809211182003
287	2466.6666666666665	2383.333333333333		(39.938664433745025, 38.6769939292443, 37.45111994975926)	#272625	39.938664433745025	38.6769939292443	37.45111994975926	29.568290835647677	15.88245006211115	39.938664433745025	45.97458660973234	4.938625762827387	4.27237353630836	39.05003768055265	38.88724071802386	37.46337868955411	21.18539822071006	0.7201112797311252	0.6875299425155798	0.27689992622493453	6.5301761124038915	40.862872880832356
288	2475.0	2391.6666666666665		(39.76847393761775, 38.655641616077034, 37.17353987858488)	#272625	39.76847393761775	38.655641616077034	37.17353987858488	34.26911907066798	16.639013759777654	39.76847393761775	45.94779242043612	4.71572038249668	4.47780675561007	38.90450910613355	38.83682481055055	37.1883608959598	21.12552731774129	0.7196915957412017	0.656498208044279	0.2902144088621307	6.502981782727199	43.51760866364849
289	2483.3333333333335	2400.0		(40.09001465354825, 38.34749842997697, 37.219803223780616)	#282625	40.09001465354825	38.34749842997697	37.219803223780616	23.573772883086566	18.256514020155603	40.09001465354825	45.84503687678118	5.324492346874821	4.261474421401723	38.975792338287626	38.64388412602052	37.23108017584258	21.263297253180173	0.7180821103385604	0.7412482931437376	0.27619353571672706	6.819852124217188	38.672145244594425
290	2491.6666666666665	2408.333333333333		(39.90893866443375, 38.681180657316304, 37.19928825622776)	#272625	39.90893866443375	38.681180657316304	37.19928825622776	32.81365883807156	17.31343596737392	39.90893866443375	45.972176713193996	4.801148547692091	4.49623930959735	38.986403600586144	38.8827044756123	37.21410718023865	21.085494410357384	0.7200735329277667	0.6683910754787993	0.2914090546008142	6.577780423986067	43.12164947221034
291	2500.0	2416.6666666666665		(40.18379736236132, 38.70755704416998, 37.56395227129998)	#282625	40.18379736236132	38.70755704416998	37.56395227129998	26.190970834997927	16.625121120245055	40.18379736236132	46.01143762361031	5.1326960473929155	4.233778417932554	39.20219384550974	38.9566507745447	37.57538831902868	21.155014416751094	0.7206884862428078	0.7145474040522748	0.2743985097780623	6.653529019030001	39.51800924070931
292	2508.3333333333335	2425.0		(40.22775800711744, 38.66673644546787, 37.65689763449864)	#282625	40.22775800711744	38.66673644546787	37.65689763449864	23.568113345818777	16.296443736730346	40.22775800711744	45.99849092071622	5.25212984275758	4.1280785935287945	39.22966924848231	38.93225584467239	37.66699602260834	21.210820901900046	0.7204856988448807	0.7311743594858192	0.2675479211460862	6.680262027760246	38.166703107377344
293	2516.6666666666665	2433.333333333333		(40.30081641197404, 38.67322587397948, 37.95101528155746)	#282625	40.30081641197404	38.67322587397948	37.95101528155746	18.440979955456587	14.868167486507689	40.30081641197404	46.00981006431303	5.4268947229817455	3.8834120357524426	39.32630311911242	38.953583472890934	37.95823738748168	21.31761216566735	0.7206629933804499	0.755504222452693	0.25169065791237566	6.673235749900797	35.58699412729308
294	2525.0	2441.6666666666665		(40.036843207033705, 38.62445049194055, 37.76868327402135)	#282625	40.036843207033705	38.62445049194055	37.76868327402135	22.63774803876335	14.446213452127024	40.036843207033705	45.962931342134084	5.210083479855854	3.966607192073446	39.14536947875236	38.865304825204106	37.777240946200536	21.33094467572836	0.7199287204024892	0.7253208822520506	0.2570826800405398	6.548201469355969	37.28320621220749
295	2533.3333333333335	2450.0		(39.8229014025539, 38.755495080594514, 37.561649570860375)	#272625	39.8229014025539	38.755495080594514	37.561649570860375	31.67746713571556	14.479588296519003	39.8229014025539	45.99819766841055	4.812971450488979	4.212590825784579	39.039755076407786	38.931703399623196	37.57358802595771	21.210734297197313	0.7204811055617498	0.6700369988734194	0.2730253052460148	6.396140683936399	41.19429004135287
296	2541.6666666666665	2458.333333333333		(40.35294117647059, 38.67490056520829, 37.4640988067825)	#282625	40.35294117647059	38.67490056520829	37.4640988067825	25.14782608695651	18.255293983378788	40.35294117647059	46.01268017055095	5.249559282702931	4.326344971810592	39.25498011304166	38.95899258949131	37.47620682436676	21.09409018651115	0.7207079485617438	0.730816499406623	0.280397908407863	6.802582853425844	39.49312552240752
297	2550.0	2466.6666666666665		(40.02344567720326, 38.804898471844254, 37.57734980113042)	#282625	40.02344567720326	38.804898471844254	37.57734980113042	30.11039794608476	15.584726348382759	40.02344567720326	46.038404438348465	4.910519976830008	4.267306079740019	39.1564768683274	39.00749592840695	37.589625287837556	21.137277242516493	0.721110874107569	0.6836172003158002	0.276571495590769	6.505621232521357	40.99106792820288
298	2558.3333333333335	2475.0		(39.994975926313586, 38.48419510152816, 37.29244295583002)	#272625	39.994975926313586	38.48419510152816	37.29244295583002	26.458559256390444	17.230811908550372	39.994975926313586	45.89567716417838	5.130245546037138	4.281667196086536	38.98612727653339	38.73888965878166	37.304360477287	21.227733072869565	0.7188753016395091	0.7142062579243471	0.27750226440652526	6.682222185820928	39.84814011189759
299	2566.6666666666665	2483.333333333333		(39.74754029725769, 38.71655850952481, 37.09085199916265)	#272625	39.74754029725769	38.71655850952481	37.09085199916265	36.715782838231895	17.043960731853772	39.74754029725769	45.971659045913434	4.594427795814426	4.593535533491866	38.89659828344149	38.881730096294746	37.10710906426627	21.060059378927036	0.7200654245775808	0.6396124812947646	0.29771499133349877	6.496871206081017	44.99443588711576
300	2575.0	2491.6666666666665		(40.09796943688507, 38.52836508268788, 37.40883399623195)	#282625	40.09796943688507	38.52836508268788	37.40883399623195	24.9789817842129	17.10135318562446	40.09796943688507	45.925140687996915	5.2063838196390595	4.2267029259472455	39.073564998953316	38.79423734980113	37.420029307096506	21.22455058733071	0.7193367960738682	0.7248058346865264	0.27393993489174046	6.706075611086592	39.07075692631119
301	2583.3333333333335	2500.0		(40.0008373456144, 38.66799246388947, 37.22775800711744)	#282625	40.0008373456144	38.66799246388947	37.22775800711744	31.161772476787203	17.678010717799495	40.0008373456144	45.97528549886256	4.896131004630988	4.475886933651774	39.03303956458028	38.88855633033284	37.24216035168516	21.082906224287182	0.7201222266038013	0.6816140420074074	0.2900899818769667	6.633676405835871	42.4325600319557
302	2591.6666666666665	2508.333333333333		(39.76700858279255, 38.569185681389996, 37.29725769311283)	#272625	39.76700858279255	38.569185681389996	37.29725769311283	30.900152568231935	15.83690851568957	39.76700858279255	45.9109875086356	4.867899479517268	4.302923772269329	38.901733305421814	38.76764380573582	37.30997697299561	21.230633512165227	0.7191151113377191	0.6776837950580109	0.27887993991331067	6.497045354054795	41.4747042040429
303	2600.0	2516.6666666666665		(39.80259577140465, 38.57462842788361, 36.995394599120786)	#272624	39.80259577140465	38.57462842788361	36.995394599120786	33.75391498881436	17.984663689865734	39.80259577140465	45.91498541094624	4.754595973727405	4.584007624241737	38.860485660456355	38.775154553066784	37.01118693740842	21.09402835878414	0.7191777314668264	0.6619102668411411	0.29709747103804296	6.6044915604830035	43.953493910047115
304	2608.3333333333335	2525.0		(39.97718233200754, 38.48210173749215, 37.320912706719696)	#272625	39.97718233200754	38.48210173749215	37.320912706719696	26.229017259043317	16.943384074021733	39.97718233200754	45.89325541666062	5.1321423316029176	4.251719390188047	38.982453422650195	38.734342710906425	37.332524597027415	21.245338214029935	0.7188373692113396	0.7144703186030932	0.2755612952535669	6.664533193310065	39.64002348924716
305	2616.6666666666665	2533.333333333333		(40.00921080175843, 38.51475821645384, 37.03223780615449)	#282625	40.00921080175843	38.51475821645384	37.03223780615449	29.879755291470342	18.973833741445354	40.00921080175843	45.908766830341676	4.991051341001695	4.540285730784088	38.95053590119322	38.76347229851372	37.04706301025748	21.095941422121534	0.7190803283063526	0.6948283604317194	0.29426377942143905	6.747205940659913	42.292327665307326
306	2625.0	2541.6666666666665		(39.89847184425371, 38.612099644128115, 37.74314423278208)	#272625	39.89847184425371	38.612099644128115	37.74314423278208	24.18997668997678	13.775177732889105	39.89847184425371	45.94443572814837	5.111760758653272	3.9577842933381735	39.06863093992045	38.83051193636173	37.75183378689554	21.36050051247995	0.7196390190426982	0.711632901404179	0.25651085269723173	6.464839871667497	37.74885235457075
307	2633.3333333333335	2550.0		(39.9997906635964, 38.54322796734352, 37.66527109064266)	#272625	39.9997906635964	38.54322796734352	37.66527109064266	22.56456241032994	14.882640164539284	39.9997906635964	45.923770991652766	5.230364549618893	3.9928358703056777	39.08135231316726	38.79166318610006	37.67405065940967	21.347855524747253	0.7193153421824912	0.728144307916998	0.2587826060900205	6.580231881104932	37.357945090724535
308	2641.6666666666665	2558.333333333333		(39.870002093364036, 38.404228595352734, 37.295792338287626)	#272625	39.870002093364036	38.404228595352734	37.295792338287626	25.835569651134506	16.464094634540782	39.870002093364036	45.84928279114817	5.1316260329930525	4.199373828202413	38.90077035796525	38.65184385388319	37.306876700858275	21.310092449675263	0.7181486151416248	0.7143984421802565	0.2721686887483433	6.630861655281567	39.294561057306225
309	2650.0	2566.6666666666665		(39.97781034121834, 38.76847393761775, 37.45153862256647)	#272625	39.97781034121834	38.76847393761775	37.45153862256647	31.277759363606148	16.113921266769275	39.97781034121834	46.01771952999767	4.863265546345696	4.345527392790305	39.09766171237178	38.96849117856395	37.464707975716976	21.118675195305904	0.7207868812906231	0.677038682842574	0.28164115432467196	6.521883170968644	41.78209566332818
310	2658.3333333333335	2575.0		(40.06405693950178, 38.663177726606655, 37.4278836089596)	#282625	40.06405693950178	38.663177726606655	37.4278836089596	28.11561978877148	16.778735121691266	40.06405693950178	45.98028060238136	5.0359824877875825	4.3033173345072395	39.10254971739585	38.897960144442116	37.44023655013607	21.154209018526213	0.7202004661411755	0.7010834423614696	0.2789054473633771	6.624172378401222	40.51435103367193
311	2666.6666666666665	2583.333333333333		(40.06091689344777, 38.47686832740214, 37.52417835461587)	#282625	40.06091689344777	38.47686832740214	37.52417835461587	22.533421356659545	16.147117379331217	40.06091689344777	45.9000337781836	5.288946507008285	4.079686059553533	39.06251413020725	38.74707030772451	37.53370525434373	21.316141749344958	0.718943540358287	0.7362997851146305	0.26441151723062567	6.679580338502605	37.64518656744076
312	2675.0	2591.6666666666665		(39.79882771613984, 38.46828553485451, 37.33137952689973)	#272625	39.79882771613984	38.46828553485451	37.33137952689973	27.645711376940564	15.809493001751534	39.79882771613984	45.87051629939273	5.0217062829577275	4.203161469484584	38.89287000209337	38.69166627381202	37.342748586979276	21.301041101574064	0.7184812008139	0.6990959829431249	0.2724141723378953	6.548595294477811	39.92928715285872
313	2683.3333333333335	2600.0		(40.00293070965041, 38.57400041867281, 37.636801339752985)	#282625	40.00293070965041	38.57400041867281	37.636801339752985	23.765372025126126	15.082969637979195	40.00293070965041	45.93720512406364	5.184955709000516	4.041353584512364	39.08673644546787	38.8169157860582	37.64617333054218	21.314822493025247	0.7195257643090585	0.7218227239219032	0.26192712315302114	6.5739108983426275	37.93421965565879
314	2691.6666666666665	2608.333333333333		(39.69081013188193, 38.611471634917315, 37.055055474146954)	#272625	39.69081013188193	38.611471634917315	37.055055474146954	35.43006909697413	16.93383016091516	39.69081013188193	45.920724154068694	4.656629840925963	4.5392450942415286	38.82906426627591	38.785937464936154	37.07061963575466	21.123698685098073	0.71926761881457	0.6482719283866621	0.2941963339653213	6.502995271488205	44.268662813831774
315	2700.0	2616.6666666666665		(39.7494243248901, 38.538203893657105, 37.369688088758636)	#272625	39.7494243248901	38.538203893657105	37.369688088758636	29.461646727656497	15.266453552977362	39.7494243248901	45.896338947259316	4.922344344221341	4.212366195421069	38.89799874398158	38.74013225036634	37.38137324680762	21.284727072404984	0.7188856673109911	0.685263327603686	0.2730107465632229	6.47869607308554	40.555728332995145
316	2708.3333333333335	2625.0		(39.679087293280304, 38.28323215407159, 36.90893866443375)	#272624	39.679087293280304	38.28323215407159	36.90893866443375	29.766492858762078	17.802523912275053	39.679087293280304	45.77655201696197	4.958959203895052	4.426831299223344	38.692342474356295	38.51564789826251	36.922681599330126	21.27026502579164	0.7170094151022715	0.6903606590427604	0.28691060127302104	6.647413913521475	41.755086419469315
317	2716.6666666666665	2633.333333333333		(39.59912078710488, 38.561858907263975, 37.22189658781662)	#272625	39.59912078710488	38.561858907263975	37.22189658781662	33.820007044734055	15.308222979938154	39.59912078710488	45.89157046497949	4.7194760835626015	4.337840856065922	38.80212476449655	38.731179342683696	37.2352962110111	21.245472400224568	0.71881097739793	0.657021057327048	0.28114297657082654	6.410172992663624	42.5872367761345
318	2725.0	2641.6666666666665		(39.91835880259577, 38.66087502616705, 36.979066359639944)	#272624	39.91835880259577	38.66087502616705	36.979066359639944	34.330888113382194	18.776312339398995	39.91835880259577	45.96305329450484	4.734128427853257	4.680965598206277	38.9406803433117	38.86553430395646	36.99588444630522	21.005782683041957	0.7199306305725255	0.6590608809362185	0.303381485207108	6.6575829625321985	44.67647976903604
319	2733.3333333333335	2650.0		(40.03286581536529, 38.38266694578187, 37.12811387900356)	#282625	40.03286581536529	38.38266694578187	37.12811387900356	25.91380801383686	18.502591025795223	40.03286581536529	45.85436176706014	5.2018665526332715	4.360490475151191	38.94035377852208	38.6613667406322	37.140659409671336	21.214648584773858	0.718228168392962	0.7241769641314433	0.2826109376000845	6.787731050600709	39.97158842565578
320	2741.6666666666665	2658.333333333333		(39.96859953945991, 38.44128113879004, 37.494033912497386)	#272625	39.96859953945991	38.44128113879004	37.494033912497386	22.96760003383816	15.78774943696639	39.96859953945991	45.87575821323237	5.248858648217669	4.065367597741343	39.00021770985975	38.701501438141094	37.503506384760314	21.34779552218337	0.7185633062021517	0.7307189606963603	0.2634835129290926	6.639106175814229	37.75864564794775
321	2750.0	2666.6666666666665		(40.36675737910823, 38.67259786476868, 38.08289721582583)	#282626	40.36675737910823	38.67259786476868	38.08289721582583	15.492208982584787	14.42732534019252	40.36675737910823	46.01647474063686	5.533307892088779	3.7769145432870133	39.38479589700649	38.96614475612309	38.088794222315265	21.36143781069542	0.7207673838481073	0.7703185136244892	0.24478837103221238	6.699446223080301	34.31658746194274
322	2758.3333333333335	2675.0		(40.13355662549717, 38.536738538831905, 37.65815365292024)	#282625	40.13355662549717	38.536738538831905	37.65815365292024	21.295560253699897	15.728178887741363	40.13355662549717	45.93352023242004	5.332433665594383	4.016111566886371	39.143462424115555	38.809988078291816	37.66693950177936	21.31810400172425	0.7194680469431652	0.7423538424736453	0.26029114428576944	6.675627379927886	36.9851570216221
323	2766.6666666666665	2683.333333333333		(40.06866234038099, 38.5352731840067, 37.69960226083316)	#282625	40.06866234038099	38.5352731840067	37.69960226083316	21.164619598833603	15.076877664465409	40.06866234038099	45.92701171430316	5.30491358975127	3.967599368925079	39.11949968599539	38.79775388109692	37.707958970064894	21.35198048696461	0.7193661024199859	0.7385226398130073	0.2571469847401838	6.624496429693535	36.79319191111434
324	2775.0	2691.6666666666665		(39.9637848021771, 38.61523969018212, 37.388528365082685)	#272625	39.9637848021771	38.61523969018212	37.388528365082685	28.580718582344314	16.432137113882717	39.9637848021771	45.949933456061565	4.99993600024129	4.287020681971732	39.03068453003977	38.84085177726607	37.40079547833368	21.192090083539796	0.7197251313098252	0.6960652367510888	0.27784923309595727	6.5861905783360255	40.610285807147704
325	2783.3333333333335	2700.0		(40.063010257483775, 38.60016746912288, 37.744400251203686)	#282625	40.063010257483775	38.60016746912288	37.744400251203686	22.145178764897047	14.757891326725204	40.063010257483775	45.954770178922175	5.246275337655426	3.9745815369159665	39.14580699183588	38.84994995185263	37.75295792338288	21.330186698075085	0.7198008900919198	0.730359325557426	0.2575995111368428	6.581846497152971	37.14759237277259
326	2791.6666666666665	2708.333333333333		(39.84906845300398, 38.49173121205778, 37.19991626543856)	#272625	39.84906845300398	38.49173121205778	37.19991626543856	29.25800079020152	16.95231115944086	39.84906845300398	45.88465995581764	4.973766916498146	4.346515217897684	38.89846347079757	38.71820719070547	37.212834414904755	21.218803050907304	0.7187027363899493	0.6924221122250246	0.2817051769802361	6.6053426768841925	41.14982005340881
327	2800.0	2716.6666666666665		(40.113460330751515, 38.69185681389994, 37.65794431651664)	#282625	40.113460330751515	38.69185681389994	37.65794431651664	25.263427109974515	15.609637724269648	40.113460330751515	45.998592654903746	5.140489561365036	4.127083200318182	39.18166003768055	38.93244749842998	37.66828344149047	21.221720310477487	0.7204872923325306	0.7156323767694985	0.26748340798864784	6.592226382099713	38.75951773800288
328	2808.3333333333335	2725.0		(39.87230479380364, 38.38434163701068, 36.89993719907892)	#272624	39.87230479380364	38.38434163701068	36.89993719907892	29.964081977604085	19.009529059694444	39.87230479380364	45.83863635077763	4.981309645040954	4.541154786722301	38.81656269625288	38.631887257693116	36.914781243458236	21.156160235782643	0.7179818573224649	0.6934721718915174	0.29432010444150847	6.740588444397782	42.35351301619411
329	2816.6666666666665	2733.333333333333		(39.637638685367385, 38.55767217919196, 36.94850324471425)	#272624	39.637638685367385	38.55767217919196	36.94850324471425	35.903783278841686	17.29995933435087	39.637638685367385	45.89184161046487	4.631745283893651	4.5869934978089555	38.76502198032237	38.73168838601633	36.96459493405903	21.12665329687191	0.7188152244164868	0.6448076290273691	0.2972909906737802	6.518709513685414	44.72186343621023
330	2825.0	2741.6666666666665		(40.32551810759891, 38.406112622985134, 37.57546577349801)	#282625	40.32551810759891	38.406112622985134	37.57546577349801	18.122859100251162	17.390064110883277	40.32551810759891	45.894649451730025	5.585813862242716	4.024783136307319	39.180491940548464	38.73696003558719	37.58377224199288	21.325663095913264	0.718859204326168	0.7776281232963494	0.2608531637141993	6.884780010859219	35.77412903678865
331	2833.3333333333335	2750.0		(40.137324680761985, 38.51873560812225, 37.25329704835671)	#282625	40.137324680761985	38.51873560812225	37.25329704835671	26.32648617260647	18.322771936412586	40.137324680761985	45.92380425797463	5.177762464067759	4.365330389719735	39.05875654176261	38.79172570441699	37.26595143395436	21.15553493394975	0.7193158632410885	0.7208213175565245	0.282924620843269	6.772394963801187	40.13397178475636
332	2841.6666666666665	2758.333333333333		(39.9660875026167, 38.41846347079757, 37.52606238224827)	#272625	39.9660875026167	38.41846347079757	37.52606238224827	21.944063143445444	15.568359190856809	39.9660875026167	45.865822151519	5.287273160321682	4.0195326538494225	38.998319028679084	38.68286027213732	37.534986393133764	21.37714275334891	0.7184076752189599	0.7360668304413064	0.2605128708552342	6.641679021694726	37.24311058395372
333	2850.0	2766.6666666666665		(40.06677831274859, 38.65312957923383, 37.295792338287626)	#282625	40.06677831274859	38.65312957923383	37.295792338287626	29.390345244390687	17.635593707386167	40.06677831274859	45.975454517287275	4.991336239411059	4.414633227792986	39.07435001046682	38.888874500732676	37.30936571069709	21.10455199029579	0.7201248739810393	0.694868022515145	0.28612002314345253	6.663514387377884	41.491447582037125
334	2858.3333333333335	2775.0		(40.06719698555579, 38.494661921708186, 37.894494452585306)	#282625	40.06719698555579	38.494661921708186	37.894494452585306	16.573851045380085	13.827749071321463	40.06719698555579	45.91041784405371	5.435973657567262	3.764315023677134	39.145170609168936	38.76657367176052	37.90049612727653	21.464578069509493	0.7191061885409887	0.7567681447811807	0.2439717743510477	6.612100816173826	34.701912188162865
335	2866.6666666666665	2783.333333333333		(39.99099853464517, 38.50157002302701, 37.65878166213105)	#272625	39.99099853464517	38.50157002302701	37.65878166213105	21.68207521766452	14.871229133623292	39.99099853464517	45.90489260463851	5.268742100549007	3.9665080036899836	39.06283232154072	38.756195346451754	37.66720954574001	21.374338996734977	0.7190196453544263	0.7334870321184292	0.2570762514696694	6.594909329584014	36.97381467212985
336	2875.0	2791.6666666666665		(39.9650408205987, 38.24701695624869, 36.969018212267116)	#272624	39.9650408205987	38.24701695624869	36.969018212267116	25.59390721073225	19.116351427089807	39.9650408205987	45.78821715765524	5.237535606366417	4.392490464016552	38.83324890098389	38.53747051287419	36.98179819970693	21.250836227850534	0.7171921290756276	0.7291426253579572	0.28468491228434717	6.835623724608631	39.98507946442385
337	2883.3333333333335	2800.0		(40.072849068453, 38.2147791500942, 37.720117228386016)	#282625	40.072849068453	38.2147791500942	37.720117228386016	12.615001334638341	14.971399168355722	40.072849068453	45.78868373038754	5.684793885679551	3.713560867000565	39.026301025748374	38.5383435273184	37.725063847603096	21.57517648528385	0.7171994371193127	0.7914076103625567	0.24068230957931938	6.790244166123748	33.154360311451626
338	2891.6666666666665	2808.333333333333		(40.10927360267951, 38.45321331379527, 37.41741678877957)	#282625	40.10927360267951	38.45321331379527	37.41741678877957	23.087331829846732	17.1138349286542	40.10927360267951	45.89375239678155	5.304433234310679	4.165510812578943	39.0575235503454	38.735275786058196	37.42777475402973	21.274495064198064	0.718845153533446	0.7384557672123452	0.269973968074178	6.744515717749625	38.14214231208153
339	2900.0	2816.6666666666665		(40.087921289512245, 38.587816621310445, 37.9997906635964)	#282625	40.087921289512245	38.587816621310445	37.9997906635964	16.89624060150373	13.282637075718005	40.087921289512245	45.95322298423993	5.390729752646816	3.7429496825233555	39.205262717186514	38.847039428511614	38.00567092317354	21.44420020693136	0.7197766560003317	0.750469522281118	0.2425870495981733	6.562746345240938	34.77343812337533
340	2908.3333333333335	2825.0		(40.078919824157424, 38.64077873142139, 37.54678668620473)	#282625	40.078919824157424	38.64077873142139	37.54678668620473	25.922619047618937	16.110562685093786	40.078919824157424	45.97268298692376	5.124685065188983	4.1830506899127595	39.126669457818714	38.883657425162234	37.5577266066569	21.215316200911467	0.7200814628179586	0.7134321565322824	0.271110757893339	6.61515760142951	39.22322047832534
341	2916.6666666666665	2833.333333333333		(39.96629683902031, 38.60351685158049, 37.90663596399414)	#272625	39.96629683902031	38.60351685158049	37.90663596399414	20.300843581664637	13.141410755346515	39.96629683902031	45.94803453732311	5.243066084566261	3.817300450176009	39.131902867908735	38.83728018212267	37.91360477287	21.42097802162463	0.7196953880776682	0.7299125499364589	0.2474058515832582	6.485485694536913	36.05710611155918
342	2925.0	2841.6666666666665		(39.830228176679924, 38.42181285325518, 37.2859535273184)	#272625	39.830228176679924	38.42181285325518	37.2859535273184	26.786243212111327	16.28888573545876	39.830228176679924	45.85309205299252	5.0779345046712	4.214696419198605	38.88476449654595	38.658985928406956	37.297312120577764	21.304042716003966	0.7182082805486213	0.7069237852304325	0.2731617724008758	6.599173034535152	39.692745172284845
343	2933.3333333333335	2850.0		(39.962528783755495, 38.49842997697299, 37.59744609587607)	#272625	39.962528783755495	38.49842997697299	37.59744609587607	22.85714285714279	15.09153959382088	39.962528783755495	45.90050439763461	5.224507985021387	4.014222476658236	39.03564161607704	38.747954084153235	37.60645593468704	21.356487064138715	0.7189509117867244	0.7273289872763109	0.26016870907724715	6.588586022634933	37.53667946418866
344	2941.6666666666665	2858.333333333333		(40.12413648733515, 38.3573372409462, 37.74837764287209)	#282625	40.12413648733515	38.3573372409462	37.74837764287209	15.379328575204905	15.09860543738558	40.12413648733515	45.85551779258954	5.570799953030003	3.8020862270078615	39.101276952061966	38.66353446305212	37.75446723885284	21.479466458923454	0.718246275505712	0.7755379644882763	0.2464197914372931	6.744603160622718	34.31364357526801
345	2950.0	2866.6666666666665		(40.09755076407787, 38.50847812434582, 37.687670085827925)	#282625	40.09755076407787	38.50847812434582	37.687670085827925	20.436066712995075	15.325613690706152	40.09755076407787	45.91808116175032	5.351438756765415	3.9631816585442348	39.12296211011095	38.780971119949754	37.6958781662131	21.357805271582357	0.7192262209745665	0.7449996329967243	0.2568606652814232	6.659182053828563	36.52299900823953
346	2958.3333333333335	2875.0		(40.154071593050034, 38.36738538831903, 37.19007745446933)	#282625	40.154071593050034	38.36738538831903	37.19007745446933	23.83219153895048	18.82296054552281	40.154071593050034	45.85953100042978	5.335497020249047	4.313260543731912	39.00740004186728	38.67106046263345	37.20185053380783	21.22290007579826	0.7183091353691012	0.7427803068689592	0.27954988396924785	6.860885144877515	38.95236495947856
347	2966.6666666666665	2883.333333333333		(39.81787732886749, 38.612936989742515, 37.11764705882353)	#272625	39.81787732886749	38.612936989742515	37.11764705882353	33.225831459803075	17.292702802166026	39.81787732886749	45.9336757022353	4.776080928545811	4.504637720949933	38.90429976972995	38.81028034959179	37.132599958132715	21.116632833285262	0.7194704821051946	0.6649012911585601	0.29195337018187795	6.565265419845875	43.32468602659176
348	2975.0	2891.6666666666665		(39.93615239690182, 38.26690391459075, 37.20703370316098)	#272625	39.93615239690182	38.26690391459075	37.20703370316098	23.301373015264296	17.425946795963803	39.93615239690182	45.79547077089979	5.298577671018045	4.188342109865273	38.87286162863722	38.55104439815784	37.21763240527528	21.345967483328714	0.7173057442074079	0.7376405859681451	0.27145370398221075	6.75404582195603	38.32514906943784
349	2983.3333333333335	2900.0		(39.787942223152605, 38.27464936152397, 37.04186728072012)	#272625	39.787942223152605	38.27464936152397	37.04186728072012	26.935508461655754	17.599530691808656	39.787942223152605	45.783878146555764	5.107803751459472	4.31840257877687	38.76960644756123	38.529352325727444	37.05419510152815	21.305334254651292	0.7171241660755003	0.7110820273231818	0.2798831481636107	6.688666533458681	40.21291374509596
350	2991.6666666666665	2908.333333333333		(39.720954574000416, 38.562068243667575, 37.45153862256647)	#272625	39.720954574000416	38.562068243667575	37.45153862256647	29.360760077483658	14.569163148824453	39.720954574000416	45.90444327363459	4.910270481405965	4.152107391927506	38.907816621310445	38.75535142767428	37.462643918777474	21.31100602960143	0.7190126073721818	0.6835824668529326	0.2691052691746077	6.430455037916508	40.21774266296776
351	3000.0	2916.6666666666665		(39.84278836089596, 38.44944525853046, 37.7140464726816)	#272625	39.84278836089596	38.44944525853046	37.7140464726816	20.72770183892222	13.624276909982166	39.84278836089596	45.86867285456458	5.244263468533683	3.854801412284292	38.985103621519784	38.688207898262505	37.721400460540096	21.466972327836505	0.7184523264832706	0.730079243541082	0.24983635386797187	6.508593800164972	36.31778572497042
352	3008.3333333333335	2925.0		(40.04165794431652, 38.238224827297465, 37.31609796943688)	#282625	40.04165794431652	38.238224827297465	37.31609796943688	20.299539170506893	17.3573680330826	40.04165794431652	45.79361758500946	5.457012059738863	4.086522259842074	38.93748168306469	38.547576177517264	37.32531923801549	21.387955490410466	0.7172767173001211	0.7596970023481043	0.26485458320776195	6.817524829461214	36.82796553741517
353	3016.6666666666665	2933.333333333333		(39.83148419510153, 38.48586979275696, 37.15197822901403)	#272625	39.83148419510153	38.48586979275696	37.15197822901403	29.868749999999896	17.154119038234143	39.83148419510153	45.88019320149726	4.946394663326692	4.382396729688143	38.87844253715721	38.70982390621729	37.16531714465145	21.20673746027797	0.7186327725162728	0.6886114886723872	0.28403071988587875	6.608496142222382	41.540236092296375
354	3025.0	2941.6666666666665		(40.11701904961273, 38.505547414695414, 37.94285116181704)	#282625	40.11701904961273	38.505547414695414	37.94285116181704	15.52859618717501	13.81989052332773	40.11701904961273	45.92009121172044	5.481103731245218	3.7375549725318535	39.182629265229224	38.78474808875863	37.94847812434582	21.467431585661394	0.7192577048825913	0.7630509202842521	0.2422374091030347	6.634140131574538	34.29000807327127
355	3033.3333333333335	2950.0		(40.02763240527528, 38.40757797781034, 37.73204940339125)	#282625	40.02763240527528	38.40757797781034	37.73204940339125	17.656392485865375	14.624239064493851	40.02763240527528	45.868081288783394	5.435460457119568	3.8379712923753306	39.06629893238434	38.68709814109273	37.73880468913544	21.46013029936779	0.7184430606426585	0.7566966996684618	0.24874556465641454	6.653890142015243	35.22586361510159
356	3041.6666666666665	2958.333333333333		(39.60958760728491, 38.61105296211011, 36.94766589909985)	#272624	39.60958760728491	38.61105296211011	36.94766589909985	37.49292230261081	17.137013450307858	39.60958760728491	45.912285305332176	4.54977654908717	4.6225130677742365	38.76765752564371	38.7700818337869	36.964299769729955	21.101135359634295	0.7191354390471978	0.6333963656038959	0.2995930755030543	6.485992114423756	45.45434764453312
357	3050.0	2966.6666666666665		(40.0351685158049, 38.213104458865395, 37.22147791500942)	#282625	40.0351685158049	38.213104458865395	37.22147791500942	21.14574808421985	17.92152074792937	40.0351685158049	45.78155922446982	5.439416769463135	4.151742405930303	38.90759053799455	38.52501414486078	37.231394180447985	21.365061332152916	0.7170878442274088	0.7572474770160025	0.2690816138001794	6.842822502236683	37.3533997259889
358	3058.3333333333335	2975.0		(39.94096713418463, 38.287628218547205, 36.71781452794641)	#272624	39.94096713418463	38.287628218547205	36.71781452794641	29.222575826459728	20.577967274290074	39.94096713418463	45.80214265249524	5.062199001832246	4.6455908450695915	38.78380154908938	38.56353248691647	36.73351266485241	21.125472809770116	0.7174102475330103	0.7047331698888631	0.30108878620723606	6.870762187264655	42.542669129289536
359	3066.6666666666665	2983.333333333333		(39.63261461168097, 38.305421812853254, 37.030981787732884)	#272625	39.63261461168097	38.305421812853254	37.030981787732884	29.391696169938857	16.739152251419533	39.63261461168097	45.78248596308884	4.953279272318367	4.325628537227777	38.70085827925476	38.526747824994764	37.04372618798409	21.318355763043296	0.7171023599627776	0.6895699283379145	0.2803514750420909	6.576171970961381	41.130251444807236
360	3075.0	2991.6666666666665		(39.87544483985765, 38.269206615030356, 37.38392296420348)	#272625	39.87544483985765	38.269206615030356	37.38392296420348	21.31910603259958	15.933065595716172	39.87544483985765	45.791734400843254	5.329462304267785	4.021592071442592	38.879206615030355	38.54405202846976	37.392775800711746	21.43470142166889	0.7172472205224468	0.7419401849137941	0.26064634527519515	6.676553844739156	37.038066055263016
361	3083.3333333333335	3000.0		(39.92589491312539, 38.28134812643919, 37.65920033493825)	#272625	39.92589491312539	38.28134812643919	37.65920033493825	16.468415219800576	14.47699841657663	39.92589491312539	45.803337988150695	5.473889300628643	3.79303966506217	38.962746493615235	38.565770140255395	37.66542181285326	21.535547288223977	0.717428970369952	0.7620465645575172	0.24583346809405945	6.659625663374157	34.71937382169802
362	3091.6666666666665	3008.333333333333		(39.962528783755495, 38.519782290140256, 37.454888005024074)	#272625	39.962528783755495	38.519782290140256	37.454888005024074	25.479589281242184	16.001199574648638	39.962528783755495	45.90893346622624	5.137310676079476	4.157208620560571	39.013749214988486	38.763785310864556	37.465536947875236	21.281502481834032	0.7190829383652771	0.7151898287971263	0.26943588863476203	6.608656784659292	38.98043681214477
363	3100.0	3016.6666666666665		(40.120787104877536, 38.388528365082685, 37.79191961482102)	#282625	40.120787104877536	38.388528365082685	37.79191961482102	15.370786516853842	14.80183348377568	40.120787104877536	45.86895875390326	5.55169414138823	3.7858505975693957	39.11801339752983	38.6887442432489	37.79788570232363	21.478451800162166	0.7184568045950674	0.7728781521820567	0.24536753218245014	6.719670571288518	34.291136261861716
364	3108.3333333333335	3025.0		(40.33577559137534, 38.604772870002094, 37.961272765333895)	#282625	40.33577559137534	38.604772870002094	37.961272765333895	16.26024861147841	15.011443607149495	40.33577559137534	45.983630756516064	5.5350234436773444	3.829707526702064	39.32426418254134	38.9042680154909	37.96770776638058	21.360007964782547	0.7202529404309763	0.7705573438460352	0.24820997569495756	6.730761046281189	34.67953345015467
365	3116.6666666666665	3033.333333333333		(39.836508268787945, 38.588653966924845, 37.11680971320913)	#272625	39.836508268787945	38.588653966924845	37.11680971320913	32.47075123152697	17.409234940803685	39.836508268787945	45.924929817086	4.817117208360033	4.4905426710523555	38.90573372409462	38.793841038308564	37.13152815574629	21.126709009379606	0.7193334931508251	0.6706141498477296	0.29103984559335416	6.585559329291657	42.990507791083324
366	3125.0	3041.6666666666665		(40.27820808038518, 38.305421812853254, 37.754657734980114)	#282625	40.27820808038518	38.305421812853254	37.754657734980114	13.09498133554538	15.97651357264991	40.27820808038518	45.84760114529652	5.745598711973276	3.7832630769389697	39.16193426836927	38.648691176470585	37.760165375758845	21.483884989913044	0.718122275108237	0.7998725438752473	0.2451998304902686	6.879315668608229	33.36341754014456
367	3133.3333333333335	3050.0		(39.90223989951853, 38.20326564789617, 37.23278208080385)	#272625	39.90223989951853	38.20326564789617	37.23278208080385	21.813048933500585	17.05948702344542	39.90223989951853	45.7647710054701	5.358216560149898	4.112631671119704	38.84166631777266	38.49361688088758	37.242486916474775	21.406682210959016	0.7168248862160423	0.7459432037378788	0.26654677935941196	6.754570598325363	37.507587644399855
368	3141.6666666666665	3058.333333333333		(39.79924638894704, 38.312957923382875, 37.545321331379526)	#272625	39.79924638894704	38.312957923382875	37.545321331379526	20.434661465589265	14.441250572004165	39.79924638894704	45.8044363927352	5.294521586631462	3.897279459465741	38.88771195310865	38.56782641616077	37.55299769729956	21.493497889357176	0.7174461749516424	0.7370759188726675	0.2525894296537764	6.574248703576715	36.35665902945477
369	3150.0	3066.6666666666665		(39.94326983462424, 38.25685576721792, 37.56667364454679)	#272625	39.94326983462424	38.25685576721792	37.56667364454679	17.42446930326788	15.172318915774387	39.94326983462424	45.79382472550875	5.473989779889665	3.8602351243145705	38.94516223571279	38.547963828762825	37.5735754657735	21.507289385086118	0.7172799617928078	0.762060552760688	0.25018852215277304	6.698207172469991	35.1913334533003
370	3158.3333333333335	3075.0		(40.2495289930919, 38.479589700648944, 37.654594934059034)	#282625	40.2495289930919	38.479589700648944	37.654594934059034	19.075508228460794	16.440147291337272	40.2495289930919	45.919717666450026	5.480933631400897	3.9960379259641687	39.18186100062801	38.784046162863724	37.662844881724936	21.328083967418237	0.7192518539509669	0.7630272398634622	0.2589901368613983	6.782989943790676	36.09503393044191
371	3166.6666666666665	3083.333333333333		(39.83546158676994, 37.99330123508478, 37.15930500314005)	#272525	39.83546158676994	37.99330123508478	37.15930500314005	18.698372966207685	17.130965768757797	39.83546158676994	45.66664488642192	5.518702387980801	4.012074038608393	38.72916056102156	38.31044297257693	37.167644965459495	21.529741777555905	0.7152879126318605	0.7682852108633542	0.26002946508735614	6.822962270039345	36.016998243664865
372	3175.0	3091.6666666666665		(40.26836926941595, 38.49298723047938, 37.80657316307306)	#282625	40.26836926941595	38.49298723047938	37.80657316307306	16.72959183673463	15.58935756542349	40.26836926941595	45.92814289923507	5.546028520527435	3.8737838235410216	39.225641616077034	38.79988000837346	37.81343730374712	21.38172840823789	0.7193838204483358	0.7720894137410804	0.25106663680833047	6.764956279388051	34.93348617196213
373	3183.3333333333335	3100.0		(40.13125392505757, 38.486707138371365, 37.60184216035169)	#282625	40.13125392505757	38.486707138371365	37.60184216035169	20.98982040883886	16.072261315444933	40.13125392505757	45.911356228318795	5.363259896198902	4.029077242442636	39.115562068243676	38.76833646849487	37.610690810131885	21.32714306313197	0.7191208866849818	0.7466453109050097	0.26113147216779453	6.70805636080561	36.91521676427459
374	3191.6666666666665	3108.333333333333		(39.987439815783965, 38.28972158258321, 37.61670504500733)	#272625	39.987439815783965	38.28972158258321	37.61670504500733	17.033112582781435	15.118181342267812	39.987439815783965	45.812547221822236	5.490593769835406	3.8471165618558123	38.9870002093364	38.58301261251832	37.62343521038309	21.497330026088655	0.71757321686641	0.7643720743865721	0.2493382854058836	6.704246847026194	35.0179315200383
375	3200.0	3116.6666666666665		(39.83441490475194, 38.420347498429976, 37.39690182122671)	#272625	39.83441490475194	38.420347498429976	37.39690182122671	25.1923737547234	15.603739575067397	39.83441490475194	45.8534812965183	5.131644759163834	4.11493037413706	38.908551392087084	38.659715779778104	37.407136277998745	21.351173284063037	0.718214377365888	0.7144010491409251	0.2666957622820215	6.577722243926798	38.725204827544346
376	3208.3333333333335	3125.0		(39.945991207871046, 38.42139418044798, 37.62403181913335)	#272625	39.945991207871046	38.42139418044798	37.62403181913335	20.60403894698888	14.822504742639703	39.945991207871046	45.865750652944605	5.312346746374486	3.9310472132848995	39.008974251622355	38.68272615449027	37.6320054427465	21.4223571646471	0.7184065553191696	0.7395574454434187	0.2547779762454646	6.608642836981778	36.50081822293345
377	3216.6666666666665	3133.333333333333		(39.911869374084155, 38.336403600586145, 37.32405275277371)	#272625	39.911869374084155	38.336403600586145	37.32405275277371	23.47193010839672	16.533759224584198	39.911869374084155	45.82399447015816	5.252597619489041	4.130792965259444	38.90591166003768	38.604452489009844	37.334176261251834	21.356359286233864	0.7177525179380773	0.7312394809436369	0.2677238442777077	6.68230740643521	38.1825227674107
378	3225.0	3141.6666666666665		(40.18589072639732, 38.254553066778314, 37.77140464726816)	#282625	40.18589072639732	38.254553066778314	37.77140464726816	12.006242413733291	15.321147274545723	40.18589072639732	45.81692237552725	5.744124841419951	3.7157796270451016	39.10427883608959	38.5912060247017	37.776236131463264	21.546300779108	0.7176417459770745	0.7996673592377657	0.24082611125944445	6.841197879800087	32.89816196429945
379	3233.3333333333335	3150.0		(39.95080594515386, 38.28218547205359, 37.179401297885704)	#272625	39.95080594515386	38.28218547205359	37.179401297885704	23.874915023793353	17.68946003301106	39.95080594515386	45.80333184568034	5.27958058717215	4.226839818257644	38.87925266903915	38.565758641406745	37.190429139627376	21.320754560564925	0.7174288741589252	0.734995910183468	0.2739488071193975	6.7631461632625784	38.68081425327395
380	3241.6666666666665	3158.333333333333		(39.994766589909986, 38.17605191542809, 37.27569604354197)	#272625	39.994766589909986	38.17605191542809	37.27569604354197	19.867580260220144	17.33634293789748	39.994766589909986	45.7619480458701	5.476354461759536	4.069098683195271	38.887150931547	38.488339068453	37.28469960226084	21.422373504780225	0.7167806695041566	0.7623897515435349	0.26372533103749346	6.822611104585624	36.613476797051
381	3250.0	3166.6666666666665		(39.93489637848022, 38.38392296420348, 37.83127485869793)	#272625	39.93489637848022	38.38392296420348	37.83127485869793	15.762762463926771	13.432449716673023	39.93489637848022	45.84964561341306	5.4384505961037055	3.7172551048701763	39.03337031609797	38.65252407996651	37.83680133975299	21.540728206188675	0.7181542981161712	0.7571129713567019	0.2409217395319814	6.587467677411719	34.353138792866496
382	3258.3333333333335	3175.0		(39.87146744818924, 38.28993091898681, 37.62214779150094)	#272625	39.87146744818924	38.28993091898681	37.62214779150094	17.812936249418296	14.38563838165343	39.87146744818924	45.801706963394516	5.407822520346494	3.823520738972075	38.93132719279883	38.56271690391459	37.6288256227758	21.525808236002447	0.7174034232272574	0.7528490890185789	0.24780899927015657	6.622979333571582	35.26165441389014
383	3266.6666666666665	3183.333333333333		(40.10069081013188, 38.40171655850953, 37.70002093364036)	#282625	40.10069081013188	38.40171655850953	37.70002093364036	17.537495640041925	15.26584221214129	40.10069081013188	45.87225322695689	5.481487612851832	3.874025236823564	39.09387481683065	38.69492500732677	37.70703788988905	21.43347693159816	0.7185084067383739	0.7631043622965857	0.25108228322116344	6.712285600702189	35.250646890047356
384	3275.0	3191.6666666666665		(39.888005024073685, 38.337031609796945, 37.55704416998116)	#272625	39.888005024073685	38.337031609796945	37.55704416998116	20.077233947013944	14.90159804770525	39.888005024073685	45.82333445301113	5.337134389132858	3.919068306379536	38.94101109482939	38.603216108436264	37.56484404437931	21.46224093951629	0.7177421799268532	0.7430082528986092	0.2540016025482301	6.621487739000438	36.289911396705556
385	3283.3333333333335	3200.0		(40.1417207452376, 38.455725350638474, 37.669457818714676)	#282625	40.1417207452376	38.455725350638474	37.669457818714676	19.082133784927937	15.70503293230495	40.1417207452376	45.899324261634945	5.436108770897952	3.9477131252020126	39.12460958760729	38.74573793175633	37.677320494033914	21.374765789916108	0.718932427025737	0.756786954560448	0.25585812285275483	6.718312101110358	35.98722837476751
386	3291.6666666666665	3208.333333333333		(39.604563533598494, 38.07536110529621, 37.45677203265648)	#272625	39.604563533598494	38.07536110529621	37.45677203265648	17.280701754385888	13.828881923558725	39.604563533598494	45.68218246257823	5.385842034839938	3.768612496786794	38.70095248063639	38.33940845719071	37.462957923382874	21.65741632986043	0.715531281516171	0.7497890794809996	0.24425030102407985	6.573411182573809	34.981473952297954
387	3300.0	3216.6666666666665		(39.8229014025539, 38.33996231944735, 37.594934059032866)	#272625	39.8229014025539	38.33996231944735	37.594934059032866	20.063891759842157	14.266456048866125	39.8229014025539	45.81866959883864	5.302751622264901	3.8768349092506593	38.917596818086665	38.59447839857651	37.602384341637006	21.49181410016673	0.7176691131663746	0.7382216618784546	0.25126438295592846	6.568791645425938	36.17048982965975
388	3308.3333333333335	3225.0		(39.85220849905799, 38.331170190496124, 37.4653548252041)	#272625	39.85220849905799	38.331170190496124	37.4653548252041	21.764602701280403	15.272621261306702	39.85220849905799	45.81688964348067	5.277178416431716	3.990777039238802	38.90331588863303	38.59114472262926	37.47401297885702	21.434538248722422	0.7176412332869627	0.734661492393905	0.25864916968384427	6.6162612868423185	37.09777837350646
389	3316.6666666666665	3233.333333333333		(39.854720535901194, 38.238643500104665, 37.23613146326146)	#272625	39.854720535901194	38.238643500104665	37.23613146326146	22.97066112399069	16.754356938010176	39.854720535901194	45.77566238325611	5.284121390239871	4.128047421632641	38.830018840276324	38.51398395017793	37.24615658362989	21.395784785937803	0.7169954805503013	0.7356280573073953	0.2675459008415244	6.705424250712139	37.997571502465355
390	3325.0	3241.6666666666665		(39.887795687670085, 38.312957923382875, 37.519363617333056)	#272625	39.887795687670085	38.312957923382875	37.519363617333056	20.104295563019214	15.141227223108558	39.887795687670085	45.81265853454853	5.3480093804787465	3.934878698870059	38.925909566673646	38.58322105505547	37.52729956039356	21.46180149506852	0.7175749603850731	0.7445222129623933	0.2550263014602068	6.639614048158974	36.34433775418858
391	3333.3333333333335	3250.0		(39.818924010885496, 38.362361314632615, 37.33975298304375)	#272625	39.818924010885496	38.362361314632615	37.33975298304375	24.748796757578287	15.876587019951122	39.818924010885496	45.826560136899936	5.161528870131438	4.120761824887786	38.871555369478756	38.6092588884237	37.349979066359644	21.36792727524331	0.717792704608519	0.7185613605478626	0.2670737087019536	6.604699712678301	38.60249127138829
392	3341.6666666666665	3258.333333333333		(40.18484404437932, 38.40192589491313, 37.836298932384345)	#282625	40.18484404437932	38.40192589491313	37.836298932384345	14.45048578304659	14.903106327781897	40.18484404437932	45.88105236476186	5.602562430880365	3.766731873166984	39.162430395645806	38.71143630521248	37.84195520200963	21.4749032463007	0.7186462298022125	0.7799597724201471	0.24412841455110254	6.751072121985082	33.91385010168529
393	3350.0	3266.6666666666665		(39.920870839438976, 38.24638894703789, 37.29976972995604)	#272625	39.920870839438976	38.24638894703789	37.29976972995604	21.66919575113817	16.742640349865216	39.920870839438976	45.78564581035863	5.351873734686263	4.087495622657511	38.87756123089805	38.53265944525853	37.30923592212686	21.402906931264617	0.7171518534292556	0.7450601883737217	0.2649176685371448	6.734253703066807	37.370795739483455
394	3358.3333333333335	3275.0		(40.155327611471634, 38.404019258949134, 37.47163491731212)	#282625	40.155327611471634	38.404019258949134	37.47163491731212	20.84555382215292	17.04236218994691	40.155327611471634	45.87710949273987	5.418332756649102	4.088266424914688	39.07568348335775	38.70403705254344	37.48095876072849	21.319779500671867	0.7185844716260776	0.7543122697712789	0.26496762556602643	6.787654397718065	37.0354587460483
395	3366.6666666666665	3283.333333333333		(39.69164747749634, 38.119531086455936, 37.4268369269416)	#272625	39.69164747749634	38.119531086455936	37.4268369269416	18.351049080321637	14.550333057323835	39.69164747749634	45.70950824737747	5.385705473891167	3.8423789463901903	38.751329286162864	38.39038518526272	37.433763868536744	21.59484819405379	0.715959292017461	0.7497700681718282	0.24903123234468372	6.61586724618654	35.505588012802534
396	3375.0	3291.6666666666665		(39.91689344777057, 38.295164329076826, 37.30772451329286)	#272625	39.91689344777057	38.295164329076826	37.30772451329286	22.706996148908843	16.66808262928527	39.91689344777057	45.80648688285889	5.296422835309733	4.1157750280544025	38.892323634079965	38.57166524597027	37.3175989114507	21.375164239464272	0.7174782922837586	0.7373406008828572	0.2667505057648678	6.707585178881191	37.8502723322144
397	3383.3333333333335	3300.0		(39.93908310655223, 38.16705045007327, 37.845091061335566)	#272625	39.93908310655223	38.16705045007327	37.845091061335566	9.22523243027095	13.369560089942311	39.93908310655223	45.75600239414788	5.697011672703423	3.5453668217253265	38.970954574000416	38.47722464098807	37.848310655222946	21.69336987740975	0.7166875412960256	0.793108507497427	0.22978136228798557	6.710109380592078	31.894848524688584
398	3391.6666666666665	3308.333333333333		(40.155955620682434, 38.381201590956664, 37.56625497173959)	#282625	40.155955620682434	38.381201590956664	37.56625497173959	18.881254546924144	16.445223511012603	40.155955620682434	45.86782477096411	5.486574273689926	3.987066278419471	39.08784174167888	38.686616929034955	37.57440443793176	21.376065484093022	0.7184390427408406	0.763812500916834	0.2584086688502025	6.782270620465231	36.00571864806837
399	3400.0	3316.6666666666665		(39.90663596399414, 38.41490475193636, 37.44881724931966)	#272625	39.90663596399414	38.41490475193636	37.44881724931966	23.58402180393486	15.705251948760447	39.90663596399414	45.85823337795613	5.213752391458382	4.07623753909736	38.95263554532133	38.66862691438141	37.45847812434583	21.35997572517138	0.7182888103885192	0.7258316491544888	0.26418801264897235	6.6180757380513935	38.019154871487096
400	3408.3333333333335	3325.0		(39.731212057776844, 38.47770567301654, 37.30249110320285)	#272625	39.731212057776844	38.47770567301654	37.30249110320285	29.032925357696975	15.587841682648717	39.731212057776844	45.86805358328753	4.948489116518074	4.2249953442936805	38.85688088758635	38.68704616705045	37.314243248900986	21.299178609542505	0.7184426266846492	0.6889030676158883	0.27382926356820636	6.50677571425365	40.4905346040013
401	3416.6666666666665	3333.333333333333		(39.63198660247017, 38.053799455725354, 36.786476868327405)	#272624	39.63198660247017	38.053799455725354	36.786476868327405	26.722577797395743	18.308569527049144	39.63198660247017	45.67156822981979	5.133834862741438	4.359799315324175	38.57364664015073	38.31961959598074	36.79915009420138	21.376644155501076	0.7153650281727765	0.7147059440366159	0.2825661423349974	6.735288447260484	40.33886710365969
402	3425.0	3341.6666666666665		(39.57860581955202, 38.09189868118066, 36.94724722629265)	#272624	39.57860581955202	38.09189868118066	36.94724722629265	26.10023866348455	16.953513833720297	39.57860581955202	45.68401924886967	5.121858117216494	4.234113832098596	38.591454888005025	38.342833598492774	36.95869374084153	21.43259497702039	0.7155600515524987	0.7130386034528714	0.2744202485509113	6.645385655931878	39.579700132373155
403	3433.3333333333335	3350.0		(39.70902239899519, 38.26501988695834, 37.33305421812853)	#272625	39.70902239899519	38.26501988695834	37.33305421812853	23.534801762114533	15.257789024197402	39.70902239899519	45.77388419520997	5.1895701955411155	4.036897136665107	38.78618798409044	38.51065821645384	37.34237387481683	21.454147621424294	0.7169676283527301	0.7224651288779291	0.26163829305199093	6.57481386097459	37.878868514427225
404	3441.6666666666665	3358.333333333333		(39.64831484195101, 38.25225036633871, 37.169771823320076)	#272625	39.64831484195101	38.25225036633871	37.169771823320076	26.204391891891927	15.940865892291429	39.64831484195101	45.76166245273483	5.087344503144853	4.164015004256627	38.71982625078501	38.48780514967553	37.180596608750264	21.407011231020512	0.7167761961884993	0.7082337965615925	0.26987702214691395	6.574199194529511	39.30048407487569
405	3450.0	3366.6666666666665		(39.80280510780825, 38.144442118484406, 37.445049194054846)	#272625	39.80280510780825	38.144442118484406	37.445049194054846	17.798099973364163	15.105160462400988	39.80280510780825	45.73098817498835	5.4467063965878415	3.8627234401263255	38.817161398367176	38.43048806991836	37.45204312329914	21.560896795167547	0.7162957374169967	0.7582623012117805	0.2503497942088898	6.677367965413637	35.34370079932402
406	3458.3333333333335	3375.0		(39.72744400251204, 38.379526899727864, 37.43939711115763)	#272625	39.72744400251204	38.379526899727864	37.43939711115763	24.65324794144557	14.68637039066698	39.72744400251204	45.825927772555104	5.118646604920674	4.02937458965047	38.85198032237806	38.60807420975508	37.44879840904333	21.42105482045713	0.7177827997299504	0.7125915133168353	0.26115074375517155	6.514322884980973	38.209655215835554
407	3466.6666666666665	3383.333333333333		(39.819342683692696, 38.13879003558719, 37.24262089177308)	#272625	39.819342683692696	38.13879003558719	37.24262089177308	20.867657811357613	16.50112765946263	39.819342683692696	45.72894440322455	5.375901652741488	4.042527784298122	38.78302700439607	38.426671159723675	37.251582583211224	21.47254309100376	0.7162637253162073	0.7484052308840535	0.26200322507418666	6.726243339842155	36.942142897798746
408	3475.0	3391.6666666666665		(39.52773707347708, 38.154280929453634, 37.0732677412602)	#272625	39.52773707347708	38.154280929453634	37.0732677412602	26.42558635394465	15.834189509808086	39.52773707347708	45.707078324837546	5.068376470320102	4.158521544498628	38.611071802386434	38.385850293070966	37.084077873142135	21.457883485144084	0.7159212315419047	0.7055931651098648	0.2695209815084299	6.556046177457394	39.36832861981116
409	3483.3333333333335	3400.0		(39.805107808247854, 38.094410718023866, 37.58551392087084)	#272625	39.805107808247854	38.094410718023866	37.58551392087084	13.756484013958392	14.219191265796832	39.805107808247854	45.71023587745395	5.5681232143447446	3.700607949962831	38.83087293280302	38.391743209127064	37.59060288884237	21.656270814950577	0.7159706890666611	0.7751653227691452	0.23984280859897078	6.685693331992797	33.60824967753343
410	3491.6666666666665	3408.333333333333		(39.7161398367176, 38.28909357337241, 37.72870002093364)	#272625	39.7161398367176	38.28909357337241	37.72870002093364	16.918053507478586	12.76048364993359	39.7161398367176	45.787260733073246	5.3418994499379036	3.702713552118575	38.876267531923794	38.53568096713419	37.73430395645803	21.608772315045954	0.7171771483617051	0.7436716200251559	0.2399792763203977	6.499690560502818	34.72759063782201
411	3500.0	3416.6666666666665		(39.70002093364036, 38.43165166422441, 37.60184216035169)	#272625	39.70002093364036	38.43165166422441	37.60184216035169	23.72942232864416	13.476959825359737	39.70002093364036	45.84685591140762	5.110464911749046	3.918370989508624	38.88719070546368	38.64729409880678	37.61014025539041	21.463571634200694	0.7181106023261848	0.7114525002986171	0.2539564082344675	6.439757978809528	37.47863597102766
412	3508.3333333333335	3425.0		(39.63952271299979, 38.15867699392924, 37.171237178145276)	#272625	39.63952271299979	38.15867699392924	37.171237178145276	24.00305317615126	15.878415488123057	39.63952271299979	45.720147855638366	5.189136893061718	4.0919657151829325	38.68680343311702	38.41024577559137	37.18111157630311	21.470337325899543	0.7161259428236038	0.7224048067472275	0.26520738297339175	6.608428338808464	38.25803462339209
413	3516.6666666666665	3433.333333333333		(39.686414067406325, 38.24241155536948, 37.29328030144442)	#272625	39.686414067406325	38.24241155536948	37.29328030144442	23.796361091672505	15.376776276228789	39.686414067406325	45.76169575842782	5.18134009866178	4.0521190934379225	38.76014653548252	38.487867414695415	37.30277161398367	21.457105338056614	0.7167767178637762	0.721319377345805	0.2626248544262648	6.5776860950796845	38.02754240902749
414	3525.0	3441.6666666666665		(39.64873351475821, 38.27150931546996, 37.57693112832322)	#272625	39.64873351475821	38.27150931546996	37.57693112832322	20.115186420127394	13.32475369848256	39.64873351475821	45.772384404264194	5.245590136151279	3.8138860021213805	38.80743353569186	38.50785331588863	37.58387691019468	21.569548783851705	0.7169441367575481	0.7302639353469946	0.2471845552929431	6.485517890937084	36.01959534784871
415	3533.3333333333335	3450.0		(39.943897843835046, 38.46870420766171, 37.52355034540506)	#272625	39.943897843835046	38.46870420766171	37.52355034540506	23.430202387130187	15.4513867052387	39.943897843835046	45.88546713059916	5.212357260843459	4.055212329650826	39.002518316935316	38.71972223989952	37.53300188402763	21.348372775696287	0.7187153793674669	0.7256374262840904	0.2628253324209603	6.604045370318075	37.882904970392744
416	3541.6666666666665	3458.333333333333		(39.90035587188612, 38.288256227758005, 37.19677621938455)	#272625	39.90035587188612	38.288256227758005	37.19677621938455	24.222996515679377	17.278362468783428	39.90035587188612	45.801295707702685	5.243247719477983	4.207499483658261	38.85988905170609	38.561947069290355	37.207691019468285	21.33591763620118	0.7173969816280092	0.729937836209688	0.2726953265474806	6.722700242670024	38.745668251291214
417	3550.0	3466.6666666666665		(39.54239062172912, 38.404228595352734, 37.15930500314005)	#272625	39.54239062172912	38.404228595352734	37.15930500314005	31.343991567111765	15.367984160428588	39.54239062172912	45.817568212715706	4.830294596615103	4.268516337378236	38.712943269834625	38.59241559137534	37.171754239062174	21.33170038584015	0.7176518618841131	0.672448637704191	0.2766499344837842	6.446082346088512	41.466932166388794
