# Supplementary material for: Parallel and High Throughput Reaction Monitoring with Computer Vision
Source: Angew Chem Int Ed Engl. 2024 Oct 31;64(1):e202413395. doi: 10.1002/anie.202413395 (PMC11701362; doi:10.1002/anie.202413395)
Supplement: Supplementary file 3 — Supporting Information [file ANIE-64-e202413395-s003.zip › Supporting Info - Machine readable data part 2/Figure 11 - Pd catalyst degradation in HTE/Kineticolor data/Well 3 2021-08-23 13-47-42 multiwell stirrer palladium bistricyclohexylphosphine diacetate boropinocol reaction in toluene.csv]

frame number	Time (s)	normalised time	Well Coordinates	average color	hexcode	red	green	blue	hue	saturation	value	lightness	a_component	b_component	x	y	z	delta_e	light_ratio	a_ratio	b_ratio	chroma_ab	hue_ab
1	83.33333333333333	0.0	(318, 724)	(133.57881515595562, 110.32970483567092, 88.27778940757798)	#856e58	133.57881515595562	110.32970483567092	88.27778940757798	29.20717365286063	86.47899408562212	133.57881515595562	72.75215578109668	10.021093167354667	16.403279090542423	117.31138580699184	114.20968802805108	88.4983085618589	0.0	1.0	1.0	1.0	19.22211937303035	58.57840269899921
2	91.66666666666667	8.333333333333343		(132.1819133347289, 109.42097550764078, 87.57337240946201)	#846d57	132.1819133347289	109.42097550764078	87.57337240946201	29.385766911471407	86.05699258670357	132.1819133347289	72.49420034031861	9.89415532779525	16.323028349974102	116.20431442327819	113.21673865396691	87.7918484404438	0.2984868605161382	0.996454325813324	0.9873329348964703	0.9951076403610916	19.087576173118403	58.777975419139466
3	100.0	16.66666666666667		(132.59430604982205, 108.94117647058823, 87.38538831902868)	#846c57	132.59430604982205	108.94117647058823	87.38538831902868	28.608233817829912	86.94395984862716	132.59430604982205	72.41105894438053	10.270189172586042	16.278513045578435	116.2200523341009	112.89793278417417	87.60094620054427	0.4404116685737863	0.9953115226201341	1.0248571688808208	0.9923938351426378	19.24751341383533	57.7519829616349
4	108.33333333333333	25.0		(132.95310864559346, 109.41490475193636, 87.18756541762613)	#846d57	132.95310864559346	109.41490475193636	87.18756541762613	29.14070862035843	87.77691354506332	132.95310864559346	72.52739316967421	10.086260455043794	16.578171355149564	116.50315679296631	113.34418407787314	87.40983881096923	0.2921511784977374	0.9969105711162877	1.0065030118571714	1.010662030661173	19.40537078871934	58.683414067466614
5	116.66666666666667	33.33333333333334		(124.6026795059661, 102.04061126229851, 79.42662759053799)	#7c664f	124.6026795059661	102.04061126229851	79.42662759053799	30.034475408468715	92.45301372417583	124.6026795059661	70.51610378567135	9.659504716520273	17.260409236493256	108.57322796734351	105.79303383294956	79.65276742725558	2.4218478113044397	0.9692648008650993	0.9639172648337082	1.0522535854702995	19.77947821302926	60.76715817638215
6	125.0	41.66666666666667		(127.13125392505756, 104.65878166213105, 81.18610006280092)	#7f6851	127.13125392505756	104.65878166213105	81.18610006280092	30.653089119737572	92.15683691582169	127.13125392505756	71.2172963508574	9.43844861407872	17.500524352731837	110.97575675109901	108.38622047310028	81.42082687879422	1.9746430845734355	0.9789029010376338	0.94185818417755	1.066891824258605	19.883477182353307	61.66096035919663
7	133.33333333333334	50.000000000000014		(127.3945991207871, 105.04019258949131, 80.88005024073686)	#7f6950	127.3945991207871	105.04019258949131	80.88005024073686	31.164626462646265	93.10606608343576	127.3945991207871	71.31193489422425	9.245782222773391	17.82663959855606	111.16182332007536	108.73942960016745	81.12165166422442	2.1682477717142805	0.9802037359386863	0.9226320989503444	1.0867729251058282	20.081672447477064	62.58649895640664
8	141.66666666666666	58.33333333333333		(127.8570232363408, 104.83085618589072, 82.56499895331798)	#7f6852	127.8570232363408	104.83085618589072	82.56499895331798	29.496394897393234	90.33110500955347	127.8570232363408	71.29311012153586	9.902662577097377	16.891830211825585	111.66050659409672	108.66911090642662	82.78765752564371	1.5432181438471289	0.9799449838441774	0.9881818691554434	1.0297837474194318	19.58051720514523	59.61947241558465
9	150.0	66.66666666666667		(127.97341427674273, 105.64036005861419, 82.26418254134394)	#7f6952	127.97341427674273	105.64036005861419	82.26418254134394	30.68462535435739	91.08027755921934	127.97341427674273	71.4734889843007	9.410636520536087	17.358869415987634	111.90832112204312	109.34415189658782	82.49794431651664	1.709034512512239	0.9824243449136635	0.9390828289265645	1.0582560547906652	19.745643244092058	61.53687527247425
10	158.33333333333334	75.00000000000001		(124.23927150931547, 102.98115972367594, 79.24429558300189)	#7c664f	124.23927150931547	102.98115972367594	79.24429558300189	31.652686085949156	92.35178797993568	124.23927150931547	70.70591806941324	8.931798172894467	17.682192138675102	108.6502616705045	106.4908849005652	79.48166422440862	2.6475027747587947	0.9718738545997133	0.8912997837392875	1.0779669138757786	19.81002113654462	63.20030924960991
11	166.66666666666666	83.33333333333333		(125.45174795897006, 103.43311701904962, 81.12204312329914)	#7d6751	125.45174795897006	103.43311701904962	81.12204312329914	30.197909927607768	90.1069528086063	125.45174795897006	70.86891548254162	9.527675032766414	16.941045118500632	109.76003140046053	107.09258742097552	81.34515386225664	2.019714776513808	0.9741143024789325	0.9507620449837106	1.0327840564676039	19.436450325022687	60.64651876806063
12	175.0	91.66666666666667		(128.0422859535273, 105.42725559974879, 82.02700439606447)	#806952	128.0422859535273	105.42725559974879	82.02700439606447	30.511930487000434	91.64079436547875	128.0422859535273	71.42987908057196	9.506787527334748	17.41156752858275	111.8285702323634	109.18069285116181	82.26100690810131	1.740566441820771	0.981824913827938	0.9486776910032776	1.061468711985866	19.837885292850263	61.3652780865599
13	183.33333333333334	100.00000000000001		(128.10320284697508, 105.26167050450073, 81.87795687670086)	#806951	128.10320284697508	105.26167050450073	81.87795687670086	30.3518734885743	92.01516793066087	128.10320284697508	71.3964135603211	9.591956816097591	17.434532483436715	111.7772786267532	109.05536760728491	82.11179401297886	1.756609956000402	0.981364920307587	0.9571766927928524	1.0628687341843057	19.898958728483535	61.181728448857534
14	191.66666666666666	108.33333333333333		(123.70420766171237, 102.29976972995604, 78.84906845300398)	#7b664e	123.70420766171237	102.29976972995604	78.84906845300398	31.368581202484677	92.46298662289422	123.70420766171237	70.52847739293468	9.046944457389184	17.596689117451824	108.09780406112624	105.83843215616497	79.08357546577349	2.705168899613121	0.9694348797738337	0.9027901753135147	1.072754357242966	19.786123215812953	62.79105092759491
15	200.0	116.66666666666667		(127.98471844253716, 105.49675528574419, 81.5710697090224)	#7f6951	127.98471844253716	105.49675528574419	81.5710697090224	30.929288555732953	92.4757312519321	127.98471844253716	71.44093573719573	9.346408257284056	17.674566079396882	111.73072011722839	109.22212008792128	81.81032656478962	1.9469638772805278	0.981976890858791	0.9326735218600195	1.077502003217603	19.993639823873853	62.129866444737196
16	208.33333333333334	125.00000000000001		(128.3594306049822, 105.40694996859953, 80.97467029516433)	#806950	128.3594306049822	105.40694996859953	80.97467029516433	30.93688288853447	94.13499126673875	128.3594306049822	71.43747049273702	9.403387399389729	17.990019515184642	111.76720954574	109.20913533389157	81.21899309189868	2.1512096593312875	0.9819292600439855	0.9383594426626812	1.0967331236567863	20.29937183116083	62.40392091069235
17	216.66666666666666	133.33333333333331		(128.03014444211848, 104.82457609378271, 81.92505756751099)	#806851	128.03014444211848	104.82457609378271	81.92505756751099	29.800857231070996	91.82835186396338	128.03014444211848	71.29812579042166	9.829038527921718	17.242215927364146	111.6154008792129	108.68784364245342	82.15405275277371	1.6896458843457498	0.9800139257034522	0.9808349611937948	1.0511444591164352	19.84701510225705	60.314413346933854
18	225.0	141.66666666666669		(125.04040192589491, 102.72828134812644, 79.12832321540716)	#7d664f	125.04040192589491	102.72828134812644	79.12832321540716	30.84150244845479	93.63037778871555	125.04040192589491	70.6883017413748	9.349019757307786	17.716716649622665	108.94122880468913	106.42598977182332	79.36432279673436	2.5369852950640075	0.9716317129360155	0.9329341221737895	1.0800716461525992	20.032129673740343	62.17962095013295
19	233.33333333333334	150.0		(164.02972576931128, 141.64936152396902, 139.69771823320076)	#a48d8b	164.02972576931128	141.64936152396902	139.69771823320076	4.812533337921768	37.826448179486185	164.02972576931128	80.2323409368878	13.395536166180166	6.8391754438510866	152.22541134603307	145.58926861628638	139.71723466610842	12.602067849440218	1.10281736775331	1.3367340211762817	0.4169395281333916	15.040435829164544	27.046870641078307
20	241.66666666666666	158.33333333333331		(128.7517270253297, 105.24722629265229, 82.20054427464936)	#806952	128.7517270253297	105.24722629265229	82.20054427464936	29.704957841483974	92.19722232609865	128.7517270253297	71.4248441989387	9.904164394002324	17.31110163929055	112.15509524806363	109.16183155746285	82.4310110948294	1.612318254620946	0.9817557078837401	0.9883317347319693	1.0553439677357892	19.944089658574825	60.224921845877766
21	250.0	166.66666666666669		(122.35021980322378, 100.33451957295374, 77.58990998534645)	#7a644d	122.35021980322378	100.33451957295374	77.58990998534645	30.488541764100646	93.28858601084407	122.35021980322378	70.02147242986845	9.427939508853012	17.428629013476417	106.5732907682646	103.98886284278836	77.81735608122253	2.9765425062863864	0.9624659458965786	0.9408094856922447	1.0625088384629862	19.81522527431832	61.58902488372116
22	258.3333333333333	175.0		(124.10090014653548, 101.8974251622357, 79.08289721582584)	#7c654f	124.10090014653548	101.8974251622357	79.08289721582584	30.40720573259365	92.50207479378572	124.10090014653548	70.45915433400945	9.482841126762676	17.351123524936483	108.21422231526061	105.5842556981369	79.31104249528994	2.538893453329093	0.9684820137290967	0.946288091368571	1.057783838777733	19.7733599424333	61.34224594978435
23	266.6666666666667	183.33333333333337		(127.43269834624242, 104.93489637848022, 81.84069499685995)	#7f6851	127.43269834624242	104.93489637848022	81.84069499685995	30.392436855178996	91.23216415385072	127.43269834624242	71.29357338486778	9.530808094175613	17.278947300132288	111.33997906635965	108.67084103202846	82.07163701067616	1.7704905740662173	0.9799513515363365	0.9510746916537771	1.0533837292383048	19.733178221684216	61.119530362770305
24	275.0	191.66666666666669		(122.715930500314, 101.76156583629893, 78.55955620682437)	#7a654e	122.715930500314	101.76156583629893	78.55955620682437	31.527058098466348	91.75561313786432	122.715930500314	70.36049606195645	8.933972343167785	17.469222254954353	107.38880259577141	105.22322238852836	78.79157630311911	2.835154797942287	0.967125926462764	0.8915167431305444	1.0649835413107442	19.621151546774193	62.91424617614222
25	283.3333333333333	200.0		(130.66841113669668, 107.13230060707556, 85.0008373456144)	#826b55	130.66841113669668	107.13230060707556	85.0008373456144	29.077257350312156	89.12047843409917	130.66841113669668	71.92925437224133	10.110214292865294	16.691561166146517	114.2387021142977	111.06222863303329	85.22215197822901	0.8764792403833623	0.9886889756046355	1.0088933536513713	1.0175746613840344	19.51472898123026	58.79636973123051
26	291.6666666666667	208.33333333333337		(142.1785639522713, 117.42411555369479, 94.83671760519154)	#8e755e	142.1785639522713	117.42411555369479	94.83671760519154	28.62676430011674	84.9085156223544	142.1785639522713	74.61787697258832	10.41363973684939	16.3224441040295	125.03631567929665	121.5648062465983	95.06259158467657	1.9082826490453715	1.0256448921885613	1.0391720307294923	0.995072022729923	19.361458470323356	57.462323019509384
27	300.0	216.66666666666669		(141.28030144442118, 116.80636382666945, 94.16516642244086)	#8d745e	141.28030144442118	116.80636382666945	94.16516642244086	28.833024539141324	85.03916899789004	141.28030144442118	74.45159850361459	10.309832590749135	16.365738853655397	124.2703537785221	120.89684063847604	94.39157839648314	1.7242056986122065	1.0233593452217602	1.028813166245683	0.9977114187547617	19.34244183848872	57.790533151415765
28	308.3333333333333	225.0		(138.3175633242621, 115.09043332635545, 93.08750261670505)	#8a735d	138.3175633242621	115.09043332635545	93.08750261670505	29.1880183649289	83.38540098041143	138.3175633242621	73.9677425541369	10.020648199375204	16.067922153697232	122.07114088339962	118.9670473686414	93.30753192380155	1.2609978889264841	1.0167086014151636	0.999955596862335	0.9795554940573713	18.936512685099014	58.0505586463161
29	316.6666666666667	233.33333333333337		(140.64538413230062, 116.67385388319029, 93.78082478543018)	#8c745d	140.64538413230062	116.67385388319029	93.78082478543018	29.30960548885077	84.96875106978658	140.64538413230062	74.39567602003893	10.08978428576196	16.457787259141465	123.84129788570233	120.67274269206614	94.00975507640779	1.6458579483068654	1.0225906740672734	1.0068546532060059	1.0033230044004111	19.304468612224685	58.48876576936197
30	325.0	241.66666666666669		(140.72430395645802, 116.95687670085827, 93.58676993929244)	#8c745d	140.72430395645802	116.95687670085827	93.58676993929244	29.747131132980428	85.41574437700821	140.72430395645802	74.45602083746726	9.923901405192836	16.655449151943902	123.92889470378898	120.91457406740632	93.8204710069081	1.725164371536839	1.0234201315146911	0.9903012814531603	1.0153731494788059	19.38782622041412	59.21202953624106
31	333.3333333333333	250.0		(141.51936361733306, 117.29453631986603, 93.92296420347499)	#8d755d	141.51936361733306	117.29453631986603	93.92296420347499	29.462193448506383	85.76269381306967	141.51936361733306	74.5602828424837	10.077417395577992	16.669010305950806	124.49038727234667	121.33316419510153	94.15667992463891	1.8284170661114088	1.0248532437557931	1.0056205672657361	1.0161998838123527	19.478455943544194	58.844519186483566
32	341.6666666666667	258.33333333333337		(142.2855348545112, 118.34603307515177, 94.19572953736655)	#8e765e	142.2855348545112	118.34603307515177	94.19572953736655	30.13150506039829	86.18515134662749	142.2855348545112	74.80659461478231	9.82458869241204	16.955300433116683	125.24632823948086	122.32588897843836	94.43723257274439	2.1363661888088306	1.028238872259225	0.9803909142784168	1.033653109206228	19.596039287374307	59.91025788656637
33	350.0	266.6666666666667		(142.77266066568976, 118.87021142976764, 94.714883818296)	#8e765e	142.77266066568976	118.87021142976764	94.714883818296	30.157858972348546	85.83389171951174	142.77266066568976	74.93448369590222	9.811901952123335	16.920417356736884	125.75134603307515	122.84345673853882	94.95643709441072	2.2524981861551128	1.0299967456823125	0.9791249106521825	1.031526517554202	19.559497525351834	59.89118298775784
34	358.3333333333333	275.0		(142.5449026585723, 118.3931337659619, 94.27171865187356)	#8e765e	142.5449026585723	118.3931337659619	94.27171865187356	29.981136248325047	86.35638098678731	142.5449026585723	74.8276157694144	9.90144432980028	16.954250886436583	125.40321750052333	122.41086166422441	94.51293280301444	2.1506789456603546	1.0285278142762195	0.988060300851791	1.0335891252506844	19.633777602294717	59.71466388896487
35	366.6666666666667	283.33333333333337		(144.88339962319446, 120.85095248063638, 97.05693950177935)	#907861	144.88339962319446	120.85095248063638	97.05693950177935	29.85043791882417	84.17629185040484	144.88339962319446	75.42717951052491	9.929944268461666	16.631078257360944	127.86804898471844	124.85104429348964	97.29487963156792	2.6862525077097184	1.0367689960621522	0.9909042958317229	1.013887416385536	19.369991150674764	59.15977476616506
36	375.0	291.6666666666667		(147.23320075361104, 122.68683274021352, 98.95980741050869)	#937a62	147.23320075361104	122.68683274021352	98.95980741050869	29.490811007710253	83.60692588005965	147.23320075361104	75.89528508258255	10.11311822719474	16.52517794087165	129.96914800083732	126.77858520828973	99.19707766380573	3.146838055446962	1.0432032462507805	1.009183135841892	1.0074313708653235	19.37412362546212	58.53410094183172
37	383.3333333333333	300.0		(147.60037680552648, 123.02009629474566, 98.01004814737283)	#937b62	147.60037680552648	123.02009629474566	98.01004814737283	30.259990797533064	85.6741295754992	147.60037680552648	75.9738944650221	9.87143839272331	17.108927139215545	130.0624241155537	127.10421172493197	98.26014862884655	3.30150509126787	1.044283755571715	0.9850660230244258	1.043018718682899	19.752485509330665	60.016090545434025
38	391.6666666666667	308.33333333333337		(147.81243458237387, 122.95394599120787, 98.26857860581956)	#937a62	147.81243458237387	122.95394599120787	98.26857860581956	29.895170933489954	85.47104517773685	147.81243458237387	75.97064667640903	10.026079543196897	16.980921423423357	130.19753192380153	127.09074726187984	98.51543227967343	3.2699203617043495	1.0442391137521263	1.0004975880134988	1.0352150524107087	19.719887509694107	59.441037767916704
39	400.0	316.6666666666667		(147.15218756541762, 122.50680343311701, 98.37764287209546)	#937a62	147.15218756541762	122.50680343311701	98.37764287209546	29.682483819464707	84.52139993683723	147.15218756541762	75.8549703758301	10.06596660487058	16.7319114543766	129.75720954574	126.6118040862466	98.61893447770568	3.120492151126889	1.042649108626684	1.0044778984454605	1.0200345529707933	19.526406341348853	58.968761864433795
40	408.3333333333333	325.0		(147.65585095248065, 122.80385178982625, 98.15009420138162)	#937a62	147.65585095248065	122.80385178982625	98.15009420138162	29.879867562550476	85.49588715988614	147.65585095248065	75.93423050152548	10.030069694790367	16.975072286281634	130.05057986183797	126.93984063847604	98.39663177726605	3.233052360097265	1.0437385626070423	1.0008957632950606	1.0348584690038523	19.716880514088402	59.42241139344144
41	416.6666666666667	333.33333333333337		(147.00628009210803, 122.48963784802177, 97.94473518944945)	#937a61	147.00628009210803	122.48963784802177	97.94473518944945	30.01728058984413	85.1031258143479	147.00628009210803	75.84423959129886	9.94173222900585	16.918968531270973	129.59381201590955	126.56743571069708	98.19018421603518	3.1357959192410756	1.0425016108045777	0.9920806106655761	1.0314381921981612	19.623698323083524	59.56113668549595
42	425.0	341.6666666666667		(146.6435001046682, 122.20242830228176, 97.15344358383923)	#927a61	146.6435001046682	122.20242830228176	97.15344358383923	30.368506095239702	86.05880522357803	146.6435001046682	75.7701772334467	9.816794524437068	17.169792216000367	129.1687565417626	126.26149407159305	97.40393343102366	3.1205342160986227	1.0414836016877758	0.9796131380573194	1.046729261949819	19.778048929953744	60.24132336403966
43	433.3333333333333	350.0		(147.9342683692694, 122.92233619426418, 97.73665480427046)	#937a61	147.9342683692694	122.92233619426418	97.73665480427046	30.10383912858537	86.52756119442691	147.9342683692694	75.96828911492388	9.977454310807932	17.22974314421215	130.141046682018	127.08097403809921	97.98851161817039	3.320912646060323	1.044206708368948	0.9956452997873629	1.0503840755929246	19.91013920945269	59.92558986861484
44	441.6666666666667	358.33333333333337		(147.81389993719907, 123.12560184216035, 97.37220012560184)	#937b61	147.81389993719907	123.12560184216035	97.37220012560184	30.633466135458175	87.01910616946157	147.81389993719907	76.0020390061509	9.760292357390455	17.460640903772507	130.0721875654176	127.22093129579233	97.62973414276742	3.4275023038714383	1.0446706106528687	0.9739748143631861	1.064460392790593	20.003431897357718	60.79532443617986
45	450.0	366.6666666666667		(145.16725978647688, 121.04647268159933, 95.59116600376805)	#91795f	145.16725978647688	121.04647268159933	95.59116600376805	30.8075583236567	87.08509021376742	145.16725978647688	75.47438641852844	9.628018450881349	17.416026508822124	127.77459702742307	125.04453846556416	95.84571907054637	2.9309903973460796	1.0374178690405087	0.9607752657410847	1.0617405466729892	19.90016880949774	61.0650762965332
46	458.3333333333333	375.0		(148.02260833158886, 123.26167050450073, 98.07368641406741)	#947b62	148.02260833158886	123.26167050450073	98.07368641406741	30.25648977812796	86.04749796352445	148.02260833158886	76.03937162352027	9.895656921705964	17.190431478615544	130.35693322168726	127.3758654008792	98.32556625497173	3.382474113493303	1.0451837585722472	0.9874827782205107	1.047987501994462	19.83519499105273	60.073154927446495
47	466.6666666666667	383.33333333333337		(147.05693950177937, 121.98367176051916, 97.28030144442118)	#937961	147.05693950177937	121.98367176051916	97.28030144442118	29.777065643885393	86.31379619098324	147.05693950177937	75.74516687889658	10.0920566407815	17.067128348691796	129.32889889051708	126.15829112622986	97.52733514758216	3.066569269339873	1.0411398269324905	1.0070814104052048	1.0404705214417844	19.827669487649352	59.4035193157811
48	475.0	391.6666666666667		(146.55934687042077, 122.03140046054008, 96.87858488591166)	#927a60	146.55934687042077	122.03140046054008	96.87858488591166	30.3773306647003	86.44002976658086	146.55934687042077	75.73218304596728	9.824394746104803	17.2365859123609	129.0195310864559	126.10473670713837	97.13011304165795	3.1005891420153606	1.0409613602906445	0.9803715604710032	1.0508012341446373	19.839824244218747	60.31801199411369
49	483.3333333333333	400.0		(147.52250366338706, 122.58216453841322, 97.56311492568558)	#937a61	147.52250366338706	122.58216453841322	97.56311492568558	30.04726468222043	86.3572933739171	147.52250366338706	75.88352137274188	9.98660877176627	17.1678798556554	129.79912078710487	126.72990385597654	97.81330542181286	3.2235468000464924	1.0430415505633557	0.9965588189818716	1.0466126779220515	19.8612299090096	59.81330382843411
50	491.6666666666667	408.33333333333337		(147.6060288884237, 122.50680343311701, 97.54929872304794)	#937a61	147.6060288884237	122.50680343311701	97.54929872304794	29.91506392161289	86.47659101932454	147.6060288884237	75.87226050822102	10.050581066763598	17.155411819421083	129.81392296420347	126.6833150868746	97.79887377014863	3.209614725521691	1.0428867666342754	1.0029425831011125	1.0458525837868793	19.88271446441656	59.63588873038012
51	500.0	416.6666666666667		(148.60016746912288, 123.78166213104458, 98.3573372409462)	#947b62	148.60016746912288	123.78166213104458	98.3573372409462	30.361734927711343	86.21741096521443	148.60016746912288	76.1662905752596	9.868771874512017	17.272191160564287	130.85786476868327	127.90353244714254	98.61158048984717	3.5262623774184494	1.0469282972787182	0.9847999324725508	1.0529718518611837	19.892743546284272	60.257748600462214
52	508.3333333333333	425.0		(148.4969646221478, 123.35126648524178, 98.33682227339334)	#947b62	148.4969646221478	123.35126648524178	98.33682227339334	29.921499071427075	86.13533839886098	148.4969646221478	76.077780457847	10.055114483560335	17.131372694664204	130.66976972995604	127.5353971425581	98.58696671551182	3.404564177237683	1.0457116994135096	1.0033949705523642	1.0443870765170102	19.864270882189235	59.58955664739502
53	516.6666666666666	433.3333333333333		(146.4626334519573, 121.75947247226293, 96.21059242202219)	#927960	146.4626334519573	121.75947247226293	96.21059242202219	30.504886400559883	87.49173875012148	146.4626334519573	75.67270620139037	9.80283531746412	17.455913666662237	128.75424534226502	125.85960627590539	96.4660812225246	3.112119984409254	1.0401438333879935	0.9782201556012315	1.0641722042470598	20.020102452267505	60.6824460725988
54	525.0	441.6666666666667		(147.87774754029726, 122.79296629683903, 97.18777475402973)	#937a61	147.87774754029726	122.79296629683903	97.18777475402973	30.307996002411766	87.40965612135695	147.87774754029726	75.93910584104765	9.918320935950575	17.44179405003741	129.9634707975717	126.96003684739377	97.44382666945782	3.353464795888599	1.0438055755975144	0.9897444091490049	1.0633114241221293	20.064627329517883	60.375163885302506
55	533.3333333333334	450.00000000000006		(147.66024701695625, 122.48503244714256, 97.39941385806992)	#937a61	147.66024701695625	122.48503244714256	97.39941385806992	29.946521391443422	86.79731149335173	147.66024701695625	75.8699192121028	10.050080196596534	17.222951178160063	129.80376386853675	126.67363004396064	97.65027004396063	3.2238410926723438	1.0428545848233988	1.0028926015114097	1.0499700141107906	19.940766265199212	59.735226955706416
56	541.6666666666666	458.3333333333333		(146.8859116600377, 121.90977601004815, 96.48398576512456)	#927960	146.8859116600377	121.90977601004815	96.48398576512456	30.26764131743987	87.49982185459345	146.8859116600377	75.72121935829348	9.917076550930881	17.40745451611989	129.06292442955828	126.05952658572325	96.7382436675738	3.1360048257715802	1.0408106611456354	0.9896202325747617	1.0612179686777652	20.03416781520525	60.329711569751666
57	550.0	466.6666666666667		(149.07557044169982, 123.6474774963366, 97.91270671969856)	#957b61	149.07557044169982	123.6474774963366	97.91270671969856	30.179824471676092	87.5162188576869	149.07557044169982	76.15917875272841	10.005622418958637	17.47163273035648	130.96028888423697	127.87392649152187	98.17005442746495	3.5706336094573183	1.0468305431647014	0.9984561815624639	1.0651304921361748	20.13381310768607	60.20117543379347
58	558.3333333333334	475.00000000000006		(147.47289093573372, 122.82290140255391, 96.86644337450282)	#937a60	147.47289093573372	122.82290140255391	96.86644337450282	30.77448737729942	87.5051953361212	147.47289093573372	75.9268553333775	9.706983463913133	17.57421311946743	129.71010466820178	126.90929290140257	97.12600795478333	3.398303790590648	1.0436371887292681	0.96865514588121	1.0713841435277491	20.076814855378434	61.086267131572335
59	566.6666666666666	483.3333333333333		(145.84823110738958, 121.28720954574, 94.88319028679088)	#91795e	145.84823110738958	121.28720954574	94.88319028679088	31.08485993592375	89.10691141453417	145.84823110738958	75.54956545384931	9.584811186507336	17.887291391575786	128.04130625915846	125.35309880678251	95.14723047938037	3.196581823392046	1.0384512272209463	0.9564636339008812	1.0904704658649012	20.29344226118717	61.81560203096528
60	575.0	491.6666666666667		(147.858488591166, 122.68494871258112, 96.99204521666317)	#937a60	147.858488591166	122.68494871258112	96.99204521666317	30.306310162188414	87.72538651036359	147.858488591166	75.9165929367506	9.929838461637807	17.497073710797515	129.88140255390414	126.86679450073267	97.24897425162234	3.34938451132407	1.0434961290380917	0.9908937374203708	1.0666814613235311	20.11838165249141	60.42447243638942
61	583.3333333333334	500.00000000000006		(147.98367176051914, 122.7850115135022, 96.40883399623195)	#937a60	147.98367176051914	122.7850115135022	96.40883399623195	30.68493706696757	88.87185642464895	147.98367176051914	75.94007205128625	9.803323865585245	17.81662830059707	129.85711953108645	126.9640396504082	96.67259577140466	3.4939647399615597	1.0438188564443598	0.9782689075799793	1.086162602139077	20.33561906643586	61.178891095894784
62	591.6666666666666	508.3333333333333		(148.0722210592422, 123.29746702951643, 96.76596190077454)	#947b60	148.0722210592422	123.29746702951643	96.76596190077454	31.027214492635352	88.35618181329797	148.0722210592422	76.0451422626561	9.635519957403638	17.82398615286933	130.13079547833368	127.39982535063848	97.03127695206196	3.6070535378492252	1.0452630777219531	0.9615238374185466	1.08661116198078	20.261730607902216	61.604660008640145
63	600.0	516.6666666666666		(146.8884236968809, 122.09859744609588, 95.73770148628847)	#927a5f	146.8884236968809	122.09859744609588	95.73770148628847	30.921435499515034	88.79824451392788	146.8884236968809	75.75659389223695	9.670908665790012	17.82671423095945	128.97343311701906	126.20543667364454	96.00131044588655	3.3429695104476	1.0412968946264671	0.9650552593697623	1.0867774749524155	20.280981600858095	61.52037696290195
64	608.3333333333334	525.0		(148.209127067197, 123.72388528365083, 96.70546368013397)	#947b60	148.209127067197	123.72388528365083	96.70546368013397	31.475533769860142	88.61420631501636	148.209127067197	76.13416504637611	9.446547827674179	18.00440047705805	130.31796943688505	127.76983270043962	96.97564789616915	3.785720368984249	1.0464867223378993	0.9426664007523488	1.0976098362819895	20.33213472311316	62.314904688292245
65	616.6666666666666	533.3333333333333		(146.40967134184635, 121.64915218756542, 95.11953108645594)	#92795f	146.40967134184635	121.64915218756542	95.11953108645594	31.034761420822573	89.33143313044485	146.40967134184635	75.64584689928014	9.626571973753828	17.936893066591363	128.47588235294117	125.74901138999373	95.38482729746703	3.2986462506893286	1.0397746442990674	0.9606309224939594	1.0934943536340347	20.35689123732295	61.77793782876103
66	625.0	541.6666666666666		(147.863722001256, 122.79547833368223, 96.13313795268998)	#937a60	147.863722001256	122.79547833368223	96.13313795268998	30.92446088290162	89.21254486122218	147.863722001256	75.93629309937342	9.704215237919644	17.942601890345202	129.74644965459493	126.94838473728281	96.39976135649991	3.5508670442299417	1.043766913627377	0.9683789059593514	1.0938423830568305	20.39874398043397	61.593362122203814
67	633.3333333333334	550.0		(147.82646012141512, 122.90621729118693, 95.36550136068662)	#937a5f	147.82646012141512	122.90621729118693	95.36550136068662	31.498527569172317	90.49492542132387	147.82646012141512	75.95444529129787	9.482553517487947	18.343719003599368	129.6089930918987	127.0235948545112	95.64090851999163	3.7828547576939346	1.0440164208994238	0.9462593909793094	1.1182958542829242	20.6497178696232	62.66386871152343
68	641.6666666666666	558.3333333333333		(148.0399832530877, 123.12120577768474, 96.6030981787733)	#947b60	148.0399832530877	123.12120577768474	96.6030981787733	30.932791782316016	88.60042676123854	148.0399832530877	76.00885147398604	9.684688179976476	17.840342592981617	130.02778522084992	127.24919434373038	96.8682792547624	3.575526067819933	1.044764250047633	0.9664303103703211	1.0876083065164548	20.29953223545632	61.504533106387115
69	650.0	566.6666666666666		(148.67155118275068, 123.25811178563953, 95.29390831065523)	#947b5f	148.67155118275068	123.25811178563953	95.29390831065523	31.43361374198483	91.55281440262233	148.67155118275068	76.05921502273378	9.561392028732186	18.557277279826188	130.11785639522714	127.45826867280721	95.57355034540507	3.9733706300804528	1.0454565119910355	0.9541266475677491	1.1313150972676973	20.875649871739483	62.740810432807564
70	658.3333333333334	575.0		(145.86958342055684, 121.29244295583001, 94.03140046054008)	#91795e	145.86958342055684	121.29244295583001	94.03140046054008	31.553238487911443	90.62023997623487	145.86958342055684	75.5493161210592	9.41927423748712	18.30153343452725	127.88303328448816	125.35207462214778	94.30401088549299	3.4336076575904086	1.0384478000676556	0.9399447824885941	1.1157240776985438	20.583217756611997	62.76641918527959
71	666.6666666666666	583.3333333333333		(146.94452585304583, 122.24659828344149, 94.56562696252878)	#927a5e	146.94452585304583	122.24659828344149	94.56562696252878	31.708537491906934	90.89565698037192	146.94452585304583	75.78511053391237	9.379279913623307	18.443008908572445	128.81238852836506	126.32314180029306	94.84243667573791	3.7109616699520562	1.0416888643402062	0.9359537684149898	1.1243489065065082	20.69095138701409	63.04417093091435
72	675.0	591.6666666666666		(148.80071174377224, 123.22461796106343, 95.05065940967134)	#947b5f	148.80071174377224	123.22461796106343	95.05065940967134	31.449969621909617	92.11154425657092	148.80071174377224	76.05754448561777	9.57302298086804	18.672384952979225	130.12211220431232	127.4513300983881	95.33239899518527	4.034253685000344	1.0454335499619647	0.9552872946091062	1.13833245474346	20.98334408106755	62.85653596263884
73	683.3333333333334	600.0		(148.5365292024283, 123.15867699392925, 94.87586351266485)	#947b5e	148.5365292024283	123.15867699392925	94.87586351266485	31.62407299765543	92.12191657071506	148.5365292024283	76.03293629919177	9.48657169293865	18.715070025947455	129.93726187984092	127.34914919196149	95.1586916474775	4.048902486297379	1.0450953031270525	0.9466603627479178	1.140934682793877	20.982108772985182	63.1197868124603
74	691.6666666666666	608.3333333333333		(145.21770985974462, 120.19614821017375, 91.82625078501151)	#91785b	145.21770985974462	120.19614821017375	91.82625078501151	31.881388428196708	93.75455705234936	145.21770985974462	75.298015862084	9.34037892720191	18.958947711142304	126.78273393343103	124.32264196566882	92.10994975926313	3.6709968029174904	1.0349936033324916	0.9320718579515561	1.155802300655446	21.13490896165738	63.77222141298203
75	700.0	616.6666666666666		(147.23738748168307, 121.81703998325308, 93.37806154490266)	#93795d	147.23738748168307	121.81703998325308	93.37806154490266	31.681397355472107	93.2788087916025	147.23738748168307	75.71002405957007	9.464699160721402	18.895776026277677	128.58521456981367	126.01337253925058	93.66245132928617	3.9078254845970584	1.0406567784379244	0.9444777134249376	1.1519511386703372	21.133643364034764	63.39418352233247
76	708.3333333333334	625.0		(148.8628846556416, 123.0722210592422, 94.2520410299351)	#947b5e	148.8628846556416	123.0722210592422	94.2520410299351	31.6642389487726	93.5475968826552	148.8628846556416	76.02833188362563	9.515117013860541	19.0110019756252	129.94561021561648	127.33003628218546	94.54024283022817	4.2177672254489025	1.045032014066863	0.949508886401493	1.1589757066674737	21.25924852633986	63.41176872000498
77	716.6666666666666	633.3333333333333		(148.92108017584258, 123.15763031191125, 94.00544274649361)	#947b5e	148.92108017584258	123.15763031191125	94.00544274649361	31.851241937697278	94.03294367693942	148.92108017584258	76.04689425147757	9.441017698984533	19.162902313065743	129.95128323215405	127.40710028051078	94.29696462214778	4.336739497307009	1.0452871593289195	0.9421145519073882	1.168236070805771	21.362341637859824	63.77184172473874
78	725.0	641.6666666666666		(147.76554322796736, 121.96985555788152, 92.91438141092736)	#93795c	147.76554322796736	121.96985555788152	92.91438141092736	31.782890116935842	94.65702191319723	147.76554322796736	75.76159131348017	9.466254288119424	19.211747001853396	128.79864768683274	126.22605871467448	93.2049361523969	4.153557561217463	1.0413655856664723	0.9446328988295688	1.171213810105215	21.417310594716657	63.76902871520762
79	733.3333333333334	650.0		(148.0741050868746, 122.32635545321331, 92.62068243667574)	#947a5c	148.0741050868746	122.32635545321331	92.62068243667574	32.141215019950856	95.49693221177634	148.0741050868746	75.84417372383186	9.322921940088325	19.497044388523154	129.00161817039984	126.56716340171656	92.91773916684112	4.429379385395736	1.0425007054366708	0.9303298337210606	1.1886065146428249	21.611376943383835	64.44422384735502
80	741.6666666666666	658.3333333333333		(146.5024073686414, 120.95855139208709, 91.07682646012141)	#92785b	146.5024073686414	120.95855139208709	91.07682646012141	32.34794234952866	96.47297532871706	146.5024073686414	75.50287480657227	9.214292848480742	19.681049175684606	127.49869583420556	125.16140484823111	91.37564370944106	4.354441254937473	1.0378094503996858	0.9194897896466817	1.199824075847861	21.73124224137403	64.91190036460154
81	750.0	666.6666666666666		(145.90956667364455, 120.85974460958761, 90.54950805945154)	#91785a	145.90956667364455	120.85974460958761	90.54950805945154	32.85065512090904	96.75044117014103	145.90956667364455	75.45635672021332	8.964150710093154	19.864810876082917	127.0721101109483	124.97061380573581	90.8526104249529	4.517967726687356	1.037170045479522	0.8945282276483892	1.2110268176523495	21.793730958599212	65.71235257227366
82	758.3333333333334	675.0		(148.51308352522503, 122.5001046682018, 91.94138580699183)	#947a5b	148.51308352522503	122.5001046682018	91.94138580699183	32.41060823037045	97.13476129999844	148.51308352522503	75.89533271640782	9.241722375185557	19.92018468723613	129.1347205359012	126.77878235503454	92.24697299560394	4.780753607373402	1.0432039009918637	0.9222269687394947	1.2144025945837522	21.959580834651696	65.11164253702214
83	766.6666666666666	683.3333333333333		(148.66757379108228, 122.6470588235294, 91.48105505547414)	#947a5b	148.66757379108228	122.6470588235294	91.48105505547414	32.699319130243786	98.08838542070025	148.66757379108228	75.92958891260498	9.124605514646777	20.2069958317487	129.16391040401925	126.9206147372828	91.79271509315468	5.036668786410051	1.0436747625880511	0.9105399343428575	1.231887582977197	22.171628409799577	65.69812275130232
84	775.0	691.6666666666666		(149.1417207452376, 122.38455097341428, 91.3556625497174)	#957a5b	149.1417207452376	122.38455097341428	91.3556625497174	32.21768993348887	98.801628184434	149.1417207452376	75.89802614055539	9.392293911996196	20.21626609445104	129.28978647686833	126.78993022398996	91.66595143395436	4.9830471314283455	1.0432409229071409	0.9372524289658452	1.232452729900027	22.29153650448913	65.08084634348867
85	783.3333333333334	700.0		(146.63366129369896, 120.47896169143814, 89.6074942432489)	#927859	146.63366129369896	120.47896169143814	89.6074942432489	32.481370267313736	99.17008461473671	146.63366129369896	75.40968685279354	9.216453699160464	20.259472068898845	127.1204710069081	124.779395181076	89.91620891773078	4.751856516892689	1.0365285542835747	0.9197054198821895	1.2350867138863577	22.257340975490784	65.53822812738352
86	791.6666666666666	708.3333333333333		(148.0701276952062, 122.09043332635545, 89.33054218128532)	#947a59	148.0701276952062	122.09043332635545	89.33054218128532	33.46284199159655	101.15878563218635	148.0701276952062	75.7891502914039	8.791047250225947	21.045241400115323	128.26850533807828	126.33982219593886	89.65814109273603	5.681915407446385	1.0417443920073683	0.8772543178087802	1.2829899000041582	22.807557899626893	67.32866322753081
87	800.0	716.6666666666666		(148.90642662759055, 121.98597446095876, 89.30877119531087)	#947959	148.90642662759055	121.98597446095876	89.30877119531087	32.897807501282045	102.06008215642335	148.90642662759055	75.80438204607822	9.117092467170407	21.083031862811865	128.64155536947877	126.40272821017375	89.63554322796735	5.6598046298560805	1.0419537570015844	0.9097902109992162	1.2852937358706302	22.9698847969091	66.61453690772548
88	808.3333333333334	725.0		(147.59116600376805, 121.3202846975089, 88.88821436047729)	#937958	147.59116600376805	121.3202846975089	88.88821436047729	33.148660599663366	101.42377131607574	147.59116600376805	75.61563505793903	8.94752848657221	20.973771830345456	127.70660247016956	125.62468965459493	89.21253506384761	5.4992234522086285	1.0393593735621836	0.8928695040696989	1.278632870572703	22.802573775988837	66.89663328392791
89	816.6666666666666	733.3333333333333		(148.60142348754448, 121.83294954992674, 87.72430395645803)	#947957	148.60142348754448	121.83294954992674	87.72430395645803	33.61720711117225	104.4651196206624	148.60142348754448	75.75711610050415	8.781160266402576	21.807379279669693	128.1277726606657	126.20759148000838	88.06539041239272	6.306466441217485	1.0413040725342775	0.8762677005148127	1.3294524319983736	23.50894652407067	68.06687174350778
90	825.0	741.6666666666666		(148.6376386853674, 121.63449863931338, 87.27925476240318)	#947957	148.6376386853674	121.63449863931338	87.27925476240318	33.594669559788336	105.26531529120813	148.6376386853674	75.71843534682574	8.808179888496747	21.9695612272065	127.99498848649779	126.048048090852	87.6228072011723	6.422886415704182	1.0407723940807236	0.8789639754264353	1.3393395982559004	23.66950894007085	68.15284125865607
91	833.3333333333334	750.0		(148.39857651245552, 121.73623613146326, 86.1061335566255)	#947956	148.39857651245552	121.73623613146326	86.1061335566255	34.318868438120646	107.03992805755396	148.39857651245552	75.72519575943195	8.441719018544125	22.58496236686902	127.67476240318192	126.07592251831693	86.46243458237386	7.038934403979541	1.0408653179608978	0.8423950239325577	1.376856556680228	24.111058564503956	69.50545864419462
92	841.6666666666666	758.3333333333333		(149.01046682018003, 121.74188821436047, 85.62821854720536)	#957955	149.01046682018003	121.74188821436047	85.62821854720536	34.18654653424797	108.46535585391312	149.01046682018003	75.75133067920564	8.546125457766784	22.877717305888833	127.88075779778104	126.1837202616705	85.98935524387691	7.286215068065987	1.041224550199353	0.8528136915847835	1.3947038991173022	24.42183878146883	69.51648695618016
93	850.0	766.6666666666666		(146.54594934059034, 119.4322796734352, 83.0345405065941)	#927753	146.54594934059034	119.4322796734352	83.0345405065941	34.385386658931935	110.51420612813372	146.54594934059034	75.18062037324384	8.417439468748622	23.266610329754233	125.438429976973	123.84367782708813	83.39851789826251	7.454828043590681	1.0333799674535302	0.8399721794993178	1.418412148042337	24.74244214799084	70.11079102969423
94	858.3333333333334	775.0		(148.68578605819553, 121.36926941595144, 83.8559765543228)	#947953	148.68578605819553	121.36926941595144	83.8559765543228	34.71855908450977	111.18481370517212	148.68578605819553	75.65937523287712	8.278919147682085	23.647799708362438	127.2517039983253	125.80470706301026	84.23110948293909	7.998135672620966	1.0399605952643927	0.826149304214834	1.4416507564025391	25.055117906341685	70.7052284924441
95	866.6666666666666	783.3333333333333		(148.81243458237387, 121.00900146535483, 82.96985555788152)	#947952	148.81243458237387	121.00900146535483	82.96985555788152	34.6637204718151	112.82563650251731	148.81243458237387	75.59139933580293	8.332086975604835	24.00069656310766	127.0248545111995	125.52501890307724	83.35024701695625	8.284612129191677	1.0390262463596163	0.8314548958339152	1.4631645557348134	25.405847926873285	70.85503311580973
96	875.0	791.6666666666666		(149.28239480845718, 120.2499476658991, 82.14067406321959)	#957852	149.28239480845718	120.2499476658991	82.14067406321959	34.055671954504646	114.689604303331	149.28239480845718	75.45930939674014	8.720610910127547	24.218128880363345	126.85399204521666	124.98271825832113	82.52176679924638	8.37208528608722	1.037210630895791	0.8702255097813428	1.4764199735116803	25.740373367760707	70.19675798358337
97	883.3333333333334	800.0		(149.21938455097342, 120.61942641825414, 80.73435210383086)	#957850	149.21938455097342	120.61942641825414	80.73435210383086	34.94346681827769	117.03361012091396	149.21938455097342	75.52611181238751	8.223339361541072	25.086163107618773	126.65639104040194	125.25678266903915	81.1332028469751	9.2908140474262	1.0381288499496477	0.8206030244614361	1.5293383090752024	26.399600181008875	71.85066010980944
98	891.6666666666666	808.3333333333333		(149.07515176889262, 119.76093782708813, 78.93761775172703)	#95774e	149.07515176889262	119.76093782708813	78.93761775172703	34.922801875557745	119.9735231670533	149.07515176889262	75.34501061807804	8.264734331181135	25.755747023057918	125.96023864350013	124.51472237596818	79.34585095248065	9.862877318297796	1.035639560218435	0.8247338082939738	1.5701584348404956	27.049294598579845	72.20913888520698
99	900.0	816.6666666666666		(149.02532970483568, 119.0360058614193, 76.92024283022818)	#95774c	149.02532970483568	119.0360058614193	76.92024283022818	35.04531915017157	123.3803487597873	149.02532970483568	75.19334308864379	8.223011120895073	26.613036477856646	125.3076219384551	123.89552594096713	77.34140046054009	10.650429119248988	1.0335548449573422	0.8205702694874509	1.622421732323071	27.854472216613484	72.8296708036079
100	908.3333333333334	825.0		(144.05359011932174, 107.89972786267532, 69.98471844253716)	#906b45	144.05359011932174	107.89972786267532	69.98471844253716	30.713314698991322	131.11483207003184	144.05359011932174	72.6705248478524	11.175268532178373	26.31574197771249	118.03211848440444	113.89484031609798	70.36386853673855	9.979764770351666	0.9988779585653806	1.1151745967778863	1.6042976427125026	28.59029385305152	66.99096310646156
101	916.6666666666666	833.3333333333333		(134.6769939292443, 90.41197404228595, 59.33284488172493)	#865a3b	134.6769939292443	90.41197404228595	59.33284488172493	24.74973535712201	142.65805499944045	134.6769939292443	68.31301305376425	15.972910122419526	25.587546512660442	105.88600795478334	97.91518346870421	59.643636173330535	11.810202424226446	0.9389826640919161	1.5939289113141732	1.5599043564047725	30.16382592305647	58.025714872965445
102	925.0	841.6666666666666		(115.62654385597655, 65.48691647477496, 41.94829390831065)	#734129	115.62654385597655	65.48691647477496	41.94829390831065	19.168714715550866	162.48824110886616	115.62654385597655	60.83693379843541	21.884895612460543	25.758065492866322	85.34760937827089	74.10991077454467	42.183680133975294	19.241474787180387	0.8362217331605558	2.1838830601589585	1.5702997766902322	33.7998016843751	49.647682059253064
103	933.3333333333334	850.0		(86.5719070546368, 42.212267113250995, 27.976763659200333)	#562a1b	86.5719070546368	42.212267113250995	27.976763659200333	14.576808891461155	172.5936516150249	86.5719070546368	51.35101322915456	25.551468292882017	22.898132913577495	61.101389993719906	49.91126919196148	28.11911869374084	27.228378215581248	0.7058349361311598	2.5497685597934625	1.3959485043926239	34.310377771893094	41.8653362636787
104	941.6666666666666	858.3333333333333		(60.33451957295374, 34.89114507012769, 26.14988486497802)	#3c221a	60.33451957295374	34.89114507012769	26.14988486497802	15.342437232088175	144.47917895481893	60.33451957295374	46.19358237642966	18.44847527700699	16.133830888480784	45.610146535482514	39.30093945991207	26.237297467029517	27.86487381716932	0.6349445164954441	1.8409643507861881	0.9835735159674877	24.508095380596895	41.17082077980532
105	950.0	866.6666666666666		(55.714883818296, 33.70797571697718, 26.394599120787106)	#37211a	55.714883818296	33.70797571697718	26.394599120787106	14.96583680201052	134.1952470411422	55.714883818296	45.24219008188582	17.038383723068595	14.227584011842321	43.028685367385386	37.524797050450076	26.467732886749005	28.474097502652292	0.6218673466943667	1.700252002303889	0.8673621861402984	22.197537401895737	39.86293864518809
106	958.3333333333334	875.0		(52.145698136906006, 33.355662549717394, 27.30060707557044)	#34211b	52.145698136906006	33.355662549717394	27.30060707557044	14.622740868686016	121.49608590927339	52.145698136906006	44.74405993629299	15.486462768906861	12.352106789508067	41.35176889261042	36.61656990789198	27.361157630311908	28.822485922382686	0.6150203998204947	1.5453865671418483	0.7530266796856413	19.809216825310124	38.57609791250717
107	966.6666666666666	883.3333333333333		(49.66820180029307, 32.8924010885493, 27.970483567092316)	#31201b	49.66820180029307	32.8924010885493	27.970483567092316	13.610419681620844	111.39759340821443	49.66820180029307	44.29411160718548	14.663197635772175	10.841056618344801	40.12815993301235	35.80889455725351	28.019702742306887	29.365757795946674	0.6088357263317618	1.4632333410031466	0.660907892775865	18.235621006915895	36.476918012922035
108	975.0	891.6666666666666		(47.88298095038727, 32.479799037052544, 27.97132091270672)	#2f201b	47.88298095038727	32.479799037052544	27.97132091270672	13.585441241405416	106.03920659971934	47.88298095038727	43.92642775772317	13.942415290254361	10.210771310364153	39.1256625497174	35.1577750177936	28.01640569395018	29.743007848511418	0.6037818025611916	1.3913068222610718	0.6224835445402706	17.28151598901191	36.21729899994813
109	983.3333333333334	900.0		(45.82478543018631, 32.07577977810341, 28.76407787314214)	#2d201c	45.82478543018631	32.07577977810341	28.76407787314214	11.646768672008239	94.93727872821545	45.82478543018631	43.53523254058296	13.347626205049036	8.67924296693352	38.15045216663178	34.47373791710278	28.79719489219175	30.403209694566094	0.5984047080553289	1.3319531095201358	0.5291163382044557	15.921318531728982	33.03378217995992
110	991.6666666666666	908.3333333333333		(44.093782708813066, 32.23361942641825, 29.143395436466403)	#2c201d	44.093782708813066	32.23361942641825	29.143395436466403	12.401915483491537	86.46000683643823	44.093782708813066	43.434856064160705	12.063051307440231	8.097784706774336	37.427054636801344	34.29966344149047	29.17429767636592	30.539399023185098	0.5970250035593648	1.2037660069599565	0.49366865381466596	14.528982208097158	33.87299820133131
111	1000.0	916.6666666666666		(43.22629265229224, 31.97069290349592, 29.79945572535064)	#2b1f1d	43.22629265229224	31.97069290349592	29.79945572535064	9.702525724976613	79.20742692210837	43.22629265229224	43.22610122786646	12.063067148519957	7.0454336603490875	37.05168934477706	33.93951613983672	29.82116809713209	31.040728508130623	0.594155606301607	1.203767587733577	0.4295137345075868	13.969814762268015	30.28706201509759
112	1008.3333333333334	925.0		(41.51538622566464, 31.83190286790873, 29.64622147791501)	#291f1d	41.51538622566464	31.83190286790873	29.64622147791501	11.048872114146643	72.90398297692101	41.51538622566464	42.98244479966677	10.901499433415562	6.788296669829141	36.13967343521038	33.52235512455516	29.668078291814947	31.296304798838676	0.5908064762918679	1.0878553119263437	0.413837784040573	12.842260765705282	31.910268029300717
113	1016.6666666666666	933.3333333333333		(39.912706719698555, 31.930290977601004, 29.77454469332217)	#271f1d	39.912706719698555	31.930290977601004	29.77454469332217	12.758207722486052	64.77213722641518	39.912706719698555	42.86353803534272	9.618786039221783	6.446968535914532	35.41052543437304	33.32002350847812	29.796102156164956	31.50586360722936	0.5891720674822949	0.9598539678841161	0.39302925350039536	11.579483933725193	33.83187641606832
114	1025.0	941.6666666666666		(39.56081222524597, 31.902658572325727, 30.277998743981577)	#271f1e	39.56081222524597	31.902658572325727	30.277998743981577	10.50108244632871	59.83490491157888	39.56081222524597	42.81676126781986	9.621192297581127	5.839593975422108	35.330221896587815	33.240651890307724	30.294245342265018	31.74711338976481	0.5885291069126644	0.960094087232291	0.35600162279681147	11.254696754014326	31.25570648705346
115	1033.3333333333333	949.9999999999999		(38.779778103412184, 31.943897843835042, 30.794012978857022)	#261f1e	38.779778103412184	31.943897843835042	30.794012978857022	8.63950927964769	52.511133543138776	38.779778103412184	42.75817538959683	9.209862569386718	5.203953064293543	35.06350219803224	33.14142029725769	30.805511827506802	32.026892734871616	0.5877238266073039	0.9190476942564845	0.3172507786747326	10.578407065449916	29.468243588055813
116	1041.6666666666667	958.3333333333334		(37.74063219593887, 31.989951852627172, 30.333263554532135)	#251f1e	37.74063219593887	31.989951852627172	30.333263554532135	13.41924544298431	50.04894973015246	37.74063219593887	42.668574952412634	8.122964233803431	5.525684999727631	34.4764475612309	32.990039156374294	30.349830437513084	32.04601039332165	0.5864922419728391	0.8105866394162766	0.33686465792766734	9.824242599807107	34.22568185062948
117	1050.0	966.6666666666666		(36.568767008582796, 32.10927360267951, 30.537994557253505)	#24201e	36.568767008582796	32.10927360267951	30.537994557253505	15.632614807872562	42.053563761885435	36.568767008582796	42.60432214091386	7.141496965520688	5.201255099189805	33.980169562486914	32.88176745446933	30.553707347707764	32.29039004076282	0.5856090679856365	0.7126464993644875	0.31708630149374667	8.834819382159951	36.06639036276913
118	1058.3333333333333	974.9999999999999		(35.63303328448817, 31.9642034749843, 30.191333472890935)	#231f1e	35.63303328448817	31.9642034749843	30.191333472890935	19.54760530871321	38.94233311204976	35.63303328448817	42.433237698883744	6.411111406851688	5.268005712746882	33.407356081222524	32.59463067824995	30.20906217291187	32.50020115607509	0.5832574614910483	0.6397616806654309	0.32115564721350354	8.297845121511827	39.40992127706238
119	1066.6666666666667	983.3333333333334		(35.7500523341009, 31.98932384341637, 30.516223571279046)	#231f1e	35.7500523341009	31.98932384341637	30.516223571279046	16.887449004079656	37.332150511189965	35.7500523341009	42.459859636504675	6.631215193990958	4.975977976684431	33.537460749424326	32.63920090851999	30.530954574000422	32.55299815889068	0.5836233879345345	0.6617257302420073	0.30335263755607333	8.29055919546233	36.88408769195024
120	1075.0	991.6666666666666		(35.387691019468285, 32.08226920661503, 30.88193426836927)	#23201e	35.387691019468285	32.08226920661503	30.88193426836927	15.984017840550079	32.468011854691284	35.387691019468285	42.468974424883214	6.397454659528401	4.613465253317672	33.461858907263974	32.65447014444212	30.893937617751728	32.698647363539855	0.5837486734093178	0.6383988805102766	0.28125262198200607	7.887425927657968	35.79690940325992
121	1083.3333333333333	999.9999999999999		(35.07724513292862, 32.00167469122881, 30.728072011722837)	#23201e	35.07724513292862	32.00167469122881	30.728072011722837	17.570273392375864	31.617053782435388	35.07724513292862	42.396038455825305	6.1755963059525465	4.646911177491231	33.25398367176052	32.53241999581327	30.740808038517894	32.77947363341446	0.5827461468412066	0.6162597436046748	0.2832915999198284	7.728633334916832	36.96012786732825
122	1091.6666666666667	1008.3333333333334		(34.395436466401506, 32.338287628218545, 30.385178982625078)	#22201e	34.395436466401506	32.338287628218545	30.385178982625078	29.22169441979431	29.73114353009914	34.395436466401506	42.48515016069665	5.01803872888773	5.151831344749514	32.955668829809504	32.681579713209125	30.404710069081013	32.67594312817763	0.5839710137048013	0.5007476375167136	0.31407326037145133	7.191806371792887	45.75372742819387
123	1100.0	1016.6666666666666		(34.8576512455516, 32.19007745446933, 30.826460121415113)	#22201e	34.8576512455516	32.19007745446933	30.826460121415113	20.295996261099862	29.490045941807047	34.8576512455516	42.464911174652734	5.802403746509643	4.662374435715466	33.2244651454888	32.647662736026795	30.840096294745656	32.75611955641044	0.5836928228274779	0.5790190400995285	0.2842342930325214	7.4434954568618	38.78273544988405
124	1108.3333333333333	1025.0		(34.01444421184844, 32.16411974042286, 31.349173121205776)	#22201f	34.01444421184844	32.16411974042286	31.349173121205776	18.345900094250773	19.981044637417167	34.01444421184844	42.366399028766125	5.405323581456178	3.958045361726137	32.90778940757798	32.48290877956877	31.35732258739795	33.158458722425166	0.5823387441087245	0.539394604080211	0.24129598355783705	6.699525812005506	36.213433630405824
125	1116.6666666666667	1033.3333333333335		(33.86769939292443, 32.320703370316096, 31.137324680761985)	#21201f	33.86769939292443	32.320703370316096	31.137324680761985	26.00475350762857	20.557804754428684	33.86769939292443	42.42562674326385	4.97880763828118	4.2745584614512495	32.84205568348335	32.58189594096713	31.149158467657525	33.048886077109515	0.5831528466444066	0.4968327861176315	0.26059170473517185	6.562040501198655	40.64776028844399
126	1125.0	1041.6666666666667		(34.03265647896169, 32.22231526062382, 31.006698764915217)	#22201f	34.03265647896169	32.22231526062382	31.006698764915217	24.103770321688028	22.67290587670846	34.03265647896169	42.394452429268924	5.1762517637561345	4.355500844479909	32.866259158467656	32.52976934268369	31.018854929872305	33.01835249811676	0.5827243464348908	0.5165356391075788	0.2655262292641929	6.764907237209813	40.07856975467258
127	1133.3333333333333	1050.0		(33.77496336612937, 32.2849068453004, 31.184425371572118)	#21201f	33.77496336612937	32.2849068453004	31.184425371572118	25.48848484848483	19.558487198081096	33.77496336612937	42.39872129535635	4.971906648009061	4.1804303363684685	32.79493824576094	32.536904029725775	31.195430186309398	33.10926307326521	0.5827830232677846	0.4961441396639093	0.25485333226932433	6.495833550341826	40.057468718278926
128	1141.6666666666667	1058.3333333333335		(33.91626543855977, 32.180238643500104, 31.214779150094202)	#21201f	33.91626543855977	32.180238643500104	31.214779150094202	21.44285160790386	20.311169129356017	33.91626543855977	42.36297986726231	5.237743816777829	4.088907719530088	32.837799874398165	32.47720047100691	31.22443374502826	33.13647817730247	0.582291746717828	0.5226719010896563	0.2492738004980732	6.64478190981669	37.97780668751174
129	1150.0	1066.6666666666667		(33.744818924010886, 32.17207452375968, 31.69248482311074)	#21201f	33.744818924010886	32.17207452375968	31.69248482311074	14.020807833537361	15.508905142091457	33.744818924010886	42.34386778430487	5.343586139928802	3.5710931463837414	32.846801339752986	32.44530506175424	31.697280720117227	33.33478733984836	0.5820290454582949	0.5332338548988247	0.2177060529588083	6.427022568420631	33.75461820904061
130	1158.3333333333333	1075.0		(33.694996859953946, 32.41699811597237, 31.73853883190287)	#21201f	33.694996859953946	32.41699811597237	31.73853883190287	20.806762251230506	14.806257416392786	33.694996859953946	42.45792078694642	5.010146644709446	3.7187432413061217	32.90752564370944	32.63595353150513	31.745323424743564	33.222698695984484	0.5835967378712142	0.49996009028544003	0.22670730777544496	6.23944073585552	36.584370836060636
131	1166.6666666666667	1083.3333333333335		(33.09671341846347, 32.204312329914174, 30.73602679505966)	#21201e	33.09671341846347	32.204312329914174	30.73602679505966	37.31843575418995	18.188364547162305	33.09671341846347	42.28466276720947	4.291938285282903	4.444574181556726	32.34793175633243	32.34663267531924	30.750709650408208	33.22802987410224	0.5812152549051525	0.4282904283601101	0.2709564445635335	6.178589960503754	46.0009146154177
132	1175.0	1091.6666666666667		(33.43521038308562, 32.04940339124974, 31.419510152815576)	#21201f	33.43521038308562	32.04940339124974	31.419510152815576	18.74961055145916	15.373121712997733	33.43521038308562	42.24939744360823	5.112400249120519	3.685989066909623	32.602470169562494	32.28795388947038	31.425809085199916	33.410222955046756	0.5807305225529271	0.5101639276017301	0.22471050127012956	6.302630538797655	35.791223823153594
133	1183.3333333333333	1100.0		(33.20891773079339, 32.138162026376385, 31.333472890935735)	#21201f	33.20891773079339	32.138162026376385	31.333472890935735	25.743944636678087	14.40090393913226	33.20891773079339	42.26812112950777	4.767985029632049	3.8048432933954324	32.501894494452586	32.31909981787733	31.341519782290142	33.400480509727934	0.5809878851794845	0.4757949008162634	0.23195626145196643	6.100042108878555	38.58980283736108
134	1191.6666666666667	1108.3333333333335		(33.1433954364664, 32.18589072639732, 31.252878375549507)	#21201f	33.1433954364664	32.18589072639732	31.252878375549507	29.611338722179138	14.545336836653478	33.1433954364664	42.2839358438044	4.6120469703265226	3.9137110700947275	32.468465564161605	32.345422413648734	31.262208499057984	33.37003920054918	0.5812052631269397	0.4602339179273387	0.23859321349663806	6.048810758874844	40.317416053488145
135	1200.0	1116.6666666666667		(33.288256227758005, 32.33368222733933, 31.46744818924011)	#21201f	33.288256227758005	32.33368222733933	31.46744818924011	28.54449298689346	13.94804361770364	33.288256227758005	42.37268507951995	4.648303514020236	3.846963991757346	32.628176679924636	32.49340512036843	31.476110529621103	33.308259600689354	0.5824251477442778	0.46385194074064057	0.23452408329596586	6.033726668679191	39.611362139280814
136	1208.3333333333333	1125.0		(33.05233410090015, 32.15197822901403, 31.61775172702533)	#21201f	33.05233410090015	32.15197822901403	31.61775172702533	22.343499197431854	11.067856939280905	33.05233410090015	42.26002832494406	4.761949490237227	3.5022938710594254	32.486307305840484	32.30563537994557	31.623093992045213	33.52407863986927	0.5808766471759255	0.47519261728351636	0.21351181381036977	5.911194913622034	36.33354497309154
137	1216.6666666666667	1133.3333333333335		(33.29914172074524, 32.061335566254975, 31.075989114507014)	#21201f	33.29914172074524	32.061335566254975	31.075989114507014	26.5932203389831	17.024580373420516	33.29914172074524	42.2385482126928	4.81379170374685	4.01741015873287	32.470791291605615	32.26991588863304	31.08584257902449	33.34075560882523	0.5805813966500731	0.48036592648679843	0.24491506463784876	6.269942180798167	39.847109738793
138	1225.0	1141.6666666666667		(33.284069499686, 32.204312329914174, 31.702114297676367)	#21201f	33.284069499686	32.204312329914174	31.702114297676367	19.047240968638363	12.119869432319915	33.284069499686	42.31073382756522	4.927840155312002	3.5039110950293995	32.632953736654805	32.390058591166	31.707136277998746	33.45168293944707	0.581573609376932	0.49174676584838456	0.21361040531521752	6.046569404065047	35.414500787946665
139	1233.3333333333333	1150.0		(33.03914590747331, 32.245551601423486, 30.804479799037054)	#21201e	33.03914590747331	32.245551601423486	30.804479799037054	38.69227166276337	17.24741490736752	33.03914590747331	42.29909986619604	4.225145488851167	4.398533158156481	32.34619845091061	32.37067539250576	30.818890517060918	33.242977438086854	0.5814136971208033	0.4216252077782554	0.268149626295911	6.099094059396149	46.151833659413704
140	1241.6666666666667	1158.3333333333335		(33.13962738120159, 32.27485869792757, 31.26732258739795)	#21201f	33.13962738120159	32.27485869792757	31.26732258739795	32.287567084078695	14.406852464815426	33.13962738120159	42.32700856075724	4.501543984657852	3.9723357250501135	32.49708813062592	32.41718670295164	31.277397948503246	33.326916441753426	0.581797310420802	0.44920687887848004	0.24216717298557872	6.003611359699985	41.42642180592876
141	1250.0	1166.6666666666667		(33.154908938664434, 32.16851580489847, 31.205149675528574)	#21201f	33.154908938664434	32.16851580489847	31.205149675528574	29.645694653210136	14.995927541813732	33.154908938664434	42.27637568060224	4.620230389303814	3.949536604916759	32.45917521456981	32.33283721582583	31.214783336822276	33.362227044657935	0.581101346437173	0.4610505373161246	0.24077726063893704	6.078270168709506	40.524994730376086
142	1258.3333333333333	1175.0		(32.91668411136697, 32.12350847812434, 30.898890517060916)	#20201e	32.91668411136697	32.12350847812434	30.898890517060916	36.41456582633041	15.631506648944649	32.91668411136697	42.22708181206903	4.327494071645899	4.178561289868165	32.267240946200545	32.25085908101319	30.91113669667155	33.37125914291199	0.580423787566182	0.4318385229411309	0.2547393888016807	6.015611306701515	43.996908951803555
143	1266.6666666666667	1183.3333333333335		(33.24283022817668, 32.51622357127904, 31.544274649361522)	#21201f	33.24283022817668	32.51622357127904	31.544274649361522	34.33325117081579	13.029326011800938	33.24283022817668	42.45704057365261	4.414732560719559	3.9126341495757	32.67787104877538	32.63447933431023	31.5539941385807	33.245172517603756	0.5835846390779296	0.4405440092205972	0.23852756073824244	5.8990312400514915	41.54952943873157
144	1275.0	1191.6666666666667		(33.06740632195939, 32.255181075989114, 31.64664015072221)	#21201f	33.06740632195939	32.255181075989114	31.64664015072221	25.699130691026966	10.956268240030903	33.06740632195939	42.31216992264375	4.655705316778224	3.56192240849712	32.53146326146117	32.39245178773289	31.652725559974876	33.47059257445911	0.5815933489305316	0.4645905630280874	0.21714697340916453	5.861986288011168	37.41837840487876
145	1283.3333333333333	1200.0		(33.16516642244086, 32.26041448607913, 31.091689344777055)	#21201f	33.16516642244086	32.26041448607913	31.091689344777055	33.819283190307914	15.942529823896995	33.16516642244086	42.321561197521405	4.453893365714889	4.1424156959041225	32.46999790663596	32.40810488800502	31.103376596190074	33.276772252177345	0.581722434794405	0.4444518468528132	0.2525358297593375	6.082497341621445	42.9248591710012
146	1291.6666666666667	1208.3333333333335		(33.04207661712372, 32.32782080803852, 30.955620682436674)	#21201e	33.04207661712372	32.32782080803852	30.955620682436674	39.46021872178185	16.102083095754004	33.04207661712372	42.34046961146396	4.197268446028191	4.313705365296904	32.4033661293699	32.439636171237176	30.96934268369269	33.24071874859372	0.5819823365628068	0.4188433712702594	0.2629782338937366	6.0187304630308205	45.78380312709759
147	1300.0	1216.6666666666667		(32.98388109692276, 32.26815993301235, 31.352522503663387)	#20201f	32.98388109692276	32.26815993301235	31.352522503663387	33.67637623508263	12.612113173059859	32.98388109692276	42.30775080779314	4.423402469000138	3.8524511759759683	32.43573581745866	32.385087881515595	31.361678877956876	33.40238339810521	0.5815326068837405	0.441409175139703	0.23485860081458723	5.865822147494343	41.05341662088483
148	1308.3333333333333	1225.0		(33.29181494661922, 32.438141092736025, 31.66401507222106)	#21201f	33.29181494661922	32.438141092736025	31.66401507222106	28.533950617283864	12.468198824158225	33.29181494661922	42.42508331352605	4.61456408539579	3.7371693331876843	32.701616077035794	32.58098679505966	31.671756332426206	33.307539950478244	0.5831453770411769	0.4604850996125332	0.22783062536212104	5.938066715955889	39.00276710825814
149	1316.6666666666667	1233.3333333333335		(33.095457400041866, 32.304793803642454, 31.508478124345825)	#21201f	33.095457400041866	32.304793803642454	31.508478124345825	30.106846062524767	12.227651378584019	33.095457400041866	42.338441229753485	4.546382042511454	3.74659869552052	32.532955830018835	32.436252704626334	31.51644128113879	33.39398229221544	0.5819544558534492	0.45368124680469285	0.22840547154261873	5.891230046581671	39.49137396409106
150	1325.0	1241.6666666666667		(33.178773288674904, 32.32530877119531, 31.583211220431235)	#21201f	33.178773288674904	32.32530877119531	31.583211220431235	27.906061401206905	12.26291050190859	33.178773288674904	42.357742461024955	4.626055306042098	3.7039502821305303	32.595086874607496	32.46845788988905	31.590632195938877	33.37963071665877	0.5822197570127653	0.461631802916694	0.22580547838548348	5.926182193204583	38.68325768933659
151	1333.3333333333333	1250.0		(33.00774544693322, 32.269625287837556, 31.63659200334938)	#21201f	33.00774544693322	32.269625287837556	31.63659200334938	27.70076335877871	10.59279037024823	33.00774544693322	42.312811667443675	4.582710275846114	3.573041468299454	32.5046975088968	32.39352126857861	31.642922336194264	33.47752493819179	0.5816021699035053	0.4573064234923026	0.21782482932693312	5.811011857373299	37.942782523357074
152	1341.6666666666667	1258.3333333333335		(33.35294117647059, 32.562486916474775, 31.62863722001256)	#21201f	33.35294117647059	32.562486916474775	31.62863722001256	32.49484035449802	13.183170460750521	33.35294117647059	42.4916318126026	4.48817814759278	3.886405118655689	32.76303956458028	32.69244678459284	31.637975716977184	33.211211864245584	0.5840601059363147	0.44787310851611944	0.2369285492981985	5.9369931641229385	40.88995734264943
153	1350.0	1266.6666666666667		(33.17437722419929, 32.28909357337241, 31.589491312539252)	#21201f	33.17437722419929	32.28909357337241	31.589491312539252	26.485272751287845	12.182471572623903	33.17437722419929	42.339683852762136	4.672126949774813	3.666827710416931	32.582962110110955	32.438325449026586	31.596487335147582	33.402800513532505	0.5819715360759569	0.46622926977617796	0.2235423594378212	5.939225176123025	38.1259041935994
154	1358.3333333333333	1275.0		(33.40799665061754, 32.237387481683065, 31.012141511408835)	#21201f	33.40799665061754	32.237387481683065	31.012141511408835	30.684141546526885	18.287330033210083	33.40799665061754	42.335607236321465	4.645078479332987	4.248310391389509	32.56593678040611	32.43152582164539	31.024393971111575	33.19354189266158	0.581915501771586	0.4635301161020119	0.2589915326039256	6.294830836547599	42.445510077919245
155	1366.6666666666667	1283.3333333333335		(33.01046682018003, 32.15763031191124, 31.168306468494873)	#21201f	33.01046682018003	32.15763031191124	31.168306468494873	32.22272727272726	14.230361910318262	33.01046682018003	42.255462293577196	4.496041677902851	3.9512035543132873	32.37765543227967	32.29804027632405	31.178199706929036	33.40102831939105	0.5808138857179612	0.4486578063708094	0.240878883575871	5.985515875599817	41.30959641114538
156	1375.0	1291.6666666666667		(33.35021980322378, 32.45677203265648, 31.91773079338497)	#21201f	33.35021980322378	32.45677203265648	31.91773079338497	22.577816747040885	10.952992204074972	33.35021980322378	42.441916070308	4.76436531343194	3.5102629700875188	32.786753192380154	32.60915547624032	31.923121205777687	33.3552647079586	0.5833767482851107	0.4754336911019479	0.21399763734504876	5.917864729697788	36.38184203165499
157	1383.3333333333333	1300.0		(33.187565417626125, 32.420766171237176, 31.83902030563115)	#21201f	33.187565417626125	32.420766171237176	31.83902030563115	25.88326606643892	10.361682130985201	33.187565417626125	42.406724399909976	4.637568976947892	3.529147841368574	32.68014862884655	32.55028267531924	31.84483776428721	33.40016158403968	0.5828930283180501	0.4627807465213001	0.21514892369315117	5.827686548038251	37.27080503302513
158	1391.6666666666667	1308.3333333333335		(33.280720117228384, 32.30772451329286, 31.277789407577977)	#21201f	33.280720117228384	32.30772451329286	31.277789407577977	30.85284280936457	15.346643016190503	33.280720117228384	42.35804767950093	4.581293689662647	4.014847511010089	32.57850533807829	32.46896733514758	31.288088758635126	33.2696026824749	0.5822239523314152	0.457165063047907	0.24475883686725264	6.091572244306612	41.22992209704183
159	1400.0	1316.6666666666667		(33.33347289093573, 32.655013606866234, 31.90328658153653)	#21201f	33.33347289093573	32.655013606866234	31.90328658153653	31.536885245901672	10.940879460416715	33.33347289093573	42.53611371471512	4.489687347417782	3.6851823102336034	32.83711325099435	32.76708968808875	31.910803851789826	33.246889090792735	0.5846715228989455	0.4480237108306372	0.22466131862368635	5.808430178389166	39.37950743885144
160	1408.3333333333333	1325.0		(32.987230479380365, 32.48335775591375, 31.177517270253297)	#20201f	32.987230479380365	32.48335775591375	31.177517270253297	43.29438982070551	13.989560857976908	32.987230479380365	42.41172684052572	4.062856673750392	4.2078599651873	32.4690872932803	32.55864702742306	31.1905756751099	33.23808746084273	0.5829617883508221	0.4054304860657124	0.2565255362638687	5.84917856096599	46.00441423651816
161	1416.6666666666667	1333.3333333333335		(33.06070755704417, 32.436885074314425, 31.402135231316727)	#21201f	33.06070755704417	32.436885074314425	31.402135231316727	37.43279060961766	12.792706941639047	33.06070755704417	42.398350070167886	4.29511114664638	3.9564808864830603	32.53560812225246	32.536283548252044	31.412482729746703	33.30260015030152	0.5827779206672571	0.4286070466482039	0.24120060779580552	5.839667864455286	42.65000453857557
162	1425.0	1341.6666666666667		(32.870002093364036, 32.155746284278834, 31.291814946619215)	#20201f	32.870002093364036	32.155746284278834	31.291814946619215	32.84520493434137	12.243312953763864	32.870002093364036	42.24038215727259	4.443337310277739	3.799251369168699	32.33294536319866	32.27296454469332	31.30045425999581	33.48046004573116	0.5806066047632913	0.44339846322880516	0.23161535862419236	5.8461574918091666	40.531917200396116
163	1433.3333333333333	1350.0		(32.805945153862254, 32.17479589700649, 31.28867490056521)	#20201f	32.805945153862254	32.17479589700649	31.28867490056521	35.041390728476905	11.793713388720832	32.805945153862254	42.24285219605028	4.363901099492806	3.8065126367636815	32.30683483357756	32.277070914800085	31.29753611052962	33.48880338901719	0.5806405561802791	0.4354715624946907	0.23205803033360495	5.790783302800763	41.09730892201812
164	1441.6666666666667	1358.3333333333335		(32.77517270253297, 32.18442537157212, 31.00376805526481)	#20201f	32.77517270253297	32.18442537157212	31.00376805526481	39.99054597021987	13.782023031673337	32.77517270253297	42.24246039869698	4.183430150283829	4.096841240394267	32.237760100481474	32.27641953945991	31.01557462842788	33.412097126448934	0.5806351708092328	0.4174624544867051	0.24975745506618655	5.855356178004803	44.400865258490896
165	1450.0	1366.6666666666667		(33.01611890307724, 32.295792338287626, 31.815155955620682)	#21201f	33.01611890307724	32.295792338287626	31.815155955620682	24.012550113299596	9.275637530275535	33.01611890307724	42.32759191326704	4.64472905766905	3.418020953413037	32.55262507850115	32.41815936571069	31.819962319447352	33.513822618069774	0.5818053287743963	0.4634952474845765	0.2083742484991158	5.766834075740847	36.34907034583943
166	1458.3333333333333	1375.0		(32.92254553066778, 32.17374921498848, 31.180866652710908)	#20201f	32.92254553066778	32.17374921498848	31.180866652710908	34.204326923076785	13.49009035359347	32.92254553066778	42.25406084601054	4.408441985804701	3.93579535757288	32.342082897215825	32.29570935733724	31.190795478333683	33.42265397282419	0.580794622404708	0.4399162758176836	0.23993954719956737	5.909724683849319	41.7580320527032
167	1466.6666666666667	1383.3333333333335		(33.27276533389156, 32.395436466401506, 31.956667364454677)	#21201f	33.27276533389156	32.395436466401506	31.956667364454677	20.00318116748846	10.086476998188044	33.27276533389156	42.404182626098816	4.7986125635905985	3.406699573908134	32.73757379108227	32.54603324052753	31.961055055474144	33.4243153618045	0.5828580908817106	0.4788512074932958	0.20768405848025362	5.884920094811432	35.372248437435246
168	1475.0	1391.6666666666667		(33.27464936152397, 32.45970274230689, 32.00983881096923)	#212020	33.27464936152397	32.45970274230689	32.00983881096923	21.340615690168825	9.692865186564585	33.27464936152397	42.43593330459191	4.743958563148853	3.4074078713208333	32.769053799455726	32.599141791919614	32.0143374502826	33.40380462795265	0.5832945133925244	0.4733973114433329	0.2077272387132296	5.8408536405573885	35.688272513987116
169	1483.3333333333333	1400.0		(33.41448607912916, 32.48942851161817, 31.344986393133766)	#21201f	33.41448607912916	32.48942851161817	31.344986393133766	33.1802549059276	15.793222696261779	33.41448607912916	42.460916136344544	4.492004989656351	4.121922337198425	32.713818296001676	32.64097052962111	31.356430814318607	33.15059183476932	0.5836379098387795	0.44825498721933693	0.25128648451607377	6.0965853213904	42.5398977552625
170	1491.6666666666667	1408.3333333333335		(33.079966506175424, 32.3918777475403, 31.554532133137954)	#21201f	33.079966506175424	32.3918777475403	31.554532133137954	32.93536434746814	11.758952810666793	33.079966506175424	42.37947648290664	4.444545455504434	3.7697839989879744	32.56157211639104	32.50474783127486	31.562905589281975	33.36469287078145	0.5825184976019387	0.4435190234517787	0.229818926946229	5.827971834615442	40.30401397444905
171	1500.0	1416.6666666666667		(33.37408415323425, 32.71048775382039, 31.45698136906008)	#21201f	33.37408415323425	32.71048775382039	31.45698136906008	39.23127320375617	14.64792884562311	33.37408415323425	42.56439111845768	4.2317467819577015	4.184251524165483	32.78494871258112	32.814599635754654	31.469516432907685	33.07751957999366	0.5850602042162063	0.42228394759798277	0.25508628494762253	5.951104237373979	44.67665761916831
172	1508.3333333333333	1425.0		(33.25308771195311, 32.262717186518735, 31.53862256646431)	#21201f	33.25308771195311	32.262717186518735	31.53862256646431	25.340659340659336	13.147308781869674	33.25308771195311	42.334863817681025	4.745869482715381	3.710306021129217	32.60317981997069	32.43028593259368	31.54586351266485	33.37890352680115	0.5819052832614614	0.4735880011749436	0.22619294597434816	6.024088969910461	38.01818559085204
173	1516.6666666666667	1433.3333333333335		(33.0720117228386, 32.412602051496755, 30.875863512664854)	#21201e	33.0720117228386	32.412602051496755	30.875863512664854	41.984558192736586	16.933284805519513	33.0720117228386	42.38439384757016	4.073670767512971	4.470446077377366	32.42836508268788	32.51296225036634	30.891230898053173	33.165724803983444	0.5825860882404665	0.4065096192083727	0.27253368382635607	6.048113892183943	47.65881545813122
174	1525.0	1441.6666666666667		(33.31735398785849, 32.47707766380574, 31.672388528365083)	#21201f	33.31735398785849	32.47707766380574	31.672388528365083	29.3509798931026	12.590021174060833	33.31735398785849	42.44673789350473	4.589848653909434	3.7656456340418254	32.727875235503454	32.61722751936362	31.68043541971949	33.28102386777291	0.5834430256777868	0.45801875875793757	0.2295666380640301	5.936901355671366	39.36645207852021
175	1533.3333333333333	1450.0		(33.06698764915219, 32.437094410718025, 31.783127485869795)	#21201f	33.06698764915219	32.437094410718025	31.783127485869795	30.56253057231369	9.900640031400153	33.06698764915219	42.40153961685622	4.489295954155647	3.576357304631661	32.61494871258112	32.541614948712585	31.789667155118277	33.41093540233321	0.5828217619342833	0.4479846538878867	0.21802697405140586	5.739695961842448	38.5422649546936
176	1541.6666666666667	1458.3333333333335		(33.32698346242412, 32.5729537366548, 31.68599539459912)	#21201f	33.32698346242412	32.5729537366548	31.68599539459912	32.430156907768755	12.555950578820756	33.32698346242412	42.49432687642906	4.481775214839001	3.8329702076878136	32.76503663387063	32.69696601004815	31.69486497801968	33.230000283081175	0.5840971503894656	0.44723416297925545	0.2336709743540104	5.897284942188866	40.53821392206139
177	1550.0	1466.6666666666667		(33.11032028469751, 32.54008792128951, 31.29265229223362)	#21201f	33.11032028469751	32.54008792128951	31.29265229223362	41.177012553265016	13.99881771281169	33.11032028469751	42.45301733231108	4.149689211481345	4.161056554156439	32.570014653548256	32.62774170190496	31.30512664852418	33.20215637247255	0.5835293384301572	0.4140954626586677	0.25367224023857304	5.876590184688134	45.07836846075766
178	1558.3333333333333	1475.0		(33.30270043960645, 32.81494661921708, 31.97843835042914)	#21201f	33.30270043960645	32.81494661921708	31.97843835042914	37.90072715776163	10.139923438118755	33.30270043960645	42.610621728632594	4.297585469615783	3.7365098611692793	32.886644337450285	32.892372329914174	31.986803433117018	33.192132473104564	0.585695657690795	0.42885395813062227	0.22779042169218622	5.694799979917467	41.00513153412606
179	1566.6666666666667	1483.3333333333335		(33.588235294117645, 32.80971320912707, 31.91375340171656)	#21201f	33.588235294117645	32.80971320912707	31.91375340171656	32.10401300162527	12.71257268574205	33.588235294117645	42.63768914638986	4.5069444726353325	3.8482172823142036	33.01199706929035	32.93796420975508	31.92271299979066	33.089522715336585	0.5860677073911326	0.4497457909399978	0.23460048817513296	5.9263247237491035	40.49208273633926
180	1575.0	1491.6666666666667		(33.35984927778941, 32.662968390203055, 31.843416370106763)	#21201f	33.35984927778941	32.662968390203055	31.843416370106763	32.426836002208645	11.591490963855417	33.35984927778941	42.542361905530626	4.471661015505668	3.756115854698916	32.840529621101105	32.77758356290558	31.851611890307726	33.21714288023934	0.5847574061383963	0.4462248719603593	0.2289856701191267	5.839876587010529	40.02966279761933
181	1583.3333333333333	1500.0		(32.99225455306678, 32.22692066150304, 31.28867490056521)	#20201f	32.99225455306678	32.22692066150304	31.28867490056521	33.04497419513398	13.16711504784143	32.99225455306678	42.2881195073373	4.451629409728541	3.8840233826378467	32.4142851161817	32.35238824785431	31.298057358174585	33.403715304084656	0.581262768825403	0.44422592778904046	0.2367833505239354	5.907845803542744	41.10452771247531
182	1591.6666666666667	1508.3333333333335		(33.34331170190496, 32.312748586979275, 31.38224827297467)	#21201f	33.34331170190496	32.312748586979275	31.38224827297467	28.469257045260463	14.997645670230577	33.34331170190496	42.367792945563785	4.678415997374841	3.9252840664033783	32.63162445049194	32.4852361230898	31.391553276114717	33.278432416301925	0.5823579039093201	0.4668568507690895	0.2392987429365001	6.10699854645906	39.997318728194045
183	1600.0	1516.6666666666667		(33.24303956458028, 32.25748377642872, 30.862884655641615)	#21201e	33.24303956458028	32.25748377642872	30.862884655641615	35.15567282321903	18.25764159141572	33.24303956458028	42.326940364245104	4.408350231427716	4.3863376666468445	32.461486288465565	32.41707299560393	30.876830646849484	33.19041273639058	0.5817963730394775	0.4399071196931518	0.26740614741938146	6.2188029305304156	44.85659247501541
184	1608.3333333333333	1525.0		(33.44902658572326, 32.454888005024074, 31.562696252878375)	#21201f	33.44902658572326	32.454888005024074	31.562696252878375	28.378648318721538	14.3805151890654	33.44902658572326	42.44919220777184	4.672512034692488	3.881069724611075	32.76357755913753	32.6213367113251	31.57161817039983	33.221719535014145	0.583476760956704	0.46626769721231137	0.23660328542777576	6.074131289463442	39.71361150505995
185	1616.6666666666667	1533.3333333333335		(33.169562486916476, 32.49047519363617, 31.651664224408623)	#21201f	33.169562486916476	32.49047519363617	31.651664224408623	33.156805957798866	11.669254217392146	33.169562486916476	42.43748378011251	4.440419759295988	3.7704988722823796	32.65546577349801	32.6017367113251	31.6600523341009	33.3123158945386	0.583315825139289	0.44310732223919186	0.2298625080674462	5.825288781221832	40.33562450590766
186	1625.0	1541.6666666666667		(33.180866652710904, 32.3234247435629, 30.965250157002302)	#21201e	33.180866652710904	32.3234247435629	30.965250157002302	36.7800453514739	17.02734929497491	33.180866652710904	42.35311144794196	4.322992010439286	4.32566970474717	32.4719363617333	32.46072884236969	30.978831902867906	33.20299537149315	0.5821561023618032	0.4313892644489258	0.2637076209500822	6.1155276401050935	45.01773922750343
187	1633.3333333333333	1550.0		(33.63345195729537, 32.63449863931338, 32.20891773079339)	#212020	33.63345195729537	32.63449863931338	32.20891773079339	17.92505510653931	10.80044439741822	33.63345195729537	42.559726626094616	4.9127748516800125	3.4197305053499383	33.038869583420556	32.806759482939086	32.21317353987859	33.26034016900803	0.584996089382591	0.4902434065461213	0.20847846863263086	5.985809341477601	34.841367391203306
188	1641.6666666666667	1558.3333333333335		(33.418882143604776, 32.60121415114088, 31.043541971948923)	#21201f	33.418882143604776	32.60121415114088	31.043541971948923	39.34608266502144	18.12483556958697	33.418882143604776	42.5136372215578	4.2033793050356145	4.519332111278573	32.6903370316098	32.72935880050241	31.059118693740842	33.006696215546185	0.5843625768214582	0.4194531709104155	0.27551394366534115	6.1719332720011915	47.07445261069135
189	1650.0	1566.6666666666667		(33.00795478333682, 32.24283022817668, 31.42537157211639)	#21201f	33.00795478333682	32.24283022817668	31.42537157211639	30.992063492063505	12.226104934709124	33.00795478333682	42.298421092682	4.512266593083902	3.762573752834286	32.45424952899309	32.36954473518945	31.433546158676993	33.429994886815436	0.5814043671771507	0.45027688274402444	0.2293793656783941	5.875160512920348	39.82318887286118
190	1658.3333333333333	1575.0		(33.20912706719699, 32.178982625078504, 30.83190286790873)	#21201e	33.20912706719699	32.178982625078504	30.83190286790873	33.999647763296956	18.253782148260218	33.20912706719699	42.28486406855836	4.465799082342404	4.346464909737158	32.41433745028261	32.346967829181494	30.84537366548043	33.23377686719258	0.5812180218520111	0.44563991250879365	0.26497536777528724	6.231782943542457	44.224157770644226
191	1666.6666666666667	1583.3333333333335		(33.24094620054427, 32.296001674691226, 31.1423487544484)	#21201f	33.24094620054427	32.296001674691226	31.1423487544484	32.98354114713212	16.098890372310926	33.24094620054427	42.34726030192961	4.496139835517942	4.134564993276912	32.52829390831065	32.45096517688926	31.153885283650826	33.2491221541034	0.5820756766211562	0.448667601471349	0.2520572240742257	6.108183126279223	42.60105280242917
192	1675.0	1591.6666666666667		(33.20159095666737, 32.42432489009839, 31.504710069081014)	#21201f	33.20159095666737	32.42432489009839	31.504710069081014	32.51665433012584	13.032647348112292	33.20159095666737	42.40781264627922	4.478788953111657	3.8688010547721863	32.62126229851371	32.55210216035168	31.513906217291186	33.295787059566045	0.582907986587775	0.44693616537784886	0.23585534534999203	5.918375798132575	40.82062330172491
193	1683.3333333333333	1600.0		(33.06447561230898, 32.263554532133135, 31.124136487335146)	#21201f	33.06447561230898	32.263554532133135	31.124136487335146	35.233574279857486	14.964292271556028	33.06447561230898	42.31260780307008	4.382455050664369	4.093767294558914	32.4281222524597	32.393181521875654	31.13553066778313	33.31492760870167	0.5815993677271106	0.4373230522335553	0.24957005681377706	5.997069528786026	43.04934342342588
194	1691.6666666666667	1608.3333333333335		(33.0006280092108, 32.40841532342474, 30.95750471006908)	#21201e	33.0006280092108	32.40841532342474	30.95750471006908	42.60860655737701	15.787470503159003	33.0006280092108	42.37531430236688	4.0603601254480814	4.371014612783597	32.40841741678878	32.49779602260833	30.972013816202637	33.21232038089921	0.5824612871936	0.4051813567281623	0.2664720016440967	5.965927680880526	47.11011177158702
195	1700.0	1616.6666666666667		(32.91103202846975, 32.362151978229015, 31.010466820180028)	#20201f	32.91103202846975	32.362151978229015	31.010466820180028	42.672100451591696	14.72588667820068	32.91103202846975	42.34363629568687	4.07153093448176	4.2625782570385855	32.360766171237174	32.44491886749006	31.023983671760515	33.278701368683485	0.5820258635784521	0.4062960863137597	0.25986135049645315	5.894653301748969	46.313192358394964
196	1708.3333333333333	1625.0		(32.812853255181075, 32.17395855139209, 31.434582373874818)	#20201f	32.812853255181075	32.17395855139209	31.434582373874818	32.18712029161617	10.711018392696493	32.812853255181075	42.244111242600276	4.443582841924032	3.660287742539581	32.33914172074524	32.27916417835462	31.44197613564999	33.52958740408896	0.5806578621492429	0.4434229647120458	0.22314366062636704	5.757007454505088	39.479117358762196
197	1716.6666666666667	1633.3333333333335		(33.1770985974461, 32.13397529830438, 31.444002512036842)	#21201f	33.1770985974461	32.13397529830438	31.444002512036842	23.886942867496177	13.320619356792683	33.1770985974461	42.2633987099692	4.802031757022207	3.684386365268666	32.50711115763031	32.311242417835466	31.450902239899516	33.44507649720761	0.5809229741196285	0.4791924071383352	0.22461279509613166	6.052620249447956	37.49743005025767
198	1725.0	1641.6666666666667		(33.29348963784802, 32.20159095666737, 31.19593887377015)	#21201f	33.29348963784802	32.20159095666737	31.19593887377015	28.766467065868365	16.06546657193335	33.29348963784802	42.307178440801806	4.687784829967678	4.011704120924353	32.535490893866445	32.3841341846347	31.20599539459912	33.30002932882154	0.5815247395293619	0.4677917620044583	0.244567205055809	6.170015929146094	40.55619093029449
199	1733.3333333333333	1650.0		(33.18275068034331, 32.10969227548671, 30.82897215825832)	#21201e	33.18275068034331	32.10969227548671	30.82897215825832	32.64674493062971	18.088118399636624	33.18275068034331	42.24820883088284	4.531757401985137	4.287000839557575	32.37934687042077	32.285977366548046	30.841779359430607	33.27803758249145	0.5807141847178124	0.45222186105883844	0.2613502346630995	6.2382049781018285	43.41021620131587
200	1741.6666666666667	1658.3333333333335		(33.59284069499686, 32.47456562696253, 30.86414067406322)	#21201e	33.59284069499686	32.47456562696253	30.86414067406322	35.410817031070245	20.713297564076203	33.59284069499686	42.46949833317801	4.42003375082084	4.628582388071356	32.70043541971949	32.65534794850324	30.88024492359221	32.97051244871255	0.5837558746845126	0.4410730123954755	0.28217421422403527	6.400036975015042	46.3202948941395
201	1750.0	1666.6666666666667		(33.293908310655226, 32.188402763240525, 30.891563742934895)	#21201e	33.293908310655226	32.188402763240525	30.891563742934895	32.38933426280925	18.39969819862306	33.293908310655226	42.298849701511394	4.553717550021041	4.309151898769037	32.4707326774126	32.37025868118066	30.90453213313795	33.2199331704432	0.5814102585328748	0.45441325352163303	0.26270063899928087	6.26938064022551	43.41935789502885
202	1758.3333333333333	1675.0		(33.286372200125605, 32.34268369269416, 31.068453003977393)	#21201f	33.286372200125605	32.34268369269416	31.068453003977393	34.47097687588478	16.99101937626174	33.286372200125605	42.374324623996046	4.437054094691472	4.256311219839093	32.55024492359222	32.49614317563324	31.081195310864558	33.18950054800828	0.5824476837703034	0.4427714642097026	0.25947929047266766	6.148466007009107	43.80894086696405
203	1766.6666666666667	1683.3333333333335		(33.15030353778522, 32.38476030981788, 30.82897215825832)	#21201e	33.15030353778522	32.38476030981788	30.82897215825832	40.21282351880245	17.856231726646417	33.15030353778522	42.37884944378801	4.151061263789946	4.509385192045389	32.44871886120996	32.503700466820185	30.844530039773918	33.14301924202994	0.5825098787629244	0.4142323790894091	0.27490754544591933	6.129099805515947	47.36924802316047
204	1775.0	1691.6666666666667		(33.01025748377643, 32.211639104040195, 30.600795478333684)	#21201e	33.01025748377643	32.211639104040195	30.600795478333684	40.11294526498703	18.612784577335265	33.01025748377643	42.27818409141247	4.142964025594553	4.572915423584067	32.28079338496965	32.33584733096086	30.61690391459075	33.214046083598014	0.581126203581141	0.4134243596388195	0.27878056566267023	6.170551546549439	47.824092262396995
205	1783.3333333333333	1700.0		(33.23487544483986, 32.07703579652502, 30.659200334938244)	#21201e	33.23487544483986	32.07703579652502	30.659200334938244	33.02828348504555	19.762287182781897	33.23487544483986	42.23671406570454	4.532518334345703	4.442482976214124	32.360810131881934	32.266867088130624	30.673378689554113	33.23217237063453	0.5805561857546905	0.45229779412800136	0.2708289575329795	6.346603614937067	44.4252398623877
206	1791.6666666666667	1708.3333333333335		(33.20305631149257, 32.311911241364875, 30.566254971739585)	#21201e	33.20305631149257	32.311911241364875	30.566254971739585	39.72213401079714	20.250676182610274	33.20305631149257	42.34731764733727	4.157427640886557	4.726781851540984	32.399441071802386	32.451060858279256	30.58371153443584	33.09346375220957	0.5820764648508251	0.4148676767550721	0.28816078940376544	6.294971903135453	48.666847773728286
207	1800.0	1716.6666666666667		(33.203893657106974, 32.37617751727025, 30.812853255181075)	#21201e	33.203893657106974	32.37617751727025	30.812853255181075	39.229556995272155	18.362765186142575	33.203893657106974	42.38025024654899	4.198548142279213	4.528472743648459	32.469093573372405	32.506040305631146	30.828486497801965	33.12651056396904	0.5825291332131319	0.41897107153505597	0.2760711878797102	6.175343868401438	47.165033126557255
208	1808.3333333333333	1725.0		(33.20787104877538, 32.363617333054215, 31.208289721582585)	#21201f	33.20787104877538	32.363617333054215	31.208289721582585	34.66708542713558	15.354589810507187	33.20787104877538	42.37707925382686	4.414668783071951	4.117948326321419	32.54623613146326	32.500743780615444	31.2198429976973	33.241639857270776	0.5824855469758845	0.4405376448802461	0.2510442152200952	6.03711842541484	43.00835058701042
209	1816.6666666666667	1733.3333333333335		(33.47707766380574, 32.09817877328867, 31.201381620263763)	#21201f	33.47707766380574	32.09817877328867	31.201381620263763	23.64455891822274	17.334323411705864	33.47707766380574	42.276274951099644	4.975618000310877	3.9539333773034757	32.594479799037046	32.332669556206824	31.210349591794014	33.304989726963996	0.5810999618802274	0.4965144937001243	0.24104530292258333	6.355341347022368	38.472822984550994
210	1825.0	1741.6666666666667		(33.06740632195939, 31.969018212267112, 30.752564370944107)	#211f1e	33.06740632195939	31.969018212267112	30.752564370944107	31.53011394465543	17.850952438229207	33.06740632195939	42.1666028635375	4.579466650017738	4.226429005713506	32.26393761775173	32.15046905170609	30.764728909357338	33.36709493521117	0.5795924864468927	0.45698274365276753	0.25765756848887134	6.231710594929865	42.704181260976185
211	1833.3333333333333	1750.0		(33.23571279045426, 32.19970692903496, 31.220221896587816)	#21201f	33.23571279045426	32.19970692903496	31.220221896587816	29.158703780639865	15.463792853678653	33.23571279045426	42.300277427197415	4.654465560016585	3.9750467313588445	32.51145279464099	32.37263696043542	31.230016746912288	33.32534391015912	0.5814298830466873	0.4644668483054583	0.24233244520302788	6.120869722994203	40.49827457582002
212	1841.6666666666667	1758.3333333333335		(33.280929453631984, 32.37848021770986, 31.254553066778314)	#21201f	33.280929453631984	32.37848021770986	31.254553066778314	33.27892561983465	15.526188334601782	33.280929453631984	42.39234009145849	4.479044389681275	4.096924664002932	32.59589491312539	32.5262393133766	31.26579233828763	33.224675658831046	0.5826953117239911	0.4469616552685576	0.24976254085471733	6.070142531049072	42.4487575903109
213	1850.0	1766.6666666666667		(33.079757169771824, 32.2495289930919, 30.505547414695414)	#21201e	33.079757169771824	32.2495289930919	30.505547414695414	40.64893876555261	19.843661009226583	33.079757169771824	42.30344625349652	4.104589916666345	4.7146352314919815	32.307544483985765	32.3779159493406	30.52298723047938	33.147448135192725	0.5814734395058063	0.40959502602347925	0.28742028989863866	6.251035414235348	48.95697275937371
214	1858.3333333333333	1775.0		(33.23487544483986, 32.286581536529205, 30.715721163910406)	#21201e	33.23487544483986	32.286581536529205	30.715721163910406	37.41399368456046	19.3286219081272	33.23487544483986	42.33931061460725	4.2908845053873375	4.55887161977786	32.43707347707766	32.437702863722	30.731429767636595	33.13708542953118	0.5819664058066077	0.42818527217824776	0.27792440734647694	6.260591049109433	46.73449298016996
215	1866.6666666666667	1783.3333333333335		(33.06845300397739, 32.03998325308771, 30.83650826878794)	#21201e	33.06845300397739	32.03998325308771	30.83650826878794	32.352279122115974	17.211144029170452	33.06845300397739	42.201999140136444	4.530514060412494	4.200301510322202	32.3032384341637	32.20919860581955	30.84854301863094	33.3522291839714	0.5800790187869851	0.4520977886096675	0.25606474700195486	6.1780328931796955	42.834020009401776
216	1875.0	1791.6666666666667		(33.737910822692065, 32.28134812643919, 31.28197613564999)	#21201f	33.737910822692065	32.28134812643919	31.28197613564999	24.41527446300723	18.562600052120157	33.737910822692065	42.39368851691717	4.994255058882347	4.072303079497752	32.79518944944526	32.52849270253297	31.29196985555788	33.15054457145474	0.5827138462326144	0.498374276685895	0.24826152484631592	6.444085347390954	39.193716446837435
217	1883.3333333333333	1800.0		(33.54846137743353, 32.329704835670924, 31.310445886539668)	#21201f	33.54846137743353	32.329704835670924	31.310445886539668	27.32578804602009	17.011032004043393	33.54846137743353	42.39731495713744	4.7902551508243185	4.049062065559905	32.72304375130835	32.53455345823739	31.320638476030982	33.18741788846263	0.5827636927310629	0.47801722534916147	0.2468446731418755	6.27227614353475	40.20685575308771
218	1891.6666666666667	1808.3333333333335		(33.43876910194683, 32.41050868746075, 31.420556834833576)	#21201f	33.43876910194683	32.41050868746075	31.420556834833576	29.430556996162153	15.390642117981468	33.43876910194683	42.425663087587765	4.650615465707942	3.985126730102795	32.716365920033496	32.581956744818925	31.430456353359848	33.207660228935524	0.5831533462079388	0.4640826492720449	0.24294695640461816	6.1244966540003665	40.59337412475553
219	1900.0	1816.6666666666667		(33.379108226920664, 32.214360477287, 31.191752145698135)	#21201f	33.379108226920664	32.214360477287	31.191752145698135	28.050531151306384	16.71032661866897	33.379108226920664	42.3224673842002	4.740054990600873	4.042206147926475	32.58056520828972	32.40961555997489	31.201978229014024	33.26637077363894	0.5817348905995845	0.4730077758424968	0.2464267129525995	6.22957076019326	40.45675577615306
220	1908.3333333333333	1825.0		(33.20012560184216, 32.25999581327193, 30.61398367176052)	#21201e	33.20012560184216	32.25999581327193	30.61398367176052	38.18844099077223	19.863364376375344	33.20012560184216	42.322022241821514	4.245457797383612	4.634362744171128	32.39145698136906	32.40887347289093	30.630443793175633	33.13394608423309	0.5817287719853124	0.4236521631406319	0.2825266045033121	6.28500039410712	47.50775129445009
221	1916.6666666666667	1833.3333333333335		(33.14716349173121, 32.46661084362571, 30.960226083315888)	#21201e	33.14716349173121	32.46661084362571	30.960226083315888	41.32861108452193	16.824035012378125	33.14716349173121	42.41913432544199	4.108955996394103	4.443171910541177	32.49880468913544	32.57103537575885	30.975289930918986	33.13743683984291	0.5830636064321798	0.41003071499022603	0.2708709573260239	6.051883674272432	47.23797188662918
222	1925.0	1841.6666666666667		(33.61754239062173, 32.12874188821436, 30.83253087711953)	#21201e	33.61754239062173	32.12874188821436	30.83253087711953	27.92543595910997	21.12521872334066	33.61754239062173	42.303758520510385	4.869026765471906	4.378917576346197	32.599011932175	32.37843619007745	30.84549298723048	33.13961306008221	0.5814777317087042	0.48587780635884603	0.26695379333458596	6.548460947681941	41.966359086845834
223	1933.3333333333333	1850.0		(33.5359011932175, 32.329076826460124, 31.625915846765754)	#21201f	33.5359011932175	32.329076826460124	31.625915846765754	22.088996054362216	14.523130317538568	33.5359011932175	42.39768619172871	4.936836009339141	3.729566903211101	32.77978857023236	32.535173933431025	31.632947456562697	33.28462821646063	0.5827687954608347	0.49264445773457954	0.22736715522699627	6.1872464852012525	37.069475338859995
224	1941.6666666666667	1858.3333333333335		(33.42516223571279, 32.31714465145489, 31.027213732468077)	#21201f	33.42516223571279	32.31714465145489	31.027213732468077	32.275862068965544	18.293908762964065	33.42516223571279	42.37634567230071	4.564206186394748	4.302282654031875	32.6020870839439	32.49951855767218	31.040113041657946	33.14968431290172	0.582475463679819	0.45545990943017955	0.2622818663441766	6.272289386428822	43.3079266056173
225	1950.0	1866.6666666666667		(33.05045007326774, 31.930081641197404, 30.672807201172283)	#211f1e	33.05045007326774	31.930081641197404	30.672807201172283	31.72741679873219	18.344649801750673	33.05045007326774	42.145197807892785	4.575869133991994	4.272182127949931	32.227607284906846	32.114988415323424	30.685379945572535	33.37064360576224	0.5792982675964009	0.4566237492830252	0.2604468353167951	6.260201152183166	43.03423878668308
226	1958.3333333333333	1875.0		(33.586560602888845, 32.24094620054427, 30.777475402972577)	#21201e	33.586560602888845	32.24094620054427	30.777475402972577	31.258663089648916	21.327480787569435	33.586560602888845	42.35478564022694	4.671584778377924	4.522391860052677	32.60760309817877	32.463522886749004	30.792110110948293	33.072236587028485	0.5821791146322576	0.4661751667568931	0.2757004764163365	6.50197912004053	44.070328901130885
227	1966.6666666666667	1883.3333333333335		(33.28176679924639, 32.380154908938664, 30.33933431023655)	#21201e	33.28176679924639	32.380154908938664	30.33933431023655	41.614968696641974	22.54448476919499	33.28176679924639	42.387420682371264	4.02228054604481	5.030526980105665	32.41378061544903	32.518019242202215	30.35974251622357	32.9748749966819	0.582627692984252	0.4013814140704768	0.3066781313869187	6.440880567799837	51.355064104578574
228	1975.0	1891.6666666666667		(33.23320075361105, 32.06573163073058, 30.45342265019887)	#21201e	33.23320075361105	32.06573163073058	30.45342265019887	34.800813314255564	21.329375452741626	33.23320075361105	42.229693999675646	4.4430016913341035	4.643424636966209	32.31532970483567	32.255199796943685	30.469545740004186	33.181771418693984	0.5804596928610638	0.4433649719780972	0.28307904848387605	6.426636475512091	46.263591064001886
229	1983.3333333333333	1900.0		(33.29328030144442, 32.229014025539044, 31.244923592212686)	#21201f	33.29328030144442	32.229014025539044	31.244923592212686	28.825753704650083	15.68878032217903	33.29328030144442	42.32083622589325	4.676631167655598	3.984998413669505	32.55368641406741	32.40689634707976	31.25476449654595	33.299281957824995	0.5817124698439459	0.46667874348184696	0.24293913379594453	6.144191682820144	40.43460782805704
230	1991.6666666666667	1908.3333333333335		(33.76763659200335, 32.28930290977601, 31.174167887795686)	#21201f	33.76763659200335	32.28930290977601	31.174167887795686	25.798692388409137	19.58486249907011	33.76763659200335	42.400016969593224	4.955157678414812	4.193091884482525	32.79065940967134	32.53906973623613	31.185319238015488	33.105961765487244	0.5828008326951887	0.4944727681563764	0.25562522355058387	6.491194587259458	40.23815171927091
231	2000.0	1916.6666666666667		(33.0, 32.0726397320494, 31.008792128951224)	#21201f	33.0	32.0726397320494	31.008792128951224	32.05634987384356	15.386606276285992	33.0	42.211783825492205	4.517426345784614	4.039959087519396	32.31427674272556	32.225445978647684	31.019430604982208	33.404436070178946	0.5802135121947846	0.45079177194967723	0.24628972446422007	6.06039686971237	41.80644013461739
232	2008.3333333333333	1925.0		(33.18337868955411, 32.11764705882353, 30.52480636382667)	#21201e	33.18337868955411	32.11764705882353	30.52480636382667	35.94803149606301	20.429985427430477	33.18337868955411	42.25021755728842	4.370234487197644	4.604295974763318	32.32128741888214	32.289317688926104	30.540734770776638	33.189101250238174	0.5807417952591636	0.4361035681650371	0.2806936313982489	6.348109237900159	46.493971859782164
233	2016.6666666666667	1933.3333333333335		(33.054008792128954, 32.1065522294327, 30.710069081013188)	#21201e	33.054008792128954	32.1065522294327	30.710069081013188	35.747075109404335	18.082666767997285	33.054008792128954	42.232208770343675	4.369384829815026	4.381917133592794	32.291509315469966	32.259379001465355	30.724033912497383	33.285464034196394	0.5804942591311768	0.43601878126919363	0.26713665660418223	6.188111307716739	45.0820503767548
234	2025.0	1941.6666666666667		(33.11701904961273, 32.03349382457609, 30.972576931128323)	#21201e	33.11701904961273	32.03349382457609	30.972576931128323	29.6837172979304	16.51213653603035	33.11701904961273	42.2048716039713	4.647203155418833	4.065572986162646	32.35223780615449	32.213967737073474	30.9831861000628	33.38014763862628	0.580118501655967	0.4637421364924387	0.24785123533664183	6.174575359775781	41.180828863396606
235	2033.3333333333333	1950.0		(33.65250157002303, 32.32551810759891, 31.080385178982624)	#21201f	33.65250157002303	32.32551810759891	31.080385178982624	29.04533246520711	19.490072033740166	33.65250157002303	42.404831853096574	4.767442728630722	4.2968774898571205	32.72671341846347	32.54711860791292	31.092836508268785	33.09268608379119	0.5828670146997169	0.4757407848638149	0.2619523490479751	6.418073412918769	42.02821395310062
236	2041.6666666666667	1958.3333333333335		(33.170818505338076, 31.975926313585934, 30.672179191961483)	#211f1e	33.170818505338076	31.975926313585934	30.672179191961483	31.30697050938342	19.208239459285462	33.170818505338076	42.18050534769276	4.616401254263158	4.333227435855669	32.300674063219596	32.17352755285744	30.68521666317773	33.30949792243181	0.5797835802228227	0.460668429797842	0.26416836608931815	6.331510131968104	43.187717717541915
237	2050.0	1966.6666666666667		(33.087711953108645, 32.20033493824576, 30.67448189240109)	#21201e	33.087711953108645	32.20033493824576	30.67448189240109	37.937196391394835	18.59825382766037	33.087711953108645	42.28137208644036	4.258843589291573	4.502419328282814	32.32997906635964	32.341154230688716	30.689740422859536	33.21599979298216	0.5811700235201334	0.4249879247870327	0.2744828825645451	6.197542135858746	46.59249505976802
238	2058.3333333333335	1975.0000000000002		(33.337031609796945, 32.188193426836925, 30.8578605819552)	#21201e	33.337031609796945	32.188193426836925	30.8578605819552	32.19623406231524	18.963554388983447	33.337031609796945	42.30311367883291	4.572955471965012	4.351141252712587	32.48505756751099	32.37736188193426	30.871163910404018	33.19759623459817	0.5814688681682283	0.45633299637031166	0.26526045363827944	6.31223826781214	43.57616936074025
239	2066.6666666666665	1983.3333333333333		(33.413439397111155, 32.38496964622148, 30.662340380992255)	#21201e	33.413439397111155	32.38496964622148	30.662340380992255	37.569624105919985	20.9954515838011	33.413439397111155	42.40575765402753	4.28622416265545	4.727484569069507	32.544393971111575	32.54866638894704	30.679566673644548	33.016916565532014	0.5828797401086209	0.4277202188498275	0.2882036294679162	6.381287324930739	47.80264118274933
240	2075.0	1991.6666666666667		(33.370316097969436, 32.05359011932175, 30.937199078919825)	#21201e	33.370316097969436	32.05359011932175	30.937199078919825	27.52989761679421	18.592716893544935	33.370316097969436	42.241452477350514	4.813659652206259	4.1647306932106165	32.47550764077873	32.27474387900355	30.948362989323844	33.28366636621859	0.5806213166308151	0.48035274912796283	0.2538962283225346	6.36524162889745	40.86603524179627
241	2083.3333333333335	2000.0000000000002		(33.45656269625288, 32.22859535273184, 31.081222524597028)	#21201f	33.45656269625288	32.22859535273184	31.081222524597028	28.982109808759915	18.104422419942207	33.45656269625288	42.3369180856356	4.730846267905986	4.17992973814737	32.60082478543019	32.43371216035168	31.092696252878376	33.2036694616607	0.5819335197849365	0.4720888418957607	0.25482281408949364	6.312900999256105	41.4621414213517
242	2091.6666666666665	2008.3333333333333		(33.1080175842579, 32.1071802386435, 30.505128741888214)	#21201e	33.1080175842579	32.1071802386435	30.505128741888214	36.92938716422716	20.047610918264755	33.1080175842579	42.23695563014831	4.311145856683241	4.601919334985627	32.2771802386435	32.26726861628637	30.521149256855765	33.212242180002825	0.5805595061297526	0.4302071425428411	0.2805487433082169	6.305841748990505	46.86851393837701
243	2100.0	2016.6666666666667		(33.63198660247017, 32.12371781452794, 31.19593887377015)	#21201f	33.63198660247017	32.12371781452794	31.19593887377015	22.85125032224789	18.470278849744805	33.63198660247017	42.30516162702284	5.067664119134285	4.009029716013535	32.677213732468076	32.38077385178982	31.205216663177726	33.244147303126454	0.5814970178246603	0.5056997310076929	0.24440416418476998	6.461697833250997	38.34752552734273
244	2108.3333333333335	2025.0000000000002		(33.50910613355663, 32.362151978229015, 31.214779150094202)	#21201f	33.50910613355663	32.362151978229015	31.214779150094202	30.00547445255473	17.45953408757256	33.50910613355663	42.40830889493684	4.668748311429494	4.165186507176422	32.694684948712585	32.55293188193427	31.22625287837555	33.153695863153764	0.5829148076730376	0.4658921171034211	0.2539240163009802	6.256675589723369	41.73749270407716
245	2116.6666666666665	2033.3333333333333		(33.18484404437932, 32.245551601423486, 31.00397739166841)	#21201f	33.18484404437932	32.245551601423486	31.00397739166841	34.15818775196771	16.758282657515586	33.18484404437932	42.3158471318788	4.445667823757327	4.222522788249449	32.45749005652083	32.39858025120368	31.01639313376596	33.253948277585515	0.5816438932641746	0.4436310240323689	0.25741943211123036	6.131366984325527	43.525361730163674
246	2125.0	2041.6666666666667		(33.461796106342895, 32.30123508478124, 31.499476658991)	#21201f	33.461796106342895	32.30123508478124	31.499476658991	24.514614892255015	14.954112369953771	33.461796106342895	42.37549444174211	4.849068573634763	3.8196479202346256	32.709558300188405	32.498096876700856	31.5074942432489	33.28421797119805	0.5824637632628422	0.48388618812879497	0.23285880214260976	6.172777030345821	38.227771144682954
247	2133.3333333333335	2050.0		(33.72744400251204, 32.179401297885704, 31.197613564998953)	#21201f	33.72744400251204	32.179401297885704	31.197613564998953	23.28506412908569	19.127057523771697	33.72744400251204	42.342439331510036	5.075223832844977	4.071018251783154	32.74158467657526	32.44292201172284	31.20743144232782	33.18579719418383	0.5820094109501557	0.5064541111520987	0.24818319735414157	6.506234437816488	38.734344544036496
248	2141.6666666666665	2058.333333333333		(33.230688716767844, 32.24366757379108, 31.162654385597655)	#21201f	33.230688716767844	32.24366757379108	31.162654385597655	31.363498329790403	15.869329671229586	33.230688716767844	42.32080814437022	4.565059184016285	4.068753830208383	32.51110529621101	32.40684953527318	31.17346451747959	33.286269529829546	0.5817120838550671	0.4555450296468357	0.2480451504695966	6.115106138441655	41.71003501020973
249	2150.0	2066.6666666666665		(33.38287628218547, 32.171237178145276, 30.35356918568139)	#21201e	33.38287628218547	32.171237178145276	30.35356918568139	36.00165848939252	23.139806860224482	33.38287628218547	42.296496574529506	4.3816540567044315	4.861158860595571	32.4014067406322	32.36633913962738	30.371745865606027	33.05406163532463	0.5813779141032612	0.4372431214369285	0.2963528715059388	6.544444800025532	47.96976624358454
250	2158.3333333333335	2075.0		(33.0720117228386, 32.12288046891354, 30.519363617333052)	#21201e	33.0720117228386	32.12288046891354	30.519363617333052	37.69066754141378	19.682058423268053	33.0720117228386	42.24088642226532	4.268019046832771	4.59378901059776	32.26725141302072	32.273802842788356	30.535398785848855	33.21896259174407	0.580613536035462	0.4259035392203052	0.2800530909241423	6.2704771794510235	47.10530884460951
251	2166.6666666666665	2083.333333333333		(33.17500523341009, 32.12413648733515, 30.443165166422443)	#21201e	33.17500523341009	32.12413648733515	30.443165166422443	36.9195402298851	20.998315212933097	33.17500523341009	42.251974798555565	4.314125232774191	4.691866548457613	32.302867908729326	32.29224000418673	30.45997487963157	33.16606257464087	0.5807659490625565	0.43050445302995005	0.2860322331016598	6.373797002775858	47.401768209948784
252	2175.0	2091.6666666666665		(33.49089386644337, 32.513292861628635, 31.22859535273184)	#21201f	33.49089386644337	32.513292861628635	31.22859535273184	34.07236050707872	17.22516345180201	33.49089386644337	42.47981853949868	4.466859570290027	4.2728283480849445	32.7353778522085	32.67264257693113	31.24144232782081	33.08189456689247	0.5838977289871085	0.4457457380838994	0.26048623110659097	6.181415413389551	43.72817608018746
253	2183.3333333333335	2100.0		(33.7506803433117, 32.379945572535064, 31.06342893029098)	#21201f	33.7506803433117	32.379945572535064	31.06342893029098	29.394718392147713	20.30326806304153	33.7506803433117	42.441542369752035	4.7700183465230195	4.3769605517189	32.788302281766796	32.60852993301235	31.076594096713418	33.02937192474613	0.5833716116599214	0.4759978045171884	0.2668344864193957	6.473859644560548	42.53943824796087
254	2191.6666666666665	2108.333333333333		(33.16684111366967, 32.15323424743563, 30.655222943269834)	#21201e	33.16684111366967	32.15323424743563	30.655222943269834	35.78596432738782	19.310329592648245	33.16684111366967	42.26667190792874	4.375718881274471	4.497446336154964	32.350299351057146	32.316688394389786	30.67020305631149	33.21120039062971	0.5809679651982349	0.4366508531752886	0.27417971195454693	6.274865677808221	45.78596890308958
255	2200.0	2116.6666666666665		(33.504919405484614, 32.00753611052962, 30.630311911241364)	#21201e	33.504919405484614	32.00753611052962	30.630311911241364	28.745994756772507	21.87812787014302	33.504919405484614	42.2313116921968	4.8318977604369096	4.463728855877114	32.465809085199915	32.25788813899937	30.644084153234246	33.18135821023919	0.5804819285254752	0.48217272105378667	0.27212417902776215	6.578154092608749	42.73188991234601
256	2208.3333333333335	2125.0		(33.562696252878375, 32.39124973832949, 30.91396273812016)	#21201e	33.562696252878375	32.39124973832949	30.91396273812016	33.464000632261055	20.124338079823364	33.562696252878375	42.4262012325478	4.5265539719313574	4.5036148407212595	32.66980113041657	32.58285706719698	30.92873560812225	33.03718343789566	0.5831607431703278	0.4517026133114239	0.2745557650919865	6.385314204827537	44.85445315539296
257	2216.6666666666665	2133.333333333333		(33.28888423696881, 32.181075989114504, 30.881096922754868)	#21201e	33.28888423696881	32.181075989114504	30.881096922754868	32.394366197182975	18.444167751429077	33.28888423696881	42.294675497756636	4.553779643658107	4.312784735481934	32.46390621729119	32.36330603726188	30.894096713418467	33.222427306357254	0.581352882861873	0.4544194498153935	0.26292210915124525	6.271923247106977	43.44307312705973
258	2225.0	2141.6666666666665		(33.08247854301863, 32.05903286581537, 30.512664852417835)	#21201e	33.08247854301863	32.05903286581537	30.512664852417835	36.10459433040085	19.808143765621544	33.08247854301863	42.210741022952774	4.355740567422773	4.549419587933146	32.25124764496546	32.22371415532761	30.528128532551808	33.247379154124694	0.5801991785640044	0.43465722697921844	0.27734817915499516	6.298388244444943	46.245933936059956
259	2233.3333333333335	2150.0		(33.212267113250995, 32.22440862465983, 30.505966087502618)	#21201e	33.212267113250995	32.22440862465983	30.505966087502618	38.09870049504953	20.778670700576722	33.212267113250995	42.305275092528824	4.247421959322928	4.717617560273291	32.36477077663806	32.380962897215824	30.52315051287419	33.11951853941045	0.5814985774417571	0.42384816590265745	0.2876021028620619	6.34795311462975	48.002280367070135
260	2241.6666666666665	2158.333333333333		(34.13167259786477, 32.24806363826669, 31.12539250575675)	#22201f	34.13167259786477	32.24806363826669	31.12539250575675	22.40651765197406	22.46011886143262	34.13167259786477	42.418199577819415	5.282766841828712	4.27469813069723	32.946497801967766	32.569471921708185	31.13661921708185	33.01065148416545	0.5830507580483411	0.5271647268022794	0.2606002194501389	6.795636071311596	38.979018756579585
261	2250.0	2166.6666666666665		(33.305631149256854, 32.11743772241993, 30.62131044588654)	#21201e	33.305631149256854	32.11743772241993	30.62131044588654	33.441472354363285	20.552133550386223	33.305631149256854	42.26373894784728	4.52027397471555	4.527791206876541	32.400427046263346	32.31180848021771	30.636271718651873	33.17875502883083	0.5809276507903666	0.45107593545193986	0.2760296390669298	6.397950454603352	45.047601953423516
262	2258.3333333333335	2175.0		(33.388737701486285, 32.4653548252041, 31.090851999162656)	#21201f	33.388737701486285	32.4653548252041	31.090851999162656	35.88958731893962	17.54965579505696	33.388737701486285	42.44490257918415	4.3755910552805695	4.353812265459811	32.64291186937408	32.61415492777894	31.10459702742307	33.09971210616546	0.5834177987370746	0.43663809748169646	0.26542328771142304	6.172639494245522	44.857054359297585
263	2266.6666666666665	2183.333333333333		(33.54762403181913, 32.136277998743985, 31.05003140046054)	#21201f	33.54762403181913	32.136277998743985	31.05003140046054	26.095046517475573	18.9845373369026	33.54762403181913	42.301394058094616	4.909538832162774	4.151559731476007	32.610588235294124	32.37449710487754	31.060893866443372	33.218692094752754	0.5814452314701837	0.489920485736665	0.2530932814445409	6.429542732459856	40.2182259267779
264	2275.0	2191.6666666666665		(33.28176679924639, 32.245551601423486, 30.909776010048148)	#21201e	33.28176679924639	32.245551601423486	30.909776010048148	33.78872120730731	18.17384440237253	33.28176679924639	42.32553589218942	4.4791550844004995	4.3358640897420475	32.486141930081644	32.41473131044589	30.9231337659619	33.19811410879971	0.581777068153724	0.4469727014406045	0.26432910552878175	6.233983291189148	44.06872054766368
265	2283.3333333333335	2200.0		(33.13209127067197, 32.34854511199497, 30.587816621310445)	#21201e	33.13209127067197	32.34854511199497	30.587816621310445	41.52213263123243	19.58192226041247	33.13209127067197	42.35776333561123	4.062145117181393	4.722109465225744	32.3803370316098	32.468492731840065	30.60542390621729	33.10253582144829	0.5822200439401567	0.4053594801827098	0.28787594475231193	6.228911683000104	49.29658145696067
266	2291.6666666666665	2208.333333333333		(33.48398576512456, 32.00355871886121, 30.850743144232784)	#21201e	33.48398576512456	32.00355871886121	30.850743144232784	26.26758883854031	20.053672016154753	33.48398576512456	42.228548025008465	4.929399157312941	4.231814909494469	32.49840485660456	32.25329546368013	30.862271299979067	33.25297759073549	0.5804439410987294	0.4919023378977512	0.2579859116055881	6.496709434809073	40.64559315669853
267	2300.0	2216.6666666666665		(33.69625287837555, 32.287209545740005, 31.65417626125183)	#21201f	33.69625287837555	32.287209545740005	31.65417626125183	18.599692465402377	15.453633353420301	33.69625287837555	42.394493990670334	5.136401155837467	3.6959147051698116	32.85103412183379	32.52983880050241	31.66050659409671	33.27048173759928	0.5827249177087035	0.5125589663780519	0.225315602128647	6.327906631863252	35.73702999615041
268	2308.3333333333335	2225.0		(33.36696671551183, 32.23152606238225, 30.72116391040402)	#21201e	33.36696671551183	32.23152606238225	30.72116391040402	34.251127462615756	20.21998946008006	33.36696671551183	42.32654263345494	4.4739692586930335	4.531819287996486	32.4858195520201	32.41640984509107	30.7362675319238	33.12733126757208	0.5817909061115784	0.4464552104223232	0.2762752046698626	6.368185533320089	45.368042944584055
269	2316.6666666666665	2233.333333333333		(33.28344149047519, 32.136696671551185, 30.877747540297257)	#21201e	33.28344149047519	32.136696671551185	30.877747540297257	31.399234249913086	18.431145633510475	33.28344149047519	42.27241992174554	4.604798182138492	4.2783153980437305	32.446811806573166	32.32625347289093	30.890337031609796	33.24703436349031	0.5810469733562075	0.45951056488920455	0.2608207404402735	6.285550806680671	42.895144584807255
270	2325.0	2241.6666666666665		(33.37429348963785, 32.27360267950596, 30.669876491521876)	#21201e	33.37429348963785	32.27360267950596	30.669876491521876	35.58015326263633	20.663398754304435	33.37429348963785	42.347487537480035	4.400430061352878	4.620400976495431	32.49219593887377	32.451344322796736	30.685913753401717	33.08884889817183	0.5820788000413214	0.4391167697839584	0.2816754473902354	6.380586956421645	46.396867741384746
271	2333.3333333333335	2250.0		(33.35356918568139, 32.15365292024283, 30.934268369269414)	#21201e	33.35356918568139	32.15365292024283	30.934268369269414	30.241412131175885	18.496422519299557	33.35356918568139	42.288510943809875	4.669179934121248	4.247836534338956	32.49773498011304	32.35304004396064	30.94646221477915	33.232986861935416	0.5812681492360364	0.46593518852133387	0.2589626446573182	6.3123178373451125	42.29469426850913
272	2341.6666666666665	2258.333333333333		(33.37178145279464, 32.012141511408835, 30.966296839020305)	#21201e	33.37178145279464	32.012141511408835	30.966296839020305	26.0865024802019	18.380756130149248	33.37178145279464	42.22153290593146	4.882944020179525	4.100961593830821	32.46919614821017	32.24163966296839	30.97675528574419	33.314659319796064	0.5803475162024265	0.4872666024188364	0.250008645905153	6.376600057889973	40.02536488364757
273	2350.0	2266.6666666666665		(33.35315051287419, 32.294117647058826, 30.395227129997906)	#21201e	33.35315051287419	32.294117647058826	30.395227129997906	38.51804670912959	22.614669110263097	33.35315051287419	42.35348334677787	4.2197870111369	4.91484877178241	32.433265647896164	32.461349487125815	30.414216035168515	33.010884115336694	0.5821612142218149	0.42109048790041576	0.2996259921356911	6.477834581775823	49.35129700017479
274	2358.3333333333335	2275.0		(33.395855139208706, 32.2838601632824, 31.081641197404227)	#21201f	33.395855139208706	32.2838601632824	31.081641197404227	31.16960651289023	17.670592733746197	33.395855139208706	42.35739043654515	4.609775882664646	4.2142273921983335	32.58829390831065	32.46787032656479	31.09366338706301	33.191822734083765	0.582214918331684	0.460007287197143	0.25691371639394434	6.245778270283967	42.43335346163443
275	2366.6666666666665	2283.333333333333		(33.47540297257693, 32.24345823738748, 31.150722210592424)	#21201f	33.47540297257693	32.24345823738748	31.150722210592424	28.203511931562282	17.708333333333314	33.47540297257693	42.346597748348835	4.761762754316612	4.125409606227359	32.6285639522713	32.44985971320912	31.161649570860376	33.210007448812455	0.5820665696253062	0.4751739829970671	0.25149908036411645	6.300268958350103	40.90440833201111
276	2375.0	2291.6666666666665		(32.88235294117647, 32.44839857651245, 30.462005442746495)	#20201e	32.88235294117647	32.44839857651245	30.462005442746495	49.242345614945435	18.76960001018595	32.88235294117647	42.37907673803274	3.6631561388423273	4.8880735390876895	32.26375758844463	32.504080121415114	30.48186937408415	33.09905214212323	0.5825130029898601	0.3655445646165282	0.2979936823672035	6.108352954853499	53.151856349917466
277	2383.3333333333335	2300.0		(33.41699811597237, 32.37596818086665, 30.571907054636803)	#21201e	33.41699811597237	32.37596818086665	30.571907054636803	38.04576558016325	21.710454605250792	33.41699811597237	42.40118494555054	4.255748609913235	4.813140725634724	32.52526062382248	32.54102207871049	30.589947665899103	32.996241238115246	0.5828168868717938	0.4246790783042538	0.29342552175496533	6.4247739162979105	48.51708920877218
278	2391.6666666666665	2308.333333333333		(33.39794850324471, 32.42537157211639, 30.989533179819972)	#21201e	33.39794850324471	32.42537157211639	30.989533179819972	35.77053455019554	18.388731493901275	33.39794850324471	42.425823759838934	4.384146010124379	4.425080696681016	32.61476658990998	32.58222554950806	31.003891563742936	33.08985983469367	0.583155554695776	0.43749179225340845	0.2697680550489669	6.229131192247316	45.266239929177175
279	2400.0	2316.6666666666665		(33.24869164747749, 32.41762612518317, 31.42495289930919)	#21201f	33.24869164747749	32.41762612518317	31.42495289930919	32.658402203856795	13.987118221483456	33.24869164747749	42.40903603364395	4.486740827163105	3.951921051653251	32.62631358593259	32.554147674272556	31.43487963156793	33.262144982641296	0.5829248024106409	0.4477296790114066	0.24092262466788092	5.979006878122186	41.3735972211456
280	2408.3333333333335	2325.0		(33.428720954574, 32.66631777266067, 30.398785848859116)	#21201e	33.428720954574	32.66631777266067	30.398785848859116	44.90258394362316	23.11286312770445	33.428720954574	42.54209568572264	3.8086413494423654	5.232444421811577	32.58638894703789	32.77713639941386	30.42146116809713	32.80289371003893	0.5847537468680266	0.3800624628308647	0.3189877092823732	6.47180218764675	53.949520155319696
281	2416.6666666666665	2333.333333333333		(33.44190914800084, 32.4638894703789, 30.702951643290767)	#21201e	33.44190914800084	32.4638894703789	30.702951643290767	38.57535921736478	20.8849967449547	33.44190914800084	42.447349117940405	4.228933541470581	4.756466718349106	32.590931546996025	32.61825084362571	30.720561021561647	32.97845749055097	0.5834514271392846	0.4220032157017576	0.2899704804200719	6.364578111779101	48.359980376300264
282	2425.0	2341.6666666666665		(33.579443165166424, 32.30898053171447, 30.408624659828345)	#21201e	33.579443165166424	32.30898053171447	30.408624659828345	35.959595959595994	24.07897935901353	33.579443165166424	42.38478367967504	4.395095173119257	4.954750332818314	32.5514360477287	32.513613521038316	30.427628218547206	32.937789125771296	0.5825914465985894	0.4385844038888882	0.30205852777784264	6.623172384993417	48.425475284439386
283	2433.3333333333335	2350.0		(33.17144651454888, 32.31526062382248, 30.356081222524598)	#21201e	33.17144651454888	32.31526062382248	30.356081222524598	41.753290207450306	21.64265429761456	33.17144651454888	42.34425661856076	4.021965816178752	4.9393813365759325	32.34295583001884	32.44595376386854	30.375673016537576	33.0461920978496	0.5820343901006868	0.401350007330633	0.3011215811979821	6.369748583313556	50.845276239817146
284	2441.6666666666665	2358.333333333333		(33.393761775172706, 32.20724303956458, 30.955830018840278)	#21201e	33.393761775172706	32.20724303956458	30.955830018840278	30.79855744461614	18.61642908188214	33.393761775172706	42.31904996139108	4.644125513174724	4.277809648486719	32.5383546158677	32.40391873979485	30.96834414904752	33.198083079866564	0.5816879171075631	0.4634350200738293	0.2607899082173856	6.3140761137957835	42.64887652287634
285	2450.0	2366.6666666666665		(33.355662549717394, 32.27381201590957, 30.89637848021771)	#21201e	33.355662549717394	32.27381201590957	30.89637848021771	33.60572012257417	18.800928831429637	33.355662549717394	42.3470564122283	4.497381108288567	4.386434857940902	32.52843207033703	32.45062498639314	30.910152815574627	33.156990331645616	0.5820728740966246	0.4487914674757754	0.2674120725331054	6.282296363285476	44.28449424474446
286	2458.3333333333335	2375.0		(33.34289302909776, 32.09001465354825, 30.27820808038518)	#21201e	33.34289302909776	32.09001465354825	30.27820808038518	35.471311475409834	23.43811801932456	33.34289302909776	42.25211732532128	4.415452110804463	4.863881897425015	32.341563742934895	32.29247703579652	30.29632614611681	33.08826446097143	0.580767908135304	0.4406158127726536	0.2965188771450804	6.569137268691099	47.76670299450222
287	2466.6666666666665	2383.333333333333		(33.43500104668202, 32.005233410090014, 30.523341009001467)	#21201e	33.43500104668202	32.005233410090014	30.523341009001467	30.537062333740717	22.20646886093701	33.43500104668202	42.22205489981842	4.723652926795552	4.558432751829478	32.409441071802384	32.24250687251413	30.538159933012352	33.17303600382461	0.5803546911635167	0.4713710218944591	0.27789765245521647	6.564465410509515	43.980248678457656
288	2475.0	2391.6666666666665		(33.43458237387482, 32.0726397320494, 30.55034540506594)	#21201e	33.43458237387482	32.0726397320494	30.55034540506594	31.667876324575403	21.997595747478368	33.43458237387482	42.25512587830484	4.64970037306972	4.5867923441841985	32.435532761147165	32.297480732677414	30.565568348335777	33.14438191412136	0.5808092615900746	0.4639913326239568	0.27962655020780497	6.531338114658547	44.60977516765175
289	2483.3333333333335	2400.0		(33.481055055474144, 32.23403809922546, 30.422022189658783)	#21201e	33.481055055474144	32.23403809922546	30.422022189658783	35.540956682406154	23.298351246412665	33.481055055474144	42.33796656052289	4.416467024238369	4.8609120913893245	32.48267322587398	32.435460960854094	30.44014234875445	33.01001327009894	0.5819479313838235	0.44071709048926166	0.2963378276110636	6.567621132221304	47.74273286837083
290	2491.6666666666665	2408.333333333333		(33.47854301863094, 32.19845091061335, 30.83253087711953)	#21201e	33.47854301863094	32.19845091061335	30.83253087711953	30.97310126582276	20.154195351629163	33.47854301863094	42.32297936205077	4.664314350905919	4.41133269152767	32.552512036843204	32.41046908101319	30.84619007745447	33.142670913289656	0.5817419278872782	0.4654496543451644	0.26892992963041734	6.419944273855315	43.403306244325
291	2500.0	2416.6666666666665		(33.63910404019259, 32.294745656269626, 31.193845509734142)	#21201f	33.63910404019259	32.294745656269626	31.193845509734142	27.0130981936478	18.53619301280697	33.63910404019259	42.38917723595669	4.85213016947772	4.154257591894894	32.73330123508478	32.5209541909148	31.2048545111995	33.146148679452665	0.5826518373352552	0.48419170328485905	0.2532577522435803	6.3875678721538645	40.5692097728218
292	2508.3333333333335	2425.0		(33.50659409671342, 32.31861000628009, 30.726606656897633)	#21201e	33.50659409671342	32.31861000628009	30.726606656897633	34.35993975903605	21.156933918943427	33.50659409671342	42.38377270197178	4.480410279699698	4.623973639521317	32.58232154071593	32.51192455516014	30.742526690391458	33.040730842559874	0.5825775504096393	0.4470979567673674	0.2818932491484184	6.438571929661634	45.903399178443244
293	2516.6666666666665	2433.333333333333		(33.64705882352941, 32.319656688298096, 31.11178563952271)	#21201f	33.64705882352941	32.319656688298096	31.11178563952271	28.58558335397575	19.21400218998086	33.64705882352941	42.4016068728518	4.786036054702237	4.259261307396867	32.72850952480636	32.5417273749215	31.123864350010464	33.106476857585626	0.5828226863879281	0.47759620380474294	0.2596591379008245	6.406828232565457	41.667006495524156
294	2525.0	2441.6666666666665		(33.74774963366129, 32.20996441281139, 30.92526690391459)	#21201e	33.74774963366129	32.20996441281139	30.92526690391459	27.309945857746808	21.326847090495182	33.74774963366129	42.35773769137304	4.9177166011420965	4.375848763873114	32.70653966924848	32.46844992882562	30.938113879003556	33.08359387449271	0.5822196914524824	0.49073654131490907	0.2667667080294988	6.58270377378767	41.663107343434255
295	2533.3333333333335	2450.0		(33.59095666736445, 32.41406740632196, 30.95415532761147)	#21201e	33.59095666736445	32.41406740632196	30.95415532761147	33.22006986344882	20.016826204008364	33.59095666736445	42.440522401855986	4.54055217079924	4.486819722330814	32.69876072849068	32.60682263345196	30.968754448398574	33.027767887137955	0.5833575918980999	0.4530994867496914	0.27353187722799666	6.38342895601153	44.658969830830436
296	2541.6666666666665	2458.333333333333		(33.18526271718652, 32.17186518735608, 30.626543855976553)	#21201e	33.18526271718652	32.17186518735608	30.626543855976553	36.236603125255726	19.661538170394763	33.18526271718652	42.27754250434222	4.352731437583579	4.545615160013439	32.35936571069709	32.33477938245761	30.641997069290348	33.18789798942742	0.5811173847762086	0.4343569473800828	0.277116248216144	6.293559259327937	46.241769210558274
297	2550.0	2466.6666666666665		(33.662759053799455, 32.154908938664434, 30.77496336612937)	#21201e	33.662759053799455	32.154908938664434	30.77496336612937	28.671257702065976	21.875446964373435	33.662759053799455	42.32094900630166	4.844047510852601	4.467534792355399	32.617766380573585	32.40708435210383	30.788762821854718	33.095651367687886	0.5817140200441729	0.48338513872247685	0.2723562019335042	6.58966337594746	42.68451337202579
298	2558.3333333333335	2475.0		(33.38936571069709, 32.011513502198035, 30.312329914172075)	#21201e	33.38936571069709	32.011513502198035	30.312329914172075	33.13286618137292	23.499821317734693	33.38936571069709	42.218914410916355	4.572420552830914	4.771952825216874	32.34682436675738	32.2372896859954	30.329321750052333	33.124833773475814	0.5803115242103406	0.4562796170507938	0.2909145664642273	6.608975978020034	46.22326233494026
299	2566.6666666666665	2483.333333333333		(33.229014025539044, 32.05128741888215, 30.70337031609797)	#21201e	33.229014025539044	32.05128741888215	30.70337031609797	32.02154993783675	19.38183135414371	33.229014025539044	42.22378504128494	4.582929220401821	4.374878277627436	32.35879003558719	32.24538133765962	30.716849487125813	33.26014842506667	0.5803784724720972	0.45732827186273994	0.26670754386846	6.335834608263481	43.66950721789918
300	2575.0	2491.6666666666665		(33.2512036843207, 32.1785639522713, 30.256646430814317)	#21201e	33.2512036843207	32.1785639522713	30.256646430814317	38.50821391121985	22.96494607815361	33.2512036843207	42.285459394547644	4.214342672067939	4.9428875612910765	32.319773916684106	32.347959022398996	30.275865606028887	33.0647624220772	0.5812262047846388	0.4205471999598649	0.30133533264949314	6.495600172515145	49.548843526481186
301	2583.3333333333335	2500.0		(33.387691019468285, 32.387272346661085, 30.6072849068453)	#21201e	33.387691019468285	32.387272346661085	30.6072849068453	38.4113838277368	21.235477419071675	33.387691019468285	42.4038009505703	4.234554093692	4.780954853518149	32.52148000837346	32.545395172702534	30.62508478124346	33.00886390109603	0.5828528446381538	0.42256408786685523	0.2914633609004852	6.38662490551797	48.468269012258894
302	2591.6666666666665	2508.333333333333		(33.24010885492987, 32.18128532551811, 30.85430186309399)	#21201e	33.24010885492987	32.18128532551811	30.85430186309399	33.37193998420648	18.302611028541207	33.24010885492987	42.289423428252555	4.499709321379386	4.331267733534039	32.434712162445045	32.35455949131254	30.867571697718233	33.22946283314481	0.5812806916058519	0.44902379872466586	0.2640488959327225	6.245579569300324	43.90727584500738
303	2600.0	2516.6666666666665		(33.73330542181285, 32.070546368013396, 30.222733933431023)	#21201e	33.73330542181285	32.070546368013396	30.222733933431023	31.581395348837205	26.537444769895238	33.73330542181285	42.28377978366842	4.7368150679711345	4.976460616477841	32.515735817458655	32.345162591584675	30.241212057776846	32.966918439422116	0.5812031180339964	0.4726844655433477	0.3033820609287261	6.870413179388368	46.413312459281016
304	2608.3333333333335	2525.0		(33.35001046682018, 32.38371362779987, 30.356290558928197)	#21201e	33.35001046682018	32.38371362779987	30.356290558928197	40.633522131319424	22.89050485522211	33.35001046682018	42.39648581473009	4.082913346269756	5.028495608031724	32.451714465145486	32.53316767217919	30.376564789616914	32.95624945239535	0.5827522959222886	0.40743193163501434	0.3065542919970791	6.4773412348850385	50.92494711966965
305	2616.6666666666665	2533.333333333333		(33.49152187565418, 32.112204312329915, 30.484404437931758)	#21201e	33.49152187565418	32.112204312329915	30.484404437931758	32.478941872607	22.895792835757465	33.49152187565418	42.280077201462596	4.613035616382655	4.697686941388623	32.462509943479176	32.33899862884656	30.50068243667574	33.087997023095106	0.5811522249413302	0.460332574435129	0.28638706416311305	6.583947159364821	45.52090801650944
306	2625.0	2541.6666666666665		(33.60309817877329, 32.330960854092524, 30.83839229642035)	#21201e	33.60309817877329	32.330960854092524	30.83839229642035	32.39191337926852	20.980208320354823	33.60309817877329	42.400708099750005	4.5997955441953176	4.537942591680588	32.655794431651664	32.540224992673224	30.85331798199707	33.0361476946635	0.5828103324845675	0.45901135408858346	0.2766485022069162	6.461504624604693	44.61217328047798
307	2633.3333333333335	2550.0		(33.44065312957923, 32.16014234875445, 30.891145070127696)	#21201e	33.44065312957923	32.16014234875445	30.891145070127696	29.864520896625347	19.441144066205084	33.44065312957923	42.30065437977742	4.7114527633095316	4.312986767986793	32.53379317563324	32.373264900565204	30.90383504291396	33.19128480881186	0.5814350643719134	0.4701535735300667	0.26293442574378406	6.387459745605148	42.47179861387617
308	2641.6666666666665	2558.333333333333		(33.254134393971114, 32.294954992673226, 30.66736445467867)	#21201e	33.254134393971114	32.294954992673226	30.66736445467867	37.75188152464187	19.835919549274507	33.254134393971114	42.345123289301625	4.272035731573753	4.6186949680375955	32.439434791710276	32.447399683902034	30.683640360058615	33.113678582987134	0.582046302747557	0.42630436223171747	0.2815714432793245	6.2914729991965075	47.232893508294175
309	2650.0	2566.6666666666665		(33.679505966087504, 32.55850952480636, 30.697508896797153)	#21201e	33.679505966087504	32.55850952480636	30.697508896797153	37.44471744471737	22.577803054317634	33.679505966087504	42.518255959899165	4.301755204972446	4.88334795401455	32.73559765543228	32.737109828344146	30.716118903077245	32.8558722075141	0.5844260627524492	0.4292700539883323	0.2977055945375046	6.507855644026351	48.6230821050981
310	2658.3333333333335	2575.0		(33.37429348963785, 32.17416788779569, 30.806782499476657)	#21201e	33.37429348963785	32.17416788779569	30.806782499476657	31.954341622503105	19.617353179158147	33.37429348963785	42.29990634593678	4.596480893755417	4.398295838159594	32.48875235503454	32.372018808875865	30.820456353359848	33.179595188459906	0.5814247824244906	0.4586805867377021	0.2681351584571589	6.361811289768866	43.737786317947815
311	2666.6666666666665	2583.333333333333		(33.60184216035169, 32.119949759263136, 30.6079129160561)	#21201e	33.60184216035169	32.119949759263136	30.6079129160561	30.302055656551527	22.72053876249099	33.60184216035169	42.296369393071835	4.755825844409422	4.597869784594177	32.54366966715512	32.366127305840486	30.62303328448817	33.085429623567585	0.5813761659563328	0.4745815416527904	0.2803018688650584	6.6150046121251265	44.03253689299074
312	2675.0	2591.6666666666665		(33.39104040192589, 32.287628218547205, 31.116809713209125)	#21201f	33.39104040192589	32.287628218547205	31.116809713209125	30.88917525773201	17.367797428358266	33.39104040192589	42.358937914636996	4.6184127349993	4.1808882436239925	32.59413648733514	32.47045327192799	31.128517898262505	33.2012572976849	0.5822361888778999	0.4608691544795259	0.2548812478618712	6.229732152867973	42.15344681277382
313	2683.3333333333335	2600.0		(33.387063010257485, 32.206196357546574, 30.684320703370314)	#21201e	33.387063010257485	32.206196357546574	30.684320703370314	33.785144450468515	20.642704871778815	33.387063010257485	42.316097047763876	4.504883616491096	4.55207548452492	32.48044588653967	32.39899679087293	30.699539459912074	33.124511557745336	0.5816473284322792	0.44954013911041996	0.2775100916955984	6.4043241341255275	45.29854064324312
314	2691.6666666666665	2608.333333333333		(33.520410299351056, 32.20891773079339, 30.744609587607286)	#21201e	33.520410299351056	32.20891773079339	30.744609587607286	31.65158371040731	21.11636388616534	33.520410299351056	42.331962270974856	4.641785752849348	4.517231502459651	32.558687460749425	32.425446975088974	30.759252669039146	33.0998980167489	0.5818654006397711	0.46320153653203383	0.2753858833667065	6.477002039691594	44.22087787455895
315	2700.0	2616.6666666666665		(33.08373456144023, 32.01046682018003, 30.4998953317982)	#21201e	33.08373456144023	32.01046682018003	30.4998953317982	35.077371789678374	19.915496611638723	33.08373456144023	42.187025522762326	4.413119817422928	4.522266501709438	32.23425371572117	32.184345637429345	30.515001046682016	33.26913002978134	0.5798732019666675	0.4403830743535425	0.27569283414295037	6.318743612096814	45.69983917080354
316	2708.3333333333335	2625.0		(33.33347289093573, 32.02449235922127, 30.497173958551393)	#21201e	33.33347289093573	32.02449235922127	30.497173958551393	32.309395527345245	21.697595990805958	33.33347289093573	42.22049009725395	4.6014463321762396	4.58263673300896	32.360429139627385	32.23990724931966	30.51244714255809	33.18558070898735	0.5803331824872766	0.4591760854161296	0.2793732099364909	6.494141034395635	44.882654682876
317	2716.6666666666665	2633.333333333333		(33.64036005861419, 32.12350847812434, 30.86393133765962)	#21201e	33.64036005861419	32.12350847812434	30.86393133765962	27.220085953404162	21.045830740510265	33.64036005861419	42.303830672702	4.910197553260831	4.34680853229088	32.614850324471426	32.37855639732049	30.876527109064266	33.14483727832508	0.5814787234620185	0.48998621919378954	0.2649963161815069	6.557803323403764	41.51722749988279
318	2725.0	2641.6666666666665		(33.74649361523969, 32.34331170190496, 30.78877956876701)	#21201e	33.74649361523969	32.34331170190496	30.78877956876701	31.535140491188262	22.349494748987347	33.74649361523969	42.42156917563277	4.67766495325378	4.624831825929299	32.71996441281139	32.575108128532555	30.80432489009839	32.97314860422141	0.5830970741715841	0.4667819044425243	0.281945567127235	6.577964642123521	44.674594601978136
319	2733.3333333333335	2650.0		(33.62172911869374, 32.212476449654595, 30.573372409462007)	#21201e	33.62172911869374	32.212476449654595	30.573372409462007	32.26205191594558	23.119898388030716	33.62172911869374	42.34335418162526	4.635937856650396	4.7136249761023485	32.57518944944526	32.4444482185472	30.589763449863934	33.02034411921941	0.5820219858368432	0.46261797782229125	0.28735870127455587	6.611367500454057	45.47606949243229
320	2741.6666666666665	2658.333333333333		(33.40778731421394, 32.155955620682434, 30.619426418254136)	#21201e	33.40778731421394	32.155955620682434	30.619426418254136	33.063063063063	21.28342178972233	33.40778731421394	42.293386328335885	4.554453426046379	4.580452117134315	32.462047310027216	32.36115897006489	30.63479171027842	33.12702860627302	0.5813351628450996	0.4544866862313234	0.27924002828039723	6.4593798160029126	45.16306805178543
321	2750.0	2666.6666666666665		(33.57818714674482, 32.43897843835043, 30.96085409252669)	#21201e	33.57818714674482	32.43897843835043	30.96085409252669	33.884667679756944	19.876592083689186	33.57818714674482	42.451303425218235	4.501415032848898	4.498278006606138	32.70156583629893	32.62487174167888	30.97563533598493	33.02025970536587	0.5835057802678671	0.4491940108403529	0.2742304134299399	6.363744363397585	44.98002839031682
322	2758.3333333333335	2675.0		(33.755495080594514, 32.36005861419301, 31.13606866234038)	#21201f	33.755495080594514	32.36005861419301	31.13606866234038	28.03644210021578	19.78799999999999	33.755495080594514	42.432859619045	4.835419464714996	4.2879062431159465	32.79902449235922	32.59399799246389	31.148308561858904	33.05954008670733	0.5832522646713159	0.4825241502062028	0.26140543116090786	6.462771955554162	41.56565827792023
323	2766.6666666666665	2683.333333333333		(33.55913753401717, 32.19845091061335, 31.133556625497175)	#21201f	33.55913753401717	32.19845091061335	31.133556625497175	26.341589712608858	18.430841109835832	33.55913753401717	42.33345226106043	4.880308635574315	4.120749742303309	32.652208499057984	32.427931796106336	31.144205568348337	33.20520616759385	0.5818858809962578	0.4870036186743289	0.2512149991204621	6.387330492244316	40.17649407574418
324	2775.0	2691.6666666666665		(33.55139208708395, 32.2842788360896, 30.709231735398784)	#21201e	33.55139208708395	32.2842788360896	30.709231735398784	33.250349856374775	21.601216658867603	33.55139208708395	42.37171018949563	4.552928657630795	4.62144896574348	32.590154908938665	32.49177711743772	30.72498220640569	33.04063889423531	0.5824117475911985	0.45433453033474397	0.28173933639939414	6.487445560807985	45.42791474607008
325	2783.3333333333335	2700.0		(33.73623613146326, 32.00314004605401, 31.23299141720745)	#21201f	33.73623613146326	32.00314004605401	31.23299141720745	18.459608630205725	18.92112088757615	33.73623613146326	42.25763811913609	5.327713703533021	3.89053071806571	32.698327402135234	32.30165938036424	31.240692903495916	33.29432819655575	0.5808437930868293	0.5316499522116919	0.23718005994965108	6.597026798113407	36.138561426198834
326	2791.6666666666665	2708.333333333333		(33.578815155955624, 32.06405693950178, 30.57818714674482)	#21201e	33.578815155955624	32.06405693950178	30.57818714674482	29.71117622436166	22.786990511576885	33.578815155955624	42.26645585528332	4.79411193760998	4.577612409697385	32.509114507012775	32.316328905170614	30.59304584467239	33.11413029492528	0.5809649954904221	0.4784020922215927	0.27906691000195694	6.628577874910275	43.67662525979055
327	2800.0	2716.6666666666665		(33.611262298513715, 32.08540925266904, 30.77831274858698)	#21201e	33.611262298513715	32.08540925266904	30.77831274858698	27.683440478829453	21.492859411687785	33.611262298513715	42.281606836348466	4.892834621552266	4.396977108637445	32.57165794431652	32.34154503035378	30.791383713627802	33.149731160110285	0.5811732502273778	0.48825358070629127	0.26805476419483676	6.578239759064899	41.944651994027886
328	2808.3333333333335	2725.0		(33.262089177307935, 32.013397529830435, 29.852417835461587)	#21201d	33.262089177307935	32.013397529830435	29.852417835461587	38.026768172887955	26.1398551226297	33.262089177307935	42.20332946520244	4.234080150033459	5.225895957164017	32.19306049822064	32.211407276533386	29.874027632405276	33.040190717543524	0.5800973045003321	0.4225167932603062	0.3185884924787442	6.7258771377427475	50.98521662018719
329	2816.6666666666665	2733.333333333333		(33.41029935105715, 32.04123927150931, 30.53841323006071)	#21201e	33.41029935105715	32.04123927150931	30.53841323006071	31.397332167067496	21.91931754813565	33.41029935105715	42.23712298360077	4.664154032440915	4.568431084401192	32.411513502198034	32.26754679296629	30.553441490475194	33.16515718123293	0.5805618064526868	0.4654336562437271	0.278507185007612	6.528774418775541	44.405981710406884
330	2825.0	2741.6666666666665		(33.620263763868536, 32.19217081850534, 30.945363198660246)	#21201e	33.620263763868536	32.19217081850534	30.945363198660246	27.9668179683832	20.288348982590723	33.620263763868536	42.33567980929259	4.845496794375848	4.317376935124639	32.642574837764286	32.43164686204731	30.957831274858698	33.13635223239967	0.5819164993086398	0.483529762018463	0.2632020653488663	6.489883110214916	41.70129704516448
331	2833.3333333333335	2750.0		(33.76030981787733, 31.948712581117857, 30.99581327192799)	#211f1e	33.76030981787733	31.948712581117857	30.99581327192799	20.681508405270325	20.880928611732884	33.76030981787733	42.232090006712404	5.300485258180276	4.089554876694845	32.64581536529202	32.25918162445049	31.005342265019888	33.24735114140069	0.5804926266897735	0.5289328389289369	0.24931325341240732	6.694744435875429	37.65174814258246
332	2841.6666666666665	2758.333333333333		(33.862047310027215, 32.30709650408206, 30.97885702323634)	#21201e	33.862047310027215	32.30709650408206	30.97885702323634	27.64103681115227	21.71202220587418	33.862047310027215	42.417413375515224	4.913346034838561	4.422750351352778	32.80337450282604	32.56815696252878	30.992139418044797	33.012402918498026	0.5830399514640446	0.4903004046349535	0.2696259892269215	6.610725370823911	41.99197276651683
333	2850.0	2766.6666666666665		(33.77642872095458, 32.43479171027842, 30.731212057776848)	#21201e	33.77642872095458	32.43479171027842	30.731212057776848	33.56568364611258	22.990300588782173	33.77642872095458	42.46876076307801	4.556572251577295	4.764547631160809	32.751477915009424	32.65411216035169	30.748247854301862	32.89992511602307	0.5837457365643142	0.4546981227977269	0.2904631205054535	6.5926675036319144	46.278187042307344
334	2858.3333333333335	2775.0		(33.903914590747334, 32.28239480845719, 31.616705045007325)	#21201f	33.903914590747334	32.28239480845719	31.616705045007325	17.462932454695228	17.202687099821592	33.903914590747334	42.41389866519365	5.294292008815371	3.767313745712897	32.943801549089386	32.5622788821436	31.623361942641825	33.20271245273105	0.582991640726255	0.5283148175951885	0.22966833185719573	6.497859704028984	35.43490434095331
335	2866.6666666666665	2783.333333333333		(33.45153862256647, 32.13544065312958, 30.433745028260415)	#21201e	33.45153862256647	32.13544065312958	30.433745028260415	33.83324084350716	23.004543235835264	33.45153862256647	42.28684224306611	4.5247050306885805	4.761636541373038	32.43998953317982	32.35026148628846	30.450761984509104	33.07375776596943	0.5812452124484478	0.4515181083665143	0.290285650514746	6.568572003630434	46.46152615587258
336	2875.0	2791.6666666666665		(33.68138999371991, 32.070337031609796, 30.509524806363828)	#21201e	33.68138999371991	32.070337031609796	30.509524806363828	29.52481520591335	24.014021479713616	33.68138999371991	42.279990103807826	4.836708137746893	4.671948604069676	32.54759053799456	32.33885364036006	30.52513292861629	33.06137994975719	0.5811510277581838	0.48265274625958493	0.2848179670833842	6.7246449251105895	44.00731705902523
337	2883.3333333333335	2800.0		(33.6776219384551, 32.037889889051705, 31.177517270253297)	#21201f	33.6776219384551	32.037889889051705	31.177517270253297	20.64807837226825	18.93027635848282	33.6776219384551	42.268017577341524	5.207027586304869	3.9646797733554173	32.66928406949969	32.3189275088968	31.186120996441282	33.27426426561251	0.5809864618241883	0.5196067434307071	0.24170043998344928	6.544602508158419	37.285986436173445
338	2891.6666666666665	2808.333333333333		(33.504919405484614, 31.819133347289092, 30.63910404019259)	#211f1e	33.504919405484614	31.819133347289092	30.63910404019259	24.70562454346237	21.81121253584751	33.504919405484614	42.13912270674663	5.080387121398688	4.297665718962196	32.4091626543856	32.10492319447352	30.650904333263554	33.28834999434453	0.5792147635258902	0.5069693531987979	0.2620004021903209	6.654341735680284	40.228974337502336
339	2900.0	2816.6666666666665		(33.87837554950806, 32.25685576721792, 31.240946200544276)	#21201f	33.87837554950806	32.25685576721792	31.240946200544276	23.11135804428928	19.85173353435862	33.87837554950806	42.396395665883325	5.120866470772755	4.119042080262803	32.84821854720536	32.53301700439607	31.251105296211012	33.111733158730836	0.5827510567996015	0.5110087677315291	0.25111089420149557	6.571893263775693	38.811956496765646
340	2908.3333333333335	2825.0		(33.79275696043542, 31.943269834624243, 31.202846975088967)	#211f1f	33.79275696043542	31.943269834624243	31.202846975088967	17.153249272550973	19.543449711326414	33.79275696043542	42.23420870473867	5.436823397168111	3.8815067928059444	32.70143395436467	32.262702876282184	31.210251203684322	33.30398481499767	0.5805217488237299	0.5425379553280119	0.23662993059990609	6.680205358714153	35.52414838482535
341	2916.6666666666665	2833.333333333333		(33.89784383504291, 32.3223780615449, 31.330751517688928)	#21201f	33.89784383504291	32.3223780615449	31.330751517688928	23.17703661420533	19.311214722410902	33.89784383504291	42.43085720320608	5.096874876660607	4.0862985955812725	32.89603098178773	32.59064724931965	31.34066778312749	33.09587711086155	0.5832247408705786	0.5086146582554987	0.24911473937776835	6.532684725331811	38.72006800274503
342	2925.0	2841.6666666666665		(33.7142558090852, 32.05024073686414, 30.615867699392926)	#21201e	33.7142558090852	32.05024073686414	30.615867699392926	27.776501587730515	23.434863057502817	33.7142558090852	42.274355061282755	4.942635689571762	4.552420503502297	32.57873351475821	32.329474098806784	30.630211429767638	33.09274718605818	0.5810735724241862	0.49322320499655636	0.27753112523258044	6.719686004608893	42.64665857173258
343	2933.3333333333335	2850.0		(34.112413648733515, 32.41406740632196, 31.22440862465983)	#22201f	34.112413648733515	32.41406740632196	31.22440862465983	24.71585966946944	21.588659445859275	34.112413648733515	42.49731531457526	5.102465984377025	4.308287728442806	33.0083253087712	32.701977667992466	31.236305212476452	32.95204213806866	0.5841382273598196	0.509172592167802	0.26264795622034004	6.678061266024404	40.176209867384316
344	2941.6666666666665	2858.333333333333		(33.71048775382039, 32.237596818086665, 31.0)	#21201f	33.71048775382039	32.237596818086665	31.0	27.395736793327163	20.503244636259186	33.71048775382039	42.36771062426024	4.888462602122834	4.316101245452919	32.71179401297886	32.4850986728072	31.01237596818087	33.10072918028809	0.5823567723785406	0.48781729901961113	0.26312429494304207	6.5211806119255575	41.4417955055937
345	2950.0	2866.6666666666665		(33.487963156792965, 32.3577559137534, 31.406321959388737)	#21201f	33.487963156792965	32.3577559137534	31.406321959388737	27.423572003218023	15.8510239291876	33.487963156792965	42.4051526659287	4.751839020259052	3.9647673405567962	32.721270671969855	32.54765494661922	31.415836298932383	33.21779962449695	0.5828714243674262	0.47418369841515257	0.2417057783795648	6.188647197829451	39.840432218869765
346	2958.3333333333335	2875.0		(33.62235712790454, 32.01695624869165, 30.590956667364456)	#21201e	33.62235712790454	32.01695624869165	30.590956667364456	28.224570126372505	22.990866300571554	33.62235712790454	42.248165712176906	4.89732176546287	4.533364494715197	32.51840276324053	32.28590566673645	30.60521666317773	33.13067032246454	0.5807135920383864	0.48870135060880265	0.2763694057567418	6.673466424312085	42.78988811529591
347	2966.6666666666665	2883.333333333333		(33.66673644546787, 32.279673435210384, 31.134393971111578)	#21201f	33.66673644546787	32.279673435210384	31.134393971111578	27.135653467801912	19.180574036536385	33.66673644546787	42.38439708291035	4.864837465888616	4.206891399122837	32.73027841741679	32.512967655432284	31.145846765752566	33.129135423816656	0.5825861327111789	0.4854597581965021	0.2564664891636446	6.4315300522913885	40.85176733289518
348	2975.0	2891.6666666666665		(33.71090642662759, 31.956039355243878, 31.0368432070337)	#211f1f	33.71090642662759	31.956039355243878	31.0368432070337	20.62470643494604	20.22746325378639	33.71090642662759	42.23067324507951	5.270654759559346	4.044996381344667	32.63208499057986	32.25682712581118	31.046035168515804	33.269426096389374	0.5804731528801292	0.5259560680195406	0.24659681512563397	6.643929358411108	37.50465742168827
349	2983.3333333333335	2900.0		(33.67343521038308, 32.04186728072012, 30.531505128741887)	#21201e	33.67343521038308	32.04186728072012	30.531505128741887	28.842694383370045	23.79300376729785	33.67343521038308	42.26538713680901	4.87781358489181	4.62430725614964	32.53926313585932	32.314550707557046	30.54660875026167	33.085352721546116	0.5809503056374159	0.48675463878352887	0.2819135875592009	6.7214048359128995	43.47177295048167
350	2991.6666666666665	2908.333333333333		(33.830018840276324, 32.170609168934476, 30.75402972576931)	#21201e	33.830018840276324	32.170609168934476	30.75402972576931	27.631686402613287	23.185834684355783	33.830018840276324	42.346212330415106	4.951356852098964	4.532492548673616	32.700404019258954	32.449216658991	30.768195520200962	33.03239616732158	0.5820612719412777	0.49409348555193666	0.2763162489435968	6.712631628549954	42.47111437373946
351	3000.0	2916.6666666666665		(33.92547624031819, 32.18526271718652, 30.846975088967973)	#21201e	33.92547624031819	32.18526271718652	30.846975088967973	26.083231334149307	23.139477483925884	33.92547624031819	42.36405917382169	5.057039544684838	4.467442084172202	32.770309817877326	32.47900230688717	30.860357965250156	33.02336216717577	0.5823065821072098	0.5046395099048637	0.27235055012555254	6.74771722376828	41.457718552164216
352	3008.3333333333335	2925.0		(33.72262926522922, 32.104040192589494, 30.90391459074733)	#21201e	33.72262926522922	32.104040192589494	30.90391459074733	25.54623096917942	21.314240842246406	33.72262926522922	42.30333137733561	5.023000762632568	4.305067839417487	32.65712371781453	32.37772456562697	30.915915846765753	33.143303256224506	0.5814718604988385	0.501242796444185	0.2624516607718784	6.6154475104405535	40.59891822641649
353	3016.6666666666665	2933.333333333333		(33.387900355871885, 32.16767845928407, 31.150722210592424)	#21201f	33.387900355871885	32.16767845928407	31.150722210592424	27.274258444839504	17.086442123214646	33.387900355871885	42.30038183367416	4.7871060062228405	4.046509013558053	32.56219593887377	32.37281088339962	31.160891773079342	33.27754385292385	0.5814313181447353	0.4777029737451811	0.2466890303592489	6.268222962819794	40.207615467357066
354	3025.0	2941.6666666666665		(33.99665061754239, 32.1086455934687, 31.252669039145907)	#21201f	33.99665061754239	32.1086455934687	31.252669039145907	18.716814159291953	20.581889385598718	33.99665061754239	42.336890896892584	5.414757352500188	4.006021726716491	32.862572744400254	32.433666811806575	31.261228804689136	33.16622766852519	0.5819331460675844	0.5403359954919525	0.24422078686853704	6.735562876358547	36.495295850776905
355	3033.3333333333335	2950.0		(33.81096922754867, 31.966715511827505, 30.73602679505966)	#211f1e	33.81096922754867	31.966715511827505	30.73602679505966	24.013887943358963	23.191003931523365	33.81096922754867	42.24462049184668	5.190057518389302	4.378009525163118	32.62426208917731	32.28001087083944	30.74833368222734	33.14597596973795	0.5806648619314615	0.517913308629517	0.2668984354285193	6.789967926773167	40.14889566030746
356	3041.6666666666665	2958.333333333333		(33.629055892819764, 32.22315260623822, 30.6072849068453)	#21201e	33.629055892819764	32.22315260623822	30.6072849068453	32.08451679944572	22.913268926708426	33.629055892819764	42.34954576294307	4.645102912410881	4.6891248224019355	32.58887167678459	32.454778637220016	30.62344358383923	33.02183182918504	0.5821070909619263	0.4635325542669392	0.2858650881033614	6.600369131113353	45.2702152786588
357	3050.0	2966.6666666666665		(33.75863512664852, 32.08938664433745, 30.50764077873142)	#21201e	33.75863512664852	32.08938664433745	30.50764077873142	29.192530585962718	24.556785415310184	33.75863512664852	42.29748145449009	4.875013569542618	4.7038582835723375	32.59096922754867	32.367979589700646	30.52345823738748	33.02795438390414	0.5813914515709832	0.48647522661736786	0.2867632902914164	6.774366395107129	43.97634791917251
358	3058.3333333333335	2975.0		(33.857441909148, 32.253925057567514, 31.043541971948923)	#21201f	33.857441909148	32.253925057567514	31.043541971948923	25.80865942568076	21.193109801715128	33.857441909148	42.391498561058825	5.009909737507757	4.312340094580036	32.79757169771824	32.52483306259159	31.05564580280511	33.06164351638153	0.5826837446385813	0.4999364494313204	0.2628950023209924	6.610255113783249	40.720620067473924
359	3066.6666666666665	2983.333333333333		(33.480427046263344, 32.056102156164954, 30.145279464098806)	#21201e	33.480427046263344	32.056102156164954	30.145279464098806	34.37609841827764	25.40178571428571	33.480427046263344	42.249336705230746	4.507185591914931	4.9980244056981205	32.37185681389994	32.28785288674901	30.164387691019467	33.028850763410844	0.5807296876858797	0.44976985211531784	0.3046966632775158	6.730153781297987	47.956066724256296
360	3075.0	2991.6666666666665		(33.6784592840695, 32.087921289512245, 31.144232782080802)	#21201f	33.6784592840695	32.087921289512245	31.144232782080802	22.342640013216602	19.188162752825043	33.6784592840695	42.292310561127046	5.126544040524649	4.0400466046587535	32.67854720535901	32.35936738957505	31.153669667155114	33.23564802255958	0.5813203761051426	0.5115753296481861	0.24629505980838357	6.527130331719563	38.2403845067072
361	3083.3333333333335	3000.0		(33.819552020096296, 32.27192798827716, 31.29621101109483)	#21201f	33.819552020096296	32.27192798827716	31.29621101109483	23.200597312095596	19.02603431627424	33.819552020096296	42.39784486623924	5.080478588394721	4.06506585314731	32.83512036843207	32.53543914172075	31.305968180866653	33.136465855988575	0.5827709764891331	0.5069784806457246	0.24782031877340244	6.506613795021299	38.66450454738303
362	3091.6666666666665	3008.333333333333		(34.1067615658363, 32.22566464308143, 31.28218547205359)	#22201f	34.1067615658363	32.22566464308143	31.28218547205359	20.041503001556293	21.118009181969956	34.1067615658363	42.40567797776421	5.368490113353664	4.093334325397535	32.95870630102575	32.548533181913335	31.29162026376387	33.077033881035454	0.5828786449347052	0.535719010261514	0.24954366153274887	6.751005258230342	37.324579781850154
363	3100.0	3016.6666666666665		(33.604563533598494, 32.054846137743354, 30.897006489428513)	#21201e	33.604563533598494	32.054846137743354	30.897006489428513	25.657955775475468	20.545633499243124	33.604563533598494	42.266734048181426	4.985721016525336	4.249574847025572	32.58263973204941	32.31679178982625	30.90858488591166	33.20283779694032	0.5809688193344735	0.49752266876104184	0.25906861814451076	6.551053383624258	40.44258469294788
364	3108.3333333333335	3025.0		(34.06531295792338, 32.25204102993511, 31.36340799665062)	#22201f	34.06531295792338	32.25204102993511	31.36340799665062	19.733477957697396	20.225434769249663	34.06531295792338	42.41462262677373	5.34062633103638	4.0258061374855325	32.96281766799247	32.56348959388738	31.372294326983464	33.097953477506344	0.5830015917933032	0.5329384970129142	0.24542691222065938	6.6880045353136	37.00927439598548
365	3116.6666666666665	3033.333333333333		(33.49068453003977, 32.25853045844672, 30.73204940339125)	#21201e	33.49068453003977	32.25853045844672	30.73204940339125	33.200789194111344	21.004406663124644	33.49068453003977	42.352889394171974	4.547131731624909	4.565741509236698	32.55698974251622	32.4603582708813	30.747314213941806	33.07879905093127	0.5821530501667499	0.4537560579157099	0.2783432193060198	6.443787901065424	45.1170059326437
366	3125.0	3041.6666666666665		(33.97781034121834, 32.04731002721373, 31.469960226083316)	#21201f	33.97781034121834	32.04731002721373	31.469960226083316	13.813021702838078	18.821159248854052	33.97781034121834	42.30638576894658	5.585874437258553	3.7330410889657273	32.87778522084991	32.38281343939711	31.47573372409462	33.27387876147191	0.5815138440191642	0.5574116859281822	0.22757895347388638	6.718451384115612	33.75481552595539
367	3133.3333333333335	3050.0		(33.80196776219385, 32.09943479171028, 31.283650826878795)	#21201f	33.80196776219385	32.09943479171028	31.283650826878795	19.436408977556134	18.998030618311542	33.80196776219385	42.31193498663453	5.282259206129625	3.9315145947488084	32.770519154280926	32.3920602679506	31.29180866652711	33.23565102365536	0.5815901196652721	0.5271140700834356	0.23967857725566513	6.584760385121395	36.659815030318796
368	3141.6666666666665	3058.333333333333		(33.879631567929664, 32.280301444421184, 31.359849277789408)	#21201f	33.879631567929664	32.280301444421184	31.359849277789408	21.917421284373148	18.965509784173555	33.879631567929664	42.40867887301154	5.150419178763577	4.0188874906749605	32.879882771613985	32.55355048984719	31.369053799455724	33.13341532763415	0.5829198931316159	0.5139578180494221	0.2450051278461826	6.532861117433873	37.96502269391871
369	3150.0	3066.6666666666665		(33.87251413020724, 31.8930290977601, 30.698555578815157)	#211f1e	33.87251413020724	31.8930290977601	30.698555578815157	22.580134546893515	23.894282765482757	33.87251413020724	42.214911925780854	5.317640340037788	4.366195413809337	32.624082059870204	32.23064131044588	30.710500314004605	33.15926890355837	0.580256508862788	0.5306447361811646	0.2661782067907836	6.880476813242444	39.388651580479596
370	3158.3333333333335	3075.0		(34.03265647896169, 32.180029307096504, 31.380573581745864)	#22201f	34.03265647896169	32.180029307096504	31.380573581745864	18.086668245323256	19.871535423868526	34.03265647896169	42.37626901284521	5.415185617023588	3.942963537992772	32.92792547624032	32.49939052334101	31.388568138999368	33.15370786185071	0.5824744099728233	0.540378731799883	0.24037654399638617	6.69859662382798	36.05951684915331
371	3166.6666666666665	3083.333333333333		(34.129369897425164, 31.79987439815784, 31.00795478333682)	#221f1f	34.129369897425164	31.79987439815784	31.00795478333682	15.222319093286853	23.321873696606907	34.129369897425164	42.19869124314416	5.802805885561146	4.021067294371061	32.782943269834625	32.203707111157634	31.015873979485033	33.23593404477912	0.5800335507598625	0.5790591693593594	0.2451380161354124	7.059853987963468	34.72011030616577
372	3175.0	3091.6666666666665		(34.187984090433325, 32.23257274440025, 31.380154908938664)	#22201f	34.187984090433325	32.23257274440025	31.380154908938664	18.21516439275331	20.942926596291844	34.187984090433325	42.418252650055535	5.474203384450038	4.015235178456722	33.02024073686414	32.56956068871677	31.38867908729328	33.079956436323094	0.5830514875419973	0.5462680860290913	0.24478247040079754	6.788889175162653	36.25941413303049
373	3183.3333333333335	3100.0		(33.91124136487335, 32.4285116181704, 31.73246807619845)	#21201f	33.91124136487335	32.4285116181704	31.73246807619845	19.1679477325134	16.383569761843006	33.91124136487335	42.48630239329641	5.169456840630637	3.773685901142476	33.01584048566045	32.68351135859326	31.739428511618172	33.15217761276545	0.5839868514842788	0.5158575770426903	0.23005680024783923	6.400311657069865	36.1293169416334
374	3191.6666666666665	3108.333333333333		(33.90810131881934, 32.11848440443793, 31.15365292024283)	#21201f	33.90810131881934	32.11848440443793	31.15365292024283	21.016871865025028	20.714351860426337	33.90810131881934	42.3316563124822	5.28052572731641	4.097944098410034	32.8024303956458	32.42493675109901	31.16330123508478	33.155708963044695	0.581861195149372	0.5269410870780622	0.24982468906310143	6.684092892124116	37.81319742912805
375	3200.0	3116.6666666666665		(33.99037052543437, 32.13502198032238, 31.294117647058822)	#21201f	33.99037052543437	32.13502198032238	31.294117647058822	18.71273291925468	20.227625452664256	33.99037052543437	42.34933335079634	5.396006330603331	3.9849659760273215	32.87596190077454	32.454424199288255	31.30252669039146	33.165306279092334	0.5821041712938497	0.53846484016152	0.24293715628632562	6.707968257975481	36.445972893373096
376	3208.3333333333335	3125.0		(34.05065940967134, 32.04102993510571, 31.58237387481683)	#22201f	34.05065940967134	32.04102993510571	31.58237387481683	11.149181579170484	18.48459977867944	34.05065940967134	42.31177793825098	5.709014086800246	3.628455958068122	32.9340171655851	32.39179854929872	31.58696043541972	33.292742982190084	0.5815879609885721	0.5696997315021761	0.22120308616587323	6.764505486946085	32.4386571213073
377	3216.6666666666665	3133.333333333333		(33.854511199497594, 32.10278417416789, 30.4998953317982)	#21201e	33.854511199497594	32.10278417416789	30.4998953317982	28.6689547581903	25.267741755965453	33.854511199497594	42.314148136661125	4.933013227658545	4.740477347541794	32.64055264810551	32.395748597446094	30.515924220221894	32.99063217539175	0.5816205400700399	0.49226298421499903	0.2889957136847713	6.841545511564697	43.85976660685111
378	3225.0	3141.6666666666665		(34.155118275068034, 31.959598074105088, 30.91417207452376)	#221f1e	34.155118275068034	31.959598074105088	30.91417207452376	19.354088619041505	24.19670382878052	34.155118275068034	42.278892422927434	5.5702549472635425	4.253896167802229	32.826317772660666	32.33702640569395	30.924626334519573	33.10645323741483	0.5811359398082996	0.5558530246390233	0.25933206063992914	7.0088068017285545	37.368273773686866
379	3233.3333333333335	3150.0		(33.830437513083524, 32.03328448817249, 31.18924010885493)	#21201f	33.830437513083524	32.03328448817249	31.18924010885493	19.17413014187206	19.908265679916838	33.830437513083524	42.28209305192344	5.344467699577193	3.9770266159312118	32.745080594515386	32.342354467238856	31.197680552648105	33.23713734737692	0.581179933404938	0.5333218253062113	0.24245314573866095	6.661837261270287	36.65437195760482
380	3241.6666666666665	3158.333333333333		(34.00167469122881, 32.12811387900356, 31.198869583420556)	#22201f	34.00167469122881	32.12811387900356	31.198869583420556	19.892449025319245	21.02000295519192	34.00167469122881	42.34656200054063	5.367175449171702	4.077373116067906	32.86030981787734	32.449800069081014	31.208162026376385	33.13739641805603	0.5820660782610597	0.5355878205639425	0.24857061161745286	6.740292562628477	37.22346260715859
381	3250.0	3166.6666666666665		(33.570860372618796, 32.093782708813066, 31.247854301863093)	#21201f	33.570860372618796	32.093782708813066	31.247854301863093	21.849148418491612	17.645259652798554	33.570860372618796	42.28439623752263	5.081699766422476	3.9205754613975463	32.64836508268788	32.34618892401089	31.256313585932592	33.294141656863395	0.5812115913754058	0.5071003414055599	0.23901169026978378	6.4183007458805506	37.65049789011003
382	3258.3333333333335	3175.0		(33.95792338287628, 31.977810341218337, 30.723675947247227)	#211f1e	33.95792338287628	31.977810341218337	30.723675947247227	23.266019417475718	24.28691197593346	33.95792338287628	42.26559676696932	5.290563488493937	4.426792531271362	32.697238852836506	32.31489949759263	30.736217291186936	33.094477210991755	0.5809531870662623	0.5279427503706685	0.26987241434084364	6.898300815469346	39.92035717045889
383	3266.6666666666665	3183.333333333333		(33.76114716349173, 32.01423487544484, 31.290768264601216)	#21201f	33.76114716349173	32.01423487544484	31.290768264601216	17.571392254893706	18.658922226975914	33.76114716349173	42.26607517132361	5.362436229141954	3.8460719101136798	32.72552857441909	32.31569549298723	31.29800293070965	33.29846314149874	0.5809597628762732	0.5351148961084363	0.23446969894764486	6.599090198609174	35.64902670810241
384	3275.0	3191.6666666666665		(34.12539250575675, 32.06552229432698, 31.46116809713209)	#22201f	34.12539250575675	32.06552229432698	31.46116809713209	13.610434509310881	19.90826110160289	34.12539250575675	42.33087464095404	5.678647882774889	3.783999869172372	32.95398785848859	32.42363324052752	31.46721163910404	33.21983421578243	0.5818504508419385	0.5666695028117296	0.23068557501738166	6.823906270344007	33.67773423885381
385	3283.3333333333335	3200.0		(33.995603935524386, 32.05003140046054, 30.758635126648525)	#21201e	33.995603935524386	32.05003140046054	30.758635126648525	23.93714027032271	24.2804054262086	33.995603935524386	42.30506438057495	5.245458819167437	4.4580577643923425	32.745082687879425	32.38061182960017	30.771549089386642	33.05329591296487	0.5814956811433366	0.5234417774155985	0.2717784498931502	6.883975396109453	40.36084424993787
386	3291.6666666666665	3208.333333333333		(33.495708603726186, 31.870002093364036, 30.960435419719488)	#211f1e	33.495708603726186	31.870002093364036	30.960435419719488	21.52588555858314	19.300820578842437	33.495708603726186	42.165134739161466	5.166713924729782	4.011208634698593	32.48468494871258	32.14803468076199	30.969531086455934	33.35707217718024	0.5795723066410812	0.515583862802632	0.2445369985206995	6.541003553819335	37.824186670075925
387	3300.0	3216.6666666666665		(33.87209545740004, 32.09985346451748, 30.649152187565416)	#21201e	33.87209545740004	32.09985346451748	30.649152187565416	27.00701480904132	24.26335078210462	33.87209545740004	42.315538693227914	5.025284050357182	4.588524804907945	32.67811178563952	32.3980661754239	30.663659200334937	33.02929286734638	0.5816396536832636	0.5014706446126913	0.27973216693932457	6.805001078032962	42.398818000770476
388	3308.3333333333335	3225.0		(33.845091061335566, 32.12225245970274, 31.15804898471844)	#21201f	33.845091061335566	32.12225245970274	31.15804898471844	21.53007167341855	20.245054985836056	33.845091061335566	42.32683284499737	5.226093102949136	4.085098092074258	32.77360267950596	32.41689372409462	31.167691019468283	33.17272802310057	0.5817948951554673	0.5215092820386084	0.24904155257771524	6.633255274943161	38.01379464949747
389	3316.6666666666665	3233.333333333333		(33.87858488591166, 31.921917521456983, 30.959807410508688)	#211f1e	33.87858488591166	31.921917521456983	30.959807410508688	19.777666212436394	21.969284098913704	33.87858488591166	42.231355964495975	5.414684678428705	4.125489451092501	32.68826250785011	32.25796171446515	30.969428511618172	33.21870465629938	0.5804825370613832	0.5403287433818015	0.25150394798020104	6.807236838680294	37.304051451483474
390	3325.0	3241.6666666666665		(34.14988486497802, 32.211429767636595, 31.166631777266065)	#22201f	34.14988486497802	32.211429767636595	31.166631777266065	21.0132622272122	22.276196255838766	34.14988486497802	42.40259068665881	5.365171645637101	4.206028539065054	32.95231316725979	32.54337196357547	31.177079757169768	33.03856273589136	0.5828362092010524	0.5353878619864564	0.25641388626315015	6.817311996570058	38.09468652914717
391	3333.3333333333335	3250.0		(33.637848021770985, 32.18903077245133, 30.835461586769938)	#21201e	33.637848021770985	32.18903077245133	30.835461586769938	28.980354074848815	21.244181270536696	33.637848021770985	42.33531565987218	4.809537526656415	4.429685639056924	32.62823738748168	32.431039520619635	30.84899727862675	33.101531917687474	0.5819114939666468	0.4799414042296565	0.2700487880871899	6.538636408394602	42.64572630283767
392	3341.6666666666665	3258.333333333333		(33.820180029307096, 32.144651454888006, 31.56772032656479)	#21201f	33.820180029307096	32.144651454888006	31.56772032656479	15.368029739776993	16.983269270049952	33.820180029307096	42.33771236402724	5.37916919772341	3.686948622049524	32.85027423068872	32.43503696880887	31.573489637848024	33.29100309533908	0.5819444373774546	0.5367846708827061	0.22476899903357092	6.5214301651838	34.427218076054615
393	3350.0	3266.6666666666665		(34.195310864559346, 31.994557253506386, 30.7862675319238)	#221f1e	34.195310864559346	31.994557253506386	30.7862675319238	21.26619588578449	25.42179111238988	34.195310864559346	42.299403095142566	5.494754877173658	4.420414010062568	32.83126857860582	32.371180500314004	30.798350429139628	33.03705404551119	0.5814178650927798	0.5483189094652579	0.26948355787052536	7.052119623246697	38.815941396518355
394	3358.3333333333335	3275.0		(34.20138162026377, 32.311283232154075, 30.94661921708185)	#22201e	34.20138162026377	32.311283232154075	30.94661921708185	25.15693336763576	24.266984943077517	34.20138162026377	42.455122799692056	5.170427374151243	4.520789799279912	32.964498639313376	32.63126756541763	30.96026585723257	32.90338459597494	0.5835582787049625	0.5159544261093937	0.27560280931185566	6.868104515850486	41.16499261989648
395	3366.6666666666665	3283.333333333333		(33.9267322587398, 31.934059032865814, 31.133347289093575)	#211f1f	33.9267322587398	31.934059032865814	31.133347289093575	17.198741007194197	20.995631463336384	33.9267322587398	42.243525814986334	5.524405927027132	3.9686476020193817	32.75032656478962	32.27819084781243	31.141354406531295	33.250815911819956	0.5806498152727255	0.5512777732696647	0.2419423323905749	6.802148530838378	35.69288084702897
396	3375.0	3291.6666666666665		(33.961691438141095, 32.26439187774754, 31.47184425371572)	#21201f	33.961691438141095	32.26439187774754	31.47184425371572	19.098705229527543	18.694917866058525	33.961691438141095	42.41034609312426	5.293366153560852	3.908145984758016	32.937559137534016	32.55633819970693	31.47976972995604	33.152755076906686	0.5829428095674908	0.5282224269508689	0.23825394685940088	6.5797667339993	36.43882852676893
397	3383.3333333333335	3300.0		(34.29746702951643, 32.13313795268997, 31.634289302909774)	#22201f	34.29746702951643	32.13313795268997	31.634289302909774	11.23879893098568	19.800596927471492	34.29746702951643	42.38313337460056	5.816715433303699	3.6980087061420086	33.0938894703789	32.51085650826879	31.639277789407576	33.187018691011836	0.5825687626649415	0.5804471963450645	0.22544325959034348	6.892709686526449	32.4463841216291
398	3391.6666666666665	3308.333333333333		(34.1421394180448, 32.1421394180448, 31.170399832530876)	#22201f	34.1421394180448	32.1421394180448	31.170399832530876	19.61961115807273	22.195258036628527	34.1421394180448	42.36810060903666	5.450045647694579	4.143429493298734	32.92779150094202	32.48574982625078	31.180117228386013	33.08155371612425	0.582362132835179	0.5438573972597106	0.2525976343161591	6.8462402476025055	37.24412758884576
399	3400.0	3316.6666666666665		(33.95959807410509, 32.087083943897845, 30.890307724513292)	#21201e	33.95959807410509	32.087083943897845	30.890307724513292	23.39517119083347	23.04706426259826	33.95959807410509	42.320143169970706	5.233151807333025	4.348206486446282	32.765260623822485	32.40574103830856	30.902275486707136	33.081060284107664	0.5817029435843443	0.5222136667066287	0.2650815402484562	6.803879590892715	39.72306673663513
400	3408.3333333333335	3325.0		(33.805735817458654, 32.111994975926315, 31.31149256855767)	#21201f	33.805735817458654	32.111994975926315	31.31149256855767	19.25639949643313	18.81432286828905	33.805735817458654	42.31863494275515	5.2828953598955675	3.9145802342282154	32.78182750680343	32.403226952061964	31.319497592631357	33.235783550325415	0.5816822125530867	0.5271775515574941	0.23864620071515033	6.575174658806893	36.538129114512024
401	3416.6666666666665	3333.333333333333		(33.50345405065941, 31.85032447142558, 30.57923382876282)	#211f1e	33.50345405065941	31.85032447142558	30.57923382876282	26.08060705848667	22.25669495020181	33.50345405065941	42.15387421205364	5.008853667146873	4.3846564726956805	32.4061398367176	32.12936711953108	30.59194473518945	33.25394216354054	0.5794175273498432	0.499831064685041	0.2673036560856741	6.656863183395225	41.19829393826753
402	3425.0	3341.6666666666665		(33.720535901193216, 31.790244923592212, 30.41783546158677)	#211f1e	33.720535901193216	31.790244923592212	30.41783546158677	24.932496672371183	24.975540559835608	33.720535901193216	42.14656858327925	5.186128248444777	4.5399128811424605	32.461605610215614	32.11725980531714	30.431559556206825	33.17858211721273	0.5793171093114229	0.517521208698012	0.2767686177917939	6.8925129798702685	41.19875409063692
403	3433.3333333333335	3350.0		(33.85011513502198, 31.873770148628846, 31.024283022817666)	#211f1f	33.85011513502198	31.873770148628846	31.024283022817666	18.036891621601622	21.28758456914572	33.85011513502198	42.205188479883475	5.485683594502689	4.014773925632786	32.672281766799244	32.214493872723466	31.032777894075778	33.274047116572675	0.5801228572095416	0.5474136905914806	0.24475435085095695	6.797877181366021	36.19905094065648
404	3441.6666666666665	3358.333333333333		(33.830228176679924, 32.22608331588863, 30.497173958551393)	#21201e	33.830228176679924	32.22608331588863	30.497173958551393	31.122974500690813	25.12335480517551	33.830228176679924	42.37159845132515	4.752837361538087	4.841058693776423	32.66633242620892	32.49159052543437	30.514463052124764	32.930498377741664	0.5824102117168415	0.4742833224045081	0.29512749658497334	6.7841957711891405	45.52685243883049
405	3450.0	3366.6666666666665		(33.78898890517061, 31.884027632405274, 30.614611680971322)	#211f1e	33.78898890517061	31.884027632405274	30.614611680971322	23.9936692165655	23.956508270863033	33.78898890517061	42.20106920215957	5.218794022567641	4.429098687185062	32.563575465773496	32.207654737282816	30.62730584048566	33.163413041511276	0.5800662365131557	0.5207809103670153	0.2700130054934401	6.844905129423795	40.32068086300692
406	3458.3333333333335	3375.0		(33.7841741678878, 32.25915846765753, 31.190914800083736)	#21201f	33.7841741678878	32.25915846765753	31.190914800083736	24.715854052308707	19.573695526901183	33.7841741678878	42.38722067268185	5.015814406592711	4.15424257800876	32.7927674272556	32.51768506594097	31.201597236759476	33.12281683517513	0.5826249437916368	0.5005256734796697	0.25325683694572726	6.512766352198109	39.6325372998074
407	3466.6666666666665	3383.333333333333		(33.97571697718233, 32.08185053380783, 30.856395227129997)	#21201e	33.97571697718233	32.08185053380783	30.856395227129997	23.571572377692828	23.411633867728053	33.97571697718233	42.31908760535267	5.23637912257946	4.381293292957711	32.76475402972577	32.40398148838183	30.868649780196776	33.06952176244888	0.5816884345350013	0.5225357189211465	0.2670986251452502	6.827546941200936	39.91931868102686
408	3475.0	3391.6666666666665		(33.74146954155328, 31.85011513502198, 30.601423487544483)	#211f1e	33.74146954155328	31.85011513502198	30.601423487544483	23.859999999999978	23.730790467977414	33.74146954155328	42.17931602945389	5.217011714747866	4.405579049532782	32.52714046472681	32.171554532133136	30.613910404019258	33.19220594291607	0.5797672326902156	0.5206030547388907	0.26857916793434855	6.828348116015954	40.179890975180314
409	3483.3333333333335	3400.0		(33.90286790872933, 31.877328867490057, 30.781034121833788)	#211f1e	33.90286790872933	31.877328867490057	30.781034121833788	21.070207201770277	23.480834063993466	33.90286790872933	42.21099437325966	5.403893679953087	4.274593467924737	32.650584048566046	32.224134898471846	30.79199706929035	33.184124007999785	0.5802026609392572	0.5392519149065638	0.26059383884953363	6.890153570150795	38.34473756759846
410	3491.6666666666665	3408.333333333333		(33.930709650408204, 32.262089177307935, 31.385597655432278)	#21201f	33.930709650408204	32.262089177307935	31.385597655432278	20.662937983220992	19.1273205130578	33.930709650408204	42.405399635653595	5.2284331228862335	3.9872383823863933	32.90441490475193	32.54806783755495	31.394362570651037	33.13688678375534	0.5828748190396836	0.5217427914869308	0.2430756899506331	6.575300969421031	37.329387870432186
411	3500.0	3416.6666666666665		(33.980950387272344, 32.37324680761984, 31.051287418882143)	#21201f	33.980950387272344	32.37324680761984	31.051287418882143	27.073954983922814	21.984789961004623	33.980950387272344	42.46255139069509	4.9618208297620985	4.425680686420774	32.896629683902034	32.64370968180866	31.06450701276952	32.962391209428084	0.5836603868957545	0.4951376807797809	0.2698046324757391	6.648783007800668	41.731267272585406
412	3508.3333333333335	3425.0		(33.70253297048357, 32.06552229432698, 30.45405065940967)	#21201e	33.70253297048357	32.06552229432698	30.45405065940967	29.76414486402885	24.57865674515675	33.70253297048357	42.27953384571843	4.832833998103858	4.7287063280423425	32.54536319866024	32.338094130207246	30.470165375758842	33.042311813956346	0.5811447563551649	0.48226614775397925	0.2882781120738691	6.761430912913051	44.376058670060154
413	3516.6666666666665	3433.333333333333		(34.08310655222943, 32.05798618379736, 31.38894703788989)	#22201f	34.08310655222943	32.05798618379736	31.38894703788989	14.899766899766888	20.15692657310444	34.08310655222943	42.32225401129558	5.6182432187331095	3.8425747890939332	32.91648733514758	32.40925984927779	31.395637429348962	33.21348072602821	0.5817319577256053	0.5606417508456508	0.23425650248854402	6.806617212288411	34.370018746975205
414	3525.0	3441.6666666666665		(33.86058195520201, 32.011932175005235, 30.55767217919196)	#21201e	33.86058195520201	32.011932175005235	30.55767217919196	26.417796932437618	24.87381917997922	33.86058195520201	42.27084285626187	5.083984925187412	4.606943389211171	32.626918568139	32.323628942851165	30.572214779150094	33.055090551911654	0.581025296122499	0.5073283762842676	0.28085502683834596	6.860818472378449	42.181857004449505
415	3533.3333333333335	3450.0		(33.8576512455516, 32.35105714883818, 31.29621101109483)	#21201f	33.8576512455516	32.35105714883818	31.29621101109483	24.709055246812614	19.291570317426945	33.8576512455516	42.44030939364554	5.010007815414719	4.137466497353759	32.87831902867908	32.60646609168934	31.30675947247226	33.081250979853934	0.5833546640369506	0.49994623657782467	0.2522341096872078	6.497600120601555	39.551267872716835
416	3541.6666666666665	3458.333333333333		(33.6765752564371, 32.16097969436885, 30.183378689554115)	#21201e	33.6765752564371	32.16097969436885	30.183378689554115	33.96775933361291	26.450585244261013	33.6765752564371	42.32160190098195	4.55375451053186	5.081754337545941	32.50810131881934	32.40817274230688	30.203154699602262	32.92548138101653	0.5817229942755655	0.4544169417929824	0.30980112631723183	6.823555326173904	48.13651689355206
417	3550.0	3466.6666666666665		(33.619217081850536, 32.205149675528574, 30.67134184634708)	#21201e	33.619217081850536	32.205149675528574	30.67134184634708	31.21857690668936	22.359479199745966	33.619217081850536	42.34014387527858	4.691941004864364	4.606940692163275	32.59128113879003	32.43909280720117	30.686679924638895	33.05213957582279	0.5819778592221441	0.4682065046704806	0.2808548624170811	6.575577003901441	44.47627857883862
