# Supplementary material for: Parallel and High Throughput Reaction Monitoring with Computer Vision
Source: Angew Chem Int Ed Engl. 2024 Oct 31;64(1):e202413395. doi: 10.1002/anie.202413395 (PMC11701362; doi:10.1002/anie.202413395)
Supplement: Supplementary file 3 — Supporting Information [file ANIE-64-e202413395-s003.zip › Supporting Info - Machine readable data part 2/Figure 11 - Pd catalyst degradation in HTE/Kineticolor data/Well 9 2021-08-23 13-47-42 multiwell stirrer palladium bistricyclohexylphosphine diacetate boropinocol reaction in toluene.csv]

frame number	Time (s)	normalised time	Well Coordinates	average color	hexcode	red	green	blue	hue	saturation	value	lightness	a_component	b_component	x	y	z	delta_e	light_ratio	a_ratio	b_ratio	chroma_ab	hue_ab
1	83.33333333333333	0.0	(764, 748)	(127.82583211220431, 106.55997487963157, 98.65731630730583)	#7f6a62	127.82583211220431	106.55997487963157	98.65731630730583	16.255867028377054	58.188328660517776	127.82583211220431	71.71156515168192	12.362286929115008	9.531923434401035	115.39971320912706	110.23938837345614	98.73634289302909	0.0	1.0	1.0	1.0	15.610371631612471	37.63396789644758
2	91.66666666666667	8.333333333333343		(126.6799246388947, 105.87628218547205, 97.77559137534017)	#7e6961	126.6799246388947	105.87628218547205	97.77559137534017	16.815521886497287	58.182896802445676	126.6799246388947	71.50751251594488	12.167743653238695	9.602200363411395	114.44992882562278	109.47179244714255	97.85659828344149	0.2905570702823262	0.9971545365757192	0.9842631644944161	1.0073727962141124	15.50020120611434	38.27881033540832
3	100.0	16.66666666666667		(127.42265019886959, 105.59744609587607, 98.47770567301654)	#7f6962	127.42265019886959	105.59744609587607	98.47770567301654	14.758515947060072	57.92503014631229	127.42265019886959	71.4841588535185	12.741746594639558	9.229564348255659	114.86784802177098	109.38416962528783	98.54890307724514	0.5358397887233322	0.9968288755421468	1.0306949408066939	0.968279320724068	15.733307482554348	35.91792972051236
4	108.33333333333333	25.0		(125.30667783127485, 104.79233828762821, 97.02302700439607)	#7d6861	125.30667783127485	104.79233828762821	97.02302700439607	16.48155960654571	57.55743497218461	125.30667783127485	71.20494333689854	12.152678026767283	9.445216662902812	113.29050240736863	108.34017317772661	97.10072011722839	0.5550852361407886	0.9929352843755147	0.9830444881639121	0.9909035388193221	15.391546414556572	37.85480785740928
5	116.66666666666667	33.33333333333334		(127.02846975088968, 105.94745656269625, 98.64224408624659)	#7f6962	127.02846975088968	105.94745656269625	98.64224408624659	15.441036570526759	56.98319092309849	127.02846975088968	71.54179610768827	12.434773945684485	9.249286818118208	114.8161105296211	109.60050905798619	98.71529621101108	0.3375786615493773	0.9976326127642792	1.005863560438705	0.970348417270875	15.497513017387304	36.64276633515173
6	125.0	41.66666666666667		(124.61754239062174, 104.23696880887586, 95.41825413439398)	#7c685f	124.61754239062174	104.23696880887586	95.41825413439398	18.121088289063316	59.74936082432664	124.61754239062174	71.04630148557655	11.88562017063216	9.947137348638279	112.45970692903497	107.74997597864768	95.50644128113879	0.9177088528823957	0.9907230630833641	0.9614418625602171	1.0435603492930632	15.498822802819982	39.92613793556601
7	133.33333333333334	50.000000000000014		(125.94285116181705, 105.00502407368641, 96.36571069709022)	#7d6960	125.94285116181705	105.00502407368641	96.36571069709022	17.525656451270436	59.885660431927334	125.94285116181705	71.27957107295393	12.111886822033568	9.888333822525318	113.53669667155118	108.61855543227968	96.45210383085619	0.6134716476295777	0.9939759496558992	0.9797448394041307	1.0373912348936822	15.635758637669252	39.228737803882666
8	141.66666666666666	58.33333333333333		(126.87230479380364, 105.93573372409462, 97.94138580699183)	#7e6961	126.87230479380364	105.93573372409462	97.94138580699183	16.579524322916292	58.14810689871945	126.87230479380364	71.5299172299776	12.236499698848046	9.561601114799	114.59578396483147	109.55589878794223	98.02132928616285	0.22293308294539438	0.9974669647591695	0.9898249222827279	1.0031135038591328	15.529202837184974	38.00406973201518
9	150.0	66.66666666666667		(124.52962110110948, 103.87670085827925, 97.21770985974462)	#7c6761	124.52962110110948	103.87670085827925	97.21770985974462	14.628762388000194	55.92675304852422	124.52962110110948	70.96837803209243	12.456702141521724	8.948600546863927	112.66483357755914	107.4608630793385	97.28429976972997	0.949477181496302	0.9896364398403866	1.0076373581157023	0.9388032340427876	15.337759940419113	35.692573754819726
10	158.33333333333334	75.00000000000001		(126.2516223571279, 106.5346451747959, 96.77559137534017)	#7e6a60	126.2516223571279	106.5346451747959	96.77559137534017	19.865063526671268	59.53498069984613	126.2516223571279	71.62683491523677	11.419935470741216	10.282766372704998	114.24415323424743	109.92021988486499	96.87318191333472	1.2078785543539525	0.998818457855913	0.9237720768190215	1.0787713983931244	15.367179651176272	42.000582665026876
11	166.66666666666666	83.33333333333333		(124.55557881515595, 103.47205359011932, 97.01214151140883)	#7c6761	124.55557881515595	103.47205359011932	97.01214151140883	14.072126163784912	56.389096171105315	124.55557881515595	70.8802563478808	12.660171425829592	8.897011775854669	112.51099853464517	107.13453618379735	97.07674063219592	1.0876223217727055	0.9884076047978766	1.0240962289924709	0.9333910240765312	15.473744183974631	35.09786205051915
12	175.0	91.66666666666667		(126.32509943479171, 106.01402553904124, 98.34289302909777)	#7e6a62	126.32509943479171	106.01402553904124	98.34289302909777	16.448593935857435	56.484916025221416	126.32509943479171	71.52220223050054	12.084349196800293	9.357113379819616	114.43222524597027	109.5269321477915	98.41960435419719	0.3790333153501844	0.997359381003875	0.9775172883538134	0.9816605687420312	15.28355542120377	37.7512168528668
13	183.33333333333334	100.00000000000001		(125.95813271927989, 106.1777266066569, 97.73518944944526)	#7d6a61	125.95813271927989	106.1777266066569	97.73518944944526	17.94824248447943	57.1368468112122	125.95813271927989	71.5386042046746	11.729228021001624	9.673606294335023	114.18161817039984	109.58852090642664	97.81961482101738	0.6713814885223264	0.9975881024679704	0.9487911167453623	1.014864036719247	15.203731407337077	39.513890597667746
14	191.66666666666666	108.33333333333333		(125.70190496127276, 106.18379736236132, 97.66966715511828)	#7d6a61	125.70190496127276	106.18379736236132	97.66966715511828	18.22358300350983	56.86644639770315	125.70190496127276	71.52765690200728	11.62100920085768	9.685932761492433	114.04484404437932	109.54741166003768	97.7548084571907	0.7791237305716481	0.9974354450459191	0.9400371684860743	1.0161572140346378	15.128289668914041	39.81068724601804
15	200.0	116.66666666666667		(126.84571907054637, 105.90433326355453, 97.90517060916893)	#7e6961	126.84571907054637	105.90433326355453	97.90517060916893	16.58398975761127	58.17965250799581	126.84571907054637	71.52176727217902	12.237630282313894	9.564936548545976	114.5657797781034	109.52529921080176	97.98516223571278	0.22946106502202876	0.9973533156179	0.9899163765154545	1.0034634262824431	15.532147504589204	38.01119693111547
16	208.33333333333334	125.00000000000001		(126.38580699183588, 105.79861837973624, 96.62842788360896)	#7e6960	126.38580699183588	105.79861837973624	96.62842788360896	18.489915653073144	60.039428897961876	126.38580699183588	71.4735695497008	11.862622214952268	10.0927047969666	114.05230270043961	109.34445402344568	96.72012978857025	0.7878974995153774	0.9966812103253119	0.9595815307452574	1.0588319205903067	15.575124267028873	40.391096852214346
17	216.66666666666666	133.33333333333331		(125.61377433535692, 104.98450910613356, 97.79233828762821)	#7d6861	125.61377433535692	104.98450910613356	97.79233828762821	15.51071081916888	56.47840955109267	125.61377433535692	71.26356746554899	12.315027725076755	9.17791854553629	113.65441490475193	108.5588173979485	97.86425999581326	0.5729352672745278	0.9937527833176512	0.9961771471323035	0.9628611275257279	15.358844250069994	36.6957521101901
18	225.0	141.66666666666669		(127.34268369269417, 107.355871886121, 98.37115344358384)	#7f6b62	127.34268369269417	107.355871886121	98.37115344358384	18.607339754474445	58.01464206103408	127.34268369269417	71.85931748734053	11.672132630274168	9.91850452760199	115.35246598283442	110.79743041448607	98.4610006280092	0.8047289298400488	1.0020603696955448	0.9441726031115307	1.040556462277673	15.317160709569254	40.356532813382486
19	233.33333333333334	150.0		(119.19028679087293, 99.66338706301026, 93.5333891563743)	#77635d	119.19028679087293	99.66338706301026	93.5333891563743	14.335321426531664	54.891292511749775	119.19028679087293	69.76289000729196	12.238206385177918	8.675679861136398	108.00556834833577	103.05390063010258	93.59468913544066	2.132107843544499	0.9728262081538983	0.9899629781569895	0.9101709556148526	15.00137049002981	35.33287555366978
20	241.66666666666666	158.33333333333331		(127.52585304584467, 106.50889679715303, 99.7155118275068)	#7f6a63	127.52585304584467	106.50889679715303	99.7155118275068	14.656529920963504	55.60940657363618	127.52585304584467	71.68945798074476	12.512620455582713	8.994674560241233	115.44852836508268	110.15605386225664	99.78344567720326	0.5583236059607689	0.9996917209812615	1.0121606566268615	0.9436368873651615	15.410056492762049	35.71040073440703
21	250.0	166.66666666666669		(125.08017584257902, 104.01611890307724, 97.15595562068243)	#7d6861	125.08017584257902	104.01611890307724	97.15595562068243	14.740243189348844	56.92889467588719	125.08017584257902	71.0250027235676	12.556839357353855	9.075097406509958	112.96547414695415	107.67090152396902	97.22455725350638	0.8472948924610684	0.9904260571267391	1.0157375758510059	0.9520740980521962	15.492953481632691	35.856447614321226
22	258.3333333333333	175.0		(125.83692694159514, 104.95227129997906, 98.23236340799664)	#7d6862	125.83692694159514	104.95227129997906	98.23236340799664	14.6060803688565	55.93877625710545	125.83692694159514	71.26838453704654	12.507597510196089	8.97706658931674	113.84177098597446	108.57679618798409	98.29956248691647	0.7248381479334628	0.9938199561856169	1.0117543446381958	0.9417896242135352	15.39570459661039	35.668103748606555
23	266.6666666666667	183.33333333333337		(126.78752355034541, 105.40087921289512, 98.70797571697719)	#7e6962	126.78752355034541	105.40087921289512	98.70797571697719	14.301306137054912	56.4746790299572	126.78752355034541	71.41221434140215	12.682612931259884	8.997357250677652	114.54175423906219	109.11452809713208	98.77490475193638	0.6913614539774829	0.9958256271544681	1.0259115488891024	0.9439183300828754	15.549955249468795	35.35282607317248
24	275.0	191.66666666666669		(126.51308352522504, 105.57337240946201, 97.74084153234247)	#7e6961	126.51308352522504	105.57337240946201	97.74084153234247	16.333515224271537	57.993383006289385	126.51308352522504	71.4339149481405	12.277793011054804	9.493323209501892	114.26732468076199	109.19581328239481	97.81916684111367	0.29277779129917736	0.9961282367362343	0.9931651871094167	0.9959504264627396	15.51990292438627	37.71158588962962
25	283.3333333333333	200.0		(125.36403600586142, 104.9635754657735, 97.72660665689763)	#7d6861	125.36403600586142	104.9635754657735	97.72660665689763	15.711234321032556	56.2166368324027	125.36403600586142	71.24697810280972	12.224680453720937	9.180737601630584	113.5124073686414	108.49691598911451	97.79897634498639	0.5984213876432206	0.9935214487664643	0.9888688495758833	0.963156876449195	15.28819005329213	36.906557081140754
26	291.6666666666667	208.33333333333337		(126.34624241155537, 105.31170190496127, 98.00858279254763)	#7e6962	126.34624241155537	105.31170190496127	98.00858279254763	15.463067615185146	57.192861971382925	126.34624241155537	71.37000891171677	12.429108634435304	9.256925126816395	114.15800293070966	108.95655238224826	98.08161398367176	0.4435649608968965	0.9952370828994918	1.0054052867162402	0.9711497569743204	15.49752897239037	36.677925528141984
27	300.0	216.66666666666669		(125.16411974042286, 104.62884655641616, 96.95059660875026)	#7d6860	125.16411974042286	104.62884655641616	96.95059660875026	16.32887160918859	57.48011821196872	125.16411974042286	71.16231038016204	12.182223004591986	9.407196875835755	113.15548042704626	108.18135405484614	97.02737910822691	0.5913210087283648	0.992340778361787	0.9854344163377291	0.986914859375062	15.391618186348834	37.67556817255902
28	308.3333333333333	225.0		(126.09106133556625, 105.18254134393972, 98.09755076407788)	#7e6962	126.09106133556625	105.18254134393972	98.09755076407788	15.18564217610769	56.61261884958086	126.09106133556625	71.33012562269222	12.4336431024199	9.146473195176142	114.01071802386436	108.80740867699393	98.1684006698765	0.5469549384210098	0.9946809203204129	1.0057720851905514	0.9595621763144058	15.435460884224662	36.33905296804446
29	316.6666666666667	233.33333333333337		(124.67699392924429, 104.45949340590329, 97.2514130207243)	#7c6861	124.67699392924429	104.45949340590329	97.2514130207243	15.769395169908112	56.0931324318062	124.67699392924429	71.10302614589472	12.17360113691479	9.161819993214193	112.92445258530458	107.96076257902449	97.32349382457609	0.7368165354557734	0.9915140744104518	0.9847369832716117	0.9611722184159468	15.235993903541456	36.96502208066979
30	325.0	241.66666666666669		(125.19531086455935, 104.80531714465145, 97.9307096504082)	#7d6861	125.19531086455935	104.80531714465145	97.9307096504082	15.128644149781564	55.53301686458504	125.19531086455935	71.2050732176848	12.301613892862385	9.012040298959434	113.42149256855767	108.34065725559974	97.99945572535063	0.7283500333279671	0.9929370955308839	0.995092086391416	0.945458737785773	15.249477850704714	36.22613516031906
31	333.3333333333333	250.0		(126.2149884864978, 105.58802595771405, 97.47414695415533)	#7e6961	126.2149884864978	105.58802595771405	97.47414695415533	16.938708620124558	58.0669116927532	126.2149884864978	71.42225394306486	12.106722143554904	9.600350717537998	114.07246179610634	109.15212898262507	97.55528574419091	0.3920416153004098	0.9959656269110133	0.9793270624581435	1.0071787487182289	15.451195907145019	38.41360329952352
32	341.6666666666667	258.33333333333337		(127.00397739166841, 106.50512874188821, 97.7506803433117)	#7f6a61	127.00397739166841	106.50512874188821	97.7506803433117	17.95581889611644	58.73509555001006	127.00397739166841	71.65858603128174	11.91163833220843	9.871514242458446	114.7986749005652	110.03975020096294	97.83822482729747	0.5667564397599112	0.9992612192986149	0.9635465023995492	1.0356266823159548	15.470420847423549	39.64951087899648
33	350.0	266.6666666666667		(127.24471425580909, 105.99141720745237, 97.3952271299979)	#7f6961	127.24471425580909	105.99141720745237	97.3952271299979	17.279070909103652	59.81874580487228	127.24471425580909	71.55796128964582	12.218144374462113	9.870068449104274	114.68629474565627	109.66123568557671	97.48118903077246	0.3983883450390128	0.9978580322196119	0.9883401384000061	1.0354750032383666	15.706727957954955	38.93199107919515
34	358.3333333333333	275.0		(127.70776638057359, 106.77621938455097, 98.15511827506803)	#7f6a62	127.70776638057359	106.77621938455097	98.15511827506803	17.503205287129965	59.00913844539882	127.70776638057359	71.75118226515684	12.088581525094567	9.837420946021357	115.30845719070547	110.3888329516433	98.24132928616287	0.4120836001059573	1.0005524508270196	0.9778596463914921	1.0320499334392228	15.585527073476772	39.13793586354053
35	366.6666666666667	283.33333333333337		(133.43688507431443, 111.49235922126857, 103.95394599120787)	#856f67	133.43688507431443	111.49235922126857	103.95394599120787	15.341238284578221	56.34236337280446	133.43688507431443	73.03259400823713	12.59743066021729	9.321542276974903	120.7374942432489	115.29574862884655	104.02933012350849	1.3581863073703127	1.0184214199447608	1.0190210543122473	0.9779287822784162	15.671196816465969	36.49980585878242
36	375.0	291.6666666666667		(130.6782499476659, 109.85932593678041, 101.79359430604983)	#826d65	130.6782499476659	109.85932593678041	101.79359430604983	16.754359264251853	56.364293151782135	130.6782499476659	72.55699235915158	12.125498904572263	9.504129259596251	118.44745237596818	113.45791219175216	101.87425162235714	0.8784009607519071	1.0117892728415763	0.980845936848054	0.9970840958809558	15.406368704788832	38.0898261684275
37	383.3333333333333	300.0		(132.6116809713209, 111.0684530039774, 103.4283022817668)	#846f67	132.6116809713209	111.0684530039774	103.4283022817668	15.707881126756526	56.11693865373503	132.6116809713209	72.90473695618095	12.44598711224032	9.343882138457626	120.09660456353359	114.79974325518107	103.5047037889889	1.2107948648250701	1.0166384850473598	1.0067706067336284	0.9802724710036212	15.563120786508073	36.89755846145506
38	391.6666666666667	308.33333333333337		(130.94975926313586, 110.44588653966925, 102.13523131672598)	#826e66	130.94975926313586	110.44588653966925	102.13523131672598	17.305135600485297	56.11086776852899	130.94975926313586	72.69420511386886	11.958320404050982	9.57968412949719	118.83065312957925	113.98611463052126	102.21833786895542	1.0635089715912687	1.0137026706934718	0.9673226703618547	1.0050106041477196	15.322264026797162	38.69784900577069
39	400.0	316.6666666666667		(130.91040401925895, 110.1040401925895, 102.15093154699602)	#826e66	130.91040401925895	110.1040401925895	102.15093154699602	16.592325161590882	56.020493828345	130.91040401925895	72.62034890162747	12.141565698296052	9.446678514427976	118.70853673853883	113.70160085409253	102.23046263345196	0.9390806473783437	1.0126727641214261	0.9821455987808271	0.9910569025695898	15.383671621592631	37.884504616144405
40	408.3333333333333	325.0		(132.11848440443794, 111.37952689972786, 103.21205777684739)	#846f67	132.11848440443794	111.37952689972786	103.21205777684739	16.952913401793097	55.791881228906895	132.11848440443794	72.9468298661409	12.05745994079177	9.51431930204214	119.90812225245969	114.96288001256019	103.29373246807619	1.2724418702140174	1.0172254602426567	0.9753421846563579	0.9981531395546714	15.359186567165915	38.276319928751136
41	416.6666666666667	333.33333333333337		(129.76470588235293, 109.80280510780825, 101.10969227548671)	#816d65	129.76470588235293	109.80280510780825	101.10969227548671	18.202286590934015	56.309829549304204	129.76470588235293	72.50105637775992	11.69832236602064	9.725854527328659	117.84551392087083	113.24305489847184	101.19662340380992	1.049644990415016	1.0110092594466191	0.9462911217882645	1.020345431251338	15.213250555555119	39.7397568850621
42	425.0	341.6666666666667		(130.2461796106343, 110.18714674481892, 102.00334938245761)	#826e66	130.2461796106343	110.18714674481892	102.00334938245761	17.385929022502864	55.294686797838594	130.2461796106343	72.60694077786943	11.834668998003227	9.491494663442657	118.3793133765962	113.65000002512038	102.08518735608124	1.0400541710519415	1.012485791159259	0.9573203619898869	0.9957585925614478	15.170624945547205	38.729878558295816
43	433.3333333333333	350.0		(131.80427046263344, 110.52815574628428, 102.74146954155327)	#836e66	131.80427046263344	110.52815574628428	102.74146954155327	16.07557281049897	56.22742122742122	131.80427046263344	72.75239649059085	12.331876261330477	9.399634982257377	119.39611471634916	114.21061729328031	102.81933640360059	1.0496451397213356	1.0145141350172375	0.9975400451422213	0.9861215364292347	15.50575086619293	37.315469260158885
44	441.6666666666667	358.33333333333337		(132.02093364036006, 111.20577768473937, 103.12832321540716)	#846f67	132.02093364036006	111.20577768473937	103.12832321540716	16.774090711491077	55.806419900295545	132.02093364036006	72.90572544158965	12.104422945365624	9.482746523116514	119.78971320912707	114.80357249319657	103.20909776010049	1.222673709830672	1.016652269231356	0.9791410775993172	0.9948408197335031	15.376590534379595	38.07556429618347
45	450.0	366.6666666666667		(131.83294954992672, 110.81557462842788, 102.7841741678878)	#836e66	131.83294954992672	110.81557462842788	102.7841741678878	16.588789761180692	56.18806032716912	131.83294954992672	72.81426919651595	12.188281897081321	9.485291934427043	119.50780824785429	114.44964568139	102.8644881724932	1.1173220030305469	1.0153769345642034	0.9859245273118618	0.9951078604129678	15.444253905062133	37.89113985808304
46	458.3333333333333	375.0		(132.01507222105926, 111.3948084571907, 102.54950805945154)	#846f66	132.01507222105926	111.3948084571907	102.54950805945154	18.011466570046238	56.91561376134571	132.01507222105926	72.94349534493863	11.875569333939406	9.81361599945525	119.72967762193846	114.94995099225456	102.63796106342893	1.3542144290022307	1.0171789611710602	0.9606288385016117	1.0295525417291516	15.405719911447376	39.569310911103415
47	466.6666666666667	383.33333333333337		(131.8852836508269, 111.13858069918359, 101.93992045216663)	#836f65	131.8852836508269	111.13858069918359	101.93992045216663	18.43088731833148	57.8993152554856	131.8852836508269	72.88216933074938	11.84814452541616	9.990957730614047	119.46473309608541	114.71234296211011	102.0319070546368	1.3584436095882637	1.0163237851048352	0.9584104133283003	1.048157572747211	15.498314910662563	40.13928894511509
48	475.0	391.6666666666667		(132.83357755913752, 111.44693322168725, 103.35754657734981)	#846f67	132.83357755913752	111.44693322168725	103.35754657734981	16.46636885950271	56.584999353868724	132.83357755913752	72.99396385460918	12.293959645065799	9.528444833387862	120.3085116181704	115.14573749005652	103.43844044379318	1.2842223918309674	1.0178827320281572	0.9944729252410176	0.9996350578099884	15.554186082769558	37.77750727845591
49	483.3333333333333	400.0		(132.35105714883818, 111.47582164538413, 103.34038099225455)	#846f67	132.35105714883818	111.47582164538413	103.34038099225455	16.825751890550134	55.89469838242062	132.35105714883818	72.97796101122601	12.10949382688825	9.508601143145468	120.0775989114507	115.08363233828763	103.42173539878584	1.2915907846037198	1.0176595763440033	0.9795512671986772	0.9975532439579406	15.396536508022574	38.139666266505195
50	491.6666666666667	408.33333333333337		(131.62842788360896, 111.17730793384969, 102.15679296629683)	#836f66	131.62842788360896	111.17730793384969	102.15679296629683	18.364468057903476	57.09455795187258	131.62842788360896	72.87915039939426	11.783471532382961	9.885159753943862	119.39425371572116	114.70065455725351	102.24699811597236	1.3502068254951616	1.0162816868554285	0.9531789384884077	1.0370582413899785	15.38072120270929	39.99330288720858
51	500.0	416.6666666666667		(132.13041657944316, 111.2867908729328, 103.01004814737283)	#846f67	132.13041657944316	111.2867908729328	103.01004814737283	17.053512378871083	56.19973161677918	132.13041657944316	72.92738652867251	12.071665132140087	9.574119500559464	119.8448189240109	114.88750553904123	103.09281557462843	1.2507850165489964	1.0169543277213227	0.9764912593728541	1.004426815474214	15.407428833959278	38.41817264009564
52	508.3333333333333	425.0		(132.0659409671342, 110.86707138371362, 103.68599539459912)	#846e67	132.0659409671342	110.86707138371362	103.68599539459912	15.182007951553047	54.79752060220742	132.0659409671342	72.83822980656649	12.426798895610991	9.111983457019557	119.8183022817668	114.54230049612727	103.75780615449027	1.2041115492305892	1.015711059331943	1.005218449212989	0.9559438364909751	15.4095286531729	36.25083216332586
53	516.6666666666666	433.3333333333333		(131.76010048147373, 111.04898471844254, 102.64852417835462)	#836f66	131.76010048147373	111.04898471844254	102.64852417835462	17.31364963398674	56.34066709245683	131.76010048147373	72.85958799398975	12.00344298704148	9.624877965318124	119.51733933431025	114.62493397948504	102.7325287837555	1.2063854964485532	1.01600889396124	0.9709726894278438	1.0097519174966947	15.385737531571946	38.72414184611039
54	525.0	441.6666666666667		(131.44023445677203, 110.83525225036634, 102.59200334938245)	#836e66	131.44023445677203	110.83525225036634	102.59200334938245	17.144723092998962	55.966873178422986	131.44023445677203	72.79989630602788	12.002441041176537	9.54903037014927	119.28304375130836	114.39409021561647	102.6744358383923	1.146405866975964	1.0151765081691349	0.9708916408426841	1.0017946992405011	15.337619500983587	38.50543099688736
55	533.3333333333334	450.00000000000006		(130.16558509524808, 109.01570023027004, 101.27799874398158)	#826d65	130.16558509524808	109.01570023027004	101.27799874398158	16.071335401026097	56.59202863938785	130.16558509524808	72.35317844325893	12.320256871150848	9.39622651862293	117.83160351685159	112.67634358802596	101.35537575884447	0.6571512722748363	1.008947138306351	0.9966001389382758	0.9857639523951304	15.494444235286803	37.33149167343887
56	541.6666666666666	458.3333333333333		(131.6811806573163, 110.9309189868118, 102.62256646430815)	#836e66	131.6811806573163	110.9309189868118	102.62256646430815	17.155021503749637	56.27187258064258	131.6811806573163	72.83111304244854	12.037513780799092	9.588306450657491	119.43687670085828	114.51477500732678	102.70564998953319	1.167066460022383	1.0156118178204392	0.9737287162012858	1.0059151772089323	15.389521065148458	38.538564432380404
57	550.0	466.6666666666667		(130.927150931547, 110.22671132509943, 101.84153234247435)	#826e65	130.927150931547	110.22671132509943	101.84153234247435	17.297577406399782	56.648546061246606	130.927150931547	72.64614844025604	12.01304474870618	9.633895722481611	118.69289093573371	113.80093366966715	101.9253841323006	1.0029029720741247	1.0130325322923481	0.971749387276693	1.010697975994284	15.398869793788979	38.7279696625509
58	558.3333333333334	475.00000000000006		(131.69039145907473, 110.56416160770358, 102.26732258739794)	#836e66	131.69039145907473	110.56416160770358	102.26732258739794	16.919048906470124	56.97365220916093	131.69039145907473	72.75344757883911	12.173528767970565	9.620173299354363	119.25664643081431	114.21467510571487	102.35029097760099	1.062514317118537	1.0145287921823132	0.9847311292621844	1.0092583480722088	15.515880154674356	38.31767635163487
59	566.6666666666666	483.3333333333333		(130.97592631358594, 109.93259367804062, 101.91145070127695)	#826d65	130.97592631358594	109.93259367804062	101.91145070127695	16.558653423700505	56.58628642483604	130.97592631358594	72.5865008465945	12.211152980724671	9.500021762597544	118.6395980741051	113.57136750471008	101.99166213104458	0.8884659010069376	1.0122007613843311	0.9877745962978425	0.9966531758230079	15.471349993083603	37.88216996184215
60	575.0	491.6666666666667		(131.6803433117019, 110.99330123508479, 103.00334938245761)	#836e67	131.6803433117019	110.99330123508479	103.00334938245761	16.717132637418793	55.53321982649668	131.6803433117019	72.84522339704546	12.08146800418114	9.436905542992523	119.53196148210175	114.56935388319029	103.08324890098389	1.1717801353366002	1.0158085832175836	0.9772842252777277	0.9900316140742813	15.330265991280635	37.99360388781845
61	583.3333333333334	500.00000000000006		(130.357965250157, 109.59577140464727, 101.90223989951852)	#826d65	130.357965250157	109.59577140464727	101.90223989951852	16.222109421553267	55.663725269784194	130.357965250157	72.48678355136629	12.187565728442095	9.333941099856546	118.2305400879213	113.18827460958761	101.9791752145698	0.8189554749590815	1.0108102284205434	0.9858665955842346	0.9792295504777174	15.351195876565694	37.44697630336218
62	591.6666666666666	508.3333333333333		(132.00983881096923, 111.01130416579443, 102.65815365292025)	#846f66	132.00983881096923	111.01130416579443	102.65815365292025	17.075306854571245	56.69789299584053	132.00983881096923	72.86312463418967	12.112230398956092	9.626710028885931	119.62995603935525	114.63862085199918	102.74168515804898	1.182202185974412	1.0160582115321568	0.9797726317474482	1.0099441204219926	15.47189940562079	38.47741440799426
63	600.0	516.6666666666666		(132.05024073686414, 110.63763868536739, 102.55034540506594)	#846e66	132.05024073686414	110.63763868536739	102.55034540506594	16.44879045706461	56.96675195464835	132.05024073686414	72.7861721139243	12.314399436660572	9.545512309449178	119.5123550345405	114.34105894285116	102.63121833786894	1.0757592633849002	1.0149851277122373	0.9961263241397792	1.0014256173102587	15.580797114893448	37.78106953346535
64	608.3333333333334	525.0		(132.927150931547, 111.64957086037262, 103.46116809713209)	#846f67	132.927150931547	111.64957086037262	103.46116809713209	16.673605240162267	56.52589083659192	132.927150931547	73.04090037977366	12.233523488665355	9.560872321436253	120.43790454259997	115.3280214841951	103.54305212476449	1.3358705814197411	1.0185372502368337	0.9895841731236317	1.0030370456953883	15.526409001908098	38.00871290528344
65	616.6666666666666	533.3333333333333		(131.2886749005652, 110.62277580071175, 101.9646221477915)	#836e65	131.2886749005652	110.62277580071175	101.9646221477915	17.715464624038958	56.955662456191824	131.2886749005652	72.74653331628278	11.939231065579259	9.748072193817858	119.0174356290559	114.18798379108227	102.05120368432071	1.1387957023130497	1.0144323745048895	0.9657785112122426	1.022676300423977	15.41331080375588	39.23074549212374
66	625.0	541.6666666666666		(131.27967343521038, 110.5371572116391, 102.73414276742726)	#836e66	131.27967343521038	110.5371572116391	102.73414276742726	16.401196814361754	55.447352433254714	131.27967343521038	72.7302170788439	12.145348526032052	9.364730102065577	119.14038727234666	114.12501426418254	102.81217291186938	1.0548306166491566	1.0142048486183137	0.9824515961871072	0.9824596437973839	15.336481366445241	37.634194846328874
67	633.3333333333334	550.0		(130.99330123508477, 110.22105924220222, 101.96964622147792)	#826e65	130.99330123508477	110.22105924220222	101.96964622147792	17.057974986656664	56.49931682527505	130.99330123508477	72.64834938795886	12.0658436014055	9.57834189202622	118.74917521456979	113.80941038727234	102.05216035168516	0.983665606336192	1.0130632239624875	0.9760203488715878	1.004869789182072	15.405493020806652	38.443930579379824
68	641.6666666666666	558.3333333333333		(131.15009420138162, 110.01109482939083, 102.15135021980322)	#836e66	131.15009420138162	110.01109482939083	102.15135021980322	16.262244905325314	56.38333514231354	131.15009420138162	72.61175209515753	12.27678201465443	9.432097129658846	118.7972555997488	113.66851446305213	102.22994766589909	0.9097323313587025	1.0125528837862003	0.9930834064157497	0.9895271604488647	15.48172577262177	37.534619378468136
69	650.0	566.6666666666666		(132.2486916474775, 110.93280301444422, 102.87314213941805)	#846e66	132.2486916474775	110.93280301444422	102.87314213941805	16.461978094023248	56.641506477225235	132.2486916474775	72.85815837443802	12.28298815167783	9.519430966251964	119.7656562696253	114.6194016307306	102.9537387481683	1.149400007105314	1.0159889582709687	0.9935854281742631	0.9986894074176063	15.53999240204109	37.77601987823402
70	658.3333333333334	575.0		(131.8193426836927, 111.1046682018003, 102.08875863512665)	#836f66	131.8193426836927	111.1046682018003	102.08875863512665	18.195221900678053	57.512795755445836	131.8193426836927	72.87244730998904	11.875660824028579	9.905426991584477	119.45167678459283	114.67470502616705	102.17891773079339	1.3129955288789317	1.016188213935251	0.960636239243052	1.039184489862293	15.464436746709445	39.83130975850932
71	666.6666666666666	583.3333333333333		(131.74126020514967, 110.99330123508479, 102.38120159095666)	#836e66	131.74126020514967	110.99330123508479	102.38120159095666	17.599623537464456	56.82968976432004	131.74126020514967	72.84630052152174	11.97260656923077	9.725627728982689	119.43738120159095	114.57352091480008	102.46732258739794	1.2153174466716055	1.0158236034514052	0.968478295147277	1.020321637696183	15.425016783924248	39.08776133918521
72	675.0	591.6666666666666		(131.35042913962738, 110.37471216244505, 102.53883190286791)	#836e66	131.35042913962738	110.37471216244505	102.53883190286791	16.318179506368384	55.9340182098967	131.35042913962738	72.69871139980575	12.220694213429805	9.401257684905119	119.08563742934898	114.0034893887377	102.61719070546368	1.0057732102275228	1.0137655097338323	0.9885463978876164	0.9862917751705454	15.418463383753398	37.57072356185112
73	683.3333333333334	600.0		(132.13062591584676, 110.89909985346452, 102.7833368222734)	#846e66	132.13062591584676	110.89909985346452	102.7833368222734	16.592530244236478	56.63757866119126	132.13062591584676	72.8454349906856	12.242904396549903	9.539023139075532	119.67939501779358	114.57017245970275	102.86449445258532	1.14015937775837	1.015811533838445	0.9903430058491896	1.0007448344212326	15.52036309210836	37.923834660446644
74	691.6666666666666	608.3333333333333		(130.787732886749, 109.80845719070547, 101.16056102156165)	#826d65	130.787732886749	109.80845719070547	101.16056102156165	17.513442474687174	57.76481217978371	130.787732886749	72.5495299633414	12.0592984419286	9.78570877032583	118.35872304793804	113.42923247435628	101.24703998325309	0.9264955724003586	1.0116852115818005	0.9754909031861391	1.0266247770107841	15.530189150462187	39.05814968337389
75	700.0	616.6666666666666		(130.04793803642454, 109.31023655013607, 101.70755704416999)	#826d65	130.04793803642454	109.31023655013607	101.70755704416999	16.095788214090483	55.57025556991753	130.04793803642454	72.41143439382446	12.202094034491019	9.295656551390973	117.9511743772242	112.89937109901612	101.78358383922965	0.7558444017074392	1.0097595030963582	0.9870418074307342	0.9752130947509118	15.339502258808114	37.300451321299214
76	708.3333333333334	625.0		(131.88444630521246, 111.45635335984927, 102.84236968808875)	#836f66	131.88444630521246	111.45635335984927	102.84236968808875	17.79621433823	56.153168511075975	131.88444630521246	72.95123105201029	11.857239699445742	9.691638861216134	119.74332216872513	114.97994632195939	102.92850952480636	1.3480924546173594	1.0172868336886283	0.9591461327046369	1.016755844496052	15.31411104525323	39.26120579454022
77	716.6666666666666	633.3333333333333		(129.81348126439187, 109.21875654176262, 100.8185053380783)	#816d64	129.81348126439187	109.21875654176262	100.8185053380783	17.382841548202652	56.95647932090451	129.81348126439187	72.37872507485422	11.985928125136102	9.653476574941644	117.63012141511409	112.77411030563115	100.90250785011514	0.775579446862136	1.009303379751385	0.9695558915484702	1.0127522153715502	15.389999447819214	38.84799794568424
78	725.0	641.6666666666666		(131.58195520200962, 110.52731840066987, 102.64852417835462)	#836e66	131.58195520200962	110.52731840066987	102.64852417835462	16.338458199182416	56.071707550666815	131.58195520200962	72.74177197971952	12.236746568045188	9.424177256225441	119.26833158886329	114.16960589281975	102.72731212057778	1.0434058317377108	1.0143659788467667	0.9898448918238458	0.9886962816143975	15.445163758514266	37.60180397947469
79	733.3333333333334	650.0		(131.59493405903285, 110.5361105296211, 102.13062591584676)	#836e66	131.59493405903285	110.5361105296211	102.13062591584676	17.11661018394186	57.0948922178264	131.59493405903285	72.74279132831055	12.128075325361976	9.665162945794714	119.17383713627797	114.17354022817668	102.21468076198451	1.0658495532170935	1.01438019341019	0.9810543465706634	1.0139782397866115	15.50824251378657	38.552207344528576
80	741.6666666666666	658.3333333333333		(132.08017584257902, 110.45802805107809, 102.37952689972786)	#846e66	132.08017584257902	110.45802805107809	102.37952689972786	16.319847758669308	57.341424874038545	132.08017584257902	72.7492900220902	12.390533772666856	9.561640048177832	119.4371802386435	114.19862507850115	102.46031191124136	1.03853448087623	1.0144708160840348	1.0022849205582927	1.0031175883840557	15.6508877570097	37.65697815896136
81	750.0	666.6666666666666		(130.83357755913752, 110.40380992254553, 102.36968808875864)	#826e66	130.83357755913752	110.40380992254553	102.36968808875864	16.935398464389742	55.47728610926218	130.83357755913752	72.6806505136335	11.991216930215764	9.448095109758281	118.80757169771823	113.93386318610006	102.4500293070965	1.0410795218638695	1.0135136551531374	0.9699837092419106	0.9912055184643831	15.266164700753478	38.23520972609506
82	758.3333333333334	675.0		(132.59535273184008, 111.0364245342265, 102.56688298095038)	#846f66	132.59535273184008	111.0364245342265	102.56688298095038	16.923023297965777	57.7490811609579	132.59535273184008	72.89490923503256	12.279352614846584	9.72349926465621	119.90639104040193	114.76167683064686	102.65157839648315	1.2016166688349839	1.0165014399120653	0.9932913453033434	1.0200983391834404	15.662979875793415	38.3742113271604
83	766.6666666666666	683.3333333333333		(132.33493824576092, 111.08331588863304, 103.40674063219593)	#846f67	132.33493824576092	111.08331588863304	103.40674063219593	15.92199146103194	55.74257629349345	132.33493824576092	72.89515108436849	12.338658931530244	9.33718159170307	119.96129579233829	114.76261350219804	103.4835063847603	1.1997326067173466	1.0165048124411047	0.9980887033507435	0.9795695124873606	15.473379214155832	37.11632351879046
84	775.0	691.6666666666666		(131.33556625497175, 110.4320703370316, 102.51287418882144)	#836e66	131.33556625497175	110.4320703370316	102.51287418882144	16.48533619975884	55.9618897336585	131.33556625497175	72.71004114253978	12.177719547992517	9.432506331534007	119.09094410718023	114.047180954574	102.59206615030355	1.020246628436705	1.0139235001878137	0.9850701264110115	0.9895700900714091	15.403539498569417	37.76031857736942
85	783.3333333333334	700.0		(132.05714883818297, 110.79840904333264, 102.1440234456772)	#846e66	132.05714883818297	110.79840904333264	102.1440234456772	17.359039854438574	57.76171182096168	132.05714883818297	72.81916463591419	12.141294505213452	9.789415341477635	119.48431442327822	114.46857210592422	102.23056730165375	1.158411132156202	1.0154452002531182	0.9821236616518675	1.0270136356894457	15.596271509251308	38.87891671097033
86	791.6666666666666	708.3333333333333		(132.6759472472263, 111.09399204521667, 102.98827716139837)	#846f66	132.6759472472263	111.09399204521667	102.98827716139837	16.38198254100325	57.058992447060795	132.6759472472263	72.91182081739908	12.362078229416484	9.55819670975302	120.04800711743773	114.82718690810131	103.06933431023656	1.2005432069023618	1.0167372677360815	0.9999831180347357	1.0027563456140618	15.62626322869759	37.71072512037681
87	800.0	716.6666666666666		(129.68683274021353, 108.98241574209754, 101.17228386016328)	#816c65	129.68683274021353	108.98241574209754	101.17228386016328	16.433993568942977	56.067449646012875	129.68683274021353	72.32366197414356	12.15136245348203	9.394707573132411	117.56555369478752	112.56345471634917	101.25038517898263	0.661800458652282	1.0085355384611527	0.9829380698860645	0.985604598881543	15.359561838169874	37.709053445825106
88	808.3333333333334	725.0		(129.44504919405486, 109.37010676156584, 101.05296211011095)	#816d65	129.44504919405486	109.37010676156584	101.05296211011095	17.576329546041023	55.93093170795607	129.44504919405486	72.39446058134664	11.821517826901662	9.570539428622515	117.54339962319447	112.83435807619844	101.1361335566255	0.8719338190340437	1.0095228074888656	0.9562565482168388	1.0040512279066482	15.209980561676335	38.993158567367736
89	816.6666666666666	733.3333333333333		(131.1783546158677, 110.25727444002511, 101.69269415951435)	#836e65	131.1783546158677	110.25727444002511	101.69269415951435	17.427956806031794	57.317714026736276	131.1783546158677	72.66372417858683	12.051030035199084	9.733097128907996	118.79568767008583	113.86863651036214	101.77833996231945	1.021742884432415	1.0132776216066535	0.9748220619938154	1.0211052570754942	15.490658624797963	38.926314570154396
90	825.0	741.6666666666666		(131.7879422231526, 110.5719070546368, 102.41385806991836)	#836e66	131.7879422231526	110.5719070546368	102.41385806991836	16.66376852907638	56.83669790056723	131.7879422231526	72.75995216642717	12.23319437782866	9.563631356753666	119.33615449026586	114.23978873770149	102.49543855976555	1.056780777561735	1.0146194970438551	0.9895575509590935	1.0033264978019227	15.52784883406651	38.01748207676974
91	833.3333333333334	750.0		(131.0043960644756, 109.93447770567302, 101.48252041029936)	#836d65	131.0043960644756	109.93447770567302	101.48252041029936	17.177683547714608	57.46431812952212	131.0043960644756	72.58702327861941	12.130000051683798	9.69997633498101	118.56834624241154	113.57337685158048	101.5670399832531	0.9212089354977947	1.0122080465694165	0.9812100399575632	1.0176305340403244	15.531466194569028	38.6482174241018
92	841.6666666666666	758.3333333333333		(132.2936989742516, 110.8949131253925, 102.69813690600796)	#846e66	132.2936989742516	110.8949131253925	102.69813690600796	16.617578406824258	57.04631729188389	132.2936989742516	72.851780979787	12.283307889764561	9.589256638835053	119.74096294745657	114.59472452585305	102.7801046682018	1.1443849525612977	1.0159000270834044	0.9936112921659794	1.0060148620400264	15.583115721837993	37.97822568096086
93	850.0	766.6666666666666		(132.0380992254553, 110.84676575256437, 102.48189240108854)	#846e66	132.0380992254553	110.84676575256437	102.48189240108854	16.980947659182654	57.080742485881814	132.0380992254553	72.82938120032367	12.177933972512045	9.65063471547396	119.55754448398577	114.50807743353569	102.5655411346033	1.1391185625136953	1.0155876677113012	0.9850874714638127	1.0124540741320363	15.53823755290072	38.395732308301874
94	858.3333333333334	775.0		(131.81389993719907, 110.80992254553067, 101.69039145907473)	#836e65	131.81389993719907	110.80992254553067	101.69039145907473	18.1642807505212	58.27530075038709	131.81389993719907	72.8092015837106	11.956729666880218	9.98239821419653	119.277965250157	114.4300558090852	101.7815867699393	1.2538779673875078	1.0153062679598053	0.9671939937521072	1.0472595885705205	15.575996226041132	39.857727802361595
95	866.6666666666666	783.3333333333333		(131.17039983253088, 109.71781452794642, 101.84383504291397)	#836d65	131.17039983253088	109.71781452794642	101.84383504291397	16.10958434754057	57.01190231104003	131.17039983253088	72.54988013245651	12.385814595413047	9.469231571785453	118.65478543018631	113.43057814737284	101.92257483776429	0.8409850341776205	1.0116900946033098	1.0019031807328973	0.9934229578062572	15.590854683180305	37.39871914870516
96	875.0	791.6666666666666		(131.04668201800294, 109.5675109901612, 101.42599958132719)	#836d65	131.04668201800294	109.5675109901612	101.42599958132719	16.491540516473744	57.63804092586383	131.04668201800294	72.51123592007087	12.34106709678018	9.597303936239188	118.46400251203686	113.28213562068244	101.50741469541552	0.8026196042464326	1.0111512106408151	0.9982835026838883	1.0068591090023018	15.633623378212185	37.87121186811935
97	883.3333333333334	800.0		(132.30856185890727, 110.83357755913754, 102.74440025120369)	#846e66	132.30856185890727	110.83357755913754	102.74440025120369	16.41685784688589	56.97939047968635	132.30856185890727	72.83970782471125	12.332620107573078	9.547398810542763	119.73848440443794	114.54801757588444	102.82529202428302	1.1286387811327818	1.015731669928597	0.997600215743896	1.0016235313101527	15.596356714478839	37.74553854740978
98	891.6666666666666	808.3333333333333		(132.09462005442745, 110.8568138999372, 102.72828134812644)	#846e66	132.09462005442745	110.8568138999372	102.72828134812644	16.607856974829442	56.689790750155275	132.09462005442745	72.83475544176702	12.242963010007045	9.546182221139032	119.63763240527527	114.52886215407159	102.80956667364455	1.1296007871863203	1.0156626101760484	0.9903477471610097	1.0014958981611766	15.524810409908126	37.94454355782799
99	900.0	816.6666666666666		(132.28386016328238, 111.17123717814528, 103.02491103202847)	#846f67	132.28386016328238	111.17123717814528	103.02491103202847	16.705301566859838	56.40168059248005	132.28386016328238	72.91020911717229	12.192259552513185	9.53820161807526	119.88715721163909	114.82094262089177	103.10637429348964	1.2106593577017466	1.0167147929759313	0.9862462845607164	1.000658648143518	15.479938084595252	38.03664628336164
100	908.3333333333334	825.0		(129.68683274021353, 108.9277789407578, 101.01465354825204)	#816c65	129.68683274021353	108.9277789407578	101.01465354825204	16.559171187220286	56.37739421546568	129.68683274021353	72.31161256914193	12.14931031474098	9.447637073702353	117.51709022398995	112.51739216872514	101.0937848021771	0.6422773015376401	1.0083675124952411	0.9827720699579916	0.9911574656176434	15.390373205360119	37.86961623771385
101	916.6666666666666	833.3333333333333		(132.0711743772242, 110.91438141092736, 102.33326355453214)	#846e66	132.0711743772242	110.91438141092736	102.33326355453214	17.31349167241549	57.41727743048069	132.0711743772242	72.84468777493424	12.120154145501216	9.745366864918514	119.56498639313375	114.56728177935943	102.4190747330961	1.1781991606930684	1.015801114100014	0.9804135929701215	1.0223924826910753	15.552180292247195	38.80147215923246
102	925.0	841.6666666666666		(131.59912078710488, 110.85765124555161, 102.02344567720327)	#836e66	131.59912078710488	110.85765124555161	102.02344567720327	17.921901431877867	57.30887188240178	131.59912078710488	72.8103154537489	11.92563242094713	9.829696974186476	119.25413020724304	114.43436150512875	102.11178773288675	1.2192573423161952	1.0153218006013804	0.9646785007764629	1.0312396067629714	15.45456732632383	39.49703702098293
103	933.3333333333334	850.0		(132.01632823948086, 110.63198660247016, 101.88674900565208)	#846e65	132.01632823948086	110.63198660247016	101.88674900565208	17.415253354084296	58.197669993435284	132.01632823948086	72.7816041580186	12.16755891697552	9.844581106852557	119.36126648524179	114.32341166631777	101.97420138162026	1.1316612982410288	1.0149214286994483	0.9842482209597582	1.0328011103533552	15.65136630353621	38.975778679913475
104	941.6666666666666	858.3333333333333		(132.7077663805736, 111.00711743772241, 102.32342474356291)	#846f66	132.7077663805736	111.00711743772241	102.32342474356291	17.14769955768672	58.383976527932234	132.7077663805736	72.89323006662346	12.283628639723709	9.833174740799322	119.9036968808876	114.75517362779986	102.41026167050451	1.2219948638600844	1.0164780243248368	0.9936372380092515	1.031604461415527	15.734638796036418	38.67764181822608
105	950.0	866.6666666666666		(131.85241783546158, 111.06594096713418, 102.25413439397111)	#836f66	131.85241783546158	111.06594096713418	102.25413439397111	17.862805977749638	57.24250189328086	131.85241783546158	72.86628546976924	11.943299036371148	9.818475741774124	119.48895331798198	114.65085427464935	102.34225245970275	1.2613651700163793	1.016102288600798	0.9661075741773084	1.0300623803102438	15.461075569441828	39.423307753327975
106	958.3333333333334	875.0		(131.77810341218338, 110.21938455097342, 101.77852208499058)	#836e65	131.77810341218338	110.21938455097342	101.77852208499058	16.881960532559237	58.051322946319644	131.77810341218338	72.68351513882473	12.296517443062704	9.727575882028905	119.09498429976973	113.94490465982834	101.86293070965041	0.9936258264886553	1.0135536016413387	0.9946798285439075	1.0205260196406691	15.678969155150977	38.34695062321078
107	966.6666666666666	883.3333333333333		(132.15616495708605, 110.26648524178354, 102.16579443165166)	#846e66	132.15616495708605	110.26648524178354	102.16579443165166	16.20658364976546	57.86748190271025	132.15616495708605	72.71185879553377	12.480340516538124	9.596817917193201	119.37229014025539	114.05419151768892	102.24680133975298	1.0093241884205177	1.0139488469082505	1.0095494942076682	1.0068081204427177	15.743500676295078	37.55865734549184
108	975.0	891.6666666666666		(131.85158048984718, 111.08101318819342, 102.72744400251203)	#836f66	131.85158048984718	111.08101318819342	102.72744400251203	17.209579805356302	56.32586865230887	131.85158048984718	72.87071051420429	12.033197937877716	9.607515767326857	119.58787732886749	114.6679820431233	102.81097969436884	1.2073242051776545	1.016163994748554	0.9733796025667194	1.007930438535942	15.398123646457016	38.60447848855539
109	983.3333333333334	900.0		(131.39501779359432, 109.60100481473728, 101.71174377224199)	#836d65	131.39501779359432	109.60100481473728	101.71174377224199	15.946881809911346	57.606711445750534	131.39501779359432	72.53516246206028	12.501756595761915	9.505674895351524	118.70221896587816	113.37402844672388	101.79063638266695	0.8357351873526104	1.0114848603378872	1.0112818661665615	0.9972462494867741	15.705151167556227	37.24743948064626
110	991.6666666666666	908.3333333333333		(132.27883608959598, 110.77307933849697, 102.7132091270672)	#846e66	132.27883608959598	110.77307933849697	102.7132091270672	16.356568839168762	56.995019750085454	132.27883608959598	72.82555382111468	12.350096009996204	9.537655704198267	119.69892610424954	114.49327669039147	102.7938078291815	1.114070120347258	1.0155342958569722	0.9990138621447061	1.0006013759800612	15.604222114157112	37.67796906321599
111	1000.0	916.6666666666666		(132.31149256855767, 110.59221268578605, 102.86560602888842)	#846e66	132.31149256855767	110.59221268578605	102.86560602888842	15.744012284680398	56.75018036490668	132.31149256855767	72.78945423830974	12.49514533917473	9.40603097605961	119.68933849696461	114.35373981787733	102.9428720954574	1.0933184125689102	1.015030896123211	1.010747073807745	0.9867925441063579	15.639759453703016	36.97151346375391
112	1008.3333333333334	925.0		(130.3163073058405, 108.76072849068453, 101.05359011932175)	#826c65	130.3163073058405	108.76072849068453	101.05359011932175	15.80264400377713	57.26062253321575	130.3163073058405	72.3053593811513	12.470679364357585	9.419492761071835	117.78153443583841	112.4934923927151	101.13066150303538	0.613987917856866	1.0082803133387677	1.0087679921898023	0.9882048283221166	15.628329651133507	37.064887967781296
113	1016.6666666666666	933.3333333333333		(131.8224827297467, 110.59639941385807, 102.16684111366966)	#836e66	131.8224827297467	110.59639941385807	102.16684111366966	17.054882998623516	57.36645567208075	131.8224827297467	72.76600802438175	12.179644931809674	9.688152562739072	119.3112685786058	114.26317317353987	102.25113669667154	1.081487591934554	1.0147039444818908	0.9852258729834862	1.0163900947603293	15.562906243496577	38.50007356247162
114	1025.0	941.6666666666666		(131.8932384341637, 110.42244086246598, 102.5683483357756)	#836e66	131.8932384341637	110.42244086246598	102.5683483357756	16.06981475532711	56.69621175327827	131.8932384341637	72.73374791227606	12.38601626494118	9.447820643973825	119.37231316725979	114.13863890517061	102.6468892610425	1.0259112811506848	1.0142540852152933	1.0019194940193699	0.9911767240886892	15.578020215550032	37.335708092590174
115	1033.3333333333333	949.9999999999999		(132.25518107598913, 110.7140464726816, 102.72702532970483)	#846e66	132.25518107598913	110.7140464726816	102.72702532970483	16.229299001814887	56.93296590759805	132.25518107598913	72.81210493685509	12.378206341697783	9.508373427268758	119.67179819970694	114.4412790286791	102.8068955411346	1.1009068304274958	1.0153467544997148	1.0012877400980948	0.9975293541440666	15.608624457973157	37.52982593849222
116	1041.6666666666667	958.3333333333334		(132.40150722210592, 110.82290140255391, 102.61251831693532)	#846e66	132.40150722210592	110.82290140255391	102.61251831693532	16.537083104945822	57.37239953073762	132.40150722210592	72.84135544219838	12.342966029218804	9.611104427917883	119.75434163701068	114.55439090223989	102.6946221477915	1.1327263691873544	1.0157546455460393	0.998437109573092	1.0083069271445342	15.64359737153805	37.906842358269
117	1050.0	966.6666666666666		(131.98827716139837, 110.3573372409462, 102.26857860581956)	#836e66	131.98827716139837	110.3573372409462	102.26857860581956	16.33009558290071	57.418153298610015	131.98827716139837	72.72357348733514	12.39285706199339	9.569051448413003	119.33874607494243	114.09938117437723	102.34946619217082	1.0131504793860961	1.0141122053815539	1.0024728541776833	1.0038951229798985	15.657255563519886	37.673255436080915
118	1058.3333333333333	974.9999999999999		(130.32949549926732, 109.1823320075361, 100.22943269834624)	#826d64	130.32949549926732	109.1823320075361	100.22943269834624	17.846273680696566	58.89316140472611	130.32949549926732	72.39321185896486	12.061217074106345	9.954122199551406	117.75386225664644	112.82957621101109	100.31896169143815	0.8564677976661502	1.0095053943647883	0.9756461036105222	1.0442931343349489	15.638334504425865	39.532856638132344
119	1066.6666666666667	983.3333333333334		(131.53171446514548, 110.3188193426837, 102.16977182332008)	#836e66	131.53171446514548	110.3188193426837	102.16977182332008	16.65226504684092	56.9238788083275	131.53171446514548	72.69423789498849	12.2374265835149	9.56435226218968	119.08332844881726	113.98624101737492	102.25126229851371	0.9911041596183398	1.013703127818059	0.9898998990788634	1.0034021284383807	15.531627203296182	38.009961446439796
120	1075.0	991.6666666666666		(132.21750052334102, 110.94766589909986, 102.70734770776637)	#846e66	132.21750052334102	110.94766589909986	102.70734770776637	16.754203021919576	56.91447000726725	132.21750052334102	72.8593967649713	12.229417822801459	9.597894904540304	119.72182122671134	114.62419395017794	102.78975088967971	1.157378005126836	1.01600622731998	0.9892520609596415	1.00692110785334	15.546004209547053	38.12554135389124
121	1083.3333333333333	999.9999999999999		(132.642034749843, 110.9315469960226, 102.52082897215826)	#846e66	132.642034749843	110.9315469960226	102.52082897215826	16.75374768050372	57.907038954849114	132.642034749843	72.87491200173655	12.34482577187812	9.710765410953348	119.88754239062173	114.68424608122254	102.60493615239689	1.1771428282588323	1.0162225834507161	0.9985875463547312	1.0187624226928709	15.706485545932743	38.1895233591659
122	1091.6666666666667	1008.3333333333334		(132.1111576303119, 111.0332844881725, 101.76219384550973)	#846f65	132.1111576303119	111.0332844881725	101.76219384550973	18.328976320381873	58.57935017707319	132.1111576303119	72.86991015314173	11.947806702420571	10.052707031958153	119.50722419928826	114.66488400460541	101.85490475193636	1.3359538001787812	1.016152833911932	0.9664722046114077	1.0546357302533078	15.61432046772407	40.076758238510926
123	1100.0	1016.6666666666666		(132.28113879003558, 110.43395436466402, 102.40736864140673)	#846e66	132.28113879003558	110.43395436466402	102.40736864140673	16.121003174336245	57.58803906271019	132.28113879003558	72.75351308121249	12.478749699509795	9.55617089349552	119.53375758844462	114.21492798618381	102.48763449863931	1.0487168369076556	1.0145297055966729	1.009420811138148	1.0025438159739066	15.717493318233245	37.444731365165204
124	1108.3333333333333	1025.0		(131.7467029516433, 110.51140883399623, 102.80301444421185)	#836e66	131.7467029516433	110.51140883399623	102.80301444421185	15.979430654400256	56.02144421104816	131.7467029516433	72.74640243888531	12.334459909354056	9.361014474853025	119.3750240736864	114.18747860163282	102.8800983881097	1.0492246787361734	1.014430549452024	0.9977490394843194	0.982069835041772	15.484427443527588	37.19602059447019
125	1116.6666666666667	1033.3333333333335		(132.30353778522084, 111.00879212895123, 102.33096085409252)	#846f66	132.30353778522084	111.00879212895123	102.33096085409252	17.371541916063126	57.76872822437477	132.30353778522084	72.87512688022984	12.146021614104608	9.798471558397148	119.70765124555159	114.6850779212895	102.4177391668411	1.2131341578835437	1.0162255798780404	0.9825060430767819	1.0279637290238959	15.605636351364021	38.89390712512817
126	1125.0	1041.6666666666667		(131.65480427046262, 110.45279464098807, 101.8528365082688)	#836e65	131.65480427046262	110.45279464098807	101.8528365082688	17.314208648253782	57.72293553182859	131.65480427046262	72.72723208418492	12.137679390358757	9.767395424124746	119.12178773288674	114.1134967301654	101.93883608959598	1.0665246936619088	1.014163223607722	0.9818312307387667	1.0247035125013577	15.579642946946915	38.82422036218669
127	1133.3333333333333	1050.0		(131.94368850743143, 110.1440234456772, 101.72974670295164)	#836e65	131.94368850743143	110.1440234456772	101.72974670295164	16.709392234570306	58.39275259997301	131.94368850743143	72.67509875820983	12.38581639030989	9.736045463100007	119.14300397739166	113.91246640988068	101.8138894703789	0.9851986850645783	1.0134362372999373	1.001903325924224	1.0214145686443818	15.754333655030267	38.16961649569796
128	1141.6666666666667	1058.3333333333335		(131.9644128113879, 110.80447979903705, 102.62298513711535)	#836e66	131.9644128113879	110.80447979903705	102.62298513711535	16.73025883964499	56.69758912680003	131.9644128113879	72.81751233499922	12.205964801742352	9.565252974422123	119.53654804270462	114.46218385597656	102.70480008373457	1.1174375320490157	1.0154221593264354	0.9873549183683406	1.0034966227173836	15.507406011517997	38.084165785604114
129	1150.0	1066.6666666666667		(132.7494243248901, 110.51831693531506, 102.74042285953527)	#846e66	132.7494243248901	110.51831693531506	102.74042285953527	15.551122055345907	57.64465957258919	132.7494243248901	72.79363058867179	12.660473604431676	9.471256541623863	119.85598074105087	114.36987699602261	102.81820180029307	1.1240379776251832	1.0150891342937658	1.0241206725767216	0.9936353986480605	15.81114456216766	36.800035432186895
130	1158.3333333333333	1075.0		(131.59744609587608, 111.14988486497802, 102.61000628009211)	#836f66	131.59744609587608	111.14988486497802	102.61000628009211	17.676370122695396	56.16976143776815	131.59744609587608	72.87322380807292	11.882824793961856	9.665685056122019	119.4612141511409	114.6777108666527	102.69540506594096	1.2638144422577173	1.0161990420085505	0.961215741237655	1.0140330147049055	15.317538728142166	39.125473182326985
131	1166.6666666666667	1083.3333333333335		(132.52543437303748, 110.45907473309609, 102.40590328658153)	#846e66	132.52543437303748	110.45907473309609	102.40590328658153	16.042423947567784	57.95476516173467	132.52543437303748	72.76999052965525	12.547799697022743	9.585139994382242	119.66095666736447	114.27855318610007	102.48643500104667	1.0758769771916263	1.0147594795307364	1.0150063470433472	1.0055829823169946	15.78993939027348	37.37585140017807
132	1175.0	1091.6666666666667		(132.43960644756123, 110.70504500732677, 102.66443374502826)	#846e66	132.43960644756123	110.70504500732677	102.66443374502826	16.202649118366654	57.329293274155	132.43960644756123	72.81848350760629	12.433317743063554	9.54827297842471	119.74685786058197	114.46593864768684	102.74483985765126	1.1093155235559773	1.0154357020877043	1.0057457664876923	1.0017152408048797	15.676635703188822	37.522769671694945
133	1183.3333333333333	1100.0		(130.8857023236341, 110.16370106761566, 101.6043541971949)	#826e65	130.8857023236341	110.16370106761566	101.6043541971949	17.538837693116093	57.04781836123992	130.8857023236341	72.6302948750767	11.984755253737767	9.716909068860335	118.60561230898054	113.73988777266067	101.6899476658991	1.010353480480222	1.012811458255743	0.969461016594907	1.0194069576547038	15.428955905844544	39.03418586773141
134	1191.6666666666667	1108.3333333333335		(131.67029516432908, 110.09148000837345, 102.1817039983253)	#836e66	131.67029516432908	110.09148000837345	102.1817039983253	16.09390417911931	57.10924197402499	131.67029516432908	72.65270894608099	12.416227228798093	9.488292642316164	119.08314423278208	113.8262020075361	102.26080175842579	0.9436974322756891	1.0131240169198426	1.0043632945904246	0.9954226665389059	15.62659258646549	37.386514258465255
135	1200.0	1116.6666666666667		(130.54615867699394, 109.6801339752983, 101.33598492777894)	#826d65	130.54615867699394	109.6801339752983	101.33598492777894	17.139540050309233	57.057169521775336	130.54615867699394	72.51174650400918	12.085644064930623	9.639516830830907	118.23565626962528	113.28409606238225	101.41942641825413	0.8534622486505974	1.01115833060727	0.9776220317672089	1.0112876899578906	15.45907750145736	38.57588319772298
136	1208.3333333333333	1125.0		(131.78061544902658, 110.85116181703998, 102.40150722210592)	#836e66	131.78061544902658	110.85116181703998	102.40150722210592	17.25645556632275	56.84957967708526	131.78061544902658	72.81829954530056	12.070463754784544	9.66863262275741	119.4166631777266	114.4652273979485	102.48600376805526	1.152697351986106	1.015433136778952	0.9763940785387227	1.0143422457489522	15.465398541564204	38.69528039776271
137	1216.6666666666667	1133.3333333333335		(132.50512874188823, 110.74377224199289, 102.52731840066987)	#846e66	132.50512874188823	110.74377224199289	102.52731840066987	16.44507136672161	57.690911360128446	132.50512874188823	72.82924186648056	12.405306751093859	9.629903843388089	119.763546158677	114.5075385974461	102.60948293908311	1.1227876488594934	1.0155857247353974	1.00347992424262	1.010279185482485	15.704352378294228	37.82122194842734
138	1225.0	1141.6666666666667		(131.59953945991208, 110.88360895959808, 102.61775172702534)	#836e66	131.59953945991208	110.88360895959808	102.61775172702534	17.11252040506768	56.15791591837123	131.59953945991208	72.81742368511627	12.035191106881726	9.567145614365469	119.38124345823739	114.4618411178564	102.70041029935106	1.153757069253953	1.0154209231257925	0.97354083236307	1.0036951807478138	15.37452764105738	38.482274383721574
139	1233.3333333333333	1150.0		(132.01444421184843, 110.33724094620054, 102.19321750052335)	#846e66	132.01444421184843	110.33724094620054	102.19321750052335	16.385691020385227	57.60288472059024	132.01444421184843	72.72033427092346	12.397466954733428	9.598413343819479	119.33026585723256	114.0868846388947	102.27465773498012	1.0115699077139095	1.0140670353116379	1.0028457538496025	1.0069754976396976	15.678862382600313	37.747887273487024
140	1241.6666666666667	1158.3333333333335		(131.0747330960854, 109.94054846137743, 101.83943897843835)	#836d65	131.0747330960854	109.94054846137743	101.83943897843835	16.626019461967537	56.875950260642895	131.0747330960854	72.59252802586639	12.225556691179584	9.54375753966199	118.67607703579651	113.59455032237805	101.92045007326773	0.8915889129551541	1.0122848089052454	0.9889397294594898	1.0012415233234295	15.509595236017637	37.97701940309209
141	1250.0	1166.6666666666667		(132.24345823738747, 110.79778103412184, 101.93510571488382)	#846e65	132.24345823738747	110.79778103412184	101.93510571488382	17.54501564410188	58.44243636887452	132.24345823738747	72.82698533104974	12.161915991648286	9.899638748665796	119.5336277998744	114.49881229014025	102.0237324680762	1.1914383078729076	1.0155542579081702	0.9837917580609766	1.0385772417073413	15.681678734816485	39.14513348273697
142	1258.3333333333333	1175.0		(131.51768892610426, 110.9298723047938, 102.35063847603098)	#836e66	131.51768892610426	110.9298723047938	102.35063847603098	17.648477366845857	56.552072390411624	131.51768892610426	72.82266362800516	11.925277896706167	9.699292415487015	119.30205568348336	114.48210095666737	102.43643081431861	1.20562394399103	1.015493992830488	0.9646498228916188	1.0175587836219855	15.37167935766267	39.12279937994425
143	1266.6666666666667	1183.3333333333335		(131.91752145698138, 110.74628427883609, 103.13020724303956)	#836e67	131.91752145698138	110.74628427883609	103.13020724303956	15.873819236894336	55.646627100623654	131.91752145698138	72.80453009740651	12.328477216174749	9.309539603742078	119.59697508896798	114.41199922336193	103.20636801339754	1.1158718732051667	1.0152411252412743	0.9972650923624308	0.9766695743844976	15.448588223633319	37.057360768204276
144	1275.0	1191.6666666666667		(131.65982834414905, 110.11262298513712, 102.25329704835671)	#836e66	131.65982834414905	110.11262298513712	102.25329704835671	16.03587827015484	56.954847767430536	131.65982834414905	72.65688471591265	12.415615061444285	9.46227984705834	119.09888842369688	113.8422872828135	102.33189030772452	0.9493804282125602	1.0131822469950449	1.0043137756496883	0.992693648053094	15.61032470059507	37.31201673188114
145	1283.3333333333333	1200.0		(131.98911450701277, 111.36110529621101, 102.63512664852418)	#836f66	131.98911450701277	111.36110529621101	102.63512664852418	17.83603377453217	56.71124419519375	131.98911450701277	72.93548259710198	11.903456596262629	9.760455943560142	119.72363407996652	114.91888693322169	102.72238643500106	1.3269236207451955	1.017067225388698	0.9628846721093517	1.0239754872908784	15.393465469649346	39.350663339305456
146	1291.6666666666667	1208.3333333333335		(131.30751517688927, 110.58572325727444, 101.58802595771405)	#836e65	131.30751517688927	110.58572325727444	101.58802595771405	18.165246178770147	57.715430382491355	131.30751517688927	72.73856101190887	11.88787316380152	9.909177756025356	118.93986183797362	114.15721325099435	101.67800293070965	1.1925224278085649	1.0143212026965898	0.9616241098403748	1.0395779848863238	15.476218277057871	39.81301348115096
147	1300.0	1216.6666666666667		(131.1371153443584, 110.18630939920452, 101.50826878794223)	#836e65	131.1371153443584	110.18630939920452	101.50826878794223	17.573496682846162	57.61416859022863	131.1371153443584	72.64635415894098	12.038393301672667	9.789123761889407	118.71659619007744	113.80172595562068	101.59504919405485	1.0221984046408288	1.0130354009884155	0.9737998616842063	1.0269830458939826	15.516116051104579	39.116583407819476
148	1308.3333333333333	1225.0		(131.98974251622357, 110.82646012141511, 101.92296420347499)	#836e65	131.98974251622357	110.82646012141511	101.92296420347499	17.767442508128564	58.08806293268201	131.98974251622357	72.82136560967	12.056262626198022	9.895441316957122	119.41576931128324	114.47708204521665	102.01199916265439	1.2072502563530163	1.01547589228656	0.9752453324638296	1.038136886543186	15.597218577977335	39.3781868616964
149	1316.6666666666667	1233.3333333333335		(131.67469122880468, 110.54867071383714, 102.48314841951016)	#836e66	131.67469122880468	110.54867071383714	102.48314841951016	16.577792438758543	56.532074211856695	131.67469122880468	72.75006223775358	12.221956265662914	9.514688219167077	119.28731630730583	114.20160606238225	102.56380364245342	1.0480772612400242	1.014481584440042	0.9886484867843025	0.9981918428790819	15.488883331852355	37.90045202066477
150	1325.0	1241.6666666666667		(131.60016746912288, 110.44818924010886, 102.7142558090852)	#836e66	131.60016746912288	110.44818924010886	102.7142558090852	16.06444038612054	55.97187005888771	131.60016746912288	72.72612962564772	12.301456849637626	9.367265108457289	119.26587188612099	114.10924311492569	102.79159514339543	1.0296376715647615	1.014147850096701	0.9950793829793646	0.9827255928903617	15.461937014346482	37.28840452259781
151	1333.3333333333333	1250.0		(130.6133556625497, 109.30186309399204, 101.25643709441071)	#826d65	130.6133556625497	109.30186309399204	101.25643709441071	16.443332049801054	57.314309068179625	130.6133556625497	72.43452039003331	12.307244349757108	9.545161018771232	118.13540925266904	112.98783505547415	101.33689135440653	0.7251683913699236	1.0100814315908768	0.995547540703956	1.0013887631873355	15.57492736287711	37.79617394811409
152	1341.6666666666667	1258.3333333333335		(131.48210173749214, 109.69185681389993, 101.9648314841951)	#836d65	131.48210173749214	109.69185681389993	101.9648314841951	15.706788459901837	57.24660478593831	131.48210173749214	72.55908047711131	12.533033013369444	9.429136984844266	118.82367176051915	113.46593817877329	102.04210173749215	0.870632819470059	1.011818391128917	1.0138118525507043	0.9892166098202374	15.68392619190636	36.955709433912595
153	1350.0	1266.6666666666667		(132.19677621938456, 110.88842369688089, 102.51538622566464)	#846e66	132.19677621938456	110.88842369688089	102.51538622566464	16.925832933675633	57.25369910562722	132.19677621938456	72.8454828097974	12.215744338871183	9.662738902536772	119.65490893866443	114.57035745446935	102.5991166003768	1.150806965935223	1.0158122006641057	0.9881459966845862	1.0137239319048261	15.575395110598668	38.34424250397259
154	1358.3333333333333	1275.0		(132.0385178982625, 110.64077873142139, 102.01590956667364)	#846e66	132.0385178982625	110.64077873142139	102.01590956667364	17.23674852528971	57.98130156576003	132.0385178982625	72.78482494616574	12.197150216311625	9.790252251166809	119.40069709022399	114.33585427255599	102.10215825832111	1.116194650561701	1.0149663417917834	0.9866418961353776	1.0271014364040585	15.640316893872306	38.75286913465329
155	1366.6666666666667	1283.3333333333335		(132.43981578396483, 111.17249319656688, 103.15993301235085)	#846f67	132.43981578396483	111.17249319656688	103.15993301235085	16.419246443125743	56.37557000940466	132.43981578396483	72.91796605166209	12.272926561585907	9.489473033090334	119.99096922754867	114.85099776010047	103.240058614193	1.210450512548668	1.0168229615045834	0.9927715342604899	0.9955465020672013	15.513697974107577	37.7113305759751
156	1375.0	1291.6666666666667		(132.1781452794641, 110.60226083315888, 102.52459702742307)	#846e66	132.1781452794641	110.60226083315888	102.52459702742307	16.34407539444423	57.208056508001874	132.1781452794641	72.78452087410825	12.372803099622576	9.554714644465268	119.55891145070127	114.33467953736654	102.60537366548043	1.0732492773748985	1.0149621015823158	1.000850665460838	1.0023910399848552	15.632620652954804	37.6765849414105
157	1383.3333333333333	1300.0		(131.4617961063429, 109.94871258111786, 101.65731630730583)	#836d65	131.4617961063429	109.94871258111786	101.65731630730583	16.69157723211779	57.8125552354883	131.4617961063429	72.61155225822039	12.315900027694394	9.661012889065468	118.83184425371572	113.66774543018632	101.74023027004395	0.9103804830203895	1.012550097109648	0.9962477087219707	1.0135428547609335	15.653004936268687	38.11184948790577
158	1391.6666666666667	1308.3333333333335		(130.47770567301654, 109.33598492777894, 101.83232154071592)	#826d65	130.47770567301654	109.33598492777894	101.83232154071592	15.717010501392148	55.98330317090547	130.47770567301654	72.43708656269295	12.361996556176091	9.28188681253621	118.19469541553275	112.99767130625915	101.90735817458655	0.7673980156512348	1.0101172162325063	0.9999765113897953	0.9737685029065137	15.458731566840896	36.90070320240373
159	1400.0	1316.6666666666667		(132.64726815993302, 111.08080385178982, 102.64161607703579)	#846f66	132.64726815993302	111.08080385178982	102.64161607703579	16.87519621591075	57.68261485727273	132.64726815993302	72.90679411798493	12.287636029596927	9.709305784623634	119.96053380782918	114.80771247435628	102.72600795478334	1.2106236148609952	1.0166671716587818	0.9939614005122088	1.018609292389238	15.660671058903398	38.31468769842915
160	1408.3333333333333	1325.0		(131.67364454678668, 110.25392505756751, 102.10006280092108)	#836e66	131.67364454678668	110.25392505756751	102.10006280092108	16.542863816865232	57.272382572475564	131.67364454678668	72.6868857316765	12.30830390338744	9.584238471705664	119.11881515595562	113.95789725978648	102.18160142348754	0.9782133018702203	1.0136006037231458	0.9956332492493415	1.005488403013795	15.599742692130066	37.90720292226491
161	1416.6666666666667	1333.3333333333335		(132.27360267950596, 110.71907054636802, 102.4306049822064)	#846e66	132.27360267950596	110.71907054636802	102.4306049822064	16.664141414141426	57.531996246069205	132.27360267950596	72.81318898217718	12.31991953026068	9.646996969199883	119.62309817877329	114.4454697090224	102.51348963784802	1.1084277057218594	1.0153618712430155	0.9965728510349856	1.012072435913988	15.647522735431645	38.0623854699187
162	1425.0	1341.6666666666667		(131.84446305212475, 110.71174377224199, 102.31714465145488)	#836e66	131.84446305212475	110.71174377224199	102.31714465145488	17.05796443864675	57.10870231383202	131.84446305212475	72.79168690229424	12.153416429304675	9.662381951345012	119.38785639522712	114.36236651454887	102.40109064266275	1.1078399281846023	1.0150620300690367	0.9831042184178389	1.0136864839338875	15.526337490785476	38.485900796441165
163	1433.3333333333333	1350.0		(131.45384132300606, 110.11513502198032, 101.59179401297885)	#836e65	131.45384132300606	110.11513502198032	101.59179401297885	17.125431998373667	57.927725712829734	131.45384132300606	72.64612483560992	12.205129521586255	9.750262640413055	118.86643290768264	113.80084276114717	101.67702742306886	0.9725082325855768	1.0130322031314092	0.9872873515693423	1.0229061015349774	15.621549481268843	38.62016736589917
164	1441.6666666666667	1358.3333333333335		(130.90307724513292, 109.51371153443584, 100.9985346451748)	#826d64	130.90307724513292	109.51371153443584	100.9985346451748	17.08471586374901	58.25423300560987	130.90307724513292	72.49204625729386	12.232477921198747	9.763485081310574	118.29146535482519	113.20847125392504	101.08368641406742	0.824391855292675	1.0108836155501708	0.9894995959355594	1.024293276011201	15.651171107159648	38.59549751457051
165	1450.0	1366.6666666666667		(132.44881724931966, 110.68306468494872, 103.09315469960227)	#846e67	132.44881724931966	110.68306468494872	103.09315469960227	15.513007016943353	56.51763530728234	132.44881724931966	72.81546514170624	12.53811941387406	9.345725698797146	119.83030144442118	114.4542691731212	103.16905379945572	1.1332174757813458	1.0153936117234281	1.0142232974988585	0.9804658800623708	15.637999465204077	36.70029232487007
166	1458.3333333333333	1375.0		(132.09106133556625, 111.02595771404647, 102.02449235922127)	#846f66	132.09106133556625	111.02595771404647	102.02449235922127	17.96307126744088	58.043103079402655	132.09106133556625	72.86817390502334	11.99973220025219	9.928180964642053	119.54756541762612	114.65816352522502	102.11450701276952	1.2752293009492401	1.0161286223623065	0.9706725194988842	1.0415716232896826	15.574413316219974	39.60322904664608
167	1466.6666666666667	1383.3333333333335		(129.73979485032447, 108.96797153024912, 100.76114716349173)	#816c64	129.73979485032447	108.96797153024912	100.76114716349173	16.992147712578845	56.95673535377005	129.73979485032447	72.32190112869745	12.091269265707139	9.583465538305846	117.50480008373457	112.55672256018423	100.8432154071593	0.6697888974844907	1.0085109839078894	0.9780770609061352	1.005407314091382	15.428596960829905	38.40012691532964
168	1475.0	1391.6666666666667		(131.29662968390204, 110.01549089386644, 101.43960644756123)	#836e65	131.29662968390204	110.01549089386644	101.43960644756123	17.233903819052482	57.9873294813171	131.29662968390204	72.61745238861556	12.175669257774802	9.772006402366085	118.72807201172284	113.6904523738748	101.52536529202428	0.9555614437610005	1.0126323729654698	0.9849042760121758	1.0251872530887713	15.61214370298346	38.74999627095876
169	1483.3333333333333	1400.0		(131.62403181913334, 110.59535273184007, 101.7858488591166)	#836e65	131.62403181913334	110.59535273184007	101.7858488591166	17.714558325206795	57.80659162043869	131.62403181913334	72.755643524359	12.032569321293373	9.846775433706911	119.13750471006908	114.2231530437513	101.87394389784383	1.1392739489106838	1.0145594140982515	0.9733287530282846	1.0330313185447508	15.548045244132279	39.29495700612211
170	1491.6666666666667	1408.3333333333335		(131.61649570860374, 110.57755913753402, 102.0343311701905)	#836e66	131.61649570860374	110.57755913753402	102.0343311701905	17.327794839860175	57.313879363544416	131.61649570860374	72.75223794651913	12.091943832121144	9.72583271399914	119.17799246388948	114.21000522922337	102.11976344986392	1.0925594101561582	1.0145119241594576	0.9781316273805969	1.0203431428014076	15.517955007663492	38.81053237642356
171	1500.0	1416.6666666666667		(131.69039145907473, 109.75696043541971, 101.931337659619)	#836d65	131.69039145907473	109.75696043541971	101.931337659619	15.777966924359339	57.62423996757196	131.69039145907473	72.58233173183392	12.560562602767222	9.48443977622453	118.93921708185053	113.55533335356918	102.00959388737701	0.8943167099331538	1.0121426241124452	1.0160387535727913	0.9950184599673624	15.739197271997847	37.056334478510855
172	1508.3333333333333	1425.0		(132.28051078082478, 110.49194054846137, 102.32970483567092)	#846e66	132.28051078082478	110.49194054846137	102.32970483567092	16.351284291455517	57.73681603534714	132.28051078082478	72.76547097640234	12.429559215560548	9.612403008836345	119.53589281976136	114.26109925685576	102.41132719279882	1.0591128409213635	1.0146964554809428	1.0054417347559783	1.0084431620741787	15.712804775004754	37.71658367912554
173	1516.6666666666667	1433.3333333333335		(131.31463261461167, 110.08080385178982, 101.90496127276533)	#836e65	131.31463261461167	110.08080385178982	101.90496127276533	16.679906043134746	57.11066651787847	131.31463261461167	72.63334874099525	12.242261597303516	9.58310772057036	118.85021142976763	113.75164532133138	101.98671969855558	0.9309730914234159	1.0128540436589775	0.9902910090584603	1.0053697752108037	15.546990789244962	38.053448707736536
174	1525.0	1441.6666666666667		(131.97781034121834, 110.61565836298932, 102.05296211011095)	#836e66	131.97781034121834	110.61565836298932	102.05296211011095	17.168400360962835	57.819085490230904	131.97781034121834	72.77686293652579	12.198257570124271	9.759484712972455	119.37057358174586	114.30509693740842	102.13858907263975	1.101612062619693	1.014855313540997	0.9867314712940027	1.0238735948874855	15.621940648006479	38.66232468514192
175	1533.3333333333333	1450.0		(131.66003768055265, 109.99330123508479, 101.77580071174377)	#836d65	131.66003768055265	109.99330123508479	101.77580071174377	16.49866556456077	57.87998060228321	131.66003768055265	72.63040495007617	12.383505423484653	9.638328151226006	118.96650198869582	113.74031155327611	101.85797571697718	0.9252236288482336	1.012812993224325	1.0017163890865268	1.011162984843222	15.692309457953904	37.89433056645448
176	1541.6666666666667	1458.3333333333335		(131.22650198869584, 110.37073477077664, 101.5698136906008)	#836e65	131.22650198869584	110.37073477077664	101.5698136906008	17.80560457401001	57.62902616017064	131.22650198869584	72.68951321978159	11.977685163680253	9.834079469358414	118.82987649152187	113.96802610424953	101.65782290140255	1.0934345939911363	1.013637243393463	0.9688891086544059	1.03169937704985	15.497550157683076	39.38713827863514
177	1550.0	1466.6666666666667		(131.15176889261042, 110.41553276114716, 101.78752355034541)	#836e65	131.15176889261042	110.41553276114716	101.78752355034541	17.629622236638546	57.093263975789746	131.15176889261042	72.69612289050322	11.97220884690503	9.744219359210726	118.8506866234038	113.99350873142139	101.87380364245342	1.0800853720814465	1.0137294136132546	0.9684461229183019	1.022272097155492	15.4364372701193	39.14225404384102
178	1558.3333333333333	1475.0		(132.32551810759892, 111.03202846975088, 102.51371153443584)	#846f66	132.32551810759892	111.03202846975088	102.51371153443584	17.14418127813158	57.449317296268596	132.32551810759892	72.88150934404271	12.178507356826962	9.72495708232124	119.76217500523342	114.70978762193845	102.59889470378899	1.1999193029777022	1.01631458175381	0.9851338531986976	1.0202512797389391	15.584955299688174	38.60856882232052
179	1566.6666666666667	1483.3333333333335		(132.38266694578186, 110.65082687879422, 101.88674900565208)	#846e65	132.38266694578186	110.65082687879422	101.88674900565208	17.243116715518372	58.74227536085213	132.38266694578186	72.80234360218972	12.282434326038594	9.880250562677118	119.54661293698975	114.40354846765753	101.9743897843835	1.1478265786273358	1.0152106351074701	0.9935406285637692	1.036543215089093	15.763170498181278	38.813936521621784
180	1575.0	1491.6666666666667		(130.48126439187774, 109.29014025539041, 101.37220012560184)	#826d65	130.48126439187774	109.29014025539041	101.37220012560184	16.320566111007246	56.887948032195915	130.48126439187774	72.42625720551864	12.292663537285254	9.477108721848237	118.0902030563115	112.95616579024492	101.45137952689973	0.7201644265162408	1.0099662035311183	0.9943680815508511	0.9942493545054119	15.521764286531166	37.63065965398773
181	1583.3333333333333	1500.0		(132.1080175842579, 110.45698136906007, 101.69415951433955)	#846e65	132.1080175842579	110.45698136906007	101.69415951433955	17.287162650478002	58.706003993154596	132.1080175842579	72.7484588211508	12.257666229149699	9.877575107595282	119.3134247435629	114.19541645174795	101.78178773288676	1.0979840854164762	1.0144592251929752	0.9915371079343813	1.0362625314369163	15.742200335131775	38.86285243242484
182	1591.6666666666667	1508.3333333333335		(131.93866443374503, 110.11911241364874, 101.69897425162236)	#836e65	131.93866443374503	110.11911241364874	101.69897425162236	16.70679450347859	58.44474043705009	131.93866443374503	72.6695314716224	12.391774355899388	9.740842866188594	119.12666527109064	113.89101246598284	101.78317563324262	0.9809262497543382	1.0133586028685084	1.002385272802149	1.0219178671781564	15.761982471481907	38.16994246065094
183	1600.0	1516.6666666666667		(131.51727025329706, 110.18589072639732, 101.99434791710279)	#836e65	131.51727025329706	110.18589072639732	101.99434791710279	16.64782920067218	57.24225557016386	131.51727025329706	72.665071831403	12.271048268025275	9.595895763025219	118.99995813271929	113.87382886120997	102.07626334519573	0.9599958022719437	1.0132964142911154	0.9926195968745191	1.0067113766769575	15.57754284510402	38.02522210651714
184	1608.3333333333333	1525.0		(132.01151350219803, 110.4628427883609, 102.24576093782709)	#846e66	132.01151350219803	110.4628427883609	102.24576093782709	16.56349557988904	57.49700690908457	132.01151350219803	72.74678711523673	12.336386275112298	9.619133004986224	119.37827506803434	114.18896346451749	102.32793175633242	1.039211656451988	1.01443591366839	0.9979048654871688	1.0091492101447697	15.643341909464052	37.94484983905045
185	1616.6666666666667	1533.3333333333335		(131.79547833368224, 110.52480636382667, 101.77035796525016)	#836e65	131.79547833368224	110.52480636382667	101.77035796525016	17.49424806525831	58.093083243459624	131.79547833368224	72.748614498064	12.128040351018221	9.842172045383869	119.19654594934059	114.19601739585515	101.85790244923592	1.1075184002075649	1.0144613960689401	0.9810515174546627	1.0325483742203736	15.619145729740211	39.06009109319194
186	1625.0	1541.6666666666667		(131.04500732677414, 109.6074942432489, 101.0328658153653)	#836d65	131.04500732677414	109.6074942432489	101.0328658153653	17.142319067016317	58.40051629228022	131.04500732677414	72.51852960039714	12.235305356554537	9.792700475141093	118.39694996859954	113.31014263345196	101.11861209964414	0.8575083709430079	1.0112529192049895	0.9897283105230789	1.027358281099794	15.671620202262455	38.67253011091417
187	1633.3333333333333	1550.0		(131.58635126648525, 109.99309189868119, 101.7167678459284)	#836d65	131.58635126648525	109.99309189868119	101.7167678459284	16.62492028005356	57.88399555829895	131.58635126648525	72.62681048811439	12.345971189223315	9.659519518495241	118.91852417835462	113.72647368432071	101.79953108645593	0.9242407640359525	1.0127628693432722	0.9986802005174894	1.0133861843280976	15.675755864816303	38.03971738124227
188	1641.6666666666667	1558.3333333333335		(131.72493196566882, 110.25266903914591, 101.92191752145698)	#836e65	131.72493196566882	110.25266903914591	101.92191752145698	16.771628655114558	57.694231227651954	131.72493196566882	72.68848428074577	12.289391581625786	9.669506381240712	119.10792756960434	113.96405952061964	102.00522503663386	0.9892491009232833	1.0136228950936643	0.9941034091906132	1.0144339122934134	15.637407045395651	38.19628217480731
189	1650.0	1566.6666666666667		(131.5354825204103, 109.88967971530249, 101.48796315679297)	#836d65	131.5354825204103	109.88967971530249	101.48796315679297	16.77685892835992	58.25133485585149	131.5354825204103	72.60200979569258	12.33926420397019	9.72349604485261	118.81577977810342	113.63102719070548	101.57198032237807	0.9111101881746191	1.012417029835107	0.9981376645537489	1.0200980013918473	15.70999097484287	38.23855638776729
190	1658.3333333333333	1575.0		(131.8176679924639, 110.30667783127485, 101.90286790872933)	#836e65	131.8176679924639	110.30667783127485	101.90286790872933	16.855489387906463	57.86989056572012	131.8176679924639	72.70406807378897	12.286667205309021	9.704950385367962	119.16630102574838	114.02414526062381	101.98690600795479	1.010306249995732	1.0138402072247028	0.9938830311705602	1.018152364751742	15.657210894551747	38.30438041371599
191	1666.6666666666667	1583.3333333333335		(131.7948503244714, 110.16998115972368, 102.23278208080386)	#836e66	131.7948503244714	110.16998115972368	102.23278208080386	16.10956110410854	57.19743513176952	131.7948503244714	72.67512351801281	12.425144645788588	9.502945236607152	119.1787272346661	113.91256182960016	102.31215407159306	0.9660411760474003	1.0134365825692522	1.0050846349897882	0.9969598792947392	15.642576119000456	37.40932540800346
192	1675.0	1591.6666666666667		(131.52794640988068, 109.63073058404856, 101.38141092736026)	#836d65	131.52794640988068	109.63073058404856	101.38141092736026	16.41844316366919	58.446640108608996	131.52794640988068	72.54665655813282	12.461380512513776	9.678810147915184	118.71050240736865	113.41819060079548	101.46390412392714	0.8536819677174506	1.0116451426584336	1.0080157970743575	1.0154099762262074	15.778636511341658	37.83664755204586
193	1683.3333333333333	1600.0		(130.67238852836508, 109.11304165794432, 100.92108017584258)	#826d64	130.67238852836508	109.11304165794432	100.92108017584258	16.52087643010936	58.05804665647798	130.67238852836508	72.3962782013884	12.364710185106652	9.636375340160264	118.03872932803016	112.84131872304793	101.0029997906636	0.6926384578008039	1.009548153749792	1.0001960200410764	1.010958114223018	15.676281053174858	37.93089131071282
194	1691.6666666666667	1608.3333333333335		(131.6116809713209, 110.02470169562487, 100.33745028260414)	#836e64	131.6116809713209	110.02470169562487	100.33745028260414	18.585112150846417	60.594384683534045	131.6116809713209	72.63083674331943	12.048028772414288	10.309238836647827	118.66487125811179	113.74197393552438	100.43432279673434	1.2442016246632974	1.0128190144740685	0.9745792863001266	1.0815486410058053	15.856714750917682	40.55289193244433
195	1700.0	1616.6666666666667		(129.93657106970903, 109.3211220431233, 99.88570232363408)	#816d63	129.93657106970903	109.3211220431233	99.88570232363408	18.83889573885602	58.9747094845072	129.93657106970903	72.40354225185479	11.773692725553564	10.132523727952169	117.53560812225247	112.86913954573998	99.98005652082897	1.0890345064521525	1.0096494491329149	0.9523879192469463	1.0630093493390376	15.533443838803636	40.715521083969506
196	1708.3333333333333	1625.0		(129.67280720117228, 108.72262926522923, 100.06280092108018)	#816c64	129.67280720117228	108.72262926522923	100.06280092108018	17.54777407792319	58.22771762555954	129.67280720117228	72.26468797756065	12.060736158337305	9.812831344187511	117.25625078501152	112.33812827925476	100.14939920452167	0.689773137810764	1.0077131606974243	0.9756072017655967	1.0294702230583044	15.548408782589098	39.13242054522208
197	1716.6666666666667	1633.3333333333335		(129.87167678459284, 108.45656269625287, 100.38434163701068)	#816c64	129.87167678459284	108.45656269625287	100.38434163701068	16.425128317987227	57.89769292888262	129.87167678459284	72.21816526292348	12.349700553843379	9.583198653733094	117.33552438769101	112.16058772660665	100.4650638476031	0.5093439286670485	1.0070644129739743	0.9989818732291363	1.0053793150653103	15.631788132088767	37.81097354735124
198	1725.0	1641.6666666666667		(129.76051915428093, 108.18568138999372, 100.25936780406113)	#816c64	129.76051915428093	108.18568138999372	100.25936780406113	16.12068659660675	57.974441250205686	129.76051915428093	72.15491821373027	12.439949682570006	9.533961908570054	117.17208917730792	111.91952371572117	100.33863093992045	0.4501084272470284	1.0061824485508102	1.0062822319122922	1.000213857589504	15.67318658661787	37.46651046280259
199	1733.3333333333333	1650.0		(131.6093782708813, 110.40443793175633, 102.11262298513712)	#836e66	131.6093782708813	110.40443793175633	102.11262298513712	16.86656352461924	57.15149404006374	131.6093782708813	72.71568094682648	12.20370782308089	9.62736821690513	119.13649570860372	114.06893423068873	102.1955411346033	1.021031620194311	1.014002145860583	0.9871723486970165	1.01001317133535	15.54402468522875	38.26951233809476
200	1741.6666666666667	1658.3333333333335		(132.06468494871257, 110.08980531714465, 102.01653757588444)	#846e66	132.06468494871257	110.08980531714465	102.01653757588444	16.120663229761753	58.01912587795007	132.06468494871257	72.67001636465285	12.517915772957966	9.594593016155951	119.24284278836089	113.89288092945363	102.09727025329704	0.9730244298879013	1.0133653645816214	1.0125890011075886	1.00657470469483	15.771950749496348	37.469042031454165
201	1750.0	1666.6666666666667		(131.18672807201173, 109.91145070127695, 101.10152815574628)	#836d65	131.18672807201173	109.91145070127695	101.10152815574628	17.569946492064258	58.47943684087071	131.18672807201173	72.5894958581532	12.12599422121885	9.88162862782187	118.57435210383086	113.58288706091689	101.18962738120159	0.9741099996794794	1.0122425260781063	0.9808860035969839	1.0366877887582202	15.642452499247733	39.177033901442314
202	1758.3333333333333	1675.0		(131.37785220849906, 109.8218547205359, 101.48859116600377)	#836d65	131.37785220849906	109.8218547205359	101.48859116600377	16.72827617119923	58.01405212303535	131.37785220849906	72.58043444397353	12.323685999407585	9.686323694374387	118.71764077873144	113.54803700439606	101.57192380154909	0.8833251491616395	1.0121161669035363	0.9968775251756605	1.016198227045773	15.67476007230073	38.16707812877978
203	1766.6666666666667	1683.3333333333335		(131.61503035377854, 110.34666108436257, 101.11576303119112)	#836e65	131.61503035377854	110.34666108436257	101.11576303119112	18.159579944404392	59.09137540260053	131.61503035377854	72.70102224867661	12.029915614099718	10.06523603079852	118.92198241574211	114.01239994766591	101.20807201172283	1.172142637785337	1.0137977339485176	0.9731140915171199	1.0559501552931847	15.685274815509128	39.91867838632447
204	1775.0	1691.6666666666667		(131.5746284278836, 110.09231735398785, 101.73916684111367)	#836e65	131.5746284278836	110.09231735398785	101.73916684111367	16.79843394796665	57.8230225350499	131.5746284278836	72.64726864174493	12.29039116148012	9.683934146434957	118.94801967762193	113.80524795478333	101.82269834624242	0.9506930520903993	1.0130481532244322	0.9941842663863785	1.0159475380892498	15.64711780024288	38.23553844454185
205	1783.3333333333333	1700.0		(131.32949549926732, 109.86769939292444, 101.15930500314005)	#836d65	131.32949549926732	109.86769939292444	101.15930500314005	17.3185404133969	58.5808888343394	131.32949549926732	72.5869833338356	12.212065335636456	9.850589808146282	118.64230060707558	113.57322321750053	101.24638894703789	0.9436481222089275	1.012207489549308	0.9878483977649186	1.0334314869331795	15.689762883173504	38.890608092878395
206	1791.6666666666667	1708.3333333333335		(131.36654804270464, 110.08792128951225, 101.47686832740213)	#836e65	131.36654804270464	110.08792128951225	101.47686832740213	17.285671263385712	58.01985696483721	131.36654804270464	72.63605477438075	12.166478559025862	9.786419842185001	118.79223780615449	113.76206437303748	101.56297885702323	0.978667666702918	1.0128917786237601	0.984160829528395	1.026699376000596	15.614006976261678	38.81235410000056
207	1800.0	1716.6666666666667		(130.87691019468286, 110.0694996859954, 101.27213732468076)	#826e65	130.87691019468286	110.0694996859954	101.27213732468076	17.829616325607056	57.68181011166047	130.87691019468286	72.60909024946643	11.965439922671129	9.835227865170193	118.50565836298932	113.65827116181704	101.36011094829391	1.0271477135255493	1.0125157650078631	0.967898576637204	1.0318198559667948	15.488817246738767	39.419165224928236
208	1808.3333333333333	1725.0		(130.84069499685995, 109.23466610843626, 101.10027213732468)	#826d65	130.84069499685995	109.23466610843626	101.10027213732468	16.410783416625613	57.962148774610974	130.84069499685995	72.43034098389424	12.391123442647034	9.61099387469857	118.19474146954155	112.97181643290769	101.1816160770358	0.723686655959633	1.010023150808269	1.0023326196598876	1.0082953289377217	15.681554241541567	37.798421684476004
209	1816.6666666666667	1733.3333333333335		(131.93678040611263, 110.62424115553695, 102.12099644128114)	#836e66	131.93678040611263	110.62424115553695	102.12099644128114	17.11156357508952	57.626272883340604	131.93678040611263	72.77697550063037	12.193541474298076	9.72814557508368	119.36673644546786	114.30553173539879	102.20602888842369	1.0963928897352009	1.0148568832195326	0.9863499807289288	1.0205857864924168	15.598694497150955	38.583262311434986
210	1825.0	1741.6666666666667		(131.27569604354198, 110.10969227548671, 101.59367804061127)	#836e65	131.27569604354198	110.10969227548671	101.59367804061127	17.214491751944752	57.656632711639546	131.27569604354198	72.63679503982311	12.147350832111492	9.733327376228074	118.77783127485871	113.76491473100272	101.67883818296002	0.9709847678971751	1.0129021014418549	0.982613565092288	1.0211294124646622	15.565853463630917	38.704206296568884
211	1833.3333333333333	1750.0		(131.48000837345614, 110.56311492568558, 102.32489009838811)	#836e66	131.48000837345614	110.56311492568558	102.32489009838811	16.953918175682478	56.545137562094	131.48000837345614	72.74374087389523	12.113949136505653	9.576830335895359	119.16474774963365	114.17720522922336	102.40727234666107	1.0625794137693787	1.0143934345879928	0.9799116624591132	1.0047112108907896	15.442261588393446	38.328563868380115
212	1841.6666666666667	1758.3333333333335		(130.62361314632614, 109.88633033284488, 100.4664015072221)	#826d64	130.62361314632614	109.88633033284488	100.4664015072221	18.741644164624713	58.87211954056881	130.62361314632614	72.55651395507002	11.812721774942414	10.121397382982078	118.16361314632613	113.45607342893028	100.56060079547832	1.167664281839366	1.011782601615247	0.9555450251782874	1.0618420775867345	15.555805370228668	40.59068823703273
213	1850.0	1766.6666666666667		(131.23341009001464, 109.93678040611262, 100.90956667364455)	#836d64	131.23341009001464	109.93678040611262	100.90956667364455	17.861615248141266	58.92234352418718	131.23341009001464	72.59646254555237	12.087474928624498	9.983010158951222	118.56668620473098	113.60968567929662	100.99983881096924	1.030555319406833	1.012339674806968	0.9777701324952031	1.0473237880743145	15.676974898999141	39.55320075948832
214	1858.3333333333333	1775.0		(131.40171655850952, 110.0006280092108, 101.54490265857233)	#836e65	131.40171655850952	110.0006280092108	101.54490265857233	16.992553952294813	57.940548600778065	131.40171655850952	72.61943787314775	12.24228283200196	9.726567693510546	118.79601632823947	113.69809428930292	101.6294599120787	0.9362266014752868	1.0126600600551043	0.9902927267583136	1.0204202499578452	15.635843694382883	38.46735385273329
215	1866.6666666666667	1783.3333333333335		(130.2516223571279, 109.14821017374922, 100.84446305212477)	#826d64	130.2516223571279	109.14821017374922	100.84446305212477	16.94229701447915	57.5718404659505	130.2516223571279	72.38408038537291	12.183198625166591	9.650927040826197	117.82813271927989	112.79461219593888	100.92750052334101	0.706053268882567	1.0093780582290808	0.9855133354390411	1.012484742166064	15.542545527924679	38.38452307477707
216	1875.0	1791.6666666666667		(131.97739166841114, 110.35084781243458, 101.95666736445467)	#836e65	131.97739166841114	110.35084781243458	101.95666736445467	16.77677133234316	58.004515779055176	131.97739166841114	72.72084816926723	12.327692914388233	9.708745284523456	119.26901821226711	114.08886714046473	102.04060916893447	1.0252389585466057	1.0140742014966555	0.9972016492639966	1.0185504899760593	15.691773245596378	38.22240312116387
217	1883.3333333333333	1800.0		(131.12957923382876, 109.81745865606028, 102.19824157420976)	#836d66	131.12957923382876	109.81745865606028	102.19824157420976	15.801309648710228	56.261075085487676	131.12957923382876	72.57004089507616	12.389415302587581	9.339391496169934	118.73655432279674	113.5080723571279	102.27443374502826	0.8802187784196495	1.0119712314405414	1.0021944461917223	0.9798013549357472	15.51521334235281	37.00972494840688
218	1891.6666666666667	1808.3333333333335		(131.76010048147373, 110.0343311701905, 102.06238224827297)	#836e66	131.76010048147373	110.0343311701905	102.06238224827297	16.106184709514626	57.47504837802543	131.76010048147373	72.64445159796773	12.454496378825619	9.529546522603315	119.08556834833577	113.7943987481683	102.14210173749214	0.9374355199102435	1.013008870247255	1.0074589313643452	0.9997506367089415	15.682051427560152	37.42137674462338
219	1900.0	1816.6666666666667		(131.09587607284908, 110.01088549298723, 101.83713627799874)	#836e65	131.09587607284908	110.01088549298723	101.83713627799874	16.76165673361045	56.91238253399232	131.09587607284908	72.60834653713594	12.19246368471999	9.571769093377092	118.70778103412184	113.65540932175004	101.91887377014862	0.9135887828629013	1.0125053941237676	0.9862627970561774	1.004180232798792	15.500804310749318	38.1339055961377
220	1908.3333333333333	1825.0		(131.52313167259786, 110.24597027423069, 101.56311492568558)	#836e65	131.52313167259786	110.24597027423069	101.56311492568558	17.388886171647364	58.08715298446883	131.52313167259786	72.67681763593812	12.148864914775126	9.815887272915269	118.93520828972157	113.9190907745447	101.64994347917103	1.0285410911341322	1.0134602066237786	0.9827360410283601	1.0297908224366763	15.618788738952647	38.93708248379605
221	1916.6666666666667	1833.3333333333335		(130.97257693112832, 110.21959388737702, 101.65292024283023)	#826e65	130.97257693112832	110.21959388737702	101.65292024283023	17.53091532200485	57.084564041581935	130.97257693112832	72.64621384311137	11.993204586644213	9.721544783058178	118.6752208499058	113.80118555578817	101.73858697927571	1.022617332036308	1.0130334443189535	0.9701444931195091	1.0198932933066576	15.438438691334998	39.027801161832066
222	1925.0	1841.6666666666667		(131.929244295583, 110.37492149884865, 101.82583211220431)	#836e65	131.929244295583	110.37492149884865	101.82583211220431	17.03944257461545	58.18550805584029	131.929244295583	72.72334850392764	12.270247216061792	9.773584837333882	119.22672179191963	114.09851318400669	101.91132300607075	1.0443069923772255	1.0141090680437057	0.9925547988344738	1.0253528476803204	15.68699867137863	38.53827290097023
223	1933.3333333333333	1850.0		(131.21624450491942, 109.43897843835043, 101.74188821436047)	#836d65	131.21624450491942	109.43897843835043	101.74188821436047	15.668719238062778	57.27919498420602	131.21624450491942	72.49272627952956	12.538750314774362	9.41928105729335	118.57042076617124	113.21108114507014	101.81885911660038	0.8087276051050979	1.0108930982916822	1.0142743318183107	0.9881826183473994	15.682573611896087	36.91437736892602
224	1941.6666666666667	1858.3333333333335		(131.31212057776847, 109.91124136487335, 101.82436675737911)	#836d65	131.31212057776847	109.91124136487335	101.82436675737911	16.45471131524956	57.263390394689424	131.31212057776847	72.59721788506705	12.320670050374405	9.558969535100758	118.7802972576931	113.61259148210173	101.90523550345405	0.8870424005151726	1.0123502078292648	0.996633561493983	1.002837423200664	15.593999136308083	37.80603347924445
225	1950.0	1866.6666666666667		(131.37743353569186, 110.19112413648733, 101.38517898262508)	#836e65	131.37743353569186	110.19112413648733	101.38517898262508	17.61643854738854	58.21414458484043	131.37743353569186	72.65807124108751	12.092584111329963	9.86651977623807	118.81122671132509	113.846858113879	101.4732384341637	1.0395037754495067	1.0131987927944897	0.9781834203225088	1.035102709766789	15.607011340563792	39.21151869376101
226	1958.3333333333333	1875.0		(131.37387481683064, 109.96797153024912, 101.60247016956248)	#836d65	131.37387481683064	109.96797153024912	101.60247016956248	16.85946926549385	57.78704628784221	131.37387481683064	72.61142324635236	12.26327497610935	9.686164747653292	118.78376386853674	113.66724895541135	101.68612518316934	0.9183345469357456	1.0125482980711282	0.9919908061046157	1.0161815518466708	15.62721026473859	38.30349234367807
227	1966.6666666666667	1883.3333333333335		(131.3931337659619, 109.95917940129789, 101.94054846137743)	#836d65	131.3931337659619	109.95917940129789	101.94054846137743	16.33533529976191	57.15983048282124	131.3931337659619	72.61138668532394	12.345638698866512	9.529319970067561	118.85809085199915	113.66710825832112	102.02073477077664	0.8999792964300927	1.0125477882366496	0.9986533049795757	0.9997268689418888	15.595599827351267	37.663740349274114
228	1975.0	1891.6666666666667		(131.40276324052752, 109.77601004814737, 101.4980113041658)	#836d65	131.40276324052752	109.77601004814737	101.4980113041658	16.608729130936954	58.03311555795578	131.40276324052752	72.57192113150539	12.360246947936693	9.667483145796973	118.71751936361733	113.51530143395436	101.58079129160562	0.870972450135454	1.0119974508714693	0.999834983511545	1.0142216534080308	15.69190667153762	38.03049856649924
229	1983.3333333333333	1900.0		(129.36947875235504, 107.97257693112833, 99.52878375549508)	#816b63	129.36947875235504	107.97257693112833	99.52878375549508	16.977740987309637	58.81895248851937	129.36947875235504	72.08920578646364	12.271900980681094	9.76479883214827	116.76830018840276	111.66942912497385	99.61322168725141	0.4527836344089369	1.0052661050415361	0.9926885738090222	1.0244311024264818	15.682820215508618	38.509401088182315
230	1991.6666666666667	1908.3333333333335		(131.1421394180448, 109.69918358802596, 101.1796106342893)	#836d65	131.1421394180448	109.69918358802596	101.1796106342893	17.060455107558816	58.26079148748694	131.1421394180448	72.54280224104767	12.247462333466242	9.765752077365075	118.50231735398786	113.40338042076617	101.26480636382666	0.871100235778604	1.011591395162099	0.9907117027531259	1.0245311079734594	15.664298491992376	38.56778752217355
231	2000.0	1916.6666666666667		(131.22943269834624, 109.86225664643081, 101.58174586560602)	#836d65	131.22943269834624	109.86225664643081	101.58174586560602	16.757821601813205	57.61024784529172	131.22943269834624	72.58239689691702	12.269218398970217	9.646239736115314	118.67607075570442	113.55558396273813	101.66455097341428	0.8832201858257891	1.0121435328233757	0.9924715766040343	1.0119929941213865	15.607166980853359	38.174949479888184
232	2008.3333333333333	1925.0		(131.2547624031819, 110.01109482939083, 101.54113460330751)	#836e65	131.2547624031819	110.01109482939083	101.54113460330751	17.103182990235457	57.727239379653064	131.2547624031819	72.61487973118838	12.185018613244337	9.720410171765614	118.72649989533178	113.68055100272137	101.62583420556834	0.9396427701647554	1.0125964978953645	0.9856605564255931	1.0197742605321738	15.587207976814685	38.580573476241895
233	2016.6666666666667	1933.3333333333335		(129.5656269625288, 108.45970274230689, 100.20012560184216)	#816c64	129.5656269625288	108.45970274230689	100.20012560184216	16.87608266383421	57.79467149215994	129.5656269625288	72.20411843666702	12.202872862056235	9.645254277140403	117.14969018212267	112.10701884655641	100.28272137324682	0.5299674171511299	1.0068685334637901	0.9871048077129378	1.0118896090090646	15.55445390099581	38.323143508254546
234	2025.0	1941.6666666666667		(130.73414276742724, 109.66087502616705, 101.8187146744819)	#826d65	130.73414276742724	109.66087502616705	101.8187146744819	16.27261472970918	56.4002180885388	130.73414276742724	72.51767193768492	12.262719309215075	9.425615064550419	118.41834414904751	113.30684905379944	101.89713627799874	0.81916013750238	1.0112409593110672	0.9919458575528257	0.98884712297762	15.466625494970648	37.54731606856055
235	2033.3333333333333	1950.0		(131.52166631777266, 109.63010257483776, 101.44902658572326)	#836d65	131.52166631777266	109.63010257483776	101.44902658572326	16.322629596887026	58.306158569680015	131.52166631777266	72.54642160868167	12.473737827496889	9.64697012993292	118.72075361105297	113.41728777266066	101.5308373456144	0.8500837304037181	1.0116418663465772	1.0090153948877694	1.012069620189843	15.768898759169733	37.71773791568017
236	2041.6666666666667	1958.3333333333335		(130.9554113460331, 109.58383922964204, 101.1057148838183)	#826d65	130.9554113460331	109.58383922964204	101.1057148838183	17.041629263913826	58.12415477625351	130.9554113460331	72.50959723984577	12.233153930812367	9.743463560443644	118.3602846975089	113.27584388528366	101.19049612727652	0.8356313600601094	1.0111283596512763	0.9895542791521434	1.0221928058380276	15.63921792317772	38.53662381693746
237	2050.0	1966.6666666666667		(131.25873979485033, 110.2855348545112, 101.44463052124765)	#836e65	131.25873979485033	110.2855348545112	101.44463052124765	17.792054598306436	57.92069828379502	131.25873979485033	72.67269009484706	12.01076523179262	9.86364038745795	118.79422440862466	113.90318411974042	101.53303956458028	1.075808903573471	1.0134026490864088	0.97156499445952	1.0348006313038287	15.541875148975109	39.39397952539476
238	2058.3333333333335	1975.0000000000002		(130.92170818505338, 109.90977601004815, 101.58739794850324)	#826d65	130.92170818505338	109.90977601004815	101.58739794850324	17.022479126525386	57.13528500366959	130.92170818505338	72.57829005679983	12.13751587893752	9.636311053221402	118.54114716349174	113.5397907682646	101.67062172911868	0.901460404628245	1.0120862639559551	0.9818180041066578	1.0109513698403858	15.497670225743526	38.447037221327975
239	2066.6666666666665	1983.3333333333333		(129.91961482101738, 108.89156374293489, 100.27862675319238)	#816c64	129.91961482101738	108.89156374293489	100.27862675319238	17.43451393057663	58.17791230145047	129.91961482101738	72.31264603650067	12.095414952854044	9.793543629930168	117.47272137324681	112.52134242202219	100.3647561230898	0.7077881099005665	1.0083819239413805	0.978412410439007	1.027446736991711	15.563179614496228	38.996766219466004
240	2075.0	1991.6666666666667		(129.90328658153652, 108.86853673853884, 100.65773498011305)	#816c64	129.90328658153652	108.86853673853884	100.65773498011305	16.845232130330842	57.4089836724959	129.90328658153652	72.30805000865924	12.182841481260699	9.60835914912266	117.53340380992255	112.50377559556208	100.73984299769731	0.6275645559174643	1.0083178334724063	0.9854844456464047	1.0080189182432755	15.515869040954666	38.262125683065115
241	2083.3333333333335	2000.0000000000002		(131.32844881724932, 109.70651036215197, 101.25769311283233)	#836d65	131.32844881724932	109.70651036215197	101.25769311283233	16.85787480507906	58.3882835264188	131.32844881724932	72.55314723467858	12.323804189153853	9.747203086467081	118.61149675528574	113.44313388319028	101.34218128532552	0.8695324331441465	1.0117356535339392	0.996887085683918	1.0225851218327138	15.712546505943568	38.3413485000966
242	2091.6666666666665	2008.3333333333333		(131.6849487125811, 110.25518107598911, 102.02260833158887)	#836e66	131.6849487125811	110.25518107598911	102.02260833158887	16.652575566172885	57.43934193771964	131.6849487125811	72.68745580277037	12.295287884359407	9.62107593834638	119.10925266903914	113.96009480636383	102.10493405903287	0.9822421309635032	1.0136085532232393	0.9945803680872503	1.0093530444887535	15.612149319382738	38.043218129896836
243	2100.0	2016.6666666666667		(131.2082897215826, 110.25518107598911, 101.61503035377852)	#836e65	131.2082897215826	110.25518107598911	101.61503035377852	17.517808257938555	57.513752788050716	131.2082897215826	72.66444348901351	12.046255371673809	9.7703994953239	118.79417416788779	113.8714079108227	101.70143186100063	1.031854593771719	1.013287652212249	0.9744358338183449	1.0250186714742375	15.510415042087223	39.0445955719043
244	2108.3333333333335	2025.0000000000002		(131.04689135440654, 109.7854301863094, 101.09210801758425)	#836d65	131.04689135440654	109.7854301863094	101.09210801758425	17.412889429326178	58.28806522569095	131.04689135440654	72.55640663795523	12.147340091639425	9.82956023817476	118.46488172493196	113.455660954574	101.1790412392715	0.9211660799388404	1.0117811051046832	0.982612696282809	1.0312252617031672	15.626199978813043	38.97959226128853
245	2116.6666666666665	2033.3333333333333		(130.80217709859744, 110.02867908729328, 101.6058195520201)	#826e65	130.80217709859744	110.02867908729328	101.6058195520201	17.309404822507922	56.918557011212435	130.80217709859744	72.59795573069513	12.032780846085112	9.661104792247443	118.52312120577768	113.61543003349381	101.69004814737282	0.9544371852207556	1.0123604969036493	0.9733458635186779	1.0135524963807607	15.431291608180413	38.76093745333565
246	2125.0	2041.6666666666667		(131.00900146535483, 109.6068662340381, 101.86602470169562)	#836d65	131.00900146535483	109.6068662340381	101.86602470169562	15.936961268819667	56.72479746896123	131.00900146535483	72.51904371591066	12.397980311444234	9.406297255303109	118.54574419091479	113.31211696043542	101.94343311701905	0.8179716291569882	1.0112600884183853	1.0028872798806476	0.9868204796269621	15.56240160958718	37.18744274478096
247	2133.3333333333335	2050.0		(130.46954155327612, 108.81264391877748, 100.5327611471635)	#826c64	130.46954155327612	108.81264391877748	100.5327611471635	16.59473595882748	58.510813425687466	130.46954155327612	72.3220390711548	12.384335273947888	9.69116365389322	117.76854720535903	112.55724993929245	100.61555997487963	0.6312859759018651	1.0085129074812638	1.0017835166712523	1.0167059902010418	15.7254702042289	38.04438896414187
248	2141.6666666666665	2058.333333333333		(131.01172283860163, 109.76072849068453, 100.6443374502826)	#836d64	131.01172283860163	109.76072849068453	100.6443374502826	18.012201426946536	59.10679675254016	131.01172283860163	72.54832701664672	12.055295644997576	10.024679124340686	118.35043751308352	113.42460972367594	100.73550136068663	1.0184410818262097	1.0116684367883326	0.9751671122117039	1.0516953050799043	15.678786452856913	39.745492169076755
249	2150.0	2066.6666666666665		(129.47477496336612, 108.98199706929034, 100.16118903077245)	#816c64	129.47477496336612	108.98199706929034	100.16118903077245	18.054716455641966	57.73297860472334	129.47477496336612	72.31094453834366	11.864753027646223	9.845215693767884	117.25929662968389	112.5148387837555	100.24939711115762	0.8396116197653153	1.0083581969713524	0.9597538947023614	1.032867685260266	15.417543139678697	39.685440306131504
250	2158.3333333333335	2075.0		(131.14800083734562, 109.70713837136277, 101.13376596190078)	#836d65	131.14800083734562	109.70713837136277	101.13376596190078	17.138612618393317	58.35872330780502	131.14800083734562	72.54462725315106	12.23535131318415	9.790212502939987	118.49848649780198	113.41039285325517	101.2194996859954	0.8813729961955059	1.011616844503492	0.9897320280091618	1.0270972663929274	15.670101550716241	38.66532283998979
251	2166.6666666666665	2083.333333333333		(130.9644128113879, 109.59598074105087, 101.24010885492987)	#826d65	130.9644128113879	109.59598074105087	101.24010885492987	16.866746952314553	57.876008804108565	130.9644128113879	72.51295316240738	12.257554704362128	9.68660726019095	118.3953380782918	113.28872924638895	101.32366757379108	0.8228722067230146	1.0111751571595236	0.9915280865625097	1.0162279761114799	15.62299611289762	38.31776892695004
252	2175.0	2091.6666666666665		(130.787732886749, 109.8974251622357, 101.18610006280092)	#826d65	130.787732886749	109.8974251622357	101.18610006280092	17.657117398714337	57.71501809457196	130.787732886749	72.5684046275546	12.014185863025052	9.805939897749427	118.39141092736027	113.50178153443582	101.27321331379525	0.9645896857279193	1.011948414095555	0.9718416933625665	1.0287472371378328	15.50796953922676	39.2212128078309
253	2183.3333333333335	2100.0		(130.7102784174168, 109.23634079966506, 100.62068243667574)	#826d64	130.7102784174168	109.23634079966506	100.62068243667574	17.180008070238905	58.70117536270646	130.7102784174168	72.42334320812662	12.244394966893834	9.822720027900566	118.03543855976555	112.94499909148	100.70683902030564	0.777874781172063	1.0099255685598156	0.9904635798459328	1.0305076510004303	15.697485048625271	38.73734443348187
254	2191.6666666666665	2108.333333333333		(131.38434163701066, 109.97467029516433, 101.41888214360478)	#836d65	131.38434163701066	109.97467029516433	101.41888214360478	17.13130042963429	58.159077981527105	131.38434163701066	72.61281159713597	12.22464045592747	9.773831377975917	118.75425162235712	113.6725918044798	101.50444002512037	0.9432450159895647	1.0125676582786578	0.9888656141070986	1.0253787124120015	15.651505169848848	38.64299720533377
255	2200.0	2116.6666666666665		(130.8576512455516, 109.65794431651665, 100.81117856395227)	#826d64	130.8576512455516	109.65794431651665	100.81117856395227	17.66616503636821	58.55103206331078	130.8576512455516	72.51995467850685	12.095522993344932	9.898325134243091	118.2764475612309	113.3156153317982	100.89964622147791	0.9267722644506122	1.0112727915659774	0.978421149962002	1.0384394296034418	15.629411919382138	39.295047703927445
256	2208.3333333333335	2125.0		(131.16600376805528, 109.80092108017584, 101.20138162026376)	#836d65	131.16600376805528	109.80092108017584	101.20138162026376	17.219385081842372	58.25426122761661	131.16600376805528	72.56546663465824	12.202489036633235	9.794212963211946	118.54990370525435	113.49048665899099	101.28737701486288	0.9074573852223643	1.0119074445128924	0.9870737596208493	1.027516957161479	15.646959649014988	38.751942235698614
257	2216.6666666666665	2133.333333333333		(130.76679924638896, 109.87753820389366, 100.72932803014444)	#826d64	130.76679924638896	109.87753820389366	100.72932803014444	18.273595885398887	58.57415799946533	130.76679924638896	72.56197524175037	11.922372425754446	10.007955214113196	118.28363407996652	113.4770652564371	100.82081013188194	1.069265330426984	1.0118587579042473	0.9644147959125186	1.0499407892843688	15.56605704172015	40.01098798955026
258	2225.0	2141.6666666666665		(130.55850952480637, 110.02260833158887, 100.81410927360268)	#826e64	130.55850952480637	110.02260833158887	100.81410927360268	18.575259168549298	58.09519495637172	130.55850952480637	72.58327485691493	11.786035944688466	10.004410525979468	118.24350010466821	113.55896042076618	100.90619426418255	1.1468160527993196	1.0121557757579156	0.9533863768305373	1.0495689138535473	15.459588392380223	40.3257929626248
259	2233.3333333333335	2150.0		(129.30793384969647, 108.50282604144861, 100.07431442327821)	#816c64	129.30793384969647	108.50282604144861	100.07431442327821	17.298942348316142	57.6497723828889	129.30793384969647	72.2009953261024	12.06212583858135	9.698656973882102	117.01162654385598	112.09511089177309	100.15859953945991	0.5978617307467485	1.0068249824611308	0.9757196146429239	1.0174921190490598	15.477688032868597	38.801323644995705
260	2241.6666666666665	2158.333333333333		(130.4592840694997, 109.68473937617752, 100.75340171655851)	#826d64	130.4592840694997	109.68473937617752	100.75340171655851	18.039533490715613	58.064092977580366	130.4592840694997	72.50710372076527	11.93063303681413	9.903016338219995	118.07799874398158	113.266270431233	100.84271509315471	0.9782211615490979	1.0110935881457983	0.9650830065038962	1.0389315867225364	15.505151958435395	39.694353391794166
261	2250.0	2166.6666666666665		(130.81222524597027, 109.74670295164329, 101.18589072639732)	#826d65	130.81222524597027	109.74670295164329	101.18589072639732	17.33757286698463	57.75236441613723	130.81222524597027	72.53767134510151	12.108110434609909	9.753757863988689	118.35664643081432	113.38366699811597	101.27149884864978	0.892338303176316	1.011519846089989	0.9794393629623273	1.0232727876083274	15.54805874590235	38.85338075746458
262	2258.3333333333335	2175.0		(130.6407787314214, 109.61775172702534, 100.66882980950388)	#826d64	130.6407787314214	109.61775172702534	100.66882980950388	17.914594624797463	58.50276651214364	130.6407787314214	72.50106025342893	12.013596612498178	9.932415323569167	118.12925057567512	113.24306977601006	100.75831902867908	0.9514626665688584	1.0110093134918627	0.9717940281910451	1.0420158525112302	15.587795794393102	39.58273479085048
263	2266.6666666666665	2183.333333333333		(129.4634707975717, 108.51664224408624, 100.52480636382667)	#816c64	129.4634707975717	108.51664224408624	100.52480636382667	16.569878472222214	56.99954886999208	129.4634707975717	72.21241310600429	12.203437353881242	9.507271976817378	117.1822210592422	112.1386492777894	100.60472472262927	0.5260128850720739	1.0069842005715952	0.9871504701238043	0.9974138002940006	15.469715695231152	37.920911493486976
264	2275.0	2191.6666666666665		(130.97132091270672, 109.36466401507222, 100.96127276533389)	#826d64	130.97132091270672	109.36466401507222	100.96127276533389	16.801155150043954	58.42929753056821	130.97132091270672	72.46353068830629	12.332960985111441	9.732396636140916	118.27124764496546	113.09906603726188	101.04530667783128	0.7787821799953523	1.010485973009149	0.9976277897308385	1.0210317679447956	15.710552852889933	38.27827975577367
265	2283.3333333333335	2200.0		(131.5371572116391, 109.9275696043542, 101.96022608331589)	#836d65	131.5371572116391	109.9275696043542	101.96022608331589	16.162617047328535	57.338303469546595	131.5371572116391	72.6113911557029	12.417158975413123	9.520358397060779	118.92279882771615	113.66712546158678	102.03989951852628	0.901571699348415	1.0125478505749763	1.0044386646752943	0.9987867047590293	15.646822713546939	37.47773869814167
266	2291.6666666666665	2208.333333333333		(131.13146326146116, 109.32803014444212, 101.37827088130626)	#836d65	131.13146326146116	109.32803014444212	101.37827088130626	16.031407645059844	57.85845645458679	131.13146326146116	72.46431591570442	12.496489212864448	9.539725799337994	118.42176051915429	113.10207776219386	101.45776847393762	0.7646599522654649	1.0104969228105718	1.0108557813387564	1.0008185509452163	15.72159696003534	37.357841662064025
267	2300.0	2216.6666666666665		(131.6753192380155, 109.6043541971949, 101.4291396273812)	#836d65	131.6753192380155	109.6043541971949	101.4291396273812	16.21734977783314	58.5741948099642	131.6753192380155	72.54799929270382	12.537008397200733	9.659056191582383	118.78408415323425	113.4233503495918	101.51089177307934	0.8638937444070313	1.011663866759186	1.0141334260471038	1.0133375764142756	15.826368694796278	37.6122189358529
268	2308.3333333333335	2225.0		(130.6432907682646, 108.8545111994976, 101.06091689344777)	#826c65	130.6432907682646	108.8545111994976	101.06091689344777	15.807239146587424	57.741237944311884	130.6432907682646	72.34044282553602	12.531564264274708	9.4761252397209	117.97229432698346	112.62762561230898	101.13885283650826	0.653647751774964	1.0087695432741415	1.0136930437005978	0.994146176785395	15.711048738659123	37.095862782665975
269	2316.6666666666665	2233.333333333333		(128.91396273812015, 107.83420556834834, 99.73791082269207)	#806b63	128.91396273812015	107.83420556834834	99.73791082269207	16.649877308536745	57.7120823874431	128.91396273812015	72.03900635269808	12.237171668807223	9.580517502214692	116.54402763240527	111.47862658153653	99.81887377014863	0.35388268099960246	1.0045660863812351	0.9898792787268899	1.0050980337964401	15.541386233605424	38.057495853774256
270	2325.0	2241.6666666666665		(130.05798618379737, 108.8934477705673, 99.87544483985765)	#826c63	130.05798618379737	108.8934477705673	99.87544483985765	17.926925691140372	59.17781959062399	130.05798618379737	72.31833123036415	12.057256878537537	9.99245467464287	117.46047100690811	112.54307476240318	99.96562486916476	0.8205470304823388	1.0084612025605468	0.9753257587106249	1.0483146180738048	15.659712444991857	39.65024950964006
271	2333.3333333333335	2250.0		(130.3188193426837, 109.25727444002511, 100.66924848231108)	#826d64	130.3188193426837	109.25727444002511	100.66924848231108	17.3790561721596	58.0164906920597	130.3188193426837	72.40983533496922	12.107432630148852	9.776636620986734	117.859826250785	112.8932453255181	100.75512874188823	0.7825704481121981	1.0097372046170006	0.9793845345584127	1.025673012196313	15.56189411711865	38.92054463214213
272	2341.6666666666665	2258.333333333333		(130.41846347079758, 109.1044588653967, 100.88067824994766)	#826d64	130.41846347079758	109.1044588653967	100.88067824994766	16.70493685419059	57.753595854955556	130.41846347079758	72.38260912310463	12.273418950178193	9.631697013719043	117.90356499895331	112.78897947247226	100.96291605610216	0.6842165566492797	1.0093575418414495	0.9928113641556469	1.0104673080941797	15.601487111512078	38.12342989766207
273	2350.0	2266.6666666666665		(130.13167259786476, 109.94975926313586, 100.08771195310865)	#826d64	130.13167259786476	109.94975926313586	100.08771195310865	19.69523411371237	58.87275412256951	130.13167259786476	72.54622151924357	11.52696820649174	10.280735310805111	117.86648733514757	113.41651890307726	100.18633242620893	1.3982588624857595	1.0116390761489615	0.9324300813099581	1.0785583184293728	15.445533806389031	41.72930674197778
274	2358.3333333333335	2275.0		(131.05065940967134, 109.83232154071592, 100.57986183797362)	#836d64	131.05065940967134	109.83232154071592	100.57986183797362	18.219003977768452	59.29045619292397	131.05065940967134	72.56507396958958	12.014576972878444	10.083350355943033	118.37881515595562	113.4889771467448	100.67238643500104	1.0739884383518454	1.0119019688958446	0.9718733307008386	1.0578505403801166	15.685152668620011	40.00538174878077
275	2366.6666666666665	2283.333333333333		(130.98681180657317, 109.76742725559974, 100.44316516642245)	#826d64	130.98681180657317	109.76742725559974	100.44316516642245	18.31659892945504	59.4611761735206	130.98681180657317	72.54803949383702	12.000676327331927	10.118219767298564	118.30007326774127	113.42350483357755	100.53640778731422	1.0836027604130671	1.0116644273540232	0.9707488910541758	1.0615087119543538	15.69696160321278	40.13549245977331
276	2375.0	2291.6666666666665		(130.69541553276116, 109.50575675109901, 100.97153024911032)	#826d64	130.69541553276116	109.50575675109901	100.97153024911032	17.22700734553598	57.99431232100872	130.69541553276116	72.48071069374342	12.159697361734167	9.756569503258117	118.18184425371571	113.16497183797362	101.0568725141302	0.8264945577180571	1.0107255439263474	0.9836122904651475	1.023567758428097	15.59002528544682	38.742492282084115
277	2383.3333333333335	2300.0		(130.02700439606448, 108.8938664433745, 99.91835880259578)	#826c63	130.02700439606448	108.8938664433745	99.91835880259578	17.886239909892993	59.0470007518446	130.02700439606448	72.3171052900029	12.055331639148182	9.970185714127178	117.45400251203685	112.53838822064056	100.00811387900356	0.8080682118405352	1.0084441071260983	0.975170023821086	1.0459783676130296	15.644028384787369	39.591951849221985
278	2391.6666666666665	2308.333333333333		(128.28302281766798, 107.38120159095666, 99.20514967552857)	#806b63	128.28302281766798	107.38120159095666	99.20514967552857	16.870667002627695	57.800771204031264	128.28302281766798	71.91105623670272	12.164602585209073	9.612991551791561	115.9878836089596	110.99328546158678	99.28691019468286	0.2923146121656231	1.0027818537302713	0.9840090797892451	1.008504906480674	15.504423969657537	38.31730580719766
279	2400.0	2316.6666666666665		(130.8182960016747, 109.55830018840277, 101.39187774754029)	#826d65	130.8182960016747	109.55830018840277	101.39187774754029	16.651205804937057	57.35999385520365	130.8182960016747	72.49866427485485	12.260461035504433	9.591537601464406	118.34241364873351	113.23387257693113	101.4735419719489	0.7958940829179688	1.0109759021645683	0.9917631831234429	1.006254159244316	15.566518504901088	38.036590800905266
280	2408.3333333333335	2325.0		(130.17291186937408, 109.24429558300189, 100.56374293489638)	#826d64	130.17291186937408	109.24429558300189	100.56374293489638	17.590266043565254	58.00237522433566	130.17291186937408	72.4000486021311	12.042145807554693	9.809136681608877	117.76320703370317	112.8557585325518	100.65054846137744	0.8082988207858564	1.0096007310535324	0.9741034063198828	1.0290826137154405	15.53165921879861	39.165129641909765
281	2416.6666666666665	2333.333333333333		(130.45216663177726, 109.69478752355035, 100.8549298723048)	#826d64	130.45216663177726	109.69478752355035	100.8549298723048	17.920303283210508	57.85488710945648	130.45216663177726	72.5091829413834	11.943808052428452	9.8591600129728	118.09793175633243	113.27425321750053	100.94332844881724	0.9583331816422023	1.0111225823619159	0.9661487490877616	1.0343305924374884	15.487336341497093	39.538379121986786
282	2425.0	2341.6666666666665		(129.60351685158048, 108.7485869792757, 100.73581745865606)	#816c64	129.60351685158048	108.7485869792757	100.73581745865606	16.654121434942475	56.798330199833295	129.60351685158048	72.268872944242	12.163947794064656	9.504901490735417	117.36494871258111	112.35410817877329	100.81594515386226	0.5921660017091325	1.0077715190204157	0.9839561129597119	0.997165111128768	15.437123381165117	38.004047609916924
283	2433.3333333333335	2350.0		(129.9321750052334, 109.45509734142767, 100.52250366338707)	#816d64	129.9321750052334	109.45509734142767	100.52250366338707	18.2237881699765	57.71831489674325	129.9321750052334	72.43351259895414	11.830178350619391	9.885121590889634	117.70234666108436	112.98397230479381	100.61182960016747	0.9638965679358117	1.0100673781940914	0.9569571082157604	1.0370542376802876	15.416508965201432	39.88163020850634
284	2441.6666666666665	2358.333333333333		(130.62026376386854, 110.09524806363827, 100.76428720954574)	#826e64	130.62026376386854	110.09524806363827	100.76428720954574	18.751945702626518	58.28555081710265	130.62026376386854	72.60131967023388	11.755756868323864	10.058438614675635	118.28631358593259	113.62837197822901	100.85759681808666	1.1986492618720965	1.0124074062066555	0.9509370665582372	1.0552370341514064	15.471587084470087	40.55089570556497
285	2450.0	2366.6666666666665		(130.8170399832531, 109.82792547624032, 101.18400669876492)	#826d65	130.8170399832531	109.82792547624032	101.18400669876492	17.501925019603412	57.763296650893814	130.8170399832531	72.55505973727396	12.06327735886048	9.784233106876794	118.3838078291815	113.4504842139418	101.27044588653968	0.9298118142138817	1.0117623229085562	0.9758127624792209	1.0264699642430157	15.532349407816572	39.04467443608686
286	2458.3333333333335	2375.0		(130.9962319447352, 109.9317563324262, 100.79087293280301)	#826d64	130.9962319447352	109.9317563324262	100.79087293280301	18.157473439091824	58.79838247020868	130.9962319447352	72.58416114920361	11.983697267131443	10.01721374078599	118.42517270253298	113.56236899099854	100.88228176679924	1.0678298499868315	1.012168134884185	0.9693754348079456	1.0509121070605254	15.619013135241461	39.89236657314201
287	2466.6666666666665	2383.333333333333		(130.87586351266486, 109.2482729746703, 101.43688507431442)	#826d65	130.87586351266486	109.2482729746703	101.43688507431442	15.920500604422967	57.35923569324085	130.87586351266486	72.43578247719181	12.466174385724893	9.463650199237271	118.28351475821646	112.99267261879842	101.51499895331798	0.7348092084679434	1.0100990310834528	1.0084035791440187	0.9928374125501929	15.651395430083129	37.20381639364332
288	2475.0	2391.6666666666665		(131.01800293070966, 109.40925266903915, 100.8570232363408)	#836d64	131.01800293070966	109.40925266903915	100.8570232363408	17.013166387884436	58.702236715755454	131.01800293070966	72.47483873676796	12.301799501252875	9.800314906761276	118.28709441071803	113.1424430039774	100.94254553066777	0.8113441175328574	1.01064366094188	0.995107100473483	1.0281571158441756	15.728332500322873	38.542825723875225
289	2483.3333333333335	2400.0		(131.29746702951644, 109.68453003977392, 100.83608959598074)	#836d64	131.29746702951644	109.68453003977392	100.83608959598074	17.428838462278545	59.1607090470785	131.29746702951644	72.54590758495986	12.23725017473365	9.931319066365774	118.50518107598911	113.41531257693113	100.92457400041867	0.9334229249096518	1.011634698413194	0.9898856291640603	1.0419008434880317	15.76012024817638	39.06156138153672
290	2491.6666666666665	2408.333333333333		(130.23131672597864, 109.47561230898053, 100.55767217919197)	#826d64	130.23131672597864	109.47561230898053	100.55767217919197	18.032042101995742	58.1026096461265	130.23131672597864	72.45176663077535	11.929466728892502	9.900051668761488	117.8623194473519	113.05395161607703	100.64685158048985	0.9331398353441435	1.0103219261429837	0.9649886624777207	1.0386205614107082	15.50236109371409	39.68867535611429
291	2500.0	2416.6666666666665		(130.84111366966715, 108.98095038727234, 100.6068662340381)	#826c64	130.84111366966715	108.98095038727234	100.6068662340381	16.618407660511394	58.92439218723002	130.84111366966715	72.37517660618323	12.432206706495919	9.747337687369662	118.01761356499895	112.76052696880888	100.69060707557044	0.7011934385006522	1.0092538972353715	1.0056558934266635	1.0225992428968942	15.797795909070958	38.09783787786041
292	2508.3333333333335	2425.0		(130.9562486916475, 109.41699811597236, 100.23027004396064)	#826d64	130.9562486916475	109.41699811597236	100.23027004396064	17.939336957854703	59.83009312987351	130.9562486916475	72.47189354665662	12.14446111620382	10.088277216890162	118.13388528365083	113.1311443709441	100.32213732468075	0.96699373538052	1.0106025909958383	0.9823798125573209	1.0583674204181317	15.788010419549757	39.71605892009789
293	2516.6666666666665	2433.333333333333		(130.65271090642662, 109.21938455097342, 100.90851999162655)	#826d64	130.65271090642662	109.21938455097342	100.90851999162655	16.764681042734082	58.05289940525019	130.65271090642662	72.41788789599549	12.294683626273063	9.67899146621729	118.05954155327612	112.92409582583211	100.99162863722002	0.7246316524083777	1.0098494955844233	0.9945314889365066	1.0154289984417502	15.647431778833678	38.21159501725164
294	2525.0	2441.6666666666665		(130.57609378270882, 109.11283232154072, 100.92463889470379)	#826d64	130.57609378270882	109.11283232154072	100.92463889470379	16.56888700624802	57.905859927344096	130.57609378270882	72.39179357935508	12.3323356582018	9.626984218711488	117.99219175214571	112.82414520619636	101.00652082897216	0.6874913418783761	1.0094856168071964	0.9975772062980783	1.0099728858466672	15.644977722383489	37.9766463001489
295	2533.3333333333335	2450.0		(131.07661712371782, 109.35922126857861, 100.83734561440234)	#836d64	131.07661712371782	109.35922126857861	100.83734561440234	16.908890781084516	58.828297556667486	131.07661712371782	72.46689268156949	12.346339293686725	9.79603386312078	118.29637010676157	113.1119612748587	100.9225643709441	0.8003301337825116	1.0105328551718251	0.998709976922577	1.0277079889003893	15.760532142102369	38.429760807174766
296	2541.6666666666665	2458.333333333333		(129.52606238224828, 108.89072639732049, 100.22838601632824)	#816c64	129.52606238224828	108.89072639732049	100.22838601632824	17.739987853238524	57.678797115456106	129.52606238224828	72.2941035913106	11.948809350944334	9.785116577209862	117.26957295373666	112.45048112832322	100.31500942013815	0.7579060026548887	1.0081233541395522	0.9665533100354697	1.0265626496636602	15.444175320644415	39.31472582308835
297	2550.0	2466.6666666666665		(129.97299560393552, 108.44797990370526, 99.98827716139837)	#816c63	129.97299560393552	108.44797990370526	99.98827716139837	16.928028372557378	58.828398678651766	129.97299560393552	72.21993429164894	12.306128302203456	9.771940508292154	117.3032970483567	112.16733529202429	100.07287418882144	0.5649789107627373	1.0070890816410398	0.9954572622983463	1.0251803401006023	15.71405788101514	38.45207269841711
298	2558.3333333333335	2475.0		(130.6365920033494, 108.98660247016956, 100.71153443583839)	#826c64	130.6365920033494	108.98660247016956	100.71153443583839	16.59158318876265	58.41311046693301	130.6365920033494	72.3672105014751	12.380387324264719	9.684668075869673	117.94008373456143	112.73003714465145	100.7942851161817	0.673445895753604	1.0091428118798742	1.0014641623555172	1.0160245350814903	15.71835824883069	38.03461093727598
299	2566.6666666666665	2483.333333333333		(130.4626334519573, 109.356918568139, 100.73414276742726)	#826d64	130.4626334519573	109.356918568139	100.73414276742726	17.403054649926407	58.10679214402617	130.4626334519573	72.43778194222116	12.114076538534746	9.79403621801065	117.9741637010676	113.00033682436676	100.82037052543437	0.8109884932504909	1.010126913127655	0.979921968159816	1.0274984147127788	15.57799716976423	38.954982484874726
300	2575.0	2491.6666666666665		(131.2909776010048, 109.50261670504501, 101.4299769729956)	#836d65	131.2909776010048	109.50261670504501	101.4299769729956	16.220433801158126	57.99755093059853	131.2909776010048	72.50877598991644	12.462886081071156	9.59151828230227	118.56438559765544	113.27269077245133	101.5107033703161	0.8057399430767058	1.0111169075245852	1.0081375842943123	1.0062521324590328	15.726434828959036	37.58211488580939
301	2583.3333333333335	2500.0		(130.59514339543648, 109.61775172702534, 100.79778103412184)	#826d64	130.59514339543648	109.61775172702534	100.79778103412184	17.759902207359733	58.18231217931148	130.59514339543648	72.49931344786869	12.024933118648217	9.869180358601582	118.13267950596611	113.23636444211849	100.88598074105087	0.9209219318176893	1.0109849547213277	0.9727110515715119	1.035381833112861	15.556340747700597	39.37663077370412
302	2591.6666666666665	2508.333333333333		(130.4274649361524, 109.32677412602051, 100.76638057358174)	#826d64	130.4274649361524	109.32677412602051	100.76638057358174	17.31641388655595	57.99067333063695	130.4274649361524	72.42985826657842	12.125858957199698	9.765462488276189	117.9540339124974	112.96996639522713	100.85198450910613	0.7914440438190185	1.010016419434957	0.9808750619306136	1.024500727002517	15.569223264499405	38.845950140070926
303	2600.0	2516.6666666666665		(130.02302700439606, 108.55599748796315, 99.8201800293071)	#826c63	130.02302700439606	108.55599748796315	99.8201800293071	17.354292724512923	59.2335539026275	130.02302700439606	72.24478620066522	12.226204206772895	9.893216383651415	117.32767845928406	112.26215596190077	99.90753820389365	0.6583128356464896	1.0074356353519192	0.9889921077610957	1.0379034674099943	15.727549069052685	38.979138411423115
304	2608.3333333333335	2525.0		(128.12497383294954, 107.72995603935524, 98.72535063847603)	#806b62	128.12497383294954	107.72995603935524	98.72535063847603	18.376981244926743	58.51243274683726	128.12497383294954	71.97707802019968	11.806629949352775	9.95189805816581	115.92259367804061	111.24354338287628	98.81539669248482	0.7454062295912076	1.0037025111354934	0.9550522502067494	1.0440597982825872	15.441398438000306	40.12779360429811
305	2616.6666666666665	2533.333333333333		(131.32509943479172, 109.62340380992255, 101.58132719279882)	#836d65	131.32509943479172	109.62340380992255	101.58132719279882	16.222710189603486	57.75485382727073	131.32509943479172	72.53631745870027	12.437669595395938	9.568107422390316	118.6488193426837	113.37846561021563	101.66174795897005	0.8289802140549015	1.0115009664797283	1.0060977929660728	1.0037960846242944	15.692173355231494	37.57052893890714
306	2625.0	2541.6666666666665		(130.77370734770776, 109.3958551392087, 100.88507431442328)	#826d64	130.77370734770776	109.3958551392087	100.88507431442328	17.084985081735283	58.28083930680991	130.77370734770776	72.46080810765218	12.23105652502815	9.763098418651595	118.16884655641616	113.08862404437932	100.97018212267113	0.7950020750734551	1.0104480072968076	0.9893846175194501	1.024252710991807	15.649818990988711	38.597637395855756
307	2633.3333333333335	2550.0		(129.85220849905798, 108.44337450282605, 99.9639941385807)	#816c63	129.85220849905798	108.44337450282605	99.9639941385807	17.022188603126583	58.69360829528746	129.85220849905798	72.21328122065913	12.261758329151885	9.7718897211446	117.23782708813063	112.14196004186729	100.04878794222316	0.5651626598192574	1.0069963062152665	0.991868122739785	1.0251750119894498	15.679303110940138	38.55275456467825
308	2641.6666666666665	2558.333333333333		(130.37261879840904, 109.23341009001466, 101.04626334519573)	#826d65	130.37261879840904	109.23341009001466	101.04626334519573	16.75042115181454	57.36036224088376	130.37261879840904	72.40830590167322	12.218933903648477	9.59817628924946	117.95419300816413	112.88738648524179	101.1281348126439	0.7144138880119864	1.0097158770488075	0.9884040043489919	1.006950628097716	15.537932096042919	38.15022527719129
309	2650.0	2566.6666666666665		(130.34854511199498, 109.36508268787942, 99.97111157630312)	#826d63	130.34854511199498	109.36508268787942	99.97111157630312	18.55450579892911	59.42717308387201	130.34854511199498	72.43212870054305	11.909408083843886	10.14150181287421	117.76818505338079	112.9786681201591	100.06505128741888	1.04685093300977	1.010048080073793	0.9633660949735339	1.063951245797169	15.642380251357432	40.41618153435447
310	2658.3333333333335	2575.0		(130.35461586769938, 108.68264601214152, 100.49382457609379)	#826c64	130.35461586769938	108.68264601214152	100.49382457609379	16.453994181359334	58.413748747398415	130.35461586769938	72.28897506435364	12.410663985506886	9.65298249212605	117.66414695415534	112.43088734561441	100.57571279045426	0.5919441209218699	1.0080518381024093	1.0039132772657091	1.0127003808368948	15.722743130715127	37.875685048697775
311	2666.6666666666665	2583.333333333333		(127.76282185472054, 107.19886958342056, 98.63512664852418)	#7f6b62	127.76282185472054	107.19886958342056	98.63512664852418	17.640413100191893	58.13555281383793	127.76282185472054	71.84599596501516	11.966294105139442	9.771153391810294	115.56245760937827	110.74703962947459	98.72076407787314	0.4817810008039091	1.0018746043688893	0.967967672466577	1.0250977632222549	15.44887158393715	39.23357500147428
312	2675.0	2591.6666666666665		(131.08875863512665, 109.15867699392925, 101.25748377642871)	#836d65	131.08875863512665	109.15867699392925	101.25748377642871	15.8917644416999	58.02919463248013	131.08875863512665	72.42612361884734	12.552912553220551	9.530869836975109	118.32417835461587	112.95565385806991	101.33649570860372	0.7395492151513346	1.009964340698101	1.0154199320237902	0.9998894664405168	15.76112601999502	37.20779091074431
313	2683.3333333333335	2600.0		(130.9346870420766, 109.42097550764078, 100.65731630730583)	#826d64	130.9346870420766	109.42097550764078	100.65731630730583	17.366750786462486	58.966265638115026	130.9346870420766	72.47292450230282	12.22446683455991	9.890213696834493	118.20996231944733	113.13509934059033	100.74495289930918	0.8526630937220634	1.0106169674167687	0.9888515696694832	1.0375884536735132	15.724309725972324	38.97461524676245
314	2691.6666666666665	2608.333333333333		(130.8898890517061, 109.46807619845092, 100.83943897843835)	#826d64	130.8898890517061	109.46807619845092	100.83943897843835	17.228302136522917	58.54435987531607	130.8898890517061	72.48133623189543	12.220474285534744	9.819446378118224	118.23903705254345	113.16737200544274	100.92572535063847	0.8338631692166782	1.0107342669008172	0.9885286076602643	1.0301642103711732	15.676782799291281	38.782718535558374
315	2700.0	2616.6666666666665		(130.78208080385178, 109.43521038308562, 101.0004186728072)	#826d65	130.78208080385178	109.43521038308562	101.0004186728072	16.993259153563372	58.06853505264539	130.78208080385178	72.46984975254404	12.235784793591332	9.724706563745178	118.20821854720536	113.12330420556835	101.08476658990999	0.7925677643939244	1.010574090793559	0.9897670927516052	1.020224997679732	15.629598435853348	38.476830189649895
316	2708.3333333333335	2625.0		(128.89930918986812, 107.47917102784174, 99.02302700439607)	#806b63	128.89930918986812	107.47917102784174	99.02302700439607	16.982321905282404	59.103900596343976	128.89930918986812	71.96032478440516	12.284560220973795	9.78345199020847	116.28380992254553	111.18000406740633	99.10758844463052	0.3622007874337684	1.0034688914151721	0.9937125947175555	1.0263880168088277	15.704341841269434	38.53389654583805
317	2716.6666666666665	2633.333333333333		(128.8197613564999, 107.8528365082688, 99.3217500523341)	#806b63	128.8197613564999	107.8528365082688	99.3217500523341	17.352532076757143	58.39160702794408	128.8197613564999	72.03743768432525	12.105389952854706	9.773650908823605	116.4204123927151	111.47266774963367	99.40706091689344	0.4802302945814424	1.0045442116896215	0.9792192999779619	1.0253597792812903	15.558429162297335	38.916716026737184
318	2725.0	2641.6666666666665		(130.37031609796944, 109.17186518735608, 100.33200753611052)	#826d64	130.37031609796944	109.17186518735608	100.33200753611052	17.65716794547469	58.75393197265805	130.37031609796944	72.39316254175962	12.102897398206359	9.906037990788953	117.79113460330751	112.82938735817457	100.42040611262298	0.8196460408048508	1.009504706648586	0.9790176742866444	1.0392485901678277	15.640003647904443	39.299805109965206
319	2733.3333333333335	2650.0		(130.60456353359848, 109.06280092108018, 100.26125183169353)	#826d64	130.60456353359848	109.06280092108018	100.26125183169353	17.4039323904795	59.244059125049276	130.60456353359848	72.38065180696124	12.231142595536927	9.918124215543855	117.85795478333682	112.78148618379736	100.3492673225874	0.7835986420724739	1.0093302475530144	0.989391579864627	1.040516563503753	15.747064397763642	39.03828704280029
320	2741.6666666666665	2658.333333333333		(130.34205568348335, 108.97153024911032, 100.17039983253088)	#826c64	130.34205568348335	108.97153024911032	100.17039983253088	17.502116145146736	59.027550253435344	130.34205568348335	72.34888446398442	12.173266702628748	9.90636102285498	117.6828616286372	112.65991611890306	100.25841113669667	0.7629600641592247	1.0088872598297702	0.9847099304869644	1.0392824796622462	15.694725576717492	39.13800707022945
321	2750.0	2666.6666666666665		(130.929244295583, 109.46200544274649, 101.00816411974043)	#826d65	130.929244295583	109.46200544274649	101.00816411974043	16.95227834020133	58.27479938412244	130.929244295583	72.48233345091889	12.272922287953236	9.742493058893409	118.29018421603517	113.17119836926942	101.09270253297049	0.8039958811819072	1.0107481728729064	0.9927711885612924	1.0220909899184063	15.669741302546305	38.44325457680253
322	2758.3333333333335	2675.0		(128.88256227758006, 107.36487335147582, 99.33242620891772)	#806b63	128.88256227758006	107.36487335147582	99.33242620891772	16.30946224523772	58.46628561961565	128.88256227758006	71.93591617722133	12.410236368968096	9.595904373738584	116.30205149675528	111.0874738476031	99.41275068034331	0.23817239983113725	1.0031285194384596	1.00387868685851	1.0067122800322377	15.687426413647133	37.71209013606348
323	2766.6666666666665	2683.333333333333		(129.32635545321332, 108.61084362570651, 100.46074942432489)	#816c64	129.32635545321332	108.61084362570651	100.46074942432489	16.940772059090143	56.91592801460688	129.32635545321332	72.22593672515177	12.088435020147447	9.560108817334712	117.13142558090853	112.1902322524597	100.5422503663387	0.5834101468522288	1.0071727840883387	0.9778477954331735	1.0029569460065064	15.411876648728022	38.33862234739662
324	2775.0	2691.6666666666665		(130.432907682646, 109.28218547205358, 100.53192380154908)	#826d64	130.432907682646	109.28218547205358	100.53192380154908	17.558475745080056	58.45726377756878	130.432907682646	72.42000651797942	12.10379839078013	9.858246613770305	117.89598702114297	112.93221350010467	100.61942641825414	0.8217008648684927	1.0098790392428199	0.97909055664077	1.0342347671605878	15.61047602677655	39.16197021193456
325	2783.3333333333335	2700.0		(130.4622147791501, 108.88674900565208, 101.08143186100062)	#826c65	130.4622147791501	108.88674900565208	101.08143186100062	15.939637482900137	57.42735286849866	130.4622147791501	72.33896900428464	12.454962231744805	9.46387211135109	117.89766380573582	112.62198866234037	101.15948503244714	0.6378520898665277	1.0087489912021255	1.007496614757544	0.992860693487702	15.642600791882355	37.22929560550196
326	2791.6666666666665	2708.333333333333		(130.84697508896798, 109.19552020096295, 100.6041448607913)	#826d64	130.84697508896798	109.19552020096295	100.6041448607913	17.04478438430123	58.938479112271544	130.84697508896798	72.42095605425156	12.311354188227098	9.826526727565543	118.08645802805108	112.93585185262717	100.690058614193	0.7698186131072002	1.0098922802907615	0.9958799903949845	1.030907014223517	15.75214491666252	38.595741137040655
327	2800.0	2716.6666666666665		(130.52710906426628, 108.79443165166423, 100.73832949549927)	#826c64	130.52710906426628	108.79443165166423	100.73832949549927	16.226449568168874	58.195870915179434	130.52710906426628	72.32140537244697	12.457898913238452	9.594085151610576	117.83222315260625	112.55482720745238	100.81889051706092	0.6204118192436591	1.0085040707098658	1.0077341663942667	1.0065214243103546	15.724048945129315	37.600610446682026
328	2808.3333333333335	2725.0		(131.05819552020097, 109.01256018421604, 100.86288465564162)	#836d64	131.05819552020097	109.01256018421604	100.86288465564162	16.19392275535035	58.751032241061225	131.05819552020097	72.39262925205914	12.54284646139342	9.657709050452112	118.18498639313378	112.82734521875655	100.94438141092736	0.7157318455431272	1.009497270055906	1.0146056739593359	1.0131962470026892	15.830171870743353	37.59546036038557
329	2816.6666666666665	2733.333333333333		(130.30646849487127, 108.72137324680762, 100.72095457400042)	#826c64	130.30646849487127	108.72137324680762	100.72095457400042	16.22500530672892	57.89663504017841	130.30646849487127	72.29561163182373	12.419725787797153	9.558073008367284	117.69798618379735	112.4562431023655	100.80095876072848	0.5874464347252087	1.008144383390691	1.0046462971626122	1.0027433680249545	15.6718329584434	37.5814518967001
330	2825.0	2741.6666666666665		(130.8191333472891, 109.1063428930291, 100.4295583001884)	#826d64	130.8191333472891	109.1063428930291	100.4295583001884	17.131107452590385	59.237066006532004	130.8191333472891	72.40027384423547	12.315851383344178	9.872943307011273	118.01025329704837	112.8566211994976	100.51632614611681	0.7699158893184072	1.0096038719988445	0.9962437738229917	1.0357766063646174	15.784650925506062	38.71724005093709
331	2833.3333333333335	2750.0		(129.34393971111575, 107.70985974460959, 99.93405903286582)	#816b63	129.34393971111575	107.70985974460959	99.93405903286582	15.863649628801847	57.981221151169464	129.34393971111575	72.03299327374015	12.499759992740334	9.478581033263689	116.75539878584885	111.45578611471635	100.01181703998326	0.35363864697103703	1.0044822354857037	1.011120358588471	0.9944038156092576	15.68717623666726	37.17308018170734
332	2841.6666666666665	2758.333333333333		(130.73498011304164, 108.95603935524387, 100.59556206824367)	#826c64	130.73498011304164	108.95603935524387	100.59556206824367	16.643607267877982	58.78726255802445	130.73498011304164	72.36495011126824	12.40740370012816	9.735107527760212	117.95562486916475	112.72138662759053	100.67916684111366	0.6857340623262486	1.0091112912987508	1.0036495489282728	1.0213161692660977	15.770731915640678	38.11846987754208
333	2850.0	2766.6666666666665		(130.27234666108436, 109.2514130207243, 100.0370525434373)	#826d64	130.27234666108436	109.2514130207243	100.0370525434373	18.28530678372129	59.18370396795172	130.27234666108436	72.40469084411941	11.961590734613559	10.063789478194751	117.70879840904333	112.87353899518526	100.12919614821017	0.9611774832702198	1.0096654659673292	0.9675872112660845	1.0557983965622504	15.632002800787118	40.07531320699975
334	2858.3333333333335	2775.0		(130.98743981578397, 109.01172283860163, 100.95855139208709)	#826d64	130.98743981578397	109.01172283860163	100.95855139208709	16.090848251631233	58.45878474158859	130.98743981578397	72.38944710576779	12.53902815059449	9.607597969340276	118.16918986811805	112.81516025957713	101.03908310655224	0.7046190731761356	1.0094528958146713	1.0142968062861597	1.0079390624001583	15.796618805993656	37.459896139203764
335	2866.6666666666665	2783.333333333333		(128.9579233828763, 107.23738748168306, 98.83462424115554)	#806b62	128.9579233828763	107.23738748168306	98.83462424115554	16.736738962744685	59.56548523453328	128.9579233828763	71.91070348345042	12.404269632602494	9.788109459175121	116.19989742516223	110.99194934687041	98.91865187356082	0.32718481300513647	1.0027769346736093	1.0033960305021403	1.0268766347670715	15.80104401307388	38.27668720801331
336	2875.0	2791.6666666666665		(128.8208080385179, 107.5685576721792, 99.11492568557672)	#806b63	128.8208080385179	107.5685576721792	99.11492568557672	17.074662626404997	58.802612057324204	128.8208080385179	71.97606649120192	12.225262288342865	9.76676747443852	116.29143395436466	111.23970631149257	99.19946200544275	0.3793262895288628	1.0036884056143598	0.9889159148660892	1.0246376339102687	15.647580800830793	38.62137307238468
337	2883.3333333333335	2800.0		(130.28427883608958, 108.33912497383295, 100.81389993719908)	#826c64	130.28427883608958	108.33912497383295	100.81389993719908	15.320926267935794	57.681146845596146	130.28427883608958	72.21349247230488	12.650346567095404	9.374890119512624	117.58720535901193	112.14276571069709	100.88915218756541	0.5996406025328651	1.006999252067101	1.0233014845580046	0.9835255375298471	15.745470238152874	36.54132065924265
338	2891.6666666666665	2808.333333333333		(130.72074523759682, 108.9983253087712, 100.51873560812226)	#826c64	130.72074523759682	108.9983253087712	100.51873560812226	16.845745971235495	58.91576307584397	130.72074523759682	72.37305443132827	12.362210785105132	9.784803481311432	117.94639313376597	112.75240392505756	100.60353150512874	0.70817821980795	1.0092243040330688	0.9999938406210507	1.0265298025787475	15.76599615194847	38.361938528129016
339	2900.0	2816.6666666666665		(130.2484823110739, 108.82290140255391, 100.76554322796734)	#826c64	130.2484823110739	108.82290140255391	100.76554322796734	16.39733030389095	57.721589785871686	130.2484823110739	72.31463279766118	12.351069683058935	9.569565427112646	117.70996441281139	112.52893673853883	100.84611680971321	0.6043453746421324	1.0084096288332804	0.9990926237094808	1.0039490448040906	15.624516145454463	37.76839873659831
340	2908.3333333333335	2825.0		(130.73665480427047, 108.91521875654176, 101.068662340381)	#826c65	130.73665480427047	108.91521875654176	101.068662340381	15.868730772487357	57.86700057163079	130.73665480427047	72.35767542604846	12.530747983117319	9.501941193197982	118.03841113669667	112.69354939920451	101.1471279045426	0.6683835337178248	1.0090098476166278	1.013627013753059	0.9968545444778915	15.725982686477543	37.17267936407081
341	2916.6666666666665	2833.333333333333		(129.98450910613354, 109.07326774126021, 100.82918149466192)	#816d64	129.98450910613354	109.07326774126021	100.82918149466192	16.965858912224032	57.19611199866006	129.98450910613354	72.35577956949165	12.130296586363276	9.609618087308359	117.6709587607285	112.68629548880051	100.91162235712791	0.6891068090901247	1.0089834103668927	0.981234026998244	1.0081509942292362	15.475427459590914	38.38625688505142
342	2925.0	2841.6666666666665		(131.00732677412603, 108.70504500732677, 100.69227548670713)	#836c64	131.00732677412603	108.70504500732677	100.69227548670713	15.858992507682219	59.006914106567066	131.00732677412603	72.32451184202006	12.665027153113407	9.621374946299266	118.03060916893449	112.56670407159305	100.77240318191332	0.6894612834698932	1.008547389658023	1.0244890145111745	1.0093844135985606	15.905149123676114	37.22323074758052
343	2933.3333333333335	2850.0		(130.60456353359848, 109.04249528993091, 101.50701276952061)	#826d65	130.60456353359848	109.04249528993091	101.50701276952061	15.538385168238621	56.81176249963936	130.60456353359848	72.37980184275906	12.504683982306696	9.335503097229303	118.10081222524596	112.7782323278208	101.58236759472472	0.710913598768556	1.0093183950129063	1.0115186659238853	0.9793934205909749	15.605086977512672	36.74356514178188
344	2941.6666666666665	2858.333333333333		(131.0395645802805, 108.93866443374503, 100.01235084781243)	#836c64	131.0395645802805	108.93866443374503	100.01235084781243	17.26158267944974	60.378249325852764	131.0395645802805	72.37372588884978	12.399824985027564	10.02347441772029	117.9828427883609	112.75497401925894	100.10161398367175	0.8255230564257394	1.009233667341764	1.0030364977069208	1.0515689185610988	15.944456687576626	38.950553811938974
345	2950.0	2866.6666666666665		(129.2911869374084, 107.84613774335357, 99.42516223571279)	#816b63	129.2911869374084	107.84613774335357	99.42516223571279	16.917501927525056	58.90452767379505	129.2911869374084	72.0582524378906	12.29531740098244	9.760833863854623	116.67001674691228	111.55175312957923	99.5093719907892	0.4208051530455185	1.0048344682684778	0.9945827557217715	1.0240151351433902	15.69868490379601	38.44486426213525
346	2958.3333333333335	2875.0		(129.76303119112413, 108.40318191333473, 99.82918149466192)	#816c63	129.76303119112413	108.40318191333473	99.82918149466192	17.185895911716585	58.82362335814465	129.76303119112413	72.20020373727024	12.225348855074925	9.812845928330383	117.15470797571697	112.09209281557463	99.91492149884864	0.5800320258770585	1.0068139439510875	0.988922917351354	1.0294717530897792	15.676450486045365	38.752753855356396
347	2966.6666666666665	2883.333333333333		(128.86518735608124, 107.53066778312748, 99.26774126020516)	#806b63	128.86518735608124	107.53066778312748	99.26774126020516	16.75062063697509	58.56778629897546	128.86518735608124	71.97045003584375	12.294977146405428	9.685156461713174	116.33199706929037	111.21840280301446	99.35037052543439	0.3082731755361431	1.003610085536611	0.9945552321269088	1.0160757719432696	15.651476566717154	38.22866304844704
348	2975.0	2891.6666666666665		(130.4609587607285, 108.94954992673226, 100.2480636382667)	#826c64	130.4609587607285	108.94954992673226	100.2480636382667	17.280342555447003	59.05435870939582	130.4609587607285	72.34993294637599	12.243291918725973	9.871875435486377	117.7498429976973	112.66392714883818	100.33507850115136	0.7329669957385362	1.0089018806568202	0.9903743529760028	1.0356645753005573	15.727432136903342	38.879542073130864
349	2983.3333333333335	2900.0		(130.63470797571696, 109.25601842160351, 100.3215407159305)	#826d64	130.63470797571696	109.25601842160351	100.3215407159305	17.684350095990506	59.171546145932474	130.63470797571696	72.42319511733947	12.144183884675751	9.96232167027995	117.94468076198449	112.94443161398367	100.41088549298723	0.8597841516701278	1.0099235034704979	0.9823573869713708	1.0451533458950786	15.707611380695274	39.36329140014322
350	2991.6666666666665	2908.333333333333		(129.87628218547206, 108.88444630521248, 100.47686832740213)	#816c64	129.87628218547206	108.88444630521248	100.47686832740213	17.158664492562718	57.72301460786987	129.87628218547206	72.30967828556884	12.126270223980828	9.695656407844444	117.4889302909776	112.50999894703789	100.56094410718023	0.6635146514004324	1.0083405393902896	0.9809083297865927	1.017177327804847	15.525855297663284	38.6443631285883
351	3000.0	2916.6666666666665		(131.12664852417836, 109.09985346451748, 100.30332844881725)	#836d64	131.12664852417836	109.09985346451748	100.30332844881725	17.123123000753846	59.9416419749933	131.12664852417836	72.41275447780822	12.399140795587904	9.953588636416288	118.13367804061127	112.90442832530877	100.39129369897427	0.8190398165767138	1.009777911340286	1.0029811528145411	1.044237157895483	15.900082364937854	38.75625590911722
352	3008.3333333333335	2925.0		(130.59849277789408, 108.45384132300607, 100.46954155327612)	#826c64	130.59849277789408	108.45384132300607	100.46954155327612	15.900254297347251	58.82826362585736	130.59849277789408	72.25153301983038	12.62071000156939	9.600868711088072	117.7078605819552	112.28790718442538	100.54938455097341	0.6025788198957865	1.007529718072759	1.0209041477467862	1.0072330917428702	15.857458842805286	37.261095452102914
353	3016.6666666666665	2933.333333333333		(128.53255181075988, 107.29956039355244, 99.29139627381201)	#806b63	128.53255181075988	107.29956039355244	99.29139627381201	16.43197193685794	58.012499999999996	128.53255181075988	71.90544576806909	12.317108870141091	9.563025538600778	116.10209336403601	110.9720361000628	99.37147791500942	0.2014896804031616	1.002703617135912	0.9963454934161481	1.0032629410437242	15.59367270308182	37.82582904125692
354	3025.0	2941.6666666666665		(130.71823320075362, 108.96106342893029, 100.01695624869164)	#826c64	130.71823320075362	108.96106342893029	100.01695624869164	17.479612709668622	59.89084637299603	130.71823320075362	72.36363500153912	12.277022452904628	10.003809062272829	117.83325518107598	112.71635390412392	100.10639732049403	0.8094079106286135	1.0090929524195709	0.9931028557499689	1.0495058139230056	15.836712918517415	39.17452543348063
355	3033.3333333333335	2950.0		(131.15218756541762, 109.3529411764706, 100.82980950387272)	#836d64	131.15218756541762	109.3529411764706	100.82980950387272	16.865032792544024	58.95598502188298	131.15218756541762	72.46902824091987	12.374375154190819	9.803262760529252	118.32994557253507	113.12015292024283	100.9150408205987	0.8046871980136685	1.0105626350175985	1.0009778308127877	1.0284663770114795	15.786992152041968	38.38706961505054
356	3041.6666666666665	2958.333333333333		(131.0659409671342, 109.37408415323425, 101.27046263345196)	#836d65	131.0659409671342	109.37408415323425	101.27046263345196	16.31849254916288	57.96965190975274	131.0659409671342	72.47074816772809	12.425094783639734	9.60075543959542	118.38236968808877	113.12675055683484	101.35149884864977	0.7648800712412577	1.0105866189705994	1.005080601581638	1.0072212083603156	15.702149069262857	37.69292913959117
357	3050.0	2966.6666666666665		(131.26397320494033, 109.06447561230898, 101.52187565417626)	#836d65	131.26397320494033	109.06447561230898	101.52187565417626	15.21600810822226	57.77849542618746	131.26397320494033	72.41497693232877	12.722402065830307	9.389140335981017	118.4337094410718	112.912942863722	101.59730165375757	0.8030305461429631	1.0098089029176676	1.0291301390090837	0.9850205365787235	15.81187751575976	36.4273477874083
358	3058.3333333333335	2975.0		(130.09524806363828, 107.99371990789199, 100.54301863093993)	#826b64	130.09524806363828	107.99371990789199	100.54301863093993	15.127186178464408	57.92539402862592	130.09524806363828	72.13031069275513	12.725934853369147	9.35966893540472	117.33332844881727	111.82582639104041	100.61752564370946	0.5807402632911791	1.005839302770585	1.029415910368307	0.981928673663634	15.797240913291654	36.33373338613836
359	3066.6666666666665	2983.333333333333		(130.41050868746075, 109.04668201800293, 100.32468076198451)	#826d64	130.41050868746075	109.04668201800293	100.32468076198451	17.394238797662112	58.8287416268173	130.41050868746075	72.36843501646219	12.18658862322669	9.867427448324918	117.77055683483357	112.7347235503454	100.41190077454469	0.7582287631760626	1.0091598874378334	0.9857875563885738	1.0351979342084345	15.680531455270073	38.996940456098656
360	3075.0	2991.6666666666665		(128.17479589700648, 107.27716139836717, 99.09106133556625)	#806b63	128.17479589700648	107.27716139836717	99.09106133556625	16.88799637235214	57.86123754881256	128.17479589700648	71.8833557179873	12.162463805864498	9.619578447033872	115.87978229014026	110.8883975319238	99.17292233619426	0.2777133063012523	1.0023955768632578	0.9838360714003573	1.0091959417462888	15.50683124715048	38.34130062640838
361	3083.3333333333335	3000.0		(130.80385178982624, 109.29474565626963, 100.63763868536739)	#826d64	130.80385178982624	109.29474565626963	100.63763868536739	17.218814189751843	58.808546051052225	130.80385178982624	72.44009072656618	12.247010261392631	9.843394794400062	118.10278626753191	113.00918712162445	100.72420975507642	0.800657624382144	1.0101591085530388	0.9906751341088126	1.0326766535781138	15.712468979160425	38.79018342940042
362	3091.6666666666665	3008.333333333333		(130.65731630730585, 108.86414067406322, 100.87188612099644)	#826c64	130.65731630730585	108.86414067406322	100.87188612099644	16.099659134835022	58.13133862052394	130.65731630730585	72.34261170351272	12.491153908911645	9.567971073794723	117.94434582373876	112.63592129997907	100.9518086665271	0.6450781978685196	1.0087997877398998	1.0104242022965133	1.003781780208556	15.734516085507403	37.451383959180326
363	3100.0	3016.6666666666665		(130.3204940339125, 108.24241155536947, 100.42537157211639)	#826c64	130.3204940339125	108.24241155536947	100.42537157211639	15.68892716845576	58.4962195261035	130.3204940339125	72.19348397325315	12.636394197872436	9.52245234472442	117.49726397320494	112.06647467657525	100.50354197194892	0.5544999972136335	1.0067202385075809	1.0221728609220244	0.9990063821072634	15.822628004903981	37.00071234301892
364	3108.3333333333335	3025.0		(130.6847393761775, 108.49235922126857, 100.33535691856814)	#826c64	130.6847393761775	108.49235922126857	100.33535691856814	16.126197587236767	59.219558179729944	130.6847393761775	72.26335422844714	12.600209918938676	9.683876214132493	117.73522503663386	112.3330358028051	100.41692694159515	0.6198130214767685	1.0076945618966493	1.0192458718348725	1.0159414603754637	15.891593643557641	37.54403561702176
365	3116.6666666666665	3033.333333333333		(130.69374084153233, 108.72221059242202, 100.50554741469541)	#826c64	130.69374084153233	108.72221059242202	100.50554741469541	16.33088087428662	58.900979299210015	130.69374084153233	72.31312394336364	12.507724112364006	9.688947990617924	117.84492777894076	112.52316917102783	100.58771404647268	0.6384995421894003	1.0083885882341197	1.0117645856371826	1.0164735435924908	15.821468820432289	37.76269415100046
366	3125.0	3041.6666666666665		(130.95227129997906, 108.77726606656897, 101.10236550136068)	#826c65	130.95227129997906	108.77726606656897	101.10236550136068	15.426984494330018	58.12595614482407	130.95227129997906	72.33844709444263	12.69096182683127	9.453733439731128	118.10803851789825	112.61999254971738	101.17911450701277	0.7121248723466341	1.008741713298751	1.0265869009189703	0.9917970391591987	15.825093618667127	36.68311112186658
367	3133.3333333333335	3050.0		(130.3556625497174, 108.90244923592212, 100.17270253297049)	#826c64	130.3556625497174	108.90244923592212	100.17270253297049	17.353659213227512	59.04350186041956	130.3556625497174	72.33484779221322	12.217865495627366	9.881407530054997	117.66857441909148	112.6062271886121	100.26	0.7290253312151527	1.008691521921366	0.9883175795614719	1.0366645932543543	15.713639045245673	38.96479208833587
368	3141.6666666666665	3058.333333333333		(130.80447979903704, 109.24094620054427, 100.76679924638894)	#826d64	130.80447979903704	109.24094620054427	100.76679924638894	16.927033242734694	58.55769276933934	130.80447979903704	72.42907500744879	12.304998948640677	9.764321355825034	118.11224827297465	112.96696455934686	100.8515407159305	0.7563802613180804	1.0100054970805505	0.9953659075539324	1.0243810100892405	15.708436289646052	38.43287076782192
369	3150.0	3066.6666666666665		(130.7885702323634, 108.81180657316307, 100.65626962528783)	#826c64	130.7885702323634	108.81180657316307	100.65626962528783	16.23945755929471	58.74929774943701	130.7885702323634	72.33696941011388	12.520995396216206	9.659172685061268	117.9493133765962	112.61434108017585	100.73782499476658	0.6576558642542678	1.0087211073570785	1.0128381154725843	1.0133497978174044	15.813758018633683	37.64796229061981
370	3158.3333333333335	3075.0		(128.27464936152396, 106.92338287628219, 98.70881306259159)	#806a62	128.27464936152396	106.92338287628219	98.70881306259159	16.67039564983433	58.774577001409966	128.27464936152396	71.81096322651737	12.320146605668603	9.677178127991182	115.74258949131253	110.61459562905591	98.79095876072849	0.18098262389281614	1.0013860815145397	0.9965912194331003	1.015238760003665	15.66632659260104	38.14878027763916
371	3166.6666666666665	3083.333333333333		(129.06007954783337, 107.55850952480637, 99.46765752564372)	#816b63	129.06007954783337	107.55850952480637	99.46765752564372	16.4045754546805	58.469417050541736	129.06007954783337	71.98606465885837	12.389259528837016	9.617722933747652	116.47610843625708	111.27763661503036	99.54856604563534	0.2888581912703952	1.0038278275839585	1.0021818454689386	1.0090012786964868	15.684206900676054	37.82201872575028
372	3175.0	3091.6666666666665		(130.32844881724932, 108.13858069918359, 100.26606656897634)	#826c64	130.32844881724932	108.13858069918359	100.26606656897634	15.7123558576124	58.81990879872274	130.32844881724932	72.17127576712387	12.665081984226223	9.559249031129147	117.43711325099436	111.98183683483359	100.34479171027841	0.5511491482224814	1.0064105505781331	1.024493449864692	1.0028667453023692	15.867688669315237	37.044482442227235
373	3183.3333333333335	3100.0		(129.82583211220432, 107.9311283232154, 99.86435001046682)	#816b63	129.82583211220432	107.9311283232154	99.86435001046682	16.1542976118944	58.849443224364634	129.82583211220432	72.10252333978956	12.525176771285063	9.630149422750245	117.04617751727025	111.72008419928825	99.94501779359432	0.4347755171554246	1.005451815021478	1.0131763518436403	1.0103049493656977	15.799361729400204	37.55536411865426
374	3191.6666666666665	3108.333333333333		(130.46598283441492, 108.97404228595353, 100.49654594934059)	#826c64	130.46598283441492	108.97404228595353	100.49654594934059	16.9722835349669	58.576237572925855	130.46598283441492	72.35605654186728	12.283370888923118	9.765990361841336	117.80959388737703	112.68735521875654	100.58132091270672	0.6902059257525667	1.0089872726780142	0.9936163882423703	1.0245561065456679	15.692538613698607	38.4867300901761
375	3200.0	3116.6666666666665		(130.5396692484823, 108.97843835042914, 100.69771823320076)	#826c64	130.5396692484823	108.97843835042914	100.69771823320076	16.64915295850724	58.29413811683354	130.5396692484823	72.36095680714202	12.348661864321153	9.680378338009298	117.88729746702951	112.70610532761148	100.78052543437305	0.6662837405919309	1.0090556056625806	0.9988978524061138	1.0155744960217037	15.690735311206394	38.093651237699994
376	3208.3333333333335	3125.0		(130.64789616914382, 108.70232363407996, 100.69688088758635)	#826c64	130.64789616914382	108.70232363407996	100.69688088758635	16.037071206911005	58.45872088831209	130.64789616914382	72.30730644836208	12.54351752703381	9.589571811273178	117.85456562696254	112.50093374921498	100.77693531505128	0.6253603421613472	1.008307464708378	1.0146599572520822	1.0060479269760065	15.78922795688787	37.398064260457
377	3216.6666666666665	3133.333333333333		(130.59870211429768, 108.37031609796944, 100.59451538622567)	#826c64	130.59870211429768	108.37031609796944	100.59451538622567	15.54943138212516	58.58456088608204	130.59870211429768	72.2341104370159	12.694921997357111	9.512776954889013	117.70706510362152	112.2214168097132	100.6722733933431	0.6197307895585789	1.007286764474164	1.0269072437931124	0.9979913309581441	15.863605199085388	36.84558449300236
378	3225.0	3141.6666666666665		(130.12560184216036, 108.6058195520201, 100.51203684320703)	#826c64	130.12560184216036	108.6058195520201	100.51203684320703	16.398801108409202	58.032077991023336	130.12560184216036	72.26207156201221	12.37918902865548	9.59844118194695	117.53175633242621	112.32813851371154	100.59297467029515	0.5547680592123116	1.0076766754311648	1.0013672308074864	1.0069784181549182	15.664430858811288	37.788895724682845
379	3233.3333333333335	3150.0		(130.2936989742516, 109.17207452375968, 100.64140674063219)	#826d64	130.2936989742516	109.17207452375968	100.64140674063219	17.26139965689839	58.033002202717476	130.2936989742516	72.39052495022489	12.141410679846976	9.756754723679606	117.81553694787523	112.81928740422859	100.72671341846346	0.7485464809661979	1.0094679260884467	0.9821330591552736	1.0235871900174047	15.575882512228528	38.7851210953205
380	3241.6666666666665	3158.333333333333		(130.12099644128114, 108.52187565417626, 100.49110320284697)	#826c64	130.12099644128114	108.52187565417626	100.49110320284697	16.262169532718197	58.066130620282244	130.12099644128114	72.24393436200647	12.421193598816604	9.577358815331882	117.49929034959179	112.25890494871257	100.57141092736026	0.5375419478303485	1.0074237566729787	1.0047650301307003	1.0047666539962825	15.684764974232094	37.63401267404797
381	3250.0	3166.6666666666665		(128.929244295583, 107.7132091270672, 99.32698346242411)	#806b63	128.929244295583	107.7132091270672	99.32698346242411	16.997807792942528	58.548210328059184	128.929244295583	72.01268404438136	12.224877366865561	9.729169892594802	116.43182122671132	111.3786652920243	99.41084571907054	0.38530525639822777	1.0041990283165974	0.9888847781128727	1.020693248277876	15.623839906817883	38.514531748501064
382	3258.3333333333335	3175.0		(130.71697718233202, 108.59953945991208, 100.7502616705045)	#826c64	130.71697718233202	108.59953945991208	100.7502616705045	15.715992204036297	58.45845444281632	130.71697718233202	72.28880158277668	12.637360922185149	9.53321855463718	117.86722838601634	112.43022459074733	100.82875444839858	0.6394288673363085	1.0080494189448217	1.0222510603941979	1.0001358718673161	15.8298814615919	37.02972745618456
383	3266.6666666666665	3183.333333333333		(129.61942641825414, 107.6435001046682, 99.23341009001466)	#816b63	129.61942641825414	107.6435001046682	99.23341009001466	16.606500682034255	59.778340159433576	129.61942641825414	72.02967432114838	12.485290771706792	9.802922919512058	116.7296859953946	111.44318052752776	99.31751099016118	0.4356192258399766	1.0044359535145218	1.0099499261986948	1.0284307240795678	15.873871091197685	38.137505853257196
384	3275.0	3191.6666666666665		(130.33431023655012, 108.55390412392715, 100.54678668620473)	#826c64	130.33431023655012	108.55390412392715	100.54678668620473	16.12846551178891	58.27950055171239	130.33431023655012	72.26079559256893	12.488408264978435	9.58023468358855	117.62487963156794	112.32326693531505	100.62685786058195	0.5655922960534058	1.0076588823535686	1.0102021039138311	1.0050683631189439	15.739797888963336	37.49290136786637
385	3283.3333333333335	3200.0		(128.74021352313167, 106.8526271718652, 99.35880259577141)	#806a63	128.74021352313167	106.8526271718652	99.35880259577141	15.303195468633117	58.196732640424585	128.74021352313167	71.81938204194424	12.661885246562587	9.384988872538402	116.078779568767	110.64641397320496	99.43374084153234	0.3506756323342411	1.0015034798087905	1.0242348619770327	0.9845850039738736	15.760753603009881	36.545841068121995
386	3291.6666666666665	3208.333333333333		(127.98660247016956, 106.94054846137743, 98.91082269206615)	#7f6a62	127.98660247016956	106.94054846137743	98.91082269206615	16.56992692321538	57.93046850465822	127.98660247016956	71.80173168513178	12.25251033653807	9.56561218876959	115.64716977182331	110.5797126543856	98.99111994975925	0.14599943905054155	1.0012573499582549	0.991120041687562	1.003534308117391	15.544289822726208	37.979383189743345
387	3300.0	3216.6666666666665		(128.05212476449654, 106.65626962528783, 98.12978857023236)	#806a62	128.05212476449654	106.65626962528783	98.12978857023236	17.09722329105422	59.5866389844778	128.05212476449654	71.74143660051787	12.273256734174009	9.83323076196534	115.43494243248901	110.35205761565835	98.21505338078292	0.31560225713821166	1.0004165499494087	0.9927982423113542	1.031610338630803	15.72657807919476	38.70141593501816
388	3308.3333333333335	3225.0		(129.69520619635756, 108.24701695624869, 99.36717605191542)	#816c63	129.69520619635756	108.24701695624869	99.36717605191542	17.567591819267367	59.62940276392376	129.69520619635756	72.16247561187235	12.193556365970027	9.96594438658529	116.98066150303538	111.94831029725769	99.45597446095876	0.6482009202271268	1.006287834594555	0.9863511853338724	1.0455334073097837	15.748106691491488	39.25955385529747
389	3316.6666666666665	3233.333333333333		(128.10445886539668, 107.19091480008373, 98.51496755285744)	#806b62	128.10445886539668	107.19091480008373	98.51496755285744	17.592625345775353	58.89974753045565	128.10445886539668	71.85993308334696	12.064912818755435	9.852154511454314	115.70336194264182	110.79975937408415	98.60172702532971	0.461510939598848	1.0020689540292589	0.9759450567629834	1.0335956409277853	15.576490934794613	39.23492374305282
390	3325.0	3241.6666666666665		(128.58718861209965, 106.3564998953318, 98.72828134812644)	#806a62	128.58718861209965	106.3564998953318	98.72828134812644	15.328528562214288	59.21290786815376	128.58718861209965	71.70365797950572	12.76162534477432	9.485663783070963	115.72389365710697	110.20957691438142	98.8045635335985	0.4020866186958888	0.9998897364440522	1.0323029563986912	0.9951468712848532	15.900845853156692	36.62327084272831
391	3333.3333333333335	3250.0		(128.8168306468495, 107.2874188821436, 99.30060707557044)	#806b63	128.8168306468495	107.2874188821436	99.30060707557044	16.235434293860223	58.42898767871712	128.8168306468495	71.91614970835303	12.425210789606956	9.577195146972572	116.23946828553485	111.01257907263974	99.38047519363616	0.21877792623270695	1.0028528809298525	1.0050899854414277	1.0047494834471866	15.687846571450146	37.624580501646044
392	3341.6666666666665	3258.333333333333		(130.0383085618589, 107.97153024911032, 100.00858279254763)	#826b64	130.0383085618589	107.97153024911032	100.00858279254763	15.910130217773174	58.8871091593112	130.0383085618589	72.1214345686689	12.606124948480012	9.594842103444169	117.1916621310446	111.79204187565418	100.08821226711326	0.4810495583443075	1.0057155274204381	1.019724345565118	1.0066008365967416	15.842202536475638	37.27568506631901
393	3350.0	3266.6666666666665		(129.68641406740633, 108.0374712162445, 99.5714883818296)	#816c63	129.68641406740633	108.0374712162445	99.5714883818296	16.867349279502832	59.21442199666837	129.68641406740633	72.11792649416456	12.353831278392125	9.793906526025719	116.95225664643081	111.77869123508478	99.65614821017374	0.4835661061226978	1.0056666081910655	0.9993160124197595	1.0274848086461938	15.765080155061336	38.4067802009028
394	3358.3333333333335	3275.0		(128.0703370316098, 106.27339334310237, 98.95541134603307)	#806a62	128.0703370316098	106.27339334310237	98.95541134603307	15.080887533972776	57.97053573763632	128.0703370316098	71.66210639917534	12.677603872497167	9.306987186628412	115.49029935105715	110.05300831902868	99.02859116600376	0.39047056040808253	0.9993103099562537	1.0255063602058565	0.9764017987218802	15.727099237940244	36.28344428751371
395	3366.6666666666665	3283.333333333333		(130.4597027423069, 108.36633870630102, 99.9667155118275)	#826c63	130.4597027423069	108.36633870630102	99.9667155118275	16.52764905776954	59.60240273681577	130.4597027423069	72.22506672490351	12.516862275924911	9.791297355651052	117.51216244504919	112.18691334519572	100.05071174377224	0.59569474948757	1.0071606521505345	1.012503782487515	1.0272110789637616	15.891549488368069	38.03424328694618
396	3375.0	3291.6666666666665		(130.21770985974462, 108.25643709441071, 100.15511827506803)	#826c64	130.21770985974462	108.25643709441071	100.15511827506803	16.168903063178483	58.87034000482277	130.21770985974462	72.19094770112206	12.535790342037334	9.644606631317764	117.3971969855558	112.05680651664224	100.23613146326147	0.5221193023350026	1.0066848708214102	1.0140348961253844	1.0118216640840874	15.8165886515511	37.57344733274922
397	3383.3333333333335	3300.0		(130.44902658572326, 107.8551392087084, 100.36571069709022)	#826b64	130.44902658572326	107.8551392087084	100.36571069709022	14.937373006374036	58.806460671903466	130.44902658572326	72.11668502199251	12.890516276906627	9.41979922662124	117.42825832112206	111.77396683274021	100.4406049822064	0.6750705082871503	1.0056492961693653	1.0427290962279447	0.9882369798130003	15.965526216039633	36.157624955415365
398	3391.6666666666665	3308.333333333333		(130.4996859953946, 108.98199706929034, 99.8928197613565)	#826c63	130.4996859953946	108.98199706929034	99.8928197613565	17.81791818561099	59.80666413216617	130.4996859953946	72.35762710866156	12.163372946827234	10.051625822301723	117.70782918149466	112.69336452375968	99.98371153443584	0.8526742617175773	1.0090091738426445	0.9839096128872966	1.054522299877595	15.779189558249543	39.569807765656996
399	3400.0	3316.6666666666665		(127.9296629683902, 106.82373874816831, 98.60958760728491)	#7f6a62	127.9296629683902	106.82373874816831	98.60958760728491	16.809270180348708	58.44320264432517	127.9296629683902	71.7730915780589	12.235862626456207	9.659348194679108	115.52281138790036	110.47153773079337	98.69172911869374	0.18975161389935383	1.000857970764504	0.9897733887440314	1.0133682106402777	15.589077643002435	38.28859576029884
400	3408.3333333333335	3325.0		(127.73707347707766, 107.08833996231945, 98.61754239062174)	#7f6b62	127.73707347707766	107.08833996231945	98.61754239062174	17.453847481021395	58.130973451327414	127.73707347707766	71.8209926239308	12.017275713746333	9.736901910154705	115.51205987021142	110.65250175423907	98.70225036633872	0.4159606783522309	1.0015259389753581	0.9720916350391348	1.0215044190361302	15.466808797815139	39.0158451446101
401	3416.6666666666665	3333.333333333333		(130.0395645802805, 108.58928197613565, 99.79275696043543)	#826c63	130.0395645802805	108.58928197613565	99.79275696043543	17.44949442518115	59.312225228952386	130.0395645802805	72.25256108081221	12.207120804912153	9.919349771510833	117.34061544902659	112.29183142767427	99.88072221059242	0.6832658985504808	1.0075440541283125	0.987448428830962	1.0406451373404408	15.729186191131795	39.09686725790059
402	3425.0	3341.6666666666665		(130.40548461377435, 108.95624869164747, 100.26104249528993)	#826c64	130.40548461377435	108.95624869164747	100.26104249528993	17.307083333333324	58.945624587645526	130.40548461377435	72.34882533775114	12.223017605921537	9.863853295308767	117.72733305421814	112.65968993091899	100.3479945572535	0.7318974803167184	1.0088864353291034	0.9887343398521619	1.0348229675985212	15.706615205894664	38.90318363105214
403	3433.3333333333335	3350.0		(129.78375549508058, 108.2865815365292, 100.17144651454888)	#816c64	129.78375549508058	108.2865815365292	100.17144651454888	16.442760395311684	58.18246483337285	129.78375549508058	72.17726874864441	12.371608098290299	9.613224539014942	117.1971697718233	112.00467252669037	100.25259786476869	0.47283886687753557	1.006494121219882	1.000754000390764	1.008529349314797	15.66750691639232	37.84860745317608
404	3441.6666666666665	3358.333333333333		(130.58404856604562, 108.42055683483358, 99.83713627799874)	#826c63	130.58404856604562	108.42055683483358	99.83713627799874	16.749819578153307	60.04150368707919	130.58404856604562	72.24201715050015	12.501530993794862	9.881118138826906	117.56398367176051	112.25158820598702	99.92297048356708	0.6501578071498381	1.0073970216337662	1.01126361695682	1.0366342330411107	15.93501719052313	38.32258481294764
405	3450.0	3366.6666666666665		(129.71948921917522, 107.94620054427465, 100.142558090852)	#816b64	129.71948921917522	107.94620054427465	100.142558090852	15.830531746986654	58.14174479965142	129.71948921917522	72.10157241457377	12.538442761638125	9.497869639945078	117.0543835042914	111.71646672179192	100.22059451538624	0.4292973367692228	1.0054385546050615	1.0142494534816404	0.996427395300611	15.729655895291096	37.14392659498272
406	3458.3333333333335	3375.0		(129.60100481473728, 108.69918358802596, 100.38517898262508)	#816c64	129.60100481473728	108.69918358802596	100.38517898262508	17.0743171591528	57.484396805706304	129.60100481473728	72.25726839293073	12.117290809217696	9.649078622056573	117.27827506803433	112.30980102156165	100.46831902867908	0.6095411916095502	1.007609696428945	0.9801819743141287	1.0122908234063988	15.489785499153331	38.530541222424
407	3466.6666666666665	3383.333333333333		(128.23068871676784, 107.05442746493615, 98.52145698136906)	#806b62	128.23068871676784	107.05442746493615	98.52145698136906	17.232967636924776	59.07988304780935	128.23068871676784	71.83654125279087	12.189199005625095	9.8094012625765	115.72420138162028	110.71128494243248	98.60678668620473	0.35010341363005215	1.001742760750579	0.9859987133058475	1.0291103710688694	15.64611534947155	38.82578131043223
408	3475.0	3391.6666666666665		(130.08833996231945, 108.98471844253716, 100.19866024701696)	#826c64	130.08833996231945	108.98471844253716	100.19866024701696	17.636973589292836	58.58994226238752	130.08833996231945	72.34002578847569	12.083866987701253	9.87777854053773	117.56828134812645	112.62603054427464	100.28652082897216	0.7694778685686048	1.0087637277957113	0.9774782818898957	1.0362838737130946	15.607381275292912	39.26377388514379
409	3483.3333333333335	3400.0		(130.27464936152396, 108.48335775591376, 100.33870630102575)	#826c64	130.27464936152396	108.48335775591376	100.33870630102575	16.324158764789807	58.596707170885786	130.27464936152396	72.2424355631573	12.464277063802932	9.646283698859115	117.53216035168516	112.25318498639314	100.42015281557462	0.5525428955661438	1.007402856294553	1.0082501025314112	1.0119976062801082	15.760995905148853	37.73680442495915
410	3491.6666666666665	3408.333333333333		(130.79526899727864, 108.83776428720955, 100.73602679505966)	#826c64	130.79526899727864	108.83776428720955	100.73602679505966	16.171540395423182	58.60385333757999	130.79526899727864	72.34301461374363	12.525257264586031	9.632213485361806	117.97659409671343	112.63746242620893	100.81704416998114	0.6598074322885992	1.0088054062231955	1.0131828630418862	1.010521491454581	15.80068372481555	37.56111974972975
411	3500.0	3416.6666666666665		(129.69478752355033, 108.55557881515595, 99.48419510152816)	#816c63	129.69478752355033	108.55557881515595	99.48419510152816	18.016297569223095	59.39869454057123	129.69478752355033	72.22853791993928	12.041587118819418	10.023248604660617	117.09951433954365	112.20015577140464	99.57490893866444	0.7819908147631364	1.00720905710486	0.9740582133278031	1.0515452283729403	15.667333306308025	39.77352332171418
412	3508.3333333333335	3425.0		(130.26941595143396, 108.23466610843626, 99.8178773288675)	#826c63	130.26941595143396	108.23466610843626	99.8178773288675	16.583967497782993	59.6083301060426	130.26941595143396	72.18776771263666	12.49501277070858	9.797515749748609	117.34833577559138	112.04468532342474	99.90204521666318	0.5611811704416432	1.0066405266702447	1.010736350187843	1.027863454545705	15.878181854568318	38.10049483466918
413	3516.6666666666665	3433.333333333333		(130.2855348545112, 108.47016956248692, 100.32300607075571)	#826c64	130.2855348545112	108.47016956248692	100.32300607075571	16.314704711068863	58.64384598328337	130.2855348545112	72.24008909784017	12.472280514554457	9.649652763573613	117.53026585723256	112.24423041029935	100.40447770567303	0.5525362842817962	1.0073701354173532	1.0088975111215384	1.0123510569490821	15.769387422829038	37.72868738682949
414	3525.0	3441.6666666666665		(130.16893447770568, 108.00607075570441, 99.98178773288674)	#826c63	130.16893447770568	108.00607075570441	99.98178773288674	15.94907214779063	59.136401867430465	130.16893447770568	72.13480481456106	12.625895980987567	9.630306615008655	117.2610173749215	111.84293462005444	100.06203056311492	0.5082330121997874	1.0059019721851548	1.0213236477509449	1.0103214405030312	15.879422370533426	37.33430301096177
415	3533.3333333333335	3450.0		(127.94536319866025, 106.50366338706301, 98.2489009838811)	#7f6a62	127.94536319866025	106.50366338706301	98.2489009838811	16.67827435499789	59.18618444195387	127.94536319866025	71.70389033996281	12.34961012979502	9.712642083421507	115.35914381410927	110.21045287837555	98.33144860791292	0.18132521633713156	0.9998929766530283	0.9989745587209974	1.0189593055655748	15.711406257830209	38.18411524062863
416	3541.6666666666665	3458.333333333333		(130.12727653338916, 108.55202009629474, 99.68829809503873)	#826c63	130.12727653338916	108.55202009629474	99.68829809503873	17.471786090078172	59.648827736648556	130.12727653338916	72.24840609443318	12.23678045193205	9.961470751141066	117.35115135021981	112.27597186309399	99.77693531505129	0.6988998289794416	1.007486113873205	0.9898476327314996	1.045064075440407	15.778773569407265	39.14764922931917
417	3550.0	3466.6666666666665		(130.01821226711326, 108.86874607494244, 100.2834414904752)	#826c64	130.01821226711326	108.86874607494244	100.2834414904752	17.32376815471371	58.3177265386888	130.01821226711326	72.31237471146281	12.14361120287516	9.790928406494048	117.5149235922127	112.520305319238	100.36929453631987	0.689836774852956	1.0083781403809842	0.9823110620637	1.0271723722788473	15.599024716554787	38.87790201648361
