# Supplementary material for: Parallel and High Throughput Reaction Monitoring with Computer Vision
Source: Angew Chem Int Ed Engl. 2024 Oct 31;64(1):e202413395. doi: 10.1002/anie.202413395 (PMC11701362; doi:10.1002/anie.202413395)
Supplement: Supplementary file 3 — Supporting Information [file ANIE-64-e202413395-s003.zip › Supporting Info - Machine readable data part 2/Figure 11 - Pd catalyst degradation in HTE/Kineticolor data/Well 10 2021-08-23 13-47-42 multiwell stirrer palladium bistricyclohexylphosphine diacetate boropinocol reaction in toluene.csv]

frame number	Time (s)	normalised time	Well Coordinates	average color	hexcode	red	green	blue	hue	saturation	value	lightness	a_component	b_component	x	y	z	delta_e	light_ratio	a_ratio	b_ratio	chroma_ab	hue_ab
1	83.33333333333333	0.0	(780, 445)	(120.84550973414277, 100.18819342683693, 93.48984718442537)	#78645d	120.84550973414277	100.18819342683693	93.48984718442537	14.691684904880711	57.72406410072079	120.84550973414277	69.9618306917426	12.51478831581454	9.037450929687573	108.97060916893447	103.772715273184	93.55683064684949	0.0	1.0	1.0	1.0	15.436821107215012	35.834622051880956
2	91.66666666666667	8.333333333333343		(120.08478124345824, 98.85178982625078, 92.53066778312748)	#78625c	120.08478124345824	98.85178982625078	92.53066778312748	13.764453831309915	58.51115236775358	120.08478124345824	69.62070595059637	12.834758709862948	8.928439374638742	107.99173121205779	102.54219879003558	92.59387900355873	0.4802402120020156	0.9951241307185164	1.0255673836403667	0.9879377984016784	15.63483485064688	34.82422315172729
3	100.0	16.66666666666667		(125.06531295792338, 102.34310236550137, 96.22419928825623)	#7d6660	125.06531295792338	102.34310236550137	96.22419928825623	12.729542584232156	58.80514598191943	125.06531295792338	70.65386510100105	13.340085213891072	8.89058158668643	112.25320494033912	106.29920803433119	96.28538831902867	1.0870129702473708	1.009891599496697	1.06594573373915	0.9837488088019727	16.031229349722466	33.68171556496262
4	108.33333333333333	25.0		(125.87439815783965, 103.80531714465145, 97.4990579861838)	#7d6761	125.87439815783965	103.80531714465145	97.4990579861838	13.334661266405499	57.48358561920632	125.87439815783965	71.01771314038099	13.036655385798124	8.899570797181244	113.35791500942013	107.64384687670086	97.56212057776848	1.1858515569057564	1.0150922644275946	1.0417000317395795	0.9847434709655353	15.78469968108676	34.31969312277786
5	116.66666666666667	33.33333333333334		(123.73874816830647, 102.49696462214779, 95.90810131881935)	#7b665f	123.73874816830647	102.49696462214779	95.90810131881935	14.204908723024943	57.353214346134315	123.73874816830647	70.62311491011269	12.706584088697625	8.98920578511584	111.58766589909986	106.18608343939711	95.97398995185263	0.690224622811952	1.0094520713913813	1.0153255307275728	0.9946616424313574	15.564803238406315	35.277295825122124
6	125.0	41.66666666666667		(125.70127695206196, 103.97194892191752, 96.48042704626334)	#7d6760	125.70127695206196	103.97194892191752	96.48042704626334	15.38255437430151	59.27797160581206	125.70127695206196	71.04300995922651	12.65706432325786	9.43032578677192	113.12101528155745	107.73775322587397	96.55534226501989	1.1591124725668727	1.0154538447149513	1.011368630763297	1.043471866142451	15.783926055571294	36.688476926339874
7	133.33333333333334	50.000000000000014		(125.09734142767427, 103.59011932175005, 96.51789826250786)	#7d6760	125.09734142767427	103.59011932175005	96.51789826250786	14.847499340775242	58.25669773590587	125.09734142767427	70.93065129493037	12.675895908630663	9.220447977022971	112.71421394180447	107.32107470797571	96.58862047310028	0.9990279960829853	1.0138478452265847	1.0128733773796665	1.0202487458863276	15.67466101653961	36.03214640523798
8	141.66666666666666	58.33333333333333		(125.04479799037053, 103.91584676575256, 96.97508896797153)	#7d6760	125.04479799037053	103.91584676575256	96.97508896797153	14.836116310808487	57.24169190359243	125.04479799037053	71.00084429215944	12.56418036503526	9.120523369284417	112.88088130625916	107.5812570085828	97.04449654594934	1.0434988579763524	1.0148511494073793	1.0039466947401983	1.0091920210956782	15.525545876870181	35.97644950383044
9	150.0	66.66666666666667		(124.4649361523969, 103.02470169562487, 97.18986811806573)	#7c6761	124.4649361523969	103.02470169562487	97.18986811806573	12.835532223526975	55.88033516715469	124.4649361523969	70.77807049358431	12.931318094476119	8.637918445895586	112.36344986393134	106.75695570651035	97.24821645384132	0.9996852885920855	1.0116669302928638	1.033283006324224	0.9557914630020792	15.55096854663621	33.74230440080827
10	158.33333333333334	75.00000000000001		(124.55474146954155, 103.40799665061755, 95.8224827297467)	#7c675f	124.55474146954155	103.40799665061755	95.8224827297467	15.840412665568968	58.82334058265744	124.55474146954155	70.86272716939257	12.439351160688783	9.439220200734354	112.25279882771613	107.06970206824367	95.8983378689554	0.9893046926872651	1.012876971181892	0.9939721589193459	1.044456039006197	15.615259693545953	37.191929892424504
11	166.66666666666666	83.33333333333333		(123.10215616495708, 101.73477077663806, 96.29453631986603)	#7b6560	123.10215616495708	101.73477077663806	96.29453631986603	12.176167421521164	55.5306525365652	123.10215616495708	70.42476790602228	13.017646679975293	8.46467947457661	111.11674272555999	105.4583272765334	96.34893866443375	0.8917648448786183	1.0066169968638958	1.0401811322310028	0.9366224547643808	15.527714696374039	33.03379589520805
12	175.0	91.66666666666667		(125.53213313795268, 104.05233410090014, 97.34498639313377)	#7d6861	125.53213313795268	104.05233410090014	97.34498639313377	14.277460081693269	57.25802820565413	125.53213313795268	71.05500903050184	12.736671715693038	9.036269231320748	113.23596608750262	107.78231503035377	97.41205987021144	1.1154696409517664	1.0156253535385011	1.0177296966020681	0.9998692442840333	15.616560697357441	35.35450584792968
13	183.33333333333334	100.00000000000001		(122.03098178773288, 101.27485869792757, 94.98827716139837)	#7a655e	122.03098178773288	101.27485869792757	94.98827716139837	13.948120108683025	56.50933540558064	122.03098178773288	70.26683636772793	12.621286158672918	8.826266956666974	110.18804270462633	104.88124343939711	95.05114297676366	0.3859649250612284	1.0043596011277807	1.0085097598274035	0.9766323519028058	15.401293864135567	34.96570831883206
14	191.66666666666666	108.33333333333333		(123.9629474565627, 102.96964622147792, 95.90810131881935)	#7b665f	123.9629474565627	102.96964622147792	95.90810131881935	15.102299691086262	57.710678165597436	123.9629474565627	70.73817092852961	12.506120104157137	9.185273961585438	111.84405484613775	106.60976651873561	95.97871676784592	0.790335972803542	1.0110966255329656	0.9993073625027721	1.0163567175133725	15.516839169398605	36.295879729187995
15	200.0	116.66666666666667		(126.43709441071802, 104.20221896587816, 97.75402972576931)	#7e6861	126.43709441071802	104.20221896587816	97.75402972576931	13.488494296411432	57.84838325137832	126.43709441071802	71.13201245849626	13.056596632865958	8.973117065752856	113.80767008582792	108.06858062172911	97.8185116181704	1.2911314672478444	1.0167260026672196	1.0432934463914785	0.9928814148552239	15.842712694140223	34.498708901529405
16	208.33333333333334	125.00000000000001		(124.54239062172911, 102.91794012978858, 95.90956667364455)	#7c665f	124.54239062172911	102.91794012978858	95.90956667364455	14.686026363696195	58.625581782333974	124.54239062172911	70.75459004590607	12.743933644044969	9.21312765453104	112.11224617961062	106.67032012350849	95.97965040820598	0.8437045020119496	1.0113313123216634	1.018309964375575	1.0194387472983535	15.725443265692256	35.86475501053853
17	216.66666666666666	133.33333333333331		(126.38308561858908, 103.99351057148839, 98.05526481055055)	#7e6762	126.38308561858908	103.99351057148839	98.05526481055055	12.577555755900748	57.15633758025085	126.38308561858908	71.0847099018142	13.225292543088962	8.74915997749175	113.77675319238016	107.89267011513503	98.11464726815994	1.3597005738410903	1.0160498831858629	1.056773171814387	0.9681004129993336	15.857369364495108	33.48653132179499
18	225.0	141.66666666666669		(126.8178773288675, 105.08205987021142, 97.72849068453004)	#7e6961	126.8178773288675	105.08205987021142	97.72849068453004	15.16753022452502	58.49170283043005	126.8178773288675	71.34164703330129	12.669337482693056	9.342491586173217	114.26189658781662	108.850479045426	97.80202637638686	1.4215584347906407	1.019722416179163	1.0123493232948428	1.0337529530017808	15.741482182059242	36.405421062890774
19	233.33333333333334	150.0		(122.22398995185263, 101.09587607284907, 95.22733933431023)	#7a655f	122.22398995185263	101.09587607284907	95.22733933431023	13.042810728658612	56.32401552416318	122.22398995185263	70.23702136870791	12.850843292602887	8.659712582667156	110.27494452585304	104.77253584048566	95.28602470169561	0.5756293207634218	1.0039334401950948	1.0268526297295564	0.9582029988368108	15.496283275206364	33.974586833915794
20	241.66666666666666	158.33333333333331		(125.04479799037053, 103.22838601632824, 96.7167678459284)	#7d6760	125.04479799037053	103.22838601632824	96.7167678459284	13.791890513807722	57.76847820082065	125.04479799037053	70.8492892988045	12.914166855018061	8.986415952906167	112.61610424952899	107.02001794222315	96.7818840276324	0.9745206850958414	1.0126848968685813	1.0319125285322517	0.9943529456283122	15.733129925030605	34.832404509479254
21	250.0	166.66666666666669		(123.87649152187565, 102.19907891982416, 96.30772451329287)	#7b6660	123.87649152187565	102.19907891982416	96.30772451329287	12.821801725185273	56.75036078937672	123.87649152187565	70.56505377501385	13.020354347940133	8.697946194751793	111.64274021352313	105.97270553066778	96.36663805735817	0.8571689250517066	1.0086221740813086	1.0403974897031798	0.9624335736285412	15.658349062168742	33.74398678974271
22	258.3333333333333	175.0		(125.24513292861629, 103.10069081013188, 97.18484404437932)	#7d6761	125.24513292861629	103.10069081013188	97.18484404437932	12.649577750589355	57.13095190340567	125.24513292861629	70.83215988482675	13.162376870244518	8.733212344857044	112.76829809503872	106.95670728072011	97.24400251203684	1.1266787282375097	1.0124400574495953	1.0517458656181695	0.9663357967642048	15.796112266463268	33.56419921756838
23	266.6666666666667	183.33333333333337		(124.87711953108645, 102.50785011513503, 97.354825204103)	#7c6661	124.87711953108645	102.50785011513503	97.354825204103	11.233856123644234	56.20072820172393	124.87711953108645	70.68443882631342	13.420681144859948	8.400108587241384	112.43818714674482	106.41176306887169	97.40635545321332	1.3225012647776968	1.010328605289857	1.072385789210726	0.9294776428215448	15.832766867147566	32.04276933712807
24	275.0	191.66666666666669		(124.2147791500942, 102.03223780615448, 96.23801549089387)	#7c6660	124.2147791500942	102.03223780615448	96.23801549089387	12.426503049122653	57.43338097051774	124.2147791500942	70.5442416774963	13.225432667372806	8.696434442960555	111.74283860163283	105.89628956458027	96.29595771404648	0.9800562202995798	1.0083246961949845	1.056784368510672	0.9622662972800443	15.828456692297022	33.32707467126867
25	283.3333333333333	200.0		(125.79191961482101, 103.46786686204732, 97.30395645802805)	#7d6761	125.79191961482101	103.46786686204732	97.30395645802805	12.982136427432462	57.749580634639564	125.79191961482101	70.93927899484311	13.164577095717277	8.85916596652887	113.17387063010258	107.35303211011096	97.36559556206825	1.1871883472347757	1.0139711653259507	1.051921675661235	0.9802726493846793	15.867920838332518	33.938773064237395
26	291.6666666666667	208.33333333333337		(125.77287000209337, 103.5338078291815, 98.02491103202847)	#7d6762	125.77287000209337	103.5338078291815	98.02491103202847	11.912004345464425	56.25799536298075	125.77287000209337	70.95489619730682	13.274608515024378	8.54198905377026	113.3291689344777	107.41089508896798	98.08	1.3449863582788841	1.0141943899372752	1.060713787563604	0.9451768114956237	15.78546192614865	32.7606048299947
27	300.0	216.66666666666669		(124.68725141302072, 102.43500104668202, 97.09336403600587)	#7c6661	124.68725141302072	102.43500104668202	97.09336403600587	11.61482672816653	56.432724287352386	124.68725141302072	70.65848212423295	13.33979378243033	8.480765483857855	112.27027632405276	106.31620019258948	97.14678040611263	1.2148481073514559	1.009957592956077	1.0659224467722923	0.9384023824681543	15.807386923522865	32.446134826112555
28	308.3333333333333	225.0		(123.45719070546367, 101.85199916265438, 95.5685576721792)	#7b655f	123.45719070546367	101.85199916265438	95.5685576721792	13.518284993694813	57.60378462242794	123.45719070546367	70.46581970915781	12.915990215093654	8.885221596358651	111.1818547205359	105.60867692694158	95.63139208708395	0.6619227021232031	1.0072037711482398	1.0320582249699044	0.9831557222812844	15.67705221184114	34.52502189616489
29	316.6666666666667	233.33333333333337		(125.08938664433745, 103.33137952689972, 97.32865815365292)	#7d6761	125.08938664433745	103.33137952689972	97.32865815365292	12.973841176958503	56.591417985380346	125.08938664433745	70.87580914842377	13.00167214124226	8.738587386122942	112.79225873979486	107.11808511827506	97.38868536738539	1.0778366742751058	1.0130639585563195	1.0389046792595333	0.9669305486812793	15.665452051353707	33.905544123917714
30	325.0	241.66666666666669		(124.04710069081013, 101.80008373456144, 95.76679924638894)	#7c655f	124.04710069081013	101.80008373456144	95.76679924638894	12.80032569673194	58.134989275582925	124.04710069081013	70.4833719549385	13.201406067943122	8.819898916564028	111.4944651454888	105.6730045111995	95.82713209127066	0.889257052357859	1.007454654317064	1.0548645118720006	0.9759277239991537	15.876641303157694	33.74700355952758
31	333.3333333333333	250.0		(123.61921708185054, 101.65480427046263, 95.58007117437722)	#7b655f	123.61921708185054	101.65480427046263	95.58007117437722	12.999111562381014	57.83875982381898	123.61921708185054	70.42994276110029	13.094406294280713	8.818758624868162	111.20241992882563	105.47727199288256	95.64081850533807	0.7764742330733038	1.006690963697337	1.0463146450294911	0.9758015499590689	15.787146033510457	33.959291111658075
32	341.6666666666667	258.33333333333337		(126.35042913962738, 104.8536738538832, 97.23696880887586)	#7e6861	126.35042913962738	104.8536738538832	97.23696880887586	15.697285637246106	58.75668515646746	126.35042913962738	71.26843621109816	12.532377801240557	9.452012625090589	113.86374293489638	108.57698906217291	97.31313585932593	1.3709080102265725	1.0186759766923847	1.0014054960405354	1.0458715293314846	15.69716649646996	37.02387032636289
33	350.0	266.6666666666667		(124.98785848859117, 102.67720326564789, 96.72555997487963)	#7c6660	124.98785848859117	102.67720326564789	96.72555997487963	12.635157656156242	57.660689671343434	124.98785848859117	70.72528353675321	13.222718095424968	8.771065330150085	112.41909566673644	106.56225395227129	96.78507640778732	1.0747027994078187	1.010912419493058	1.056567459372512	0.9705242549464447	15.86732053173565	33.55762994280933
34	358.3333333333333	275.0		(126.17667992463889, 103.65354825204103, 96.643081431861)	#7e6760	126.17667992463889	103.65354825204103	96.643081431861	14.242355509561818	59.68668394315348	126.17667992463889	70.99644706434955	13.048271362179232	9.27344749615222	113.28778940757797	107.56494560184215	96.7131861000628	1.1877413769874372	1.014788297595664	1.042628211752535	1.026113178184947	16.00794221644239	35.40152790948514
35	366.6666666666667	283.33333333333337		(131.22043123299142, 108.8195520200963, 102.94222315260623)	#836c66	131.22043123299142	108.8195520200963	102.94222315260623	12.47037050745828	54.95289866632634	131.22043123299142	72.36494305097786	13.145017122971392	8.647078488936755	118.62051706091691	112.72135960854092	103.00099644128113	2.514861428185918	1.0343489061889126	1.0503587269119408	0.956805027901345	15.734148898400695	33.33778963071881
36	375.0	291.6666666666667		(133.55181075989114, 110.61712371781452, 104.0023027004396)	#856e68	133.55181075989114	110.61712371781452	104.0023027004396	13.431332265971465	56.42098382857063	133.55181075989114	72.85458127564893	13.13990391908848	8.996552449733919	120.53215616495709	114.60555973623613	104.06845091061335	2.9598054233022513	1.0413475541635269	1.049950153969764	0.9954745557932376	15.92466737435009	34.398433901064024
37	383.3333333333333	300.0		(132.5664643081432, 110.34603307515177, 103.69395017793595)	#846e67	132.5664643081432	110.34603307515177	103.69395017793595	13.823700008700428	55.53811170590744	132.5664643081432	72.75163334031916	12.893883413148954	8.961445921383993	119.90362779987439	114.20767114925685	103.7604710069081	2.8164674100928226	1.0398760670067175	1.0302917706450827	0.9915899949117392	15.702220940802212	34.79989063167379
38	391.6666666666667	308.33333333333337		(130.99225455306677, 109.29621101109483, 102.38517898262508)	#826d66	130.99225455306677	109.29621101109483	102.38517898262508	14.495082543027745	55.68882141430283	130.99225455306677	72.45394263897663	12.677837090914801	9.055231222516635	118.54506594096712	113.06229556625497	102.45428930290977	2.497503353235253	1.0356210225289053	1.0130284884558711	1.001967401313423	15.579626625725508	35.53658040914026
39	400.0	316.6666666666667		(131.0002093364036, 108.79568767008583, 102.91082269206615)	#836c66	131.0002093364036	108.79568767008583	102.91082269206615	12.57029579007773	54.677726322652404	131.0002093364036	72.34960322088179	13.07646386947181	8.635200169833922	118.4989302909776	112.66266575465774	102.96967134184635	2.4857076964701172	1.0341296462017968	1.0448809472028784	0.9554906839347501	15.670372979055141	33.439257471597024
40	408.3333333333333	325.0		(133.59346870420765, 110.69039145907473, 103.49068453003977)	#856e67	133.59346870420765	110.69039145907473	103.49068453003977	14.350247912045123	57.45947042822041	133.59346870420765	72.87046098378151	13.006593812267987	9.257914788441335	120.47295792338286	114.66701615449026	103.56268159933012	2.9581425143364477	1.0415745309017794	1.039297947679384	1.0243944736706176	15.964976317782893	35.44273867350288
41	416.6666666666667	333.33333333333337		(132.39899518526272, 109.90621729118693, 102.4634707975717)	#846d66	132.39899518526272	109.90621729118693	102.4634707975717	14.917553600648926	57.65571489556817	132.39899518526272	72.64789174779952	12.829743387642424	9.350615100130089	119.43912916056104	113.8076477998744	102.53789826250785	2.7225342039696474	1.0383932357043644	1.0251666319780963	1.0346518252634476	15.8756517391739	36.085435160146304
42	425.0	341.6666666666667		(131.9627381201591, 109.43521038308562, 102.67343521038309)	#836d66	131.9627381201591	109.43521038308562	102.67343521038309	13.851695672372507	56.59758465448152	131.9627381201591	72.52891494481197	12.992004634314934	9.050780933401658	119.1213439397111	113.35002929662969	102.74105296211012	2.6110983639071894	1.0366926397964076	1.0381321926074731	1.0014749738413844	15.833787289290195	34.862703762664054
43	433.3333333333333	350.0		(132.3152606238225, 109.87753820389366, 103.14925685576722)	#846d67	132.3152606238225	109.87753820389366	103.14925685576722	13.84135050170105	56.20916987042576	132.3152606238225	72.63988689974097	12.9603748555287	9.020947979894189	119.5263659200335	113.77682030981788	103.21653966924849	2.714922607538733	1.0382788183430776	1.0356048003745366	0.9981739375492293	15.790782718148508	34.83948651108845
44	441.6666666666667	358.33333333333337		(134.35356918568138, 111.3948084571907, 104.2486916474775)	#866f68	134.35356918568138	111.3948084571907	104.2486916474775	14.242443206708804	57.13836869962463	134.35356918568138	73.0547531216419	13.024162991778997	9.22551417464883	121.21537785220849	115.38185712162445	104.32015281557463	3.1402228427284227	1.0442087120836925	1.0407018211663057	1.020809324047722	15.960543017800871	35.31140498937035
45	450.0	366.6666666666667		(132.2128951224618, 110.23529411764706, 102.92275486707139)	#846e66	132.2128951224618	110.23529411764706	102.92275486707139	14.979523867380406	56.49211265063386	132.2128951224618	72.70997811718115	12.675271622166306	9.244345927183684	119.54181075989115	114.04693787523551	102.99588025957715	2.7605931796537893	1.0392806677336262	1.012823493478429	1.0228930700820151	15.688226232341629	36.10406895031475
46	458.3333333333333	375.0		(133.8222733933431, 111.17123717814528, 103.66548042704626)	#856f67	133.8222733933431	111.17123717814528	103.66548042704626	14.933464760965991	57.46414263791924	133.8222733933431	72.98218033343218	12.849306196722644	9.368166170616776	120.76909357337242	115.10000486288466	103.74053799455724	3.0567608250048726	1.0431713923410249	1.0267298073660092	1.0365938629711196	15.901798864827322	36.095024445745466
47	466.6666666666667	383.33333333333337		(132.68808875863513, 110.09315469960227, 103.17270253297049)	#846e67	132.68808875863513	110.09315469960227	103.17270253297049	14.068158445334939	56.72267614944206	132.68808875863513	72.70253044990568	12.970218469430584	9.117174029362985	119.78058195520202	114.01821577349803	103.24190705463681	2.779425761167174	1.0391742144404257	1.0363913589365736	1.0088214143894851	15.854003577218252	35.10458834418464
48	475.0	391.6666666666667		(132.59660875026168, 110.4666108436257, 102.87984090433326)	#846e66	132.59660875026168	110.4666108436257	102.87984090433326	15.318159724423579	57.14909206301094	132.59660875026168	72.77614121945076	12.666542592416564	9.377105694290977	119.79295583001884	114.3023092087084	102.9557086037262	2.8387917264135054	1.0402263705778116	1.0121259962831537	1.0375830272546935	15.759803693174835	36.512733861281966
49	483.3333333333333	400.0		(134.52899309189868, 111.30228176679924, 104.87711953108645)	#866f68	134.52899309189868	111.30228176679924	104.87711953108645	13.001193106807763	56.20519104637865	134.52899309189868	73.04511872836603	13.265271456227023	8.923004103825939	121.3983378689554	115.34441339543646	104.94137115344358	3.175372125716661	1.0440710028044955	1.0599677055235621	0.987336382044888	15.98710195890068	33.9271039614323
50	491.6666666666667	408.33333333333337		(133.66568976344988, 111.10090014653548, 103.62068243667574)	#856f67	133.66568976344988	111.10090014653548	103.62068243667574	14.938024734366827	57.31820096754847	133.66568976344988	72.96018611775372	12.826471210539314	9.351101152767294	120.66160351685159	115.01467625078502	103.69548461377433	3.030785038565466	1.042857017839086	1.0249051671398157	1.0347056073133847	15.873293813323045	36.09380965734084
51	500.0	416.6666666666667		(132.28406949968598, 109.87293280301445, 102.44588653966925)	#846d66	132.28406949968598	109.87293280301445	102.44588653966925	14.934648547394731	57.51816287162477	132.28406949968598	72.63553996789094	12.805651778135196	9.337595056509794	119.36898053171447	113.76008216244506	102.5201570023027	2.706179843236709	1.0382166854370765	1.023241580678844	1.0332111487140985	15.84851409130248	36.09869477876865
52	508.3333333333333	425.0		(134.30751517688927, 111.51727025329704, 104.54008792128951)	#866f68	134.30751517688927	111.51727025329704	104.54008792128951	14.063390037904611	56.517268897281284	134.30751517688927	73.07904238643182	12.99986101489836	9.133921558054903	121.28905379945571	115.47629244923593	104.6098597446096	3.156201966769755	1.0445558908889034	1.03875996036392	1.0106745396592338	15.887885618778048	35.0925241679148
53	516.6666666666666	433.3333333333333		(134.18861209964413, 111.23885283650827, 104.40904333263555)	#866f68	134.18861209964413	111.23885283650827	104.40904333263555	13.760728821780301	56.590420876760284	134.18861209964413	73.01506710046758	13.089215528373167	9.084641134184345	121.11827297467029	115.22767085827925	104.47734142767428	3.107160456991572	1.0436414596149974	1.045899874457544	1.0052216277425923	15.932930291855277	34.762791525330286
54	525.0	441.6666666666667		(131.44923592212686, 109.62633451957295, 102.55139208708394)	#836d66	131.44923592212686	109.62633451957295	102.55139208708394	14.689557752906659	56.05928498741108	131.44923592212686	72.54533873785395	12.681714435677005	9.134513917217912	118.90456772032655	113.41312674272555	102.62214151140883	2.5907140670793307	1.0369273934167689	1.0133383094983337	1.0107400845974712	15.628986708417992	35.76483413299722
55	533.3333333333334	450.00000000000006		(132.2145698136906, 109.72032656478962, 102.3544065312958)	#846d66	132.2145698136906	109.72032656478962	102.3544065312958	14.800830050055385	57.590790846579004	132.2145698136906	72.59987999690583	12.8494423235479	9.319087395496073	119.26932175005233	113.62283306259158	102.42806573163072	2.674063675426832	1.0377069793497353	1.0267406846435003	1.0311632636237436	15.873045010680144	35.951585421843134
56	541.6666666666666	458.3333333333333		(133.96755285744192, 110.94766589909986, 104.13209127067196)	#856e68	133.96755285744192	110.94766589909986	104.13209127067196	13.706323145575501	56.79018943282661	133.96755285744192	72.94326186105465	13.121189499959328	9.088601876474689	120.86429558300189	114.94904573581748	104.20024701695624	3.042904966119516	1.0426151108373432	1.0484547695767652	1.0056598865305135	15.961462901717441	34.7090292481162
57	550.0	466.6666666666667		(133.86874607494244, 111.12350847812435, 103.80238643500104)	#856f67	133.86874607494244	111.12350847812435	103.80238643500104	14.609927102842798	57.27193189583592	133.86874607494244	72.97468200242118	12.920306115693892	9.292752557866901	120.80445049194056	115.07090964831485	103.87559765543227	3.0507206734848054	1.0430642148853055	1.0324030890212432	1.0282492961970808	15.915073365365892	35.72505734710603
58	558.3333333333334	475.00000000000006		(131.6089595980741, 109.71865187356082, 102.75549508059451)	#836d66	131.6089595980741	109.71865187356082	102.75549508059451	14.479696444247757	55.90526263885885	131.6089595980741	72.57276896906278	12.726697625866535	9.08723640225151	119.05227129997908	113.5185612748587	102.82512664852418	2.619996724604968	1.0373194676512136	1.016932712300392	1.0055087958929207	15.63798893370378	35.527952675440645
59	566.6666666666666	483.3333333333333		(132.88088758635126, 110.10215616495708, 102.84425371572117)	#846e66	132.88088758635126	110.10215616495708	102.84425371572117	14.498100846778396	57.64065680275752	132.88088758635126	72.71236831775784	12.96254302456945	9.285239771658581	119.81215407159304	114.05615676156583	102.91683274021352	2.797738519151321	1.0393148320851453	1.0357780489334443	1.0274180013699477	15.945005465066622	35.61452239504965
60	575.0	491.6666666666667		(132.43500104668203, 109.932384341637, 102.96127276533389)	#846d66	132.43500104668203	109.932384341637	102.96127276533389	14.191170203698954	56.750863837683895	132.43500104668203	72.65643879580351	12.93097499242074	9.135712623579817	119.56444421184845	113.84056950387271	103.03098388109692	2.728329075595865	1.0385154030050123	1.0332555905943912	1.010872722259488	15.832604314996514	35.241143033944006
61	583.3333333333334	500.00000000000006		(132.2053590119322, 110.0682436675738, 102.4628427883609)	#846e66	132.2053590119322	110.0682436675738	102.4628427883609	15.342483108108103	57.36788352373941	132.2053590119322	72.67316223174973	12.671457726703528	9.393719121536037	119.39435001046682	113.90500355871887	102.53889679715303	2.739122313564817	1.0387544395736794	1.0125187423818436	1.0394213141095063	15.773642567712326	36.5506126627477
62	591.6666666666666	508.3333333333333		(132.08519991626545, 109.91689344777056, 102.91856813899938)	#846d66	132.08519991626545	109.91689344777056	102.91856813899938	14.396572142195785	56.30828516683018	132.08519991626545	72.63697987700182	12.811262812678414	9.12189548104152	119.37969855557883	113.76562644546786	102.98855139208709	2.692851866133208	1.0382372667897461	1.023689933012229	1.0093438461808464	15.726965124351315	35.451686237420155
63	600.0	516.6666666666666		(132.97111157630312, 110.11262298513712, 103.2499476658991)	#846e67	132.97111157630312	110.11262298513712	103.2499476658991	13.85411824367157	56.996566451984634	132.97111157630312	72.71983004470276	13.071769303708457	9.111409956385996	119.94074733096085	114.08493947247229	103.31857441909148	2.8146506336371653	1.0394214863403464	1.0445058257349888	1.0081836158529471	15.933892936840781	34.87763781717023
64	608.3333333333334	525.0		(132.288256227758, 109.83441490475194, 102.31567929662968)	#846d66	132.288256227758	109.83441490475194	102.31567929662968	15.051229579756813	57.77540150108951	132.288256227758	72.62724516796233	12.801783610617845	9.383635244048172	119.33305003140046	113.72814704416997	102.3908666527109	2.703080503571844	1.0380981236463602	1.0229324929484136	1.0383055263097918	15.872563561265919	36.24120612392262
65	616.6666666666666	533.3333333333333		(131.83902030563115, 109.52459702742307, 102.98053171446514)	#836d66	131.83902030563115	109.52459702742307	102.98053171446514	13.605837933510815	55.81742471756684	131.83902030563115	72.54296794251366	12.962905231274025	8.933104301293682	119.14985137115343	113.40401710069081	103.04597236759473	2.62182503155646	1.0368935064341547	1.0358069912291856	0.9884539756613098	15.742848042612339	34.571824531918686
66	625.0	541.6666666666666		(133.6424534226502, 110.72409462005443, 103.83839229642035)	#856e67	133.6424534226502	110.72409462005443	103.83839229642035	13.861941084748622	56.86842311367302	133.6424534226502	72.88072776827507	13.076269655757034	9.11612666710817	120.57694996859954	114.70676156164957	103.9072493196567	2.9734510774774883	1.041721279270026	1.0448654284653756	1.0087055230543107	15.940282102925059	34.88229635974888
67	633.3333333333334	550.0		(132.16684111366968, 109.53841323006071, 102.12706719698555)	#846d66	132.16684111366968	109.53841323006071	102.12706719698555	14.803066202090607	57.95812538310098	132.16684111366968	72.55862397253625	12.889043848797964	9.35394387504398	119.14407368641409	113.4641835042914	102.2011806573163	2.6426445715616236	1.0371172860275102	1.0299050629973892	1.0350201564377786	15.925568038651225	35.9694541405032
68	641.6666666666666	558.3333333333333		(134.073895750471, 111.22398995185263, 103.53003977391668)	#866f67	134.073895750471	111.22398995185263	103.53003977391668	15.113907393700153	58.092466325563514	134.073895750471	73.00432275935746	12.876976323676903	9.468187166087061	120.88165375758842	115.18595109064266	103.60697927569605	3.0941027519922866	1.0434878852873408	1.028940801771667	1.0476612531288598	15.983212676198464	36.32631252001505
69	650.0	566.6666666666666		(134.10278417416788, 111.59660875026167, 104.23592212685786)	#866f68	134.10278417416788	111.59660875026167	104.23592212685786	14.78699693006434	56.792630137884416	134.10278417416788	73.08546774765166	12.823133186372681	9.283369613924307	121.15249738329496	115.50128251622357	104.30952899309189	3.1484378690875334	1.0446477318421248	1.024638440761199	1.0272110671637402	15.83078318037947	35.90284156973009
70	658.3333333333334	575.0		(134.03391249738328, 111.26543855976554, 103.76198450910613)	#866f67	134.03391249738328	111.26543855976554	103.76198450910613	14.8721033960542	57.592451739863805	134.03391249738328	73.01180769474182	12.888058143994297	9.374605265134806	120.92129997906635	115.21501367594725	103.83701904961272	3.091175040233774	1.043594871272561	1.0298262997951046	1.0373063530934035	15.936915215940346	36.03165348107234
71	666.6666666666666	583.3333333333333		(132.5415532761147, 109.76093782708813, 102.76303119112414)	#846d66	132.5415532761147	109.76093782708813	102.76303119112414	14.099907206928538	57.29164133042511	132.5415532761147	72.62461850541088	13.023424106325399	9.172961683562297	119.52385806991836	113.71803559556207	102.83301025748378	2.7143162071550484	1.038060579423668	1.0406427801793587	1.014994355701515	15.929620256029946	35.15869540969039
72	675.0	591.6666666666666		(133.92066150303538, 111.11701904961272, 103.9298723047938)	#856f67	133.92066150303538	111.11701904961272	103.9298723047938	14.378708137311005	57.10583534847805	133.92066150303538	72.97604042868149	12.967959949514274	9.236781974163112	120.85337450282603	115.0761802846975	104.001743772242	3.0545961653120286	1.0430836315621832	1.0362108908487948	1.022056113612827	15.921247642393821	35.46140349084967
73	683.3333333333334	600.0		(133.285116181704, 110.72514130207243, 103.09985346451748)	#856e67	133.285116181704	110.72514130207243	103.09985346451748	15.156974929782578	57.750199072408975	133.285116181704	72.86258263857749	12.800974010766186	9.423686513372687	120.2544714255809	114.63652324680763	103.17610634289302	2.940313254598211	1.0414619217100798	1.022867801494493	1.042737226092852	15.895622137136803	36.359366742235856
74	691.6666666666666	608.3333333333333		(131.98032237806154, 109.50805945153863, 102.27318400669877)	#836d66	131.98032237806154	109.50805945153863	102.27318400669877	14.612397911366987	57.3973464240963	131.98032237806154	72.54402249477565	12.87294014475232	9.261317848641614	119.0724931965669	113.40806909566675	102.34553276114717	2.6165059980104153	1.0369085796855486	1.0286182890113447	1.0247710245616548	15.858265865596517	35.73277914307992
75	700.0	616.6666666666666		(133.97299560393552, 111.05107808247854, 104.1444421184844)	#856f68	133.97299560393552	111.05107808247854	104.1444421184844	13.892666905278224	56.774733628234216	133.97299560393552	72.96520719849121	13.06726617615106	9.120318904355829	120.90149047519363	115.03415228595351	104.21350847812434	3.054892686933064	1.0429287866977313	1.0441460012262749	1.0091693969143487	15.93529611383271	34.913174865230324
76	708.3333333333334	625.0		(132.78082478543018, 109.95666736445467, 102.8526271718652)	#846d66	132.78082478543018	109.95666736445467	102.8526271718652	14.242167772982556	57.47584716235687	132.78082478543018	72.6771424383579	13.012658603390403	9.221325197136698	119.71969646221477	113.92034255599748	102.92366757379109	2.7666952218825713	1.0388113306894324	1.039782557643961	1.020345810879604	15.948734191770155	35.32301402585243
77	716.6666666666666	633.3333333333333		(133.91166003768055, 110.89072639732049, 103.24157420975507)	#856e67	133.91166003768055	110.89072639732049	103.24157420975507	14.964064131703427	58.40321809109327	133.91166003768055	72.9263351127325	12.94999214601117	9.467689264884328	120.64115344358383	114.88343053590118	103.31806573163072	3.0270107137173032	1.0423731682215656	1.0347751651257797	1.0476061600272089	16.041802785165913	36.17039357966881
78	725.0	641.6666666666666		(133.65292024283022, 111.15658362989323, 103.17688926104249)	#856f67	133.65292024283022	111.15658362989323	103.17688926104249	15.710105506099575	58.146038906117845	133.65292024283022	72.9700492999502	12.698819781990277	9.571551194189464	120.58384969646221	115.05293616914382	103.256686204731	3.0608021608477487	1.0429979973145935	1.0147051201771573	1.0590985520870049	15.90203182358963	37.00663014400123
79	733.3333333333334	650.0		(134.07619845091062, 110.99288256227759, 103.68515804898472)	#866e67	134.07619845091062	110.99288256227759	103.68515804898472	14.427392580143003	57.800828126317384	134.07619845091062	72.95646805905373	13.040062046983659	9.315643907430871	120.8421624450492	115.00025586351268	103.75823529411764	3.053056957742213	1.0428038737366057	1.0419722425912188	1.030782239362368	16.025743027992107	35.54150022878073
80	741.6666666666666	658.3333333333333		(132.1366966715512, 109.79296629683903, 102.6064475612309)	#846d66	132.1366966715512	109.79296629683903	102.6064475612309	14.601675811322373	56.988056405324976	132.1366966715512	72.61233133361057	12.834126993257811	9.223835675709813	119.30409043332637	113.67074356709232	102.67831274858698	2.676167057005874	1.0378849526329046	1.025516906030263	1.0206235970156115	15.804871408890548	35.70465110896266
81	750.0	666.6666666666666		(133.69792756960436, 110.66778312748588, 103.51601423487544)	#856e67	133.69792756960436	110.66778312748588	103.51601423487544	14.217327072597271	57.565498884409145	133.69792756960436	72.87056130663959	13.0601171999839	9.246573505115464	120.52220012560186	114.66740448607914	103.58753192380155	2.96678776347449	1.0415759648673728	1.0435747589497975	1.02313955307253	16.002055582418734	35.29852452820362
82	758.3333333333334	675.0		(133.17395855139208, 109.92128951224618, 102.98995185262717)	#856d66	133.17395855139208	109.92128951224618	102.98995185262717	13.778166156919042	57.79599699452348	133.17395855139208	72.68811455264763	13.195374889921286	9.177177106140832	119.92882980950388	113.96263423278208	103.05926522922336	2.8134223251179034	1.0389681606948973	1.05438258777791	1.0154607950339476	16.07291193664174	34.81800993958335
83	766.6666666666666	683.3333333333333		(132.27946409880678, 109.5335984927779, 102.38266694578188)	#846d66	132.27946409880678	109.5335984927779	102.38266694578188	14.351232696387681	57.633158147108944	132.27946409880678	72.56349828739174	12.983713724297408	9.244173030024449	119.24888633033285	113.48291992673227	102.45417626125185	2.6516597337779317	1.037186957086819	1.0374697035738352	1.0228739388955135	15.938367453523597	35.45018919622791
84	775.0	691.6666666666666		(134.27925476240318, 111.13271927988278, 103.9284069499686)	#866f67	134.27925476240318	111.13271927988278	103.9284069499686	14.24206475107942	57.63709521523044	134.27925476240318	72.9956750665263	13.080384121116229	9.271232587987521	121.03365920033495	115.15237982415742	104.00045007326774	3.0949578622558054	1.0433642794190314	1.0451941967397853	1.025868097112648	16.0328476090965	35.32859537036013
85	783.3333333333334	700.0		(134.62675319238016, 111.15616495708603, 104.00376805526481)	#866f68	134.62675319238016	111.15616495708603	104.00376805526481	14.013781223083532	58.0037847217903	134.62675319238016	73.01662603862026	13.200395285222655	9.272780276666426	121.22627381201592	115.23372497801968	104.07529202428303	3.1396196313177556	1.0436637423102508	1.0547837448070723	1.026039349901841	16.13179747410258	35.08659557791468
86	791.6666666666666	708.3333333333333		(133.22084990579862, 110.73058404856604, 103.05631149256855)	#856e67	133.22084990579862	110.73058404856604	103.05631149256855	15.26482345103265	57.738389304772504	133.22084990579862	72.86066680359768	12.766972490071971	9.440385479418456	120.21595980741051	114.62910888005024	103.13305421812854	2.9375506655218366	1.0414345377071046	1.0201508941177018	1.0445849778732699	15.878175731559006	36.48063151097398
87	800.0	716.6666666666666		(132.38455097341426, 110.13439397111158, 102.51999162654386)	#846e66	132.38455097341426	110.13439397111158	102.51999162654386	15.297869805065094	57.52531226231456	132.38455097341426	72.69548860189114	12.707188586852602	9.405518164251303	119.51409043332634	113.99106315888633	102.59613564998953	2.76502747240829	1.039073561728155	1.015373833434716	1.040726886090706	15.809377398237359	36.507846232103105
88	808.3333333333334	725.0		(134.3644546786686, 111.23675947247226, 103.84655641616077)	#866f67	134.3644546786686	111.23675947247226	103.84655641616077	14.529578005816827	57.91758002925876	134.3644546786686	73.02110234235892	13.033734064907987	9.352044730779552	121.09128951224616	115.25110983462423	103.92045844672387	3.118880725909906	1.0437277243944016	1.0414666022307122	1.03481001485259	16.041788064964717	35.660427826745526
89	816.6666666666666	733.3333333333333		(133.47854301863094, 110.25497173958551, 102.87544483985765)	#856e66	133.47854301863094	110.25497173958551	102.87544483985765	14.468195716562578	58.464752904127344	133.47854301863094	72.77202296769434	13.086117276209619	9.37301447166774	120.1586162863722	114.28640277789408	102.94924010885494	2.887247876354088	1.0401675063126017	1.0456523071727157	1.0371303307305226	16.09657931527083	35.61237191048724
90	825.0	741.6666666666666		(132.2489009838811, 108.84425371572117, 101.80761984509107)	#846c65	132.2489009838811	108.84425371572117	101.80761984509107	13.869259651487429	58.69634176648151	132.2489009838811	72.41456762697727	13.246086529079882	9.256819803785632	118.90520410299351	112.91137472472263	101.87798618379736	2.5688204011009574	1.0350582154723997	1.0584347249678385	1.0242733128848802	16.160059443443558	34.94717092158597
91	833.3333333333334	750.0		(132.87774754029726, 109.61523969018212, 102.33870630102575)	#846d66	132.87774754029726	109.61523969018212	102.33870630102575	14.296192206189797	58.60616739949304	132.87774754029726	72.6081508079185	13.132633843698837	9.3410939065812	119.55856185890727	113.65465615449027	102.4114716349173	2.7343998081883854	1.0378251982546853	1.049369235203407	1.0335982988185501	16.115896098083795	35.42381209259766
92	841.6666666666666	758.3333333333333		(133.48607912916057, 110.19510152815575, 102.86728072011722)	#856e66	133.48607912916057	110.19510152815575	102.86728072011722	14.359454692136248	58.491444540454786	133.48607912916057	72.75975076745198	13.120900562398008	9.35589427984036	120.14211639104042	114.23901109901612	102.9405589281976	2.8804747825267487	1.0399920935179245	1.0484316818861046	1.0352359700351697	16.114924428736423	35.49087310443275
93	850.0	766.6666666666666		(132.72744400251204, 109.88633033284488, 102.87272346661085)	#846d66	132.72744400251204	109.88633033284488	102.87272346661085	14.095473158691851	57.3577966024172	132.72744400251204	72.65991669753363	13.038545186000839	9.182696232007226	119.67575465773498	113.8539675779778	102.94285953527319	2.7522873308502236	1.0385651144218768	1.041851037106592	1.0160714900085963	15.947588239502089	35.15600519254797
94	858.3333333333334	775.0		(132.05296211011094, 109.47917102784174, 102.19740422859535)	#846d66	132.05296211011094	109.47917102784174	102.19740422859535	14.633992427429552	57.65237778943814	132.05296211011094	72.54105046290611	12.898431606177319	9.291376065864965	119.08397529830437	113.39664965459492	102.27022189658781	2.6199303000239964	1.0368660989236795	1.0306551961312826	1.0280969864348874	15.89651556463121	35.76706533693635
95	866.6666666666666	783.3333333333333		(134.37973623613146, 111.20996441281139, 103.34247435629055)	#866f67	134.37973623613146	111.20996441281139	103.34247435629055	15.209118807540563	58.896542001333486	134.37973623613146	73.01481388354804	12.949809014156655	9.572412432597144	120.98965459493405	115.22668751308352	103.42114925685576	3.129877503517965	1.0436378402568842	1.0347605318894921	1.0591938486938002	16.103683841993213	36.47156474101738
96	875.0	791.6666666666666		(134.76093782708813, 110.98513711534436, 103.61063428930291)	#866e67	134.76093782708813	110.98513711534436	103.61063428930291	14.204361412586945	58.943841815106104	134.76093782708813	72.9858767513569	13.261009342853736	9.400537123765073	121.16037889889051	115.11434960226083	103.68437931756331	3.135846293457931	1.0432242271209065	1.059627139365691	1.0401757306238621	16.254982836242533	35.332274453569454
97	883.3333333333334	800.0		(133.86560602888844, 110.9639941385807, 103.13334728909358)	#856e67	133.86560602888844	110.9639941385807	103.13334728909358	15.288131436978903	58.541743552533646	133.86560602888844	72.93929147821382	12.870606255433126	9.539431904965578	120.61965459493408	114.9336526187984	103.21165375758845	3.040372352306415	1.042558360137689	1.0284317984962599	1.0555445312161003	16.02040156961958	36.54509123638913
98	891.6666666666666	808.3333333333333		(134.53317981997068, 111.4655641616077, 104.34331170190497)	#866f68	134.53317981997068	111.4655641616077	104.34331170190497	14.154919322964693	57.2231800393673	134.53317981997068	73.07797220581206	13.064676001715236	9.22203758224267	121.34424534226501	115.47213056102156	104.414534226502	3.1696666441620938	1.0445405942534498	1.0439390321293585	1.0204246367688414	15.99161455882708	35.217339323826224
99	900.0	816.6666666666666		(131.81369060079547, 109.02972576931128, 101.83127485869792)	#836d65	131.81369060079547	109.02972576931128	101.83127485869792	14.405345398181906	58.002442533755556	131.81369060079547	72.43385495107127	12.995924244707302	9.278234916594608	118.75417835461587	112.98528449235923	101.90325936780405	2.5298957783141525	1.035333898997306	1.038445390904836	1.0266429094642242	15.968083483677256	35.52433984204525
100	908.3333333333334	825.0		(133.89993719907892, 110.85827925476241, 103.13564998953318)	#856e67	133.89993719907892	110.85827925476241	103.13564998953318	15.061546941025183	58.58772903508224	133.89993719907892	72.91870725486808	12.942370647941793	9.503374088242467	120.60416579443164	114.85386991207871	103.21287628218546	3.023744375767548	1.0422641393727061	1.0341661657662184	1.0515547096387943	16.056745531077695	36.28923779300107
101	916.6666666666666	833.3333333333333		(134.28113879003558, 110.87963156792966, 103.66254971739586)	#866e67	134.28113879003558	110.87963156792966	103.66254971739586	14.142549482104393	58.14472742692071	134.28113879003558	72.94203233160017	13.168757593605807	9.301638147512481	120.90295373665481	114.94427872095457	103.7347205359012	3.0625271454415945	1.0425975365480153	1.0522557202957135	1.029232492644255	16.12255093917864	35.235142194504064
102	925.0	841.6666666666666		(132.4324890098388, 109.62172911869374, 102.2826041448608)	#846d66	132.4324890098388	109.62172911869374	102.2826041448608	14.605279602294013	58.053886157785726	132.4324890098388	72.58888419721208	12.965066373911704	9.333779227277716	119.33117647058823	113.58053439815784	102.35599539459912	2.6817850231060447	1.037549810796754	1.0359796783400772	1.0327889246531585	15.975367937656301	35.750777125696196
103	933.3333333333334	850.0		(133.932384341637, 110.45614402344567, 103.19886958342056)	#856e67	133.932384341637	110.45614402344567	103.19886958342056	14.168131104663034	58.514946193702656	133.932384341637	72.83597767218943	13.193678070726357	9.333542328586564	120.50804689135441	114.53358944525853	103.27144232782082	2.9680435106375684	1.0410816434051096	1.0542470026483728	1.0327627116542726	16.16131657487974	35.27655629246082
104	941.6666666666666	858.3333333333333		(131.47121624450492, 108.857441909148, 101.21791919614822)	#836c65	131.47121624450492	108.857441909148	101.21791919614822	15.151120952117331	58.67893344033321	131.47121624450492	72.37979168104147	12.848098880768877	9.470821178227506	118.41028679087293	112.77819342683692	101.29431442327822	2.4790000102462435	1.0345611452043413	1.026633336221368	1.0479527083368534	15.961519308636541	36.39533596952607
105	950.0	866.6666666666666		(132.28720954574, 109.83671760519154, 102.45991207871049)	#846d66	132.28720954574	109.83671760519154	102.45991207871049	14.83903568796714	57.49581444956452	132.28720954574	72.62808125469311	12.830211954939719	9.318426707743876	119.36209755076409	113.73136572116391	102.5336801339753	2.6995057926233876	1.0381100742588945	1.0252040730666285	1.031090158081336	15.85709352675554	35.99044725423728
106	958.3333333333334	875.0		(132.09922545530668, 108.80510780824785, 101.64098806782499)	#846c65	132.09922545530668	108.80510780824785	101.64098806782499	14.112674313912814	58.79557966398221	132.09922545530668	72.39888791283936	13.182293384105703	9.307293465021393	118.78640150722211	112.85131321540716	101.71262926522921	2.541185925698785	1.0348340973499481	1.0533373039516505	1.0298582573153898	16.136869910508263	35.22381561081649
107	966.6666666666666	883.3333333333333		(133.24324890098387, 110.20284697508897, 102.5021980322378)	#856e66	133.24324890098387	110.20284697508897	102.5021980322378	15.030030643513816	58.832008647249104	133.24324890098387	72.74924441048331	12.957915847919333	9.506095792496193	119.95251413020723	114.1984490056521	102.57920452166631	2.8610601630462265	1.0398419208185428	1.0354083122240931	1.0518558680378718	16.070887976022757	36.26425718310952
108	975.0	891.6666666666666		(132.40129788570232, 109.55976554322797, 102.20996441281139)	#846d66	132.40129788570232	109.55976554322797	102.20996441281139	14.60644552917684	58.14739098882021	132.40129788570232	72.57415827489834	12.974470654356306	9.342271771606846	119.28215616495707	113.52390313585931	102.28346242411556	2.669921159838221	1.037339325705553	1.0367311317572092	1.0337286303727473	15.987962053223516	35.755786072732235
109	983.3333333333334	900.0		(132.53401716558508, 109.1429767636592, 102.1783546158677)	#846d66	132.53401716558508	109.1429767636592	102.1783546158677	13.766042107731254	58.40533710305392	132.53401716558508	72.49204208738729	13.250638663569902	9.217263011613497	119.21166213104459	113.208455250157	102.24800083734563	2.6411697835899237	1.0361655973068087	1.0587984653983713	1.0198963273300052	16.14116979706712	34.82282069181259
110	991.6666666666666	908.3333333333333		(134.49047519363617, 110.46891354406532, 103.54929872304794)	#866e67	134.49047519363617	110.46891354406532	103.54929872304794	13.418264481820769	58.66586454275045	134.49047519363617	72.8651485149733	13.44832771304577	9.22289717985425	120.85555578815155	114.64645380364246	103.61849487125811	3.0553462161550113	1.0414985970853585	1.074594901141999	1.0205197518204492	16.307033778944543	34.44242819162063
111	1000.0	916.6666666666666		(134.2876282185472, 111.11073895750471, 103.83943897843835)	#866f67	134.2876282185472	111.11073895750471	103.83943897843835	14.32853675808347	57.818343798519706	134.2876282185472	72.9912127356763	13.077216177818652	9.304351250890042	121.01315469960227	115.13505913125393	103.91215197822902	3.092687577096074	1.0433004970564792	1.0449410607523733	1.0295326993506226	16.049440337947644	35.4315948434575
112	1008.3333333333334	925.0		(134.29642034749844, 110.54176261251831, 103.69122880468913)	#866e67	134.29642034749844	110.54176261251831	103.69122880468913	13.430140696712053	58.11267212649682	134.29642034749844	72.87195600918346	13.37073397806876	9.169239814524088	120.81143814109274	114.67280321750053	103.75973414276743	3.036254378359712	1.041595900059607	1.0683947375420317	1.0145825283989753	16.212695207414967	34.441135954458666
113	1016.6666666666666	933.3333333333333		(133.98220640569394, 110.8557672179192, 103.61398367176052)	#856e67	133.98220640569394	110.8557672179192	103.61398367176052	14.307950009995237	57.79794948072988	133.98220640569394	72.92324973431444	13.070790067700788	9.291623202837872	120.73936571069709	114.87147300188403	103.6864015072221	3.023862470127576	1.0423290673398768	1.044427579424867	1.0281243323065088	16.036826828815627	35.40785202607892
114	1025.0	941.6666666666666		(132.67490056520828, 109.23361942641826, 102.17500523341009)	#846d66	132.67490056520828	109.23361942641826	102.17500523341009	13.885846065148472	58.620532417780055	132.67490056520828	72.51770860996731	13.246432990361324	9.262641695205165	119.30812434582373	113.30698988067824	102.24559137534017	2.6680567354416853	1.0365324619575225	1.0584624091181971	1.0249175090708214	16.16367897917693	34.963383180794935
115	1033.3333333333333	949.9999999999999		(132.04584467238854, 108.80887586351267, 101.716977182332)	#846c65	132.04584467238854	108.80887586351267	101.716977182332	14.029997032047	58.569515982517	132.04584467238854	72.39743146791677	13.17774023014806	9.269492133406665	118.77661084362572	112.84573535063848	101.7878961691438	2.534856899677396	1.0348132796425185	1.0529734820600816	1.0256755146472605	16.111372442611792	35.12333787047345
116	1041.6666666666667	958.3333333333334		(133.33514758216455, 110.0328658153653, 102.57776847393762)	#856e66	133.33514758216455	110.0328658153653	102.57776847393762	14.543041489709243	58.82268715204839	133.33514758216455	72.71788155326746	13.1012885649055	9.417933706545224	119.9599644128114	114.07742293489639	102.6523194473519	2.8433371303770794	1.0393936355620572	1.0468645760751558	1.0421006741633068	16.13509334840689	35.71067794321469
117	1050.0	966.6666666666666		(132.79547833368224, 109.74523759681809, 102.56311492568558)	#846d66	132.79547833368224	109.74523759681809	102.56311492568558	14.253842958039037	58.053578071895636	132.79547833368224	72.63242602669254	13.077414363533324	9.278699696070202	119.60343102365502	113.74809273602679	102.6349361523969	2.7398592080450346	1.0381721762930531	1.044956896874381	1.0266943376245772	16.03474460306122	35.35649991398005
118	1058.3333333333333	974.9999999999999		(133.89889051706092, 110.88570232363408, 103.32928616286372)	#856e67	133.89889051706092	110.88570232363408	103.32928616286372	14.831234463915187	58.21742868979965	133.89889051706092	72.92493946549882	12.966658164911715	9.425016445363843	120.65088130625917	114.87802153443583	103.40485032447143	3.0223181491324826	1.0423532195264003	1.0361068711426913	1.04288438395866	16.030132842900912	36.012109703042384
119	1066.6666666666667	983.3333333333334		(132.708603726188, 109.77810341218338, 102.40087921289512)	#846d66	132.708603726188	109.77810341218338	102.40087921289512	14.604641525072536	58.2363881006201	132.708603726188	72.63491976378465	12.995266249846093	9.357758009055871	119.538603726188	113.75769415951434	102.474651454888	2.7347506023868586	1.0382078205446037	1.0383928135184186	1.0354421929214692	16.01388709403305	35.757273718427115
120	1075.0	991.6666666666666		(132.88486497801966, 109.44525853045845, 102.02281766799247)	#846d66	132.88486497801966	109.44525853045845	102.02281766799247	14.430230349730033	59.22286232791577	132.88486497801966	72.57170362015482	13.165908943074122	9.425195026463307	119.44617751727024	113.51446513711534	102.09704207661713	2.717671845217206	1.0373042400778723	1.0520280975457477	1.0429041440769558	16.191833113770283	35.598072299408564
121	1083.3333333333333	999.9999999999999		(134.3627799874398, 110.48461377433536, 103.22273393343103)	#866e67	134.3627799874398	110.48461377433536	103.22273393343103	13.992040657183573	59.09904323589117	134.3627799874398	72.86170819366383	13.32858526826286	9.366805699148696	120.73253925057567	114.63313906635965	103.29535273184007	3.029856361303262	1.0414494228245443	1.0650268252176467	1.03644332589173	16.29074075230952	35.09804065213829
122	1091.6666666666667	1008.3333333333334		(133.73288674900564, 110.53171446514548, 102.90956667364455)	#856e66	133.73288674900564	110.53171446514548	102.90956667364455	14.837106008435029	58.773476070765525	133.73288674900564	72.84192716325978	13.023148156256493	9.476538070794316	120.37585932593677	114.55660249319656	102.98578815155955	2.957394618596773	1.0411666825044519	1.0406207302603396	1.0485852863293967	16.10612187048828	36.042211734343766
123	1100.0	1016.6666666666666		(134.62319447351894, 110.64810550554742, 103.87628218547205)	#866e67	134.62319447351894	110.64810550554742	103.87628218547205	13.214640722232078	58.24005784526391	134.62319447351894	72.90970576820312	13.459544832846948	9.149098637492138	121.04153443583839	114.81899251831693	103.9440004186728	3.0975793054497145	1.0421354765493358	1.0754912103338217	1.0123538936668313	16.27468442047272	34.20582767006458
124	1108.3333333333333	1025.0		(134.5402972576931, 110.95017793594306, 103.41762612518318)	#866e67	134.5402972576931	110.95017793594306	103.41762612518318	14.521668359419655	58.98813441439926	134.5402972576931	72.96796499948114	13.166136435781684	9.458343969917538	121.0028260414486	115.0448503265648	103.49295164329078	3.104552914810987	1.0429682053487679	1.0520462754566977	1.0465720968782637	16.211336135522373	35.69286821772936
125	1116.6666666666667	1033.3333333333335		(134.16872514130208, 111.25455306677831, 103.65920033493825)	#866f67	134.16872514130208	111.25455306677831	103.65920033493825	14.937012844439563	57.986157485130846	134.16872514130208	73.0153927505183	12.918651442936524	9.427921055439615	120.96342683692694	115.22893549926732	103.73515386225665	3.104804920014788	1.0436461142966647	1.0322708716224656	1.0432057810094844	15.993037564255502	36.12164741109492
126	1125.0	1041.6666666666667		(133.2103830856186, 110.41176470588235, 102.65229223361942)	#856e66	133.2103830856186	110.41176470588235	102.65229223361942	15.235518167369978	58.49628975431606	133.2103830856186	72.79209748839075	12.859656854611156	9.509745793517666	120.03119321750052	114.36395300816412	102.72988695834205	2.890053094263315	1.040454441638592	1.0275568815143934	1.052259743096212	15.993937585087503	36.48301063476121
127	1133.3333333333333	1050.0		(133.82687879422232, 111.05296211011095, 102.9642034749843)	#856f66	133.82687879422232	111.05296211011095	102.9642034749843	15.72532235418603	58.8071863986823	133.82687879422232	72.95570039279447	12.772255248918341	9.64512172020493	120.5944295583002	114.99727864140675	103.04509106133557	3.0657476735971345	1.0427929010926413	1.0205730154283512	1.0672391800791072	16.00496414057498	37.05871575462194
128	1141.6666666666667	1058.3333333333335		(132.36780406112624, 109.40611262298513, 102.18421603516852)	#846d66	132.36780406112624	109.40611262298513	102.18421603516852	14.355940549425386	58.14718315539102	132.36780406112624	72.54006786754535	13.045065627194818	9.29612452643449	119.21296211011095	113.39287439606447	102.25643500104668	2.6448843058459053	1.0368520541888429	1.0423720560027518	1.028622406778131	16.01847896739252	35.474286238995866
129	1150.0	1066.6666666666667		(132.03412183378688, 109.05254343730375, 101.84132300607075)	#846d65	132.03412183378688	109.05254343730375	101.84132300607075	14.330345071447912	58.311924176386924	132.03412183378688	72.4488942640883	13.06061277076842	9.299398578287432	118.87127276533388	113.04293809294536	101.91343521038308	2.5596925829328803	1.0355488635410912	1.0436143577645767	1.0289846828091065	16.033041503901043	35.45157139026416
130	1158.3333333333333	1075.0		(134.37450282604144, 110.94892191752146, 103.3217500523341)	#866e67	134.37450282604144	110.94892191752146	103.3217500523341	14.737189815220562	58.92823259444124	134.37450282604144	72.95987515236382	13.090830446183476	9.488417900659552	120.90202218965877	115.0134701339753	103.39802177098598	3.08601139543087	1.0428525730527385	1.0460289152187265	1.0498997974628637	16.167866774200018	35.93512798086367
131	1166.6666666666667	1083.3333333333335		(133.1419300816412, 109.72555997487963, 102.5340171655851)	#856d66	133.1419300816412	109.72555997487963	102.5340171655851	14.097418851819931	58.621786456064974	133.1419300816412	72.64411666944213	13.200758993485717	9.312377824678553	119.7612727653339	113.79310889261043	102.60593259367803	2.782229076545911	1.038339276590944	1.0548128070855451	1.0304208451177155	16.154888385676298	35.20077298939115
132	1175.0	1091.6666666666667		(132.7891982415742, 109.79275696043543, 102.5675109901612)	#846d66	132.7891982415742	109.79275696043543	102.5675109901612	14.344492238638491	58.035821822572956	132.7891982415742	72.64217535295474	13.049191945504468	9.293258575755825	119.61596399413858	113.78563280929454	102.63976344986393	2.745045044093289	1.0383115283678317	1.0427017713926985	1.0283052874154963	16.020176821323723	35.4573744460168
133	1183.3333333333333	1100.0		(132.7088130625916, 109.15407159305003, 101.76135649989533)	#846d65	132.7088130625916	109.15407159305003	101.76135649989533	14.3327741551449	59.46554144648633	132.7088130625916	72.50129466887675	13.217035904363183	9.426357082126557	119.21735189449444	113.24396962947456	101.83528365082688	2.6633206645444067	1.0362978491561095	1.0561134212443077	1.0430327263146124	16.23410748815539	35.496371009182816
134	1191.6666666666667	1108.3333333333335		(133.17312120577768, 109.7144651454888, 102.08436257065104)	#856d66	133.17312120577768	109.7144651454888	102.08436257065104	14.72577788850658	59.52878013354962	133.17312120577768	72.64196831512835	13.124088771925724	9.51658474260595	119.6831861000628	113.7848355181076	102.16066359639942	2.789973823674121	1.0383085690709646	1.0486864372560925	1.0530164773945767	16.21132601783664	35.94674845249944
135	1200.0	1116.6666666666667		(133.43876910194683, 110.2137324680762, 102.87272346661085)	#856e66	133.43876910194683	110.2137324680762	102.87272346661085	14.410125056501428	58.41137241798012	133.43876910194683	72.76151733816401	13.095370213883184	9.356346562684891	120.12579861837973	114.24583227548669	102.94613355662551	2.876980202097347	1.0400173440108658	1.0463916674751088	1.0352860154349233	16.094407166457678	35.544950964598925
136	1208.3333333333333	1125.0		(133.1366966715512, 109.45991207871049, 102.45153862256646)	#856d66	133.1366966715512	109.45991207871049	102.45153862256646	13.703771924438717	58.77204030226702	133.1366966715512	72.58757363842983	13.332874182099053	9.254210878254154	119.65986183797364	113.57549363826669	102.52162235712791	2.7587633791238386	1.037531078314066	1.0653695328790118	1.0239846335269756	16.22978597933075	34.76411729902517
137	1216.6666666666667	1133.3333333333335		(132.4571907054637, 109.36571069709022, 102.34184634707975)	#846d66	132.4571907054637	109.36571069709022	102.34184634707975	13.993924691194973	57.97656412979577	132.4571907054637	72.53607814748317	13.131556399782307	9.216544356025103	119.27576303119113	113.37754623613147	102.41208499057986	2.6531542149195437	1.036795027092457	1.0492831415445019	1.019816807607687	16.04314381121237	35.06356953373523
138	1225.0	1141.6666666666667		(133.72262926522922, 110.59095666736445, 103.17291186937409)	#856e67	133.72262926522922	110.59095666736445	103.17291186937409	14.569126192303465	58.25624263258988	133.72262926522922	72.85462138865162	13.040793624339797	9.376992098193382	120.44186728072012	114.60571495080595	103.24709231735399	2.9597648227233186	1.0413481275190595	1.042030699621228	1.037570457770391	16.06207580489529	35.71805085429035
139	1233.3333333333333	1150.0		(133.47456562696252, 110.65312957923383, 103.12560184216035)	#856e67	133.47456562696252	110.65312957923383	103.12560184216035	14.881946791560061	57.98097734030939	133.47456562696252	72.8561995100446	12.911480096009676	9.401175073335711	120.33012769520619	114.6118214967553	103.20087711953109	2.9439820783262025	1.0413706844101152	1.0316978417999967	1.0402463201712469	15.971487439470462	36.059309487423015
140	1241.6666666666667	1158.3333333333335		(134.12539250575676, 111.00439606447561, 103.75340171655851)	#866f67	134.12539250575676	111.00439606447561	103.75340171655851	14.324370894704547	57.74341089747893	134.12539250575676	72.96131136660382	13.064373023056131	9.292680700306931	120.88348545111995	115.0190407347708	103.82591166003769	3.0600767809174565	1.0428731015927408	1.0439148224782275	1.0282413451099293	16.03220998750371	35.42421964066043
141	1250.0	1166.6666666666667		(132.84383504291395, 109.84927778940758, 102.66903914590748)	#846d66	132.84383504291395	109.84927778940758	102.66903914590748	14.277290228589273	57.92194234117821	132.84383504291395	72.656887666661	13.056894112873252	9.271522051575376	119.68056311492568	113.84229864978019	102.74084153234249	2.7589853358368543	1.0385218189442904	1.0433172166702709	1.0259001264525698	16.013856656896635	35.37804037102676
142	1258.3333333333333	1175.0		(132.2099644128114, 109.47058823529412, 102.38413230060708)	#846d66	132.2099644128114	109.47058823529412	102.38413230060708	14.255674560282984	57.52658071115179	132.2099644128114	72.54698341657662	12.99608629143345	9.215316127959872	119.19559137534017	113.41944661084364	102.45499685995395	2.6355831196925	1.0369509016455616	1.0384583393241025	1.0196809033494192	15.931739083747944	35.339841382598806
143	1266.6666666666667	1183.3333333333335		(133.8222733933431, 110.74523759681809, 103.52166631777266)	#856e67	133.8222733933431	110.74523759681809	103.52166631777266	14.303814958617172	57.73818220498726	133.8222733933431	72.89251234490617	13.059775079141357	9.281468867310227	120.60827088130625	114.75239405903287	103.59390203056311	2.990894561543846	1.0418897222126215	1.0435474216242342	1.0270007482774892	16.021965842324423	35.40107797456728
144	1275.0	1191.6666666666667		(134.62528783755496, 110.7858488591166, 104.08792128951225)	#866e68	134.62528783755496	110.7858488591166	104.08792128951225	13.1601280530858	57.84224193560928	134.62528783755496	72.93925608475936	13.426159159415585	9.102625297425382	121.12758844463052	114.93351540506593	104.1549005652083	3.1144672873152968	1.042557854241058	1.0728235125199341	1.0072115874536829	16.220959807584986	34.13636257678007
145	1283.3333333333333	1200.0		(134.69332216872513, 111.13732468076198, 103.2509943479171)	#866f67	134.69332216872513	111.13732468076198	103.2509943479171	15.049134487350194	59.526288795984016	134.69332216872513	73.0136577555467	13.078062971142334	9.612772977990058	121.10249738329495	115.22219786476867	103.32985765124555	3.156251292905042	1.0436213151318279	1.045008724168031	1.0636597700810282	16.230869828925993	36.317014775949794
146	1291.6666666666667	1208.3333333333335		(134.05379945572534, 110.96231944735189, 103.3573372409462)	#866e67	134.05379945572534	110.96231944735189	103.3573372409462	14.864870394238837	58.391465937926995	134.05379945572534	72.94814454195631	12.98184842407557	9.45178957326689	120.75614821017373	114.96797770357963	103.43338706301024	3.0508838175633883	1.0426849014768016	1.0373206558892267	1.045846848497759	16.058166602790934	36.057514059843406
147	1300.0	1216.6666666666667		(134.41595143395438, 111.2172911869374, 103.74000418672807)	#866f67	134.41595143395438	111.2172911869374	103.74000418672807	14.625048621868563	58.195225080010296	134.41595143395438	73.01908494093723	13.04012292760448	9.397441337492385	121.08917730793385	115.24327453003977	103.81477705673016	3.1228789749643786	1.0436988886506577	1.0419771072856336	1.0398331797987705	16.07347845547586	35.77862895214129
148	1308.3333333333333	1225.0		(134.36885074314424, 111.16056102156165, 103.7155118275068)	#866f67	134.36885074314424	111.16056102156165	103.7155118275068	14.572733915632616	58.17271919985045	134.36885074314424	73.00500275440407	13.051052810160558	9.384642682071132	121.04361314632615	115.18859118065731	103.78996231944735	3.109504449873423	1.0434976048021087	1.0428504646513563	1.0384170000019641	16.074871623865338	35.71884292939834
149	1316.6666666666667	1233.3333333333335		(132.91040401925895, 109.65940967134185, 102.13481264391878)	#846d66	132.91040401925895	109.65940967134185	102.13481264391878	14.669931639628613	59.04560939845302	132.91040401925895	72.61841353370028	13.076188677812794	9.452879111182844	119.54747749633661	113.69415167469124	102.210058614193	2.746849711326803	1.0379718886097018	1.0448589578849552	1.045967406598094	16.135167610793403	35.86346079722557
150	1325.0	1241.6666666666667		(133.92359221268578, 110.67364454678669, 103.72681599330123)	#856e67	133.92359221268578	110.67364454678669	103.72681599330123	13.80311958405548	57.49679954607481	133.92359221268578	72.8826858879742	13.177108031897532	9.170826393168042	120.67675319238015	114.71434299769732	103.7962842788361	2.9979745659234704	1.041749267669983	1.0529229659638781	1.0147580843888555	16.05429016860995	34.83662560940139
151	1333.3333333333333	1250.0		(134.49466192170817, 111.20033493824576, 103.96085409252669)	#866f67	134.49466192170817	111.20033493824576	103.96085409252669	14.225832990538882	57.89167306114887	134.49466192170817	73.01972909693285	13.121950064571175	9.297550964569922	121.16665899099853	115.24577630311911	104.03324890098388	3.128424535411403	1.043708095899657	1.048515542846968	1.0287802431134574	16.08197834334677	35.319459451385676
152	1341.6666666666667	1258.3333333333335		(134.00795478333683, 110.5721163910404, 103.12288046891355)	#866e67	134.00795478333683	110.5721163910404	103.12288046891355	14.471525979747566	58.77034660301551	134.00795478333683	72.86357693220373	13.138016261790565	9.415522401116805	120.56583001884027	114.6403713334729	103.19737282813482	2.991902798251376	1.0414761336541698	1.0497993198325593	1.041833861602201	16.163524782082828	35.627746172972124
153	1350.0	1266.6666666666667		(132.16830646849488, 108.8555578815156, 101.83964831484195)	#846c65	132.16830646849488	108.8555578815156	101.83964831484195	13.87976256212037	58.514843957881936	132.16830646849488	72.41333070186106	13.218713710136164	9.239781253893952	118.87562277580072	112.90663588025956	101.90980741050869	2.5585739818256337	1.0350405354731205	1.0562474870974923	1.0223879859244087	16.127862529496955	34.95325848923299
154	1358.3333333333333	1275.0		(132.40778731421395, 109.31002721373247, 102.12936989742516)	#846d66	132.40778731421395	109.31002721373247	102.12936989742516	14.229258849557517	58.31225336436305	132.40778731421395	72.52143683953274	13.10201432202096	9.289830085729456	119.19179819970694	113.32130743144232	102.20117647058824	2.6382026557060785	1.036585751437351	1.0469225680361178	1.0279259226971655	16.061249089537416	35.338101471496714
155	1366.6666666666667	1283.3333333333335		(134.35440653129578, 111.01758425790246, 103.2524597027423)	#866f67	134.35440653129578	111.01758425790246	103.2524597027423	14.980009961366083	59.03041549615073	134.35440653129578	72.9731481145069	13.030973729830752	9.542811220046389	120.89960226083316	115.06495842160354	103.3301109482939	3.096751366409389	1.0430422902458398	1.0412460363683438	1.0559184546937601	16.15151764785534	36.215973844637574
156	1375.0	1291.6666666666667		(132.38224827297466, 108.94536319866025, 101.95227129997906)	#846c65	132.38224827297466	108.94536319866025	101.95227129997906	13.78855837759006	58.615443001945	132.38224827297466	72.44255975164445	13.264246645413923	9.237552230792412	119.03081850533806	113.01865218337868	102.02220221896587	2.599181599494589	1.0354583211355937	1.0598858175373462	1.0221413430248918	16.163929296028	34.85431562028021
157	1383.3333333333333	1300.0		(134.03223780615448, 110.54050659409671, 103.52041029935106)	#866e67	134.03223780615448	110.54050659409671	103.52041029935106	13.804672223937432	58.049586738136284	134.03223780615448	72.85914370354605	13.24648824230984	9.225461317137928	120.6474356290559	114.62321464308143	103.59061126229851	2.994186930802421	1.041412767264042	1.058466824050925	1.020803475328729	16.142446755918417	34.85512091449914
158	1391.6666666666667	1308.3333333333335		(132.7146744818924, 109.58488591166004, 102.74209755076407)	#846d66	132.7146744818924	109.58488591166004	102.74209755076407	13.698098184789686	57.589766521866686	132.7146744818924	72.5953551899346	13.178273650699236	9.132976728900877	119.5499246388947	113.60542575465774	102.81052543437303	2.7174968722152677	1.0376423039842326	1.0530161052781268	1.0105699936803536	16.03365711069557	34.723231306112964
159	1400.0	1316.6666666666667		(134.36717605191544, 110.72974670295164, 104.05212476449654)	#866e68	134.36717605191544	110.72974670295164	104.05212476449654	13.216448572316411	57.53144707979163	134.36717605191544	72.91561284986608	13.363092987662862	9.078481252121717	120.97656269625288	114.84187945363199	104.11890098388109	3.073456253355057	1.042219909469466	1.0677841806382251	1.0045400326655565	16.15521822947774	34.191002476303716
160	1408.3333333333333	1325.0		(132.20326564789616, 109.07640778731421, 101.65145488800502)	#846d65	132.20326564789616	109.07640778731421	101.65145488800502	14.581694599372375	58.929798031779704	132.20326564789616	72.46122960244423	13.065267838048289	9.408647371296208	118.92357755913753	113.09024057358174	101.72570441699811	2.5860799325384547	1.0357251788009119	1.0439863230877127	1.0410731349466333	16.100430709684076	35.75866547437928
161	1416.6666666666667	1333.3333333333335		(133.96504082059872, 110.8189240108855, 103.21059242202219)	#856e67	133.96504082059872	110.8189240108855	103.21059242202219	14.84337775841649	58.540528884242725	133.96504082059872	72.91363494441433	13.002217699108364	9.460362383092713	120.63885492987232	114.83421573791084	103.28667573791083	3.021521114804645	1.0421916382616916	1.0389482723153916	1.0467954356483307	16.079680392173298	36.03948830606608
162	1425.0	1341.6666666666667		(133.82729746702952, 110.58907263973205, 102.95980741050869)	#856e66	133.82729746702952	110.58907263973205	102.95980741050869	14.829709604351187	58.816176620110035	133.82729746702952	72.8584272719457	13.033247645227009	9.4815897643312	120.44994975926313	114.62044219803225	103.03610006280093	2.9759588587777372	1.0414025269430947	1.0414277346391316	1.0491442596036293	16.117260581156017	36.035607979253406
163	1433.3333333333333	1350.0		(132.08813062591585, 108.99099853464517, 101.47979903705254)	#846c65	132.08813062591585	108.99099853464517	101.47979903705254	14.723833233025104	59.09027948366443	132.08813062591585	72.43734291580301	13.038608980783184	9.447600681027012	118.8063533598493	112.99865395017794	101.55491103202847	2.5633516495097806	1.0353837542497668	1.0418561346584432	1.0453833447650729	16.101629817565115	35.92658140344438
164	1441.6666666666667	1358.3333333333335		(133.09880678249948, 110.10906426627591, 102.5679296629684)	#856e66	133.09880678249948	110.10906426627591	102.5679296629684	14.820015632927877	58.49318903514083	133.09880678249948	72.72305911919439	12.97547051980702	9.431045667878468	119.86581117856397	114.09739673853883	102.64334100900146	2.8269289590604814	1.0394676411430395	1.0368110264726036	1.043551521469174	16.04080601466118	36.01102283602397
165	1450.0	1366.6666666666667		(132.3598492777894, 109.05882352941177, 101.93908310655223)	#846d65	132.3598492777894	109.05882352941177	101.93908310655223	14.042526837324528	58.60761715877226	132.3598492777894	72.4655270670893	13.189065129276367	9.282731034266511	119.05237806154491	113.10672321540717	102.01028051078083	2.6044782761233876	1.0357866046470137	1.05387840340933	1.0271404078967894	16.12825267779583	35.13865860807518
166	1458.3333333333333	1375.0		(132.52752773707348, 109.34079966506175, 101.3973204940339)	#846d65	132.52752773707348	109.34079966506175	101.3973204940339	15.310169525718017	59.89852057546868	132.52752773707348	72.53143665166493	12.97258522816308	9.646532358539538	119.11360058614193	113.35971574837764	101.47675528574418	2.6801927149361022	1.036728683833964	1.0365804758974657	1.0673952681558871	16.16612365554295	36.634827839008736
167	1466.6666666666667	1383.3333333333335		(133.5421812853255, 109.84864978019678, 102.71006908101319)	#856d66	133.5421812853255	109.84864978019678	102.71006908101319	13.891842346471137	58.87419642563223	133.5421812853255	72.68893860451068	13.303835780196117	9.307865087136102	120.03076407787314	113.96581093782709	102.78145488800503	2.851812982205854	1.038979939286951	1.0630492058251184	1.0299215076853399	16.236637550513763	34.97808616825993
168	1475.0	1391.6666666666667		(133.93866443374503, 110.65836298932385, 103.06217291186937)	#856e67	133.93866443374503	110.65836298932385	103.06217291186937	14.761113785365144	58.78440979955459	133.93866443374503	72.87834345306828	13.053164055933152	9.468501714103649	120.54647268159934	114.69753043541972	103.13813481264391	2.9969484318669055	1.0416871990410894	1.0430191647299607	1.0476960580776262	16.125681895073118	35.95637344133478
169	1483.3333333333333	1400.0		(134.46891354406532, 110.36696671551182, 103.44881724931966)	#866e67	134.46891354406532	110.36696671551182	103.44881724931966	13.381292051044975	58.82493095750345	134.46891354406532	72.84248187572462	13.47792662291597	9.230383123331132	120.7932907682646	114.55874831693531	103.51799874398158	3.043519257985282	1.0411746112916112	1.07696001584656	1.0213480764813656	16.335681150664737	34.40536594712383
170	1491.6666666666667	1408.3333333333335		(133.83001884027632, 110.50889679715303, 102.76449654594934)	#856e66	133.83001884027632	110.50889679715303	102.76449654594934	14.957547169811324	59.19231166295952	133.83001884027632	72.84118014122394	13.038984902925765	9.542186252946472	120.38736654804269	114.55371279045426	102.84194054846137	2.969880984267351	1.0411560049388642	1.041886172892658	1.0558493016654584	16.157612626395235	36.19740149904526
171	1500.0	1416.6666666666667		(134.141511408834, 110.67699392924429, 102.62110110948294)	#866e66	134.141511408834	110.67699392924429	102.62110110948294	15.334621744934347	59.91959194374479	134.141511408834	72.8903126534863	13.020146131434263	9.692233909603964	120.56342893029098	114.74387544693322	102.70166003768055	3.0430468075358865	1.0418582809052956	1.0403808520661206	1.0724521753988685	16.231561953255746	36.66410212734752
172	1508.3333333333333	1425.0		(133.5411346033075, 109.97739166841113, 102.08352522503664)	#856d66	133.5411346033075	109.97739166841113	102.08352522503664	15.05619772014931	60.06905973420113	133.5411346033075	72.71428649990892	13.100175790804801	9.640429435927578	119.94485241783546	114.06355545530667	102.16246388947039	2.877894117366272	1.0393422496374325	1.046775659341399	1.0667199756802275	16.26506948829568	36.34938027700348
173	1516.6666666666667	1433.3333333333335		(133.37534017165586, 109.72158258321122, 102.49591794012979)	#856d66	133.37534017165586	109.72158258321122	102.49591794012979	14.039766525886193	59.03829492696986	133.37534017165586	72.65389724708473	13.27465927684951	9.34684799728267	119.86679087293281	113.83077924848232	102.5681745865606	2.8143121293225914	1.0384790753575843	1.0607178437109277	1.0342349928096144	16.235151566916578	35.1498390856923
174	1525.0	1441.6666666666667		(134.40004186728072, 110.5371572116391, 103.23068871676784)	#866e67	134.40004186728072	110.5371572116391	103.23068871676784	14.064716312056728	59.13826322486991	134.40004186728072	72.87446202754542	13.313153467533922	9.384895747268441	120.76867699392923	114.68250414904752	103.30375340171656	3.0399878478448232	1.0416317198535885	1.0637937399796458	1.0384450018355873	16.288533495597687	35.181314028259514
175	1533.3333333333333	1450.0		(132.84802177098598, 109.41930081641198, 102.11408833996232)	#846d66	132.84802177098598	109.41930081641198	102.11408833996232	14.261524629468175	58.993373935378145	132.84802177098598	72.56477482324648	13.187126918452863	9.371112705893324	119.43833158886329	113.48782715511828	102.18714046472682	2.709001205099195	1.037205203262514	1.0537235297690741	1.0369198990734976	16.17770285639897	35.39858370195164
176	1541.6666666666667	1458.3333333333335		(133.503663387063, 110.44902658572326, 102.44483985765125)	#856e66	133.503663387063	110.44902658572326	102.44483985765125	15.462633451957304	59.32421477482448	133.503663387063	72.81278840539589	12.895413377215059	9.640991679522436	120.14496127276533	114.44392115553694	102.52488172493197	2.938893798543349	1.0407501874302694	1.0304140231376935	1.0667821883106732	16.100944280814026	36.78287475930086
177	1550.0	1466.6666666666667		(133.69625287837556, 110.80175842579024, 102.98262507850116)	#856e66	133.69625287837556	110.80175842579024	102.98262507850116	15.274913269583328	58.580363475801946	133.69625287837556	72.89713045882255	12.873311088036132	9.53682823394173	120.45623403809923	114.77027972158258	103.06081641197406	2.998983326533369	1.041955731261709	1.0286479294075266	1.055256433272985	16.021024659273895	36.53185051329549
178	1558.3333333333333	1475.0		(134.5017793594306, 110.6447561230898, 103.40967134184635)	#866e67	134.5017793594306	110.6447561230898	103.40967134184635	13.961905916096065	58.94708294747982	134.5017793594306	72.90217643030682	13.323851817915289	9.349982359353826	120.8876805526481	114.78982457400042	103.48202218965878	3.0655982625343325	1.0420278558964475	1.0646485966589112	1.0345818120726502	16.27719869590564	35.05917026471891
179	1566.6666666666667	1483.3333333333335		(134.74042285953527, 110.73895750471007, 103.38350429139628)	#866e67	134.74042285953527	110.73895750471007	103.38350429139628	14.074316385387737	59.34384103285144	134.74042285953527	72.93275360180928	13.346053640394429	9.414276117541153	121.02858488591167	114.90830836089596	103.45705882352941	3.1079546649860967	1.0424649109477537	1.0664226436438757	1.0416959594896087	16.332352634865288	35.19905663023233
180	1575.0	1491.6666666666667		(133.0023027004396, 109.93698974251622, 102.50471006908101)	#856d66	133.0023027004396	109.93698974251622	102.50471006908101	14.622032164846544	58.47181562346541	133.0023027004396	72.68220455896514	13.026975823183239	9.390589891349244	119.75253715721163	113.93985304375131	102.57903286581536	2.790605157741835	1.038883686151792	1.0409265817721793	1.0390750626929135	16.058806854972485	35.78622162522741
181	1583.3333333333333	1500.0		(132.30186309399204, 108.95771404647269, 102.02009629474566)	#846c66	132.30186309399204	108.95771404647269	102.02009629474566	13.746128746820059	58.36539526523482	132.30186309399204	72.44165434523832	13.243849780674832	9.204513327887165	119.00882352941176	113.01518122671133	102.08947247226293	2.590167140721476	1.035445379701712	1.058255996542826	1.0184855662840504	16.12831741429754	34.799410575050175
182	1591.6666666666667	1508.3333333333335		(132.60309817877328, 109.57420975507641, 102.02867908729328)	#846d66	132.60309817877328	109.57420975507641	102.02867908729328	14.807536938392653	58.79558604140847	132.60309817877328	72.58599530631348	12.997459771440845	9.446518117227122	119.34925894913125	113.56942314841952	102.10413439397112	2.699360595097259	1.037508518411034	1.038568087884984	1.0452635583553525	16.067690096878373	36.00955134787985
183	1600.0	1516.6666666666667		(133.70253297048356, 110.30604982206405, 102.84299769729957)	#856e66	133.70253297048356	110.30604982206405	102.84299769729957	14.510365224941651	58.855889412350436	133.70253297048356	72.79293604159936	13.12667729974698	9.423779491033057	120.27771613983671	114.36719320075362	102.91762821854721	2.9221251492632363	1.0404664275057471	1.0488932747795034	1.0427475141332623	16.159123640448698	35.67496333978553
184	1608.3333333333333	1525.0		(133.03098178773288, 109.54092526690391, 101.95687670085827)	#856d65	133.03098178773288	109.54092526690391	101.95687670085827	14.643797872555432	59.56429615618839	133.03098178773288	72.59845274995044	13.14764820164649	9.501412067667037	119.53424324890099	113.61734213313797	102.03271718651874	2.7509175651913935	1.0376865789836889	1.050568964481183	1.0513376107476695	16.22151301555644	35.854513637013525
185	1616.6666666666667	1533.3333333333335		(133.97990370525434, 110.30207243039564, 103.3541971948922)	#856e67	133.97990370525434	110.30207243039564	103.3541971948922	13.61184970505607	58.2890041279831	133.97990370525434	72.8062074192648	13.32921599906295	9.211574235492016	120.51463470797572	114.41848231735398	103.42367594724723	2.9637966099136213	1.0406561220511044	1.0650772240565383	1.0192668604409743	16.202502863621287	34.64763243593497
186	1625.0	1541.6666666666667		(132.57567510990162, 109.50324471425581, 102.20912706719699)	#846d66	132.57567510990162	109.50324471425581	102.20912706719699	14.412143856722345	58.40792245236961	132.57567510990162	72.5702395826798	13.066092604183343	9.336166821089108	119.3499120787105	113.50883625078501	102.28206824366758	2.6827158896293644	1.037283313846232	1.0440522264105847	1.0330531135079548	16.058853846159128	35.547094703880845
187	1633.3333333333333	1550.0		(134.11994975926314, 110.38078291814946, 103.41657944316516)	#866e67	134.11994975926314	110.38078291814946	103.41657944316516	13.609327060748623	58.37580050289454	134.11994975926314	72.82932854190209	13.345109342119521	9.222435695593866	120.62013397529832	114.50787379108228	103.486221477915	2.991019272925336	1.0409866040068891	1.0663471890495926	1.0204686882778669	16.221752787923062	34.64727755152797
188	1641.6666666666667	1558.3333333333335		(132.37513083525226, 109.4310236550136, 102.10006280092108)	#846d66	132.37513083525226	109.4310236550136	102.10006280092108	14.528708927978746	58.32018673025956	132.37513083525226	72.54543956835369	13.015821974677488	9.344213332619876	119.20744400251205	113.41351418882144	102.17337240946199	2.6495608554003742	1.0369288346383425	1.0400353283027415	1.0339434653995856	16.02266970520233	35.67501575405724
189	1650.0	1566.6666666666667		(134.29809503872724, 110.79212895122461, 102.98681180657316)	#866e66	134.29809503872724	110.79212895122461	102.98681180657316	14.956877532191417	59.45264690386602	134.29809503872724	72.92261399038364	13.084060337234805	9.578883266915362	120.7489889051706	114.8690092484823	103.06486497801967	3.063242946891339	1.042319980328795	1.0454879465041285	1.0599098508462392	16.21566031802566	36.2079798849686
190	1658.3333333333333	1575.0		(133.72995603935524, 110.67510990161189, 103.55432279673435)	#856e67	133.72995603935524	110.67510990161189	103.55432279673435	14.158683029365445	57.53973683057098	133.72995603935524	72.87366843633156	13.074798637655094	9.234327687780276	120.54782708813062	114.67943205568348	103.62553066778314	2.9717286331793353	1.0416203766510734	1.0447478860775365	1.0217845451803198	16.006972457667718	35.2323841369657
191	1666.6666666666667	1583.3333333333335		(134.0441699811597, 110.58865396692485, 103.3562905589282)	#866e67	134.0441699811597	110.58865396692485	103.3562905589282	14.140494965756247	58.3793331240659	134.0441699811597	72.86934504395755	13.189322342939347	9.31814190509308	120.6353841323006	114.662696612937	103.42861419300816	2.9979031481619285	1.0415585802067657	1.053898956187091	1.0310586444772223	16.148869695102835	35.24087441952196
192	1675.0	1591.6666666666667		(133.0043960644756, 109.92254553066779, 102.57441909148001)	#856d66	133.0043960644756	109.92254553066779	102.57441909148001	14.488594149858304	58.341260572712855	133.0043960644756	72.6794484233464	13.050396971846512	9.353729532051712	119.76302700439606	113.9292300355872	102.64790035587188	2.78789435270728	1.0388442913047522	1.0427980595848465	1.0349964392420854	16.056310824145033	35.63064834713838
193	1683.3333333333333	1600.0		(134.16998115972368, 110.4978019677622, 103.32342474356291)	#866e67	134.16998115972368	110.4978019677622	103.32342474356291	13.954965593061612	58.62616822429906	134.16998115972368	72.85593653256592	13.276579119806842	9.310536944216619	120.66229432698347	114.61080388947038	103.3951685158049	3.0051205996209567	1.0413669255393698	1.0608712496582664	1.0302171504613067	16.21584568606009	35.04103045007571
194	1691.6666666666667	1608.3333333333335		(133.97173958551392, 110.47833368222734, 102.88130625915846)	#856e66	133.97173958551392	110.47833368222734	102.88130625915846	14.661154465085291	59.17711095450973	133.97173958551392	72.84156598006291	13.128663642199944	9.48917760739878	120.470697090224	114.55520532342474	102.95727653338916	2.9788882554567264	1.041161519929469	1.0490519944000707	1.049983859522524	16.19895986459566	35.858771108085385
195	1700.0	1616.6666666666667		(134.1758425790245, 110.72409462005443, 102.86100062800921)	#866e66	134.1758425790245	110.72409462005443	102.86100062800921	15.065879631796035	59.51357967292711	134.1758425790245	72.90241940740896	13.054915199600837	9.602306145837215	120.64283232154072	114.79076576721792	102.93963156792967	3.0426732424801117	1.042031328891647	1.043159090681842	1.0625016080910736	16.20602030688448	36.33566663858408
196	1708.3333333333333	1625.0		(133.6820180029307, 110.62863722001256, 103.05924220221897)	#856e67	133.6820180029307	110.62863722001256	103.05924220221897	14.830912260313779	58.41330005214539	133.6820180029307	72.86036252768483	12.982118626110761	9.43898639785714	120.41091480008373	114.62793134812644	103.1349361523969	2.9632946453382436	1.0414301885368522	1.03734224650893	1.0444301685611972	16.05085257054416	36.01999903338647
197	1716.6666666666667	1633.3333333333335		(133.8854929872305, 110.52417835461587, 102.783546158677)	#856e66	133.8854929872305	110.52417835461587	102.783546158677	14.932760779140352	59.23716053417058	133.8854929872305	72.84697939124943	13.05315782681432	9.54333461939154	120.42309608540924	114.57614728490685	102.86095248063639	2.9782281739565533	1.041238896566601	1.0430186669893138	1.0559763691819521	16.169729895993967	36.171026667268954
198	1725.0	1641.6666666666667		(133.55683483357757, 109.81641197404228, 102.65857232572745)	#856d66	133.55683483357757	109.81641197404228	102.65857232572745	13.899499325885309	58.99403762690028	133.55683483357757	72.68267511298906	13.316427803307995	9.32096364279733	120.0176512455516	113.94166677203265	102.7301507222106	2.850613914761446	1.038890412019587	1.064055377307537	1.0313708716446175	16.25446439200824	34.99047289556999
199	1733.3333333333333	1650.0		(132.26753192380156, 109.12162445049194, 101.55076407787314)	#846d65	132.26753192380156	109.12162445049194	101.55076407787314	14.788392601578357	59.2191877083195	132.26753192380156	72.47349226744625	13.040452190737406	9.476339078101525	118.94894703788988	113.1372774502826	101.62647268159932	2.6033419266556685	1.035900455303553	1.0420034172099102	1.0485632676546244	16.119999865448573	36.00545190567862
200	1741.6666666666667	1658.3333333333335		(134.6110529621101, 111.0014653548252, 103.61963575465774)	#866f67	134.6110529621101	111.0014653548252	103.61963575465774	14.291368898855753	58.70848800302315	134.6110529621101	72.98248450613534	13.202929156311216	9.390486777475537	121.09379736236131	115.10118522503663	103.69345405065941	3.1180958279995488	1.0431757400360486	1.0549862149587534	1.0390636530737067	16.201807930737722	35.42206174600849
201	1750.0	1666.6666666666667		(133.70190496127276, 110.40862465982835, 103.1798199706929)	#856e67	133.70190496127276	110.40862465982835	103.1798199706929	14.210309730871591	58.2125712782647	133.70190496127276	72.81539403704119	13.138295477725547	9.30702985584646	120.37657106970902	114.45399428092945	103.25210801758426	2.9333015092238526	1.0407874310475322	1.0498216307121313	1.0298290887835788	16.100795408849866	35.31335425399214
202	1758.3333333333333	1675.0		(131.77119531086456, 108.63742934896378, 101.33242620891772)	#836c65	131.77119531086456	108.63742934896378	101.33242620891772	14.399405801686312	58.904270411186545	131.77119531086456	72.3472751362328	13.100950783448972	9.362500811816332	118.51197404228596	112.65375972786268	101.40547624031818	2.477819416762311	1.0340963697047987	1.046837585490257	1.0359669872243495	16.102525667783105	35.55122492801117
203	1766.6666666666667	1683.3333333333335		(133.8877956876701, 110.37094410718024, 102.50680343311701)	#856e66	133.8877956876701	110.37094410718024	102.50680343311701	15.03612239588545	59.76760603018848	133.8877956876701	72.8141346448319	13.083192589740221	9.615065466374828	120.32137324680761	114.44912551601425	102.58544483985764	2.9651913618547803	1.040769429914674	1.0454186087356674	1.063913435456653	16.236360807240864	36.31281243335605
204	1775.0	1691.6666666666667		(133.01653757588446, 110.11073895750471, 102.4278836089596)	#856e66	133.01653757588446	110.11073895750471	102.4278836089596	15.070009991650796	58.64012778949357	133.01653757588446	72.71925195459508	12.917313659945528	9.48913171596839	119.79800921080175	114.08270938664434	102.50471216244506	2.8230150913861523	1.0394132234046576	1.0321639754483365	1.0499787816050066	16.02811944403998	36.30121433585188
205	1783.3333333333333	1700.0		(133.7506803433117, 110.41637010676156, 102.63638266694578)	#856e66	133.7506803433117	110.41637010676156	102.63638266694578	15.002724832305073	59.32041532131214	133.7506803433117	72.81776008819203	13.037743166521231	9.561308436450645	120.29418463470797	114.46314172283859	102.71418254134394	2.9502951006253024	1.0408212502190355	1.0417869513658373	1.0579651840810804	16.167911611989762	36.254685858826505
206	1791.6666666666667	1708.3333333333335		(132.00565208289723, 108.86874607494244, 101.3550345405066)	#846c65	132.00565208289723	108.86874607494244	101.3550345405066	14.708437487194198	59.2088849983587	132.00565208289723	72.40726875551312	13.053984049248735	9.454333914924051	118.70308771195312	112.88341357755914	101.43017165585096	2.538639554184677	1.034953888993347	1.0430846866784658	1.0461283816067026	16.11803118662213	35.913894722398524
207	1800.0	1716.6666666666667		(132.66966715511828, 109.76847393761776, 102.0368432070337)	#846d66	132.66966715511828	109.76847393761776	102.0368432070337	15.143815817348118	58.878342534985485	132.66966715511828	72.6300930767258	12.911535437432065	9.517859321207922	119.4437324680762	113.73911086665272	102.11415951433953	2.7400409953632376	1.038138830253596	1.031702263882176	1.0531575103707873	16.040492305735775	36.39613139668596
208	1808.3333333333333	1725.0		(132.40883399623195, 109.07640778731421, 102.15532761147163)	#846d66	132.40883399623195	109.07640778731421	102.15532761147163	13.72617128306612	58.26381741518411	132.40883399623195	72.47211037691743	13.240977679968957	9.19386387495189	119.1250805945154	113.13197617123717	102.22453841323006	2.6178846612978695	1.035880703239961	1.0580264999957494	1.0173071971821732	16.11988284301662	34.77415429092443
209	1816.6666666666667	1733.3333333333335		(133.36885074314424, 109.84383504291397, 102.37910822692066)	#856d66	133.36885074314424	109.84383504291397	102.37910822692066	14.452640538240182	59.25209895417225	133.36885074314424	72.67905326484504	13.178714966852745	9.443602129034257	119.87814737282814	113.92770702532971	102.45375549508059	2.8264918019458256	1.0388386431034764	1.053051368851299	1.0449409023082492	16.21296238659206	35.62462236087837
210	1825.0	1741.6666666666667		(132.27506803433118, 109.24262089177309, 102.2168725141302)	#846d66	132.27506803433118	109.24262089177309	102.2168725141302	14.024291723542373	57.94621746602987	132.27506803433118	72.50129980805043	13.11327279941793	9.214940120342586	119.12337031609798	113.24398935733726	102.28712999790663	2.615069689816057	1.0362979226129305	1.0478221819259304	1.0196392978546605	16.0272594330239	35.09642483413641
211	1833.3333333333333	1750.0		(133.61984509106134, 110.49319656688299, 102.32551810759891)	#856e66	133.61984509106134	110.49319656688299	102.32551810759891	15.659729887018132	59.722067297298146	133.61984509106134	72.82705899066903	12.8852289066147	9.720518421780655	120.19171865187356	114.49909713418465	102.40719489219174	2.968727106865082	1.0409541641577513	1.0296002282621148	1.0755818756203965	16.140557684418347	37.03062362603913
212	1841.6666666666667	1758.3333333333335		(132.26481055055473, 109.285116181704, 101.58090851999162)	#846d65	132.26481055055473	109.285116181704	101.58090851999162	15.064982910006355	59.15704249092712	132.26481055055473	72.5080587297998	12.952653636396361	9.521166992004071	119.00432489009839	113.2699369667155	101.65795059660874	2.6284947193593116	1.0363945313163128	1.0349878327569078	1.0535235063603516	16.075567085303078	36.31866228179324
213	1850.0	1766.6666666666667		(133.9974879631568, 110.51329286162864, 102.61063428930291)	#856e66	133.9974879631568	110.51329286162864	102.61063428930291	15.106946343415489	59.72983380877544	133.9974879631568	72.84934140361466	13.061523872461345	9.627185261928162	120.44001674691229	114.58528560812225	102.68966087502616	2.9974029530079864	1.041272658009689	1.0436871597704862	1.0652544989542727	16.226093243241408	36.39260854642294
214	1858.3333333333333	1775.0		(132.83336822273392, 109.74628427883609, 102.05191542809294)	#846d66	132.83336822273392	109.74628427883609	102.05191542809294	14.998061791448764	59.09110464978843	132.83336822273392	72.63297708529181	12.98323533805873	9.515956295051264	119.5200816411974	113.75021438350429	102.12885911660037	2.7538033795284345	1.038180052853655	1.03743147789821	1.052946939251623	16.09713713840889	36.23924814081963
215	1866.6666666666667	1783.3333333333335		(132.0659409671342, 108.94389784383505, 101.61544902658572)	#846c65	132.0659409671342	108.94389784383505	101.61544902658572	14.440059946927722	58.79544254920518	132.0659409671342	72.4267108869857	13.086268214462349	9.366471696419065	118.80800921080177	112.95790440443793	101.68873351475821	2.551563896201845	1.0352317852587871	1.0456643679642306	1.0364063682659317	16.0928930842365	35.5931212686059
216	1875.0	1791.6666666666667		(133.86979275696044, 110.29809503872724, 102.70525434373037)	#856e66	133.86979275696044	110.29809503872724	102.70525434373037	14.61823164710862	59.36333456346873	133.86979275696044	72.7985446231751	13.159478262832591	9.496967723022088	120.32965878166212	114.38886648733515	102.78118275068034	2.9451191384943662	1.0405465938124359	1.0515142510403774	1.0508458410352222	16.228501596946245	35.817331902419916
217	1883.3333333333333	1800.0		(133.90119321750052, 110.41134603307515, 102.91249738329495)	#856e66	133.90119321750052	110.41134603307515	102.91249738329495	14.519195044348224	59.01454085541066	133.90119321750052	72.82435254333288	13.149048926241914	9.445447380354022	120.42160142348754	114.48863152815574	102.98748586979275	2.960199144741436	1.0409154795305853	1.0506808900335836	1.0451450806030051	16.1899340295055	35.69108278367577
218	1891.6666666666667	1808.3333333333335		(133.77412602051496, 110.40129788570232, 102.76638057358174)	#856e66	133.77412602051496	110.40129788570232	102.76638057358174	14.773568091598934	59.10690896799725	133.77412602051496	72.81602357653364	13.08122215683155	9.498445460194937	120.3270002093364	114.45642810969227	102.84272974670296	2.9461466828721794	1.0407964293754237	1.0452611603746607	1.0510093536434062	16.165977832370007	35.98388915195082
219	1900.0	1816.6666666666667		(132.66045635335985, 109.41406740632196, 102.41155536947875)	#846d66	132.66045635335985	109.41406740632196	102.41155536947875	13.889784704392431	58.14445361429909	132.66045635335985	72.55585588741215	13.188052837116327	9.218207581655191	119.4042955830019	113.4535441553276	102.48158048984719	2.6860612053046533	1.0370777203801174	1.0537975157319284	1.0200008446379323	16.090372545502397	34.95284419034827
220	1908.3333333333333	1825.0		(133.70399832530876, 110.40925266903915, 102.48838182960017)	#856e66	133.70399832530876	110.40925266903915	102.48838182960017	15.224823460772415	59.534361770084395	133.70399832530876	72.81372062251425	12.995163079816907	9.62267792539886	120.23950387272345	114.44752495080594	102.56759053799456	2.9506824172784683	1.0407635120832859	1.0383845696690956	1.0647557591476204	16.170040010061662	36.519263489742286
221	1916.6666666666667	1833.3333333333335		(132.4609587607285, 109.63428930290978, 101.71048775382039)	#846d65	132.4609587607285	109.63428930290978	101.71048775382039	15.460839375063827	59.19759437137899	132.4609587607285	72.59126578040132	12.848259396288253	9.602831600101801	119.23459702742308	113.58969498639314	101.78972576931129	2.7101267773777638	1.0375838519755751	1.0266461622888432	1.0625597499574777	16.040328682861304	36.774560101000986
222	1925.0	1841.6666666666667		(134.29600167469124, 110.3541971948922, 103.24429558300189)	#866e67	134.29600167469124	110.3541971948922	103.24429558300189	13.73818544635754	58.96069097098821	134.29600167469124	72.8313263829184	13.384197340035985	9.305120826365542	120.66370106761566	114.51560007954784	103.3153945991208	3.0102366595770773	1.041015160163819	1.0694705337622692	1.029617853392563	16.30098193454272	34.808258506143794
223	1933.3333333333333	1850.0		(132.78229014025538, 109.3207033703161, 102.59723675947247)	#846d66	132.78229014025538	109.3207033703161	102.59723675947247	13.364495055272766	57.96848814679466	132.78229014025538	72.54224255284976	13.321561027773654	9.109443825293617	119.47218756541763	113.40122993091899	102.66447142558091	2.7045499734192524	1.0368831380710526	1.0644655500037201	1.007966062130368	16.13833805021068	34.36479051992287
224	1941.6666666666667	1858.3333333333335		(133.30856185890727, 109.84362570651037, 102.72346661084363)	#856d66	133.30856185890727	109.84362570651037	102.72346661084363	13.967899798090414	58.50486404999882	133.30856185890727	72.67719059883632	13.22991088205816	9.281456380111507	119.9174126020515	113.92052816621312	102.79466820180029	2.8185312433321417	1.038812019071625	1.0571422023447206	1.026999366560585	16.16093977722563	35.05161578982143
225	1950.0	1866.6666666666667		(133.65920033493825, 109.94054846137743, 102.14360477287)	#856d66	133.65920033493825	109.94054846137743	102.14360477287	14.843972102291588	60.126626885307516	133.65920033493825	72.71210905453884	13.173788911354789	9.609040228955523	120.00329914172076	114.05515677203265	102.22157420975508	2.885312320152739	1.0393111263042012	1.0526577500881489	1.0632467388996059	16.30589980352572	36.10723443550686
226	1958.3333333333333	1875.0		(132.23906217291187, 109.284069499686, 102.11178563952271)	#846d66	132.23906217291187	109.284069499686	102.11178563952271	14.283967259133686	58.09520568112383	132.23906217291187	72.50812025356267	13.055373275988769	9.275130497495088	119.09755913753403	113.27017317563325	102.18350847812435	2.6138695852611957	1.036395410706721	1.0431956934893665	1.0262994034110602	16.014706276449942	35.39171670232419
227	1966.6666666666667	1883.3333333333335		(132.57860581955202, 109.47812434582374, 102.01695624869164)	#846d66	132.57860581955202	109.47812434582374	102.01695624869164	14.648099566417585	58.78188711062832	132.57860581955202	72.56453476946585	13.041289627445385	9.415395820271755	119.3051266485242	113.48690433535694	102.09156792966297	2.6821846483165364	1.0372017720518345	1.042070332980824	1.0418198553468934	16.084928150268667	35.82808496812703
228	1975.0	1891.6666666666667		(134.09127067196985, 110.04689135440653, 102.84530039773917)	#866e66	134.09127067196985	110.04689135440653	102.84530039773917	13.828837882381308	59.420142564092956	134.09127067196985	72.75624422359542	13.406132285203709	9.360662873122184	120.38831902867908	114.22547225036634	102.91731630730584	2.9508824136429634	1.039941972704591	1.0712232557911352	1.035763618076517	16.350730634214155	34.92418562001515
229	1983.3333333333333	1900.0		(133.0039773916684, 109.38182960016746, 102.05526481055055)	#856d66	133.0039773916684	109.38182960016746	102.05526481055055	14.203947457420757	59.33598274993703	133.0039773916684	72.56387282775609	13.249463644774305	9.396964739723623	119.49136906007953	113.48435971111574	102.12853045844672	2.7275669187351523	1.0371923105825844	1.0587045749732242	1.039780443936361	16.243498182159072	35.34554658540255
230	1991.6666666666667	1908.3333333333335		(133.64684948712582, 110.08833996231945, 102.41364873351476)	#856e66	133.64684948712582	110.08833996231945	102.41364873351476	14.743332819485124	59.59337030939915	133.64684948712582	72.74340463508283	13.141897690849946	9.537454154069081	120.09707138371364	114.17590742516224	102.49039564580282	2.894896024889057	1.0397584499410264	1.0501094672326936	1.055325691754411	16.237995770960673	35.969474388149564
231	2000.0	1916.6666666666667		(133.6834833577559, 110.19049612727653, 102.30542181285325)	#856e66	133.6834833577559	110.19049612727653	102.30542181285325	15.077555322796933	59.853360287877024	133.6834833577559	72.76628214071485	13.074004818284802	9.626433078406027	120.12504500732678	114.26423173749215	102.38427255599748	2.9196867978923016	1.0400854497551513	1.044684455570343	1.065171269343624	16.235695728904382	36.3643390684428
232	2008.3333333333333	1925.0		(133.31316725978647, 110.17605191542809, 102.19091480008373)	#856e66	133.31316725978647	110.17605191542809	102.19091480008373	15.394394333797448	59.53031152398494	133.31316725978647	72.74595337325592	12.932198754616042	9.644402619133219	119.91621101109482	114.18574521038309	102.27076617123717	2.879923772161036	1.0397948803509784	1.0333533758836364	1.0671596110637613	16.132460026568683	36.714348191159814
233	2016.6666666666667	1933.3333333333335		(131.84927778940758, 108.7515176889261, 100.51873560812226)	#836c64	131.84927778940758	108.7515176889261	100.51873560812226	15.766306308714055	60.5940994913026	131.84927778940758	72.37284800815821	12.891970321143532	9.785613566960127	118.42286372200125	112.75161382038935	100.60106342893029	2.552453348645289	1.0344618957591138	1.0301389041357063	1.0827846970449242	16.185213364151853	37.20021285114528
234	2025.0	1941.6666666666667		(134.00711743772243, 110.13481264391878, 102.66506175423906)	#866e66	134.00711743772243	110.13481264391878	102.66506175423906	14.299797623579856	59.640296367112825	134.00711743772243	72.77038870459235	13.290307965918014	9.467717672173714	120.33829181494661	114.28009097132092	102.73975926313587	2.945260312591869	1.0401441469595682	1.0619682595129056	1.047609303312811	16.31778060120108	35.46522024846181
235	2033.3333333333333	1950.0		(133.59221268578605, 109.9991626543856, 102.44986393133766)	#856d66	133.59221268578605	109.9991626543856	102.44986393133766	14.544757910020374	59.44432517981102	133.59221268578605	72.72222420246456	13.1813814285916	9.484624823123466	120.04989742516223	114.09417567301655	102.52535691856814	2.874731848887527	1.0394557072539234	1.053264433720761	1.0494800908923279	16.23905552676723	35.736793834838345
236	2041.6666666666667	1958.3333333333335		(131.95059660875026, 109.05652082897215, 100.94536319866025)	#836d64	131.95059660875026	109.05652082897215	100.94536319866025	15.696364913038776	59.918899366678936	131.95059660875026	72.44339749581852	12.84213567896797	9.706555477063027	118.65238643500103	113.02186381410927	101.02647477496336	2.590951754582386	1.035470295438807	1.0261568437989297	1.0740368664329318	16.097753508683265	37.0833207980766
237	2050.0	1966.6666666666667		(133.82562277580072, 110.20808038517899, 102.44169981159723)	#856e66	133.82562277580072	110.20808038517899	102.44169981159723	14.84781985178862	59.800957319505414	133.82562277580072	72.77686896840781	13.140724554592753	9.581635875878813	120.22740004186728	114.30512023655015	102.51936361733306	2.9346846388951557	1.0402367726634898	1.0500157272326562	1.0602144288721524	16.26303747390397	36.097878473389116
238	2058.3333333333335	1975.0000000000002		(133.6372200125602, 110.19007745446933, 102.19698555578815)	#856e66	133.6372200125602	110.19007745446933	102.19698555578815	15.253878420667156	59.9927159942668	133.6372200125602	72.76377542258464	13.035958460927866	9.672256462004247	120.0805589281976	114.25455170609169	102.27691647477495	2.9198442867233116	1.0400496199590263	1.0416443436326237	1.0702416574380913	16.232336802254313	36.57421111087649
239	2066.6666666666665	1983.3333333333333		(132.5737910822692, 109.06489428511618, 101.66945781871468)	#846d65	132.5737910822692	109.06489428511618	101.66945781871468	14.35805730542573	59.44315929923179	132.5737910822692	72.47593538338498	13.202501659195786	9.425698712222763	119.10516642244086	113.1466502616705	101.7434121833787	2.635224541447331	1.035935376001233	1.0549520556022673	1.0429598772436834	16.221894040914744	35.5242855476767
240	2075.0	1991.6666666666667		(133.97760100481474, 109.88737701486288, 102.26083315888633)	#856d66	133.97760100481474	109.88737701486288	102.26083315888633	14.427467312604353	60.36662651110686	133.97760100481474	72.71584156551661	13.33668920895359	9.561496892203113	120.16627799874396	114.06955379317563	102.33709859744609	2.921424505585773	1.0393644769804324	1.0656743743799837	1.0579860368363467	16.41004271401598	35.63794313638818
241	2083.3333333333335	2000.0000000000002		(132.90265857232572, 109.54113460330751, 102.12350847812435)	#846d66	132.90265857232572	109.54113460330751	102.12350847812435	14.459709451003853	59.05587862826755	132.90265857232572	72.59305414722655	13.13843228900674	9.414940561949292	119.5047561230898	113.59657413439398	102.19768473937619	2.7303419383756546	1.037609414011439	1.0498325626813936	1.0417694807085132	16.16352402163133	35.625210704852705
242	2091.6666666666665	2008.3333333333333		(133.18630939920453, 109.68850743144233, 102.09838810969228)	#856d66	133.18630939920453	109.68850743144233	102.09838810969228	14.649006444140676	59.521282364424245	133.18630939920453	72.63713674764637	13.146257803271721	9.50188320484726	119.6844065312958	113.76623047728701	102.17428930290978	2.7877793213514543	1.0382395090215888	1.0504578640502624	1.051389742392299	16.22066209094564	35.85873914028806
243	2100.0	2016.6666666666667		(133.1071802386435, 109.73142139418044, 102.19907891982416)	#856d66	133.1071802386435	109.73142139418044	102.19907891982416	14.622074122236656	59.2121763992621	133.1071802386435	72.64283176398305	13.115841625538804	9.464907666601041	119.67907473309609	113.78816063638266	102.27440234456772	2.7806026491423825	1.038320910784241	1.0480274451757792	1.0472983743136346	16.174355587889725	35.815699618527766
244	2108.3333333333335	2025.0000000000002		(132.78124345823738, 109.75633242620891, 101.74105086874607)	#846d65	132.78124345823738	109.75633242620891	101.74105086874607	15.493360489347781	59.61119887245072	132.78124345823738	72.6318431175693	12.894899198092169	9.658038884795861	119.43548252041029	113.74584848859115	101.8212036843207	2.7674139637792416	1.038163844476726	1.0303729374149537	1.0686684729949336	16.110746116464842	36.83252584201227
245	2116.6666666666665	2033.3333333333333		(133.79966506175424, 110.52878375549508, 102.8212267113251)	#856e66	133.79966506175424	110.52878375549508	102.8212267113251	14.9282354849173	59.039772451698404	133.79966506175424	72.84412387027984	13.029188279496228	9.521027588109398	120.39000418672808	114.56510028888422	102.8983022817668	2.9675019248938055	1.0411980811542347	1.0411033691262406	1.0535080812260125	16.137215173508164	36.15731882063664
246	2125.0	2041.6666666666667		(133.88423696880886, 110.16118903077245, 102.94159514339543)	#856e66	133.88423696880886	110.16118903077245	102.94159514339543	13.999309938909303	58.934299093915385	133.88423696880886	72.77106749302202	13.290970410909097	9.341342959269427	120.34156374293488	114.28271254134394	103.0137910822692	2.9302935716496616	1.040153849227547	1.0620211924890268	1.0336258566653551	16.24532495046971	35.100844029736265
247	2133.3333333333335	2050.0		(132.98974251622357, 109.91856813899938, 102.44881724931966)	#846d66	132.98974251622357	109.91856813899938	102.44881724931966	14.674900955488233	58.56042575697474	132.98974251622357	72.6775907661422	13.021507047796476	9.408529998455029	119.72949340590328	113.92207041657944	102.52351475821646	2.787439027193529	1.0388177388662891	1.0404895967230714	1.0410601475631232	16.064871070993426	35.849531148560686
248	2141.6666666666665	2058.333333333333		(132.30186309399204, 109.16600376805526, 101.8951224617961)	#846d65	132.30186309399204	109.16600376805526	101.8951224617961	14.347242397747376	58.606271142995475	132.30186309399204	72.48542657052974	13.098895728356597	9.33691251898614	119.04839857651244	113.18306732468075	101.9678312748587	2.607564931556491	1.036071038362422	1.046673375354175	1.0331356254798407	16.08598783692064	35.481328490051915
249	2150.0	2066.6666666666665		(133.24303956458027, 110.12936989742516, 102.34959179401298)	#856e66	133.24303956458027	110.12936989742516	102.34959179401298	15.109569176977605	59.12375766297669	133.24303956458027	72.73334833486493	12.967734091546223	9.549520848089731	119.89911241364874	114.13709697718232	102.4273895750471	2.8545902548743984	1.039614710131498	1.0361928435624683	1.0566608795318637	16.104517251291657	36.36816447717064
250	2158.3333333333335	2075.0		(133.14695415532762, 109.42244086246598, 101.75402972576931)	#856d65	133.14695415532762	109.42244086246598	101.75402972576931	14.656317516203867	60.12301055117343	133.14695415532762	72.57820215991866	13.212380729072715	9.561097681859332	119.51377014862885	113.53945276952062	101.83071383713627	2.7579413981412153	1.0373971270092115	1.0557414472905347	1.057941863944357	16.30894213037829	35.89126077105492
251	2166.6666666666665	2083.333333333333		(133.7858488591166, 110.07766380573582, 101.90893866443375)	#856e65	133.7858488591166	110.07766380573582	101.90893866443375	15.375502377262343	60.75838490365283	133.7858488591166	72.74614056470581	13.090411369713618	9.77574773843035	120.06092945363199	114.18646776638059	101.99062591584676	2.9374828589559896	1.0397975559735007	1.045995428717854	1.0816930365085038	16.33781238947717	36.75189372558158
252	2175.0	2091.6666666666665		(133.27988277161398, 110.18965878166213, 102.51015281557463)	#856e66	133.27988277161398	110.18965878166213	102.51015281557463	14.974793689237828	58.870708584245094	133.27988277161398	72.74817026500916	12.97952875255004	9.500632885875016	119.96796734352104	114.19430257274439	102.58694787523551	2.862552954204691	1.0398265675114104	1.037135301453579	1.0512513937603702	16.085092224492932	36.20302928496962
253	2183.3333333333335	2100.0		(131.6414067406322, 108.29097760100481, 101.1821226711325)	#836c65	131.6414067406322	108.29097760100481	101.1821226711325	14.003326369034534	59.00208475457621	131.6414067406322	72.26720416409381	13.223201368467109	9.296037136582669	118.31091689344777	112.34773591794013	101.25321122043124	2.4255850276965316	1.0329518746087258	1.0566060755304483	1.0286127370324805	16.163828781441435	35.107585358073976
254	2191.6666666666665	2108.333333333333		(133.19363617333053, 109.4632614611681, 101.85786058195521)	#856d65	133.19363617333053	109.4632614611681	101.85786058195521	14.562398540994455	59.9925267105267	133.19363617333053	72.58926015569061	13.226728712391555	9.531817511007512	119.57006489428511	113.58198046263345	101.93391459074734	2.7667025559366336	1.037555184562346	1.056887929592653	1.0547019934233854	16.303432077153342	35.778337044301395
255	2200.0	2116.6666666666665		(133.73581745865607, 110.13083525225036, 102.41553276114716)	#856e66	133.73581745865607	110.13083525225036	102.41553276114716	14.780138620611286	59.719772530899	133.73581745865607	72.75643149634554	13.14849131551965	9.558845670631833	120.15421603516853	114.22619528783756	102.4926857860582	2.912597745107787	1.0399446494891789	1.05063633388863	1.0576926773933018	16.255902141353232	36.01684521939814
256	2208.3333333333335	2125.0		(133.08750261670505, 109.57274440025121, 102.04898471844254)	#856d66	133.08750261670505	109.57274440025121	102.04898471844254	14.544044351221753	59.470813625918005	133.08750261670505	72.60802540275972	13.168045646237692	9.475104855687544	119.59022398995187	113.65417359639942	102.12422231526062	2.760549319847362	1.0378234057750213	1.0521988318090567	1.0484267001176515	16.222670500496307	35.73701101402479
257	2216.6666666666665	2133.333333333333		(133.45216663177726, 110.34226501988695, 102.36340799665062)	#856e66	133.45216663177726	110.34226501988695	102.36340799665062	15.3988593437523	59.404306816773605	133.45216663177726	72.78776394627833	12.921342246540402	9.635962559236066	120.07034540506594	114.34720905798618	102.44319656688297	2.9170877649437164	1.040392500118915	1.0324858815400106	1.0662257127817327	16.11871148371448	36.7133690045028
258	2225.0	2141.6666666666665		(132.7860581955202, 110.10801758425791, 102.30290977601005)	#846e66	132.7860581955202	110.10801758425791	102.30290977601005	15.362798555123677	58.53929962684391	132.7860581955202	72.70775973674091	12.814141626113384	9.527078731712901	119.65923592212687	114.03838213523132	102.38096085409254	2.805258296319314	1.0392489592946343	1.0239199659430565	1.054177644319697	15.96770035961184	36.630124283899804
259	2233.3333333333335	2150.0		(131.3648733514758, 108.63449863931338, 101.11346033075152)	#836c65	131.3648733514758	108.63449863931338	101.11346033075152	14.917065136909997	58.72277819387118	131.3648733514758	72.32724239994923	12.91700112882027	9.429917700068536	118.2681745865606	112.57714441490475	101.18867071383714	2.431250267274066	1.0338100316246557	1.0321390025029402	1.0434267110753244	15.992881728819544	36.1309108414059
260	2241.6666666666665	2158.333333333333		(131.83525225036635, 109.07557044169981, 101.0694996859954)	#836d65	131.83525225036635	109.07557044169981	101.0694996859954	15.613602961188818	59.50811160140814	131.83525225036635	72.44245400729011	12.81765382151706	9.64696612515712	118.62660037680553	113.01824679924638	101.14956039355243	2.5723002005385402	1.035456809677799	1.0242006095556406	1.0674432647227239	16.042325420841575	36.966259963049666
261	2250.0	2166.6666666666665		(132.02218965878166, 109.0364245342265, 101.37554950805945)	#846d65	132.02218965878166	109.0364245342265	101.37554950805945	14.998463104256173	59.19378597364707	132.02218965878166	72.44363655203841	12.968251422263656	9.506707274573234	118.76727444002512	113.02278028679086	101.45215825832112	2.566162628191079	1.0354737123908442	1.0362341811148406	1.051923528939358	16.07958420343844	36.24422964392422
262	2258.3333333333335	2175.0		(133.54511199497594, 109.90977601004815, 102.08478124345824)	#856d66	133.54511199497594	109.90977601004815	102.08478124345824	14.923545772726662	60.07246706220757	133.54511199497594	72.70022914807709	13.140147084043763	9.615927349455111	119.92609168934477	114.00934172493197	102.16303119112413	2.8678449509838044	1.0391413207638902	1.0499695841789811	1.064008803396904	16.28279841367271	36.196574084030395
263	2266.6666666666665	2183.333333333333		(133.73246807619844, 109.88633033284488, 103.00272137324681)	#856d67	133.73246807619844	109.88633033284488	103.00272137324681	13.440284476416236	58.595235113643454	133.73246807619844	72.70641825076034	13.407973157643083	9.20302090896552	120.19421603516852	114.03320856604563	103.07155746284279	2.8910125300360225	1.039229784753784	1.0713703515623874	1.018320429130526	16.262513275841897	34.46508853027454
264	2275.0	2191.6666666666665		(132.97990370525434, 109.501570023027, 102.52878375549508)	#846d66	132.97990370525434	109.501570023027	102.52878375549508	13.738975011171059	58.392549331360335	132.97990370525434	72.58937183371378	13.271763739141186	9.221450344555283	119.61139627381202	113.5824100167469	102.59851161817039	2.7405911823808053	1.037556780833085	1.0604864744192342	1.0203596585253127	16.16090527181821	34.79223935430822
265	2283.3333333333335	2200.0		(132.75549508059453, 109.15155955620682, 101.86476868327402)	#846d65	132.75549508059453	109.15155955620682	101.86476868327402	14.153356148138093	59.335662350809656	132.75549508059453	72.5032014625682	13.25601901020751	9.38169744574331	119.26012978857024	113.25128943897843	101.93763659200336	2.669549400354575	1.0363251039273553	1.0592283845070156	1.038091107629133	16.240021150307946	35.28823141347679
266	2291.6666666666665	2208.333333333333		(132.22336194264182, 109.11513502198032, 101.75361105296211)	#846d65	132.22336194264182	109.11513502198032	101.75361105296211	14.4960633167072	58.76258448366212	132.22336194264182	72.47064243017397	13.071429077641916	9.377284226142546	118.96586141930082	113.12634494033912	101.8272262926523	2.5921944267354267	1.0358597211311606	1.0444786398123864	1.0376027819236768	16.087128941787107	35.655196917370674
267	2300.0	2216.6666666666665		(133.52522503663388, 109.98283441490476, 102.45781871467449)	#856d66	133.52522503663388	109.98283441490476	102.45781871467449	14.532946115127785	59.331026103315835	133.52522503663388	72.71573438659856	13.16948295913284	9.469837937207238	120.01360267950598	114.06914036633871	102.53306887167679	2.8634889838801088	1.0393629450176893	1.0523136809666196	1.0478439120592395	16.22076175670735	35.71894469922644
268	2308.3333333333335	2225.0		(133.23738748168307, 109.73623613146326, 102.24366757379109)	#856d66	133.23738748168307	109.73623613146326	102.24366757379109	14.50468400683519	59.31817431949409	133.23738748168307	72.64995354195351	13.16681338968001	9.456540726251973	119.75328658153653	113.81558888214362	102.31859325936782	2.797637827232047	1.0384227059759912	1.052100367773822	1.046372566758588	16.210833949736177	35.686296056544904
269	2316.6666666666665	2233.333333333333		(133.04919405484614, 109.76428720954574, 102.51538622566464)	#856d66	133.04919405484614	109.76428720954574	102.51538622566464	14.24434389140272	58.52061751859731	133.04919405484614	72.64797316033726	13.143246634947204	9.327446816562679	119.72411136696671	113.8079613564999	102.58787523550346	2.773881546656113	1.0383943993751394	1.0502172552402265	1.0320882391651482	16.11664345398434	35.362408144106965
270	2325.0	2241.6666666666665		(133.44463052124763, 110.2139418044798, 102.6815993301235)	#856e66	133.44463052124763	110.2139418044798	102.6815993301235	14.691027865673185	58.78522742425073	133.44463052124763	72.76130386474517	13.057541131052231	9.444058947344347	120.09051078082477	114.2450079861838	102.75692275486706	2.880444539447388	1.0400142927268052	1.0433689169597724	1.0449914495603054	16.114888451057787	35.87688895114048
271	2333.3333333333335	2250.0		(132.787732886749, 109.91877747540298, 101.42579024492359)	#846d65	132.787732886749	109.91877747540298	101.42579024492359	16.24833128637796	60.22616095483876	132.787732886749	72.66553568192745	12.739185555394105	9.86178574892147	119.42596818086668	113.87561606028889	101.51072011722839	2.835472216277696	1.038645429421331	1.0179305661363844	1.0912132000104142	16.11029691757394	37.744528868125116
272	2341.6666666666665	2258.333333333333		(131.8909357337241, 109.26501988695834, 101.3533598492778)	#836d65	131.8909357337241	109.26501988695834	101.3533598492778	15.544770287500508	59.041827303850674	131.8909357337241	72.48593732252903	12.788257316433738	9.588886467850699	118.76938664433743	113.18502726815993	101.43247644965459	2.5980725029584706	1.0360783388003072	1.0218516681000207	1.0610167117313676	15.983937840364973	36.86328331423824
273	2350.0	2266.6666666666665		(133.2468076198451, 110.19991626543856, 102.26041448607913)	#856e66	133.2468076198451	110.19991626543856	102.26041448607913	15.373525557011792	59.29995915289388	133.2468076198451	72.74812496949629	12.910506153323897	9.615891752085059	119.90499267322588	114.1941277245133	102.33980950387271	2.8730858313287264	1.0398259200796263	1.0316200184552304	1.0640048645240592	16.098029175114316	36.679159817223734
274	2358.3333333333335	2275.0		(133.30667783127487, 109.88926104249529, 102.37261879840905)	#856d66	133.30667783127487	109.88926104249529	102.37261879840905	14.57935197466366	59.17321758903026	133.30667783127487	72.68575522260548	13.130386595524456	9.457943722668238	119.86046682018004	113.95353938455098	102.44778522084991	2.8240999063005927	1.0389344375916163	1.0491896677894268	1.0465278092519836	16.182081189052536	35.76556867488468
275	2366.6666666666665	2283.333333333333		(133.76177517270253, 110.15344358383923, 102.15030353778522)	#856e66	133.76177517270253	110.15344358383923	102.15030353778522	15.190321042593782	60.26329462580988	133.76177517270253	72.7616479590177	13.089426384363112	9.690357263438166	120.12089805317144	114.24633664643082	102.23033493824576	2.9318035951626458	1.0400192110411077	1.0459167230038098	1.072244523243366	16.286070949272265	36.51326701164044
276	2375.0	2291.6666666666665		(131.02512036843208, 108.0722210592422, 100.62298513711535)	#836c64	131.02512036843208	108.0722210592422	100.62298513711535	14.701406724459627	59.16838284281851	131.02512036843208	72.19047647182161	13.018990433417033	9.425645374316405	117.82929453631988	112.05501027213732	100.69747749633662	2.317709368169246	1.0318551667108111	1.0402885054767845	1.0429539753686112	16.072862303515713	35.90423898472774
277	2383.3333333333335	2300.0		(131.80133975298304, 108.55850952480637, 100.34728909357337)	#836c64	131.80133975298304	108.55850952480637	100.34728909357337	15.663268022574824	60.85509398600733	131.80133975298304	72.32916814212051	12.949832031551479	9.791448241013544	118.30525225036635	112.58450791710278	100.42940129788569	2.522312745091446	1.0338375572361533	1.034762371105166	1.0834303076378682	16.234857815880122	37.093152099366996
278	2391.6666666666665	2308.333333333333		(133.56332426208917, 110.3554532133138, 102.62319447351895)	#856e66	133.56332426208917	110.3554532133138	102.62319447351895	14.99462114600036	59.07110458409607	133.56332426208917	72.79634243885349	13.005707337874206	9.53074889023766	120.18085827925478	114.38035624241155	102.7005170609169	2.918698547060397	1.0405151168727984	1.039227113529304	1.0545837498192803	16.12400687692738	36.23443869617914
279	2400.0	2316.6666666666665		(133.48272974670294, 110.01151350219803, 102.6043541971949)	#856e66	133.48272974670294	110.01151350219803	102.6043541971949	14.392906051279262	58.98879787719536	133.48272974670294	72.72022848333677	13.169200181122442	9.409812562492625	120.0309776010048	114.08647653757588	102.67842579024493	2.859312234036809	1.0394271814262248	1.0522910854577494	1.0412020641331354	16.1855616483247	35.547013702496855
280	2408.3333333333335	2325.0		(133.16160770357965, 110.35147582164538, 102.54992673225874)	#856e66	133.16160770357965	110.35147582164538	102.54992673225874	15.291317905793528	58.6203394679876	133.16160770357965	72.77690370021769	12.8558571770791	9.531059563681188	119.96813062591585	114.3052543939711	102.6279422231526	2.8783004524757825	1.0402372691028987	1.0272532665081968	1.0546181260439418	16.00356710748872	36.55245272313649
281	2416.6666666666665	2333.333333333333		(131.23341009001464, 108.66694578187146, 100.4998953317982)	#836c64	131.23341009001464	108.66694578187146	100.4998953317982	15.94425599738444	59.71837703500705	131.23341009001464	72.32634607421143	12.724314633484058	9.714649692914312	118.09110320284697	112.57371722419929	100.58156583629894	2.4684878846459144	1.0337972199853813	1.0167422981821232	1.0749324968395872	16.00882886247263	37.36069695545869
282	2425.0	2341.6666666666665		(132.33912497383295, 109.61021561649571, 101.54239062172911)	#846d65	132.33912497383295	109.61021561649571	101.54239062172911	15.718208760433951	59.34123609582022	132.33912497383295	72.58011010286914	12.785106571315596	9.661760182312108	119.13381620263763	113.54678972576932	101.62306887167678	2.705221077268707	1.037424398207401	1.0215999063411616	1.0690802370581853	16.025247575635422	37.078498727590464
283	2433.3333333333335	2350.0		(133.25664643081433, 110.29160561021561, 101.84006698764915)	#856e65	133.25664643081433	110.29160561021561	101.84006698764915	16.14091433064359	60.1187856109412	133.25664643081433	72.76671129474266	12.774511566189917	9.842138201866169	119.8541678877957	114.26588902867908	101.92458237387481	2.9295619075004624	1.0400915838717626	1.0207533075127746	1.0890391857658932	16.126246622799535	37.612498263604515
284	2441.6666666666665	2358.333333333333		(131.26104249528993, 108.23927150931547, 99.857441909148)	#836c63	131.26104249528993	108.23927150931547	99.857441909148	16.014398560144	61.007576941601265	131.26104249528993	72.23487536332571	12.843496226776828	9.860125552559174	117.84357337240947	112.22433547205358	99.94126020514966	2.4395849042118787	1.0324897826301649	1.0262655590064524	1.0910294981706794	16.191895233093035	37.51393630614459
285	2450.0	2366.6666666666665		(133.48105505547414, 110.44797990370526, 102.31672597864768)	#856e66	133.48105505547414	110.44797990370526	102.31672597864768	15.654925036272791	59.53581885675124	133.48105505547414	72.81118115804522	12.861688145464178	9.697417724009627	120.10793594306048	114.43770798409044	102.39803851789826	2.9452833040706934	1.0407272142270987	1.0277191927578408	1.0730257679357458	16.107853130231533	37.01545520853167
286	2458.3333333333335	2375.0		(133.23320075361104, 110.16286372200126, 102.23445677203266)	#856e66	133.23320075361104	110.16286372200126	102.23445677203266	15.345925540751358	59.32965409966139	133.23320075361104	72.73963088590989	12.921452838852264	9.613423581561186	119.88164747749634	114.16134230060707	102.31374084153235	2.8658845839844322	1.0397045098263151	1.0324947184702944	1.0637317598020446	16.105336271720624	36.64885549181209
287	2466.6666666666665	2383.333333333333		(131.57797781034122, 108.91312539250576, 100.86853673853884)	#836c64	131.57797781034122	108.91312539250576	100.86853673853884	15.717489553439357	59.51533534431738	131.57797781034122	72.3955709774841	12.779750501813346	9.660612196325413	118.40998534645175	112.83861034749843	100.94898262507851	2.5261881764207565	1.034786686707281	1.0211719271083461	1.0689532116396656	16.02028248491236	37.08677229827587
288	2475.0	2391.6666666666665		(132.99497592631357, 109.80636382666945, 102.42348754448399)	#846d66	132.99497592631357	109.80636382666945	102.42348754448399	14.489728841413303	58.616722045844796	132.99497592631357	72.65410318957872	13.08171387532725	9.380256983482372	119.69220849905798	113.83157253506384	102.49731630730584	2.772589364322072	1.038482018998309	1.0453004513705042	1.037931719514924	16.09721898316909	35.64245588095791
289	2483.3333333333335	2400.0		(133.500523341009, 109.97467029516433, 101.94306049822065)	#856d65	133.500523341009	109.97467029516433	101.94306049822065	15.270447761194026	60.278063512572665	133.500523341009	72.71146288581527	13.058664162980238	9.700628677670053	119.8960163282395	114.05266449654594	102.02337659619009	2.8802921492845392	1.0393018902862585	1.0434586533500065	1.0733810621094466	16.267480028066394	36.60681110024045
290	2491.6666666666665	2408.333333333333		(132.91207871048775, 109.66924848231108, 101.88821436047729)	#846d65	132.91207871048775	109.66924848231108	101.88821436047729	15.0484814542412	59.52119240031435	132.91207871048775	72.61988616278815	13.019771743669084	9.569585245638024	119.50202846975088	113.69981975507642	101.96602470169563	2.7574325159058604	1.0379929376456307	1.040350936437048	1.058881018562703	16.158323490720715	36.316037893434576
291	2500.0	2416.6666666666665		(133.19238015490893, 109.57295373665481, 102.04898471844254)	#856d66	133.19238015490893	109.57295373665481	102.04898471844254	14.495469577608699	59.624776034954245	133.19238015490893	72.61289267869005	13.203723007464973	9.483495731626679	119.64167887795686	113.67290383922965	102.12422440862467	2.7751966837206474	1.0378929762233957	1.0550496480056197	1.0493551561617747	16.256536917487725	35.68757319972782
292	2508.3333333333335	2425.0		(131.68515804898473, 108.4653548252041, 101.08729328030144)	#836c65	131.68515804898473	108.4653548252041	101.08729328030144	14.467796888469277	59.250834578577596	131.68515804898473	72.30605073936223	13.118450466894915	9.40636862181703	118.36744609587608	112.49613460749424	101.16107389575046	2.4486477672125253	1.0335071284504898	1.0482359058616713	1.0408209897901168	16.142289592925763	35.64179136571402
293	2516.6666666666665	2433.333333333333		(133.39732049403392, 110.28197613564998, 102.02532970483567)	#856e66	133.39732049403392	110.28197613564998	102.02532970483567	15.791117279666885	59.97015248595897	133.39732049403392	72.77164176209386	12.866487607239186	9.764838537812626	119.95716558509525	114.28493047519362	102.10789616914381	2.9236660847489016	1.040162057547229	1.028102695990488	1.0804859261515458	16.152355091960743	37.196165542679964
294	2525.0	2441.6666666666665		(133.1789826250785, 110.0328658153653, 102.27444002512037)	#856e66	133.1789826250785	110.0328658153653	102.27444002512037	15.062690085415674	59.17343868870599	133.1789826250785	72.7098806711021	12.984950415060315	9.544248434237868	119.82277789407578	114.04656204102996	102.35202428302283	2.8336680820525384	1.039279274887297	1.0375685219263073	1.0560774834069075	16.115260328521753	36.31677416356874
295	2533.3333333333335	2450.0		(131.72200125601842, 108.48817249319657, 100.40276324052753)	#836c64	131.72200125601842	108.48817249319657	100.40276324052753	15.489666604283082	60.6307649276265	131.72200125601842	72.3107029207798	12.974414663961376	9.733973718213784	118.25566673644548	112.51391526899728	100.48361733305421	2.4927095946357856	1.0335736244436844	1.036726657818576	1.077070713185083	16.21991615944092	36.878835325701004
296	2541.6666666666665	2458.333333333333		(130.50701276952063, 108.22315260623823, 100.61230898053171)	#826c64	130.50701276952063	108.22315260623823	100.61230898053171	15.275301630872452	58.411799522642426	130.50701276952063	72.19855950947554	12.75131765720211	9.44385930978826	117.62007536110531	112.08582407159307	100.68841741678878	2.285622388941422	1.03197070167572	1.0188999873924096	1.0449693595309775	15.867658323078068	36.524325570003825
297	2550.0	2466.6666666666665		(131.27464936152396, 108.6043541971949, 101.09336403600587)	#836c65	131.27464936152396	108.6043541971949	101.09336403600587	14.93175008323161	58.626915367429994	131.27464936152396	72.3166046768087	12.898967774308545	9.421082051114249	118.21060079547833	112.53647450701277	101.16847393761775	2.416552754317576	1.0336579812418205	1.0306980388959939	1.0424490405990994	15.973107294965416	36.14345370394403
298	2558.3333333333335	2475.0		(131.40380992254552, 108.77496336612937, 101.2859535273184)	#836c65	131.40380992254552	108.77496336612937	101.2859535273184	14.919408089078573	58.446200192443705	131.40380992254552	72.35935660349821	12.886299940754354	9.40430820460245	118.36529621101108	112.69998216663177	101.36084362570651	2.453718737989941	1.0342690562561077	1.0296858097448078	1.0405930032449493	15.952985268288774	36.12163870209967
299	2566.6666666666665	2483.333333333333		(132.10006280092108, 109.65396692484823, 101.45174795897006)	#846d65	132.10006280092108	109.65396692484823	101.45174795897006	16.057428948069436	59.16212391568232	132.10006280092108	72.57810078013108	12.65934971602789	9.700212327261548	119.01211011094829	113.53906292442954	101.53377014862885	2.702780021374676	1.0373956779363875	1.0115512461389915	1.0733349926578122	15.948456176904783	37.46109986184062
300	2575.0	2491.6666666666665		(132.58425790244922, 109.44651454888005, 102.04186728072011)	#846d66	132.58425790244922	109.44651454888005	102.04186728072011	14.5463019444692	58.74234039361811	132.58425790244922	72.55818327108267	13.06640855511837	9.393056351613161	119.30307933849694	113.46248958970064	102.11591375340171	2.6780191972348315	1.0371109868576738	1.0440774726174764	1.0393479781735182	16.092250934964035	35.71124554202831
301	2583.3333333333335	2500.0		(132.41720745237598, 109.07640778731421, 101.3525225036634)	#846d65	132.41720745237598	109.07640778731421	101.3525225036634	14.918326639532042	59.822245268015365	132.41720745237598	72.47027206543015	13.07607681984102	9.563153092216625	118.96862256646432	113.12492420347499	101.42976135649991	2.623677890608424	1.0358544273196615	1.0448500198215256	1.0581692964774112	16.19992845859376	36.179769280998954
302	2591.6666666666665	2508.333333333333		(131.40883399623195, 108.19803223780616, 100.41532342474356)	#836c64	131.40883399623195	108.19803223780616	100.41532342474356	15.06646133895284	60.143180297575434	131.40883399623195	72.2345037754234	13.035410650457436	9.598088739792288	118.01478333682226	112.22291763031191	100.49315051287418	2.3980002741315998	1.0324844713354397	1.0416005705813658	1.0620349492867562	16.187811411150882	36.36454620544418
303	2600.0	2516.6666666666665		(133.03140046054008, 109.8528365082688, 102.50994347917103)	#856d66	133.03140046054008	109.8528365082688	102.50994347917103	14.434880419201527	58.504770327195814	133.03140046054008	72.66581493417925	13.085756355617539	9.360308248349503	119.74175423906217	113.87669201800294	102.583372409462	2.782404020633189	1.0386494209156794	1.0456234676443936	1.0357243786078394	16.088890263243904	35.576333692718265
304	2608.3333333333335	2525.0		(130.73937617751727, 107.95541134603307, 100.63135859325936)	#826b64	130.73937617751727	107.95541134603307	100.63135859325936	14.59555295982646	58.72404097722812	130.73937617751727	72.15232178999958	12.989218175378458	9.356499186847532	117.6547435629056	111.90963492149885	100.70459912078711	2.263874275127856	1.03130980245369	1.037909539305942	1.03530290340077	16.008243683835545	35.76626693804288
305	2616.6666666666665	2533.333333333333		(133.1413020724304, 110.05819552020097, 102.18819342683693)	#856e66	133.1413020724304	110.05819552020097	102.18819342683693	15.255337711259752	59.28320199491835	133.1413020724304	72.7132492928335	12.939786131941911	9.589825925108197	119.79491731212059	114.05955476449655	102.26689344777057	2.8383173884729525	1.0393274243096047	1.0339596488092664	1.061120663306298	16.10598728467999	36.5425742063525
306	2625.0	2541.6666666666665		(132.91459074733095, 109.43290768264602, 101.8944944525853)	#846d65	132.91459074733095	109.43290768264602	101.8944944525853	14.581024813912542	59.51283836247287	132.91459074733095	72.57010733599815	13.15633623789253	9.481955293602674	119.4312497383295	113.50832780196777	101.9698785848859	2.7225493418542652	1.0372814235772048	1.0512631860714166	1.0491847056624037	16.217171744615765	35.78081922378516
307	2633.3333333333335	2550.0		(132.87711953108646, 109.69290349591795, 101.94850324471426)	#846d65	132.87711953108646	109.69290349591795	101.94850324471426	15.023756988344864	59.35406472428689	132.87711953108646	72.62343796044298	13.006953241504139	9.547658431860784	119.50428930290978	113.71349123299143	102.02594724722628	2.754394899456425	1.0380437052945002	1.039326668040215	1.0564548019284072	16.135012059436377	36.28025711558655
308	2641.6666666666665	2558.333333333333		(132.66192170818505, 109.73037471216244, 102.09273602679507)	#846d66	132.66192170818505	109.73037471216244	102.09273602679507	14.990857980264185	58.75945597939801	132.66192170818505	72.62185096622588	12.9421819470939	9.477949006076326	119.43930500314003	113.70738248482311	102.16911241364875	2.7299105721657653	1.0380210215796601	1.0341510875369162	1.0487414072636057	16.0415582445555	36.21643943105377
309	2650.0	2566.6666666666665		(133.23382876282184, 109.65375758844463, 101.98157839648314)	#856d65	133.23382876282184	109.65375758844463	101.98157839648314	14.729523350213025	59.81456749699115	133.23382876282184	72.63166624465778	13.157894916767997	9.546704818711294	119.67355662549718	113.74516751936362	102.05830018840275	2.7930176339016493	1.0381613163423165	1.0513877330342682	1.056349283994544	16.25637633472831	35.9627454047117
310	2658.3333333333335	2575.0		(133.50868746074943, 110.05484613774335, 102.30772451329287)	#856e66	133.50868746074943	110.05484613774335	102.30772451329287	14.897851013438704	59.59346693405626	133.50868746074943	72.72972629530055	13.091814828307902	9.562974702553317	119.99780406112623	114.12312053380782	102.38519572953737	2.8758269948247417	1.039562938479319	1.046107572731709	1.0581495575416542	16.212529125968512	36.14642747956069
311	2666.6666666666665	2583.333333333333		(131.9256855767218, 108.74188821436047, 101.23006070755704)	#836c65	131.9256855767218	108.74188821436047	101.23006070755704	14.683188641028947	59.33176930193001	131.9256855767218	72.37631227009797	13.072831690644271	9.459713060912156	118.59958342055684	112.76487410718023	101.30517898262508	2.513849440176379	1.034511412215523	1.044590716258824	1.0467235877140393	16.13645250997583	35.890109008766196
312	2675.0	2591.6666666666665		(130.6110529621101, 107.72932803014444, 100.1063428930291)	#826b64	130.6110529621101	107.72932803014444	100.1063428930291	14.993720877567418	59.556223544666146	130.6110529621101	72.09663219418083	12.964150973228506	9.507362415307629	117.41677621938456	111.69767455934686	100.18257274440025	2.231618483748573	1.030513802759741	1.035906532821344	1.0519960207005297	16.07666478323989	36.254752713371694
313	2683.3333333333335	2600.0		(132.91856813899938, 109.16579443165166, 101.72493196566883)	#846d65	132.91856813899938	109.16579443165166	101.72493196566883	14.31227015273937	59.84398820698258	132.91856813899938	72.51334307839592	13.274467118105704	9.463975342176202	119.31648105505546	113.2902264266276	101.79934059032867	2.6961547463646447	1.0364700631962518	1.060702489176839	1.0471952119914165	16.302708564744346	35.486809752123
314	2691.6666666666665	2608.333333333333		(131.96776219384552, 108.65836298932385, 101.20180029307096)	#836c65	131.96776219384552	108.65836298932385	101.20180029307096	14.541842157189626	59.448763503117036	131.96776219384552	72.360449501692	13.129104556193427	9.445913799220818	118.58865606028888	112.70416410508687	101.27636592003348	2.509501654596714	1.0342846776053918	1.0490872258384583	1.045196690163093	16.17401230213979	35.73364421126708
315	2700.0	2616.6666666666665		(132.72807201172284, 109.89072639732049, 101.72723466610843)	#846d65	132.72807201172284	109.89072639732049	101.72723466610843	15.799879803634255	59.55946924651681	132.72807201172284	72.65771182635318	12.797553383825377	9.708420715123566	119.44832740213525	113.8454735335985	101.80886958342055	2.7924776863216634	1.0385335990776006	1.0225944747026616	1.0742432562739446	16.06333730560685	37.18451305109007
316	2708.3333333333335	2625.0		(131.3640360058614, 108.48231107389574, 100.66275905379946)	#836c64	131.3640360058614	108.48231107389574	100.66275905379946	15.28187644892948	59.59641512861616	131.3640360058614	72.29360289586279	12.90913653329062	9.582925674512577	118.13044588653966	112.44856809713208	100.74095457400041	2.426976478208219	1.033329205097479	1.0315105783273821	1.0603571459550776	16.077259421878185	36.58785421581209
317	2716.6666666666665	2633.333333333333		(133.34917312120578, 110.06301025748378, 102.34331170190497)	#856e66	133.34917312120578	110.06301025748378	102.34331170190497	14.938527495527127	59.29166620879767	133.34917312120578	72.72422690666168	13.040224409460844	9.53700631114942	119.92929034959181	114.10190210383087	102.42050868746075	2.8559536963776275	1.0394843329227679	1.0419852162407195	1.0552761376353186	16.15555452554948	36.17998048982903
318	2725.0	2641.6666666666665		(130.46975088967972, 108.3188193426837, 100.48880050240737)	#826c64	130.46975088967972	108.3188193426837	100.48880050240737	15.669987920597128	58.59704871529103	130.46975088967972	72.21686716617187	12.657591240282429	9.532727957611309	117.60677203265648	112.15563659828344	100.56710069081014	2.3131972485354337	1.032232382316654	1.0114107343140142	1.0548027349500484	15.845741330714027	36.98425837011888
319	2733.3333333333335	2650.0		(131.96713418463472, 108.59974879631568, 101.61419300816412)	#836c65	131.96713418463472	108.59974879631568	101.61419300816412	13.808656790532147	58.65096675639707	131.96713418463472	72.34912035634709	13.248801612376958	9.234892460237809	118.6526564789617	112.66081853045844	101.68404856604563	2.5053763430358766	1.0341227443736152	1.058651674965598	1.0218470376311146	16.149736311044816	34.87788738469073
320	2741.6666666666665	2658.333333333333		(132.70274230688716, 109.62005442746494, 102.33242620891772)	#846d66	132.70274230688716	109.62005442746494	102.33242620891772	14.397535136029349	58.35923561453241	132.70274230688716	72.60110088201321	13.068807140463768	9.331818968340478	119.47304584467238	113.62753021352313	102.4053024911032	2.7128097127327457	1.0377244300810171	1.0442691326987235	1.0325720206884799	16.058535591158865	35.528842110476766
321	2750.0	2666.6666666666665		(132.00690810131883, 108.87397948503245, 101.7485869792757)	#846c65	132.00690810131883	108.87397948503245	101.7485869792757	14.129123311932695	58.45051593965719	132.00690810131883	72.40952876924855	13.133810839421557	9.275376953765635	118.78403600586142	112.89207093992046	101.81984090433326	2.53594628418914	1.0349861925181847	1.0494632835958382	1.0263266739625094	16.078855829944924	35.23055263994857
322	2758.3333333333335	2675.0		(132.32530877119532, 108.91500942013816, 101.60142348754448)	#846c65	132.32530877119532	108.91500942013816	101.60142348754448	14.282541153384933	59.207046785568544	132.32530877119532	72.43252490715467	13.188731183370606	9.383144667832655	118.92333891563743	112.98018667783128	101.67455934687042	2.584189051790341	1.0353148880036909	1.0538517193059052	1.0382512437228837	16.185982641924728	35.430012064380705
323	2766.6666666666665	2683.333333333333		(132.3897843835043, 108.52689972786267, 100.92694159514339)	#846c64	132.3897843835043	108.52689972786267	100.92694159514339	14.49320682909952	60.60154073361944	132.3897843835043	72.35129211547758	13.291537210228743	9.558840740762653	118.69972158258321	112.66912687042075	101.00294117647059	2.5660693824571754	1.0341537864305341	1.0620664828531419	1.0576921318999741	16.371817178253583	35.72245863370191
324	2775.0	2691.6666666666665		(131.10424952899308, 108.6074942432489, 100.91856813899938)	#836c64	131.10424952899308	108.6074942432489	100.91856813899938	15.28325832021469	58.71166481713594	131.10424952899308	72.30889672102225	12.801766136015358	9.489271508065933	118.09311911241365	112.50701174167887	100.99545740004187	2.407325705037	1.0335478075126565	1.0229310966321479	1.0499942496942531	15.935227954284855	36.54758267200729
325	2783.3333333333335	2700.0		(133.41302072430395, 109.7843835042914, 102.72158258321122)	#856d66	133.41302072430395	109.7843835042914	102.72158258321122	13.807370424177952	58.66231559325544	133.41302072430395	72.6694934248709	13.298748197857368	9.269329875017274	119.94985555788152	113.89086585932594	102.79221059242201	2.8283914895769944	1.0387019994525082	1.0626426801843833	1.0256575606477696	16.210403448461804	34.876793777504744
326	2791.6666666666665	2708.333333333333		(132.13292861628636, 108.97027423068872, 101.30856185890727)	#846c65	132.13292861628636	108.97027423068872	101.30856185890727	14.91361512550255	59.48716648790633	132.13292861628636	72.4345439018768	13.029965416574974	9.522503125027049	118.78763240527528	112.9879251747959	101.38517898262508	2.5719630045791275	1.0353437465212876	1.041165466627144	1.0536713503744848	16.138713223900155	36.15992053440198
327	2800.0	2716.6666666666665		(132.09064266275905, 108.61796106342894, 101.51685158048984)	#846c65	132.09064266275905	108.61796106342894	101.51685158048984	13.935680002191035	59.02247554267295	132.09064266275905	72.35843002664286	13.260362585705288	9.296075881077392	118.69935315051288	112.69643673225875	101.58786267531923	2.5231837486494855	1.0342558122222367	1.0595754599339557	1.0286170241367785	16.1942657348557	35.03208300735056
328	2808.3333333333335	2725.0		(132.62528783755496, 109.52271299979067, 102.08771195310865)	#846d66	132.62528783755496	109.52271299979067	102.08771195310865	14.60823427795829	58.714910086165126	132.62528783755496	72.57630084293237	13.046651576921587	9.402711073862658	119.35597446095876	113.53214160770358	102.16206196357547	2.6929069187219326	1.0373699505192957	1.042498782055702	1.0404162796585954	16.08185601565099	35.78026152879687
329	2816.6666666666665	2733.333333333333		(133.070755704417, 109.96964622147792, 102.45111994975926)	#856d66	133.070755704417	109.96964622147792	102.45111994975926	14.732754495111788	58.67560514033026	133.070755704417	72.6920815900868	13.020649956538843	9.432212422526721	119.78548461377433	113.97792763240527	102.52630521247644	2.804639478381163	1.0390248635770252	1.040421110446196	1.0436806236526692	16.078058230843126	35.919726748691936
330	2825.0	2741.6666666666665		(131.638894703789, 108.81055055474147, 101.13146326146116)	#836c65	131.638894703789	108.81055055474147	101.13146326146116	15.102721396516944	59.09647779479327	131.638894703789	72.37735194704405	12.914406476891516	9.507098090520794	118.46062172911869	112.76885392087084	101.20825413439397	2.4929913889049646	1.034526272846467	1.031931675629862	1.0519667729857822	16.036421320019056	36.35909644102834
331	2833.3333333333335	2750.0		(133.5402972576931, 109.62821854720536, 102.52794640988068)	#856d66	133.5402972576931	109.62821854720536	102.52794640988068	13.736989186343203	59.21919921244289	133.5402972576931	72.64187163868995	13.390578974023349	9.311763246455683	119.92508268787944	113.78446322378062	102.59894913125393	2.8328212088748064	1.0383071872255003	1.0699804612038144	1.0303528416256191	16.310013489191206	34.81462051445638
332	2841.6666666666665	2758.333333333333		(132.84823110738958, 109.75549508059451, 101.77747540297257)	#846d65	132.84823110738958	109.75549508059451	101.77747540297257	15.40616472966145	59.63980580382469	132.84823110738958	72.63484602096956	12.925873010373012	9.646322572424681	119.4753317981997	113.75741022608331	101.85725559974878	2.7721338809141076	1.0382067665010721	1.0328479143381912	1.0673720551817323	16.1285378212521	36.73324997534622
333	2850.0	2766.6666666666665		(132.12476449654594, 108.76449654594934, 101.12957923382876)	#846c65	132.12476449654594	108.76449654594934	101.12957923382876	14.77955478711909	59.82052094556053	132.12476449654594	72.39003308239869	13.10719862897125	9.530056473558734	118.68404437931756	112.81740399413857	101.20592840694997	2.547504082621841	1.0347075307585207	1.0473368225020714	1.0545071334498732	16.20557411166061	36.020363381664794
334	2858.3333333333335	2775.0		(132.50554741469543, 108.87293280301445, 101.36822273393344)	#846c65	132.50554741469543	108.87293280301445	101.36822273393344	14.461184728020813	59.922153815529434	132.50554741469543	72.43128162471619	13.225737758482126	9.489581452091844	118.95197194892192	112.97542154280931	101.44326983462425	2.609225752916567	1.0352971171359735	1.0568087469581233	1.0500285452083669	16.277969633588377	35.65976736478139
335	2866.6666666666665	2783.333333333333		(133.18861209964413, 109.76554322796734, 102.24617961063429)	#856d66	133.18861209964413	109.76554322796734	102.24617961063429	14.58068357102265	59.241703628493575	133.18861209964413	72.65390078876482	13.134051506060063	9.462047720853128	119.73897425162235	113.83079289093574	102.32137324680762	2.7948185524542235	1.0384791259806176	1.0494825141758874	1.0469819194006107	16.18745366126311	35.7697736772469
336	2875.0	2791.6666666666665		(132.95352731840066, 109.59158467657525, 102.26878794222316)	#846d66	132.95352731840066	109.59158467657525	102.26878794222316	14.318772555788257	58.85220722415797	132.95352731840066	72.60644863861923	13.157389889792315	9.37059168799217	119.57437722419928	113.64810633661293	102.34201590956667	2.7418832273939735	1.0378008682838649	1.0513473786181218	1.0368622480936793	16.153169883805372	35.45817664864907
337	2883.3333333333335	2800.0		(132.18986811806573, 108.7860581955202, 101.29055892819761)	#846c65	132.18986811806573	108.7860581955202	101.29055892819761	14.554692898662653	59.60611017766453	132.18986811806573	72.3980628231749	13.150916344580155	9.468847744399644	118.754825204103	112.84815328030145	101.36551392087084	2.5546015499384778	1.0348223039240714	1.0508301069672716	1.0477343465617008	16.20511272126077	35.754426616727926
338	2891.6666666666665	2808.333333333333		(132.0694996859954, 108.83315888633034, 101.26815993301236)	#846c65	132.0694996859954	108.83315888633034	101.26815993301236	14.736369938425154	59.471275772869056	132.0694996859954	72.40242968120492	13.078027711177608	9.486579575832298	118.70596608750262	112.86487817877331	101.34380992254553	2.5446961674512787	1.0348847216450894	1.0450059067040967	1.0496963855891444	16.156422898120983	35.95649477686599
339	2900.0	2816.6666666666665		(132.68892610424953, 109.2863722001256, 101.64915218756542)	#846d65	132.68892610424953	109.2863722001256	101.64915218756542	14.76277507637731	59.651868329507536	132.68892610424953	72.52805821197921	13.11141742029276	9.523953535432273	119.22617961063429	113.3467385158049	101.72552438769102	2.679211592862087	1.0366803940786458	1.0476739269911803	1.0538318392575239	16.205399029774902	35.994139631091215
340	2908.3333333333335	2825.0		(132.63135859325936, 109.30877119531087, 102.3550345405066)	#846d66	132.63135859325936	109.30877119531087	102.3550345405066	13.780543455714591	58.20993402569525	132.63135859325936	72.53209670797526	13.226288620686367	9.203850581164396	119.34609168934477	113.36225126648525	102.42457190705463	2.67211319409279	1.0367381183542417	1.0568527638595953	1.0184122329151695	16.113521533113047	34.8331121419529
341	2916.6666666666665	2833.333333333333		(132.27088130625916, 108.85806991835881, 101.30604982206405)	#846c65	132.27088130625916	108.85806991835881	101.30604982206405	14.63341423346563	59.695920602413835	132.27088130625916	72.41712091631523	13.140804188743193	9.494159699142003	118.81994347917103	112.92115717605192	101.38157002302701	2.5746706313890084	1.0350947109344641	1.0500220904366058	1.0505351313116582	16.21171808044116	35.84790691702287
342	2925.0	2841.6666666666665		(132.88360895959806, 109.61461168097132, 102.30542181285325)	#846d66	132.88360895959806	109.61461168097132	102.30542181285325	14.341968344378124	58.67870223776553	132.88360895959806	72.6081958408169	13.128056473034	9.356559520334052	119.55458237387481	113.65482944107181	102.37851371153444	2.7351739665912973	1.0378258419327875	1.0490034782645499	1.0353095793414737	16.121137454184915	35.47803262485929
343	2933.3333333333335	2850.0		(132.62989323843416, 108.34435838392297, 101.8938664433745)	#846c65	132.62989323843416	108.34435838392297	101.8938664433745	12.592047729966081	59.09442163728567	132.62989323843416	72.32631561400723	13.680609010671695	9.067012556113108	118.95417207452375	112.57360075779779	101.95837136277999	2.6364371280064467	1.0337967846022031	1.093155446615421	1.0032710137687637	16.412488525375558	33.53497663264194
344	2941.6666666666665	2858.333333333333		(132.9348963784802, 109.54385597655433, 102.41343939711116)	#846d66	132.9348963784802	109.54385597655433	102.41343939711116	14.017187810783197	58.54724186258914	132.9348963784802	72.59591312166994	13.208314065817294	9.285795795033923	119.57938245760937	113.60757206824367	102.48474356290559	2.7351496093838557	1.0376502787860613	1.055416498665532	1.0274795257289364	16.145759939016084	35.108237312704084
345	2950.0	2866.6666666666665		(131.75716977182333, 108.56081222524597, 101.24680761984509)	#836c65	131.75716977182333	108.56081222524597	101.24680761984509	14.383319153607596	59.049100418808926	131.75716977182333	72.33011374353083	13.122014365144597	9.37311594087551	118.46422650198869	112.58812375130836	101.31994766589911	2.467824768517436	1.0338510731976565	1.048520680814291	1.0371415583663413	16.125835278836124	35.53839637010555
346	2958.3333333333335	2875.0		(133.003140046054, 109.20640569395017, 102.07536110529621)	#856d66	133.003140046054	109.20640569395017	102.07536110529621	13.83425160076349	59.2962213310333	133.003140046054	72.5268013101076	13.353302324942362	9.324564075880026	119.44059660875025	113.34191076826458	102.14667155118275	2.713782226947448	1.0366624285414494	1.0670018531650447	1.0317692619773238	16.286748545566223	34.92646156995358
347	2966.6666666666665	2883.333333333333		(130.66903914590748, 107.86330332844882, 100.43269834624242)	#826b64	130.66903914590748	107.86330332844882	100.43269834624242	14.745048082581572	59.00607331554005	130.66903914590748	72.1288449731864	12.975985398065216	9.409368995119438	117.55199288256227	111.82024706510363	100.50700439606449	2.2465477275260586	1.0309742363802892	1.0368521680600762	1.0411529831061248	16.02848782440554	35.94726207109965
348	2975.0	2891.6666666666665		(133.45446933221686, 109.66610843625706, 101.85995394599121)	#856d65	133.45446933221686	109.66610843625706	101.85995394599121	14.824385298853088	60.369663629861066	133.45446933221686	72.64407677174802	13.200822718742899	9.62440847438768	119.7611743772242	113.79295524178355	101.93801549089386	2.830124802015991	1.0383387063129266	1.0548178990819557	1.0649472455526128	16.33679769518935	36.09490769292683
349	2983.3333333333335	2900.0		(132.94913125392506, 109.47498429976973, 102.13020724303956)	#846d66	132.94913125392506	109.47498429976973	102.13020724303956	14.299221583730693	59.111522946065016	132.94913125392506	72.58123850081817	13.193333438116127	9.391777719620675	119.50836089595981	113.55112910613356	102.20365501360686	2.728968344871307	1.0374405269727274	1.0542194646188408	1.0392064966869317	16.194737909088754	35.44546026065942
350	2991.6666666666665	2908.333333333333		(132.7521456981369, 109.57358174586561, 102.19342683692695)	#846d66	132.7521456981369	109.57358174586561	102.19342683692695	14.490440405811798	58.69941512906108	132.7521456981369	72.59317555736999	13.083132801545272	9.382645731067152	119.4550471006908	113.59704116181705	102.26722838601634	2.714065346896351	1.0376111493883187	1.0454138313320516	1.0381960360355187	16.099764123041755	35.64642186514245
351	3000.0	2916.6666666666665		(132.73142139418044, 109.66568976344986, 101.93384969646222)	#846d65	132.73142139418044	109.66568976344986	101.93384969646222	15.063213703099503	59.167457866630485	132.73142139418044	72.6109539110126	12.969559959208176	9.533051520193814	119.42153024911032	113.66544283022817	102.0111680971321	2.7331833132485843	1.037865264431719	1.0363387403699793	1.054838537366573	16.09622803088244	36.317105257622416
352	3008.3333333333335	2925.0		(133.1149256855767, 109.68473937617752, 102.09713209127067)	#856d66	133.1149256855767	109.68473937617752	102.09713209127067	14.677266960019454	59.41886175281888	133.1149256855767	72.63305728938253	13.123775791963999	9.495448680136786	119.64800921080176	113.75052318191332	102.17300816411974	2.777783148746932	1.038181199251483	1.0486614284462088	1.0506777579222824	16.198673917171483	35.8868756640443
353	3016.6666666666665	2933.333333333333		(132.9581327192799, 109.55892819761357, 102.06405693950178)	#846d66	132.9581327192799	109.55892819761357	102.06405693950178	14.555938772606229	59.25165435706403	132.9581327192799	72.59919947905328	13.13486840926853	9.452973581993419	119.5255641616077	113.62021494033912	102.1390056520829	2.740961969301615	1.0376972523622363	1.0495477892079417	1.0459778598565748	16.182814269176603	35.74201586924798
354	3025.0	2941.6666666666665		(133.04877538203894, 109.29265229223363, 102.17019049612728)	#856d66	133.04877538203894	109.29265229223363	102.17019049612728	13.839614391181449	59.181598051525086	133.04877538203894	72.54740369750121	13.339502920683088	9.315791933324501	119.50866024701696	113.42106162654386	102.24141511408834	2.7281524264411403	1.0369569089343995	1.0658992053286576	1.030798618526668	16.270412333924007	34.9289559257029
355	3033.3333333333335	2950.0		(131.98534645174797, 108.54532133137953, 101.46786686204732)	#836c65	131.98534645174797	108.54532133137953	101.46786686204732	13.914886611515808	58.960767271377684	131.98534645174797	72.33799650647393	13.255547397096057	9.283952257245964	118.61544274649363	112.61826923592213	101.53864140674064	2.5011299246714187	1.0339637455343458	1.059190700041282	1.0272755370376228	16.18336511086253	35.00672265001555
356	3041.6666666666665	2958.333333333333		(130.69562486916476, 107.84320703370317, 100.42118484404438)	#826b64	130.69562486916476	107.84320703370317	100.42118484404438	14.709482025432	59.068405802672636	130.69562486916476	72.12575966809021	12.994290665832464	9.409533023035488	117.5564873351476	111.80850332216873	100.49540506594096	2.2474332476270957	1.030930136546627	1.0383148590225846	1.041171132904926	16.043406795931347	35.909359385172095
357	3050.0	2966.6666666666665		(131.76177517270253, 108.57923382876282, 101.46137743353569)	#836c65	131.76177517270253	108.57923382876282	101.46137743353569	14.09458012366577	58.640690089065274	131.76177517270253	72.33483685381064	13.158036025922248	9.281361852072155	118.51510780824786	112.60618535691857	101.53255599748796	2.4707121240302734	1.0339185830131246	1.0513990084270828	1.0269889069697018	16.102098928045624	35.198221942889155
358	3058.3333333333335	2975.0		(132.36759472472264, 108.49110320284697, 101.48586979275696)	#846c65	132.36759472472264	108.49110320284697	101.48586979275696	13.61044454386464	59.49220331477734	132.36759472472264	72.34421664843805	13.421414308283863	9.286563475219346	118.78953736654806	112.64206027632405	101.55592212685787	2.561208815622414	1.0340526531844547	1.0724443729762212	1.02756447005576	16.32098720095953	34.68018809846597
359	3066.6666666666665	2983.333333333333		(132.92317353987858, 109.26397320494034, 101.65145488800502)	#846d65	132.92317353987858	109.26397320494034	101.65145488800502	14.605884124912155	59.99170832191553	132.92317353987858	72.53411924783941	13.204762928704705	9.533439603946947	119.33447770567301	113.37002081850534	101.72758007117437	2.7090105476452293	1.036767027544355	1.0551327433975264	1.0548814790938534	16.286566080220783	35.82814562464124
360	3075.0	2991.6666666666665		(131.52962110110948, 108.17249319656688, 101.12790454259996)	#836c65	131.52962110110948	108.17249319656688	101.12790454259996	13.903008352326303	58.940622329174595	131.52962110110948	72.23665344665173	13.241329269871816	9.269174712299066	118.20856813899937	112.23112014444212	101.19835042913964	2.3992449303067356	1.032515197678748	1.0580545939509955	1.0256403917890489	16.163242270048684	34.992729430471044
361	3083.3333333333335	3000.0		(133.3937617751727, 109.74314423278209, 102.41888214360478)	#856d66	133.3937617751727	109.74314423278209	102.41888214360478	14.187487750647115	59.21262134703445	133.3937617751727	72.65907815131348	13.252661551962197	9.391256849294027	119.86709441071802	113.850737113251	102.49212476449654	2.818648505850476	1.0385531286546112	1.0589601052392736	1.0391488620363314	16.242805897389434	35.32259762881895
362	3091.6666666666665	3008.333333333333		(131.39962319447352, 108.50471006908101, 101.09859744609588)	#836c65	131.39962319447352	108.50471006908101	101.09859744609588	14.665073092547042	58.80352909688766	131.39962319447352	72.30122585873994	13.000094280653407	9.392597319858131	118.2419949759263	112.4776958676994	101.17265857232573	2.415454529758292	1.0334381639797978	1.0387785995729228	1.0392971860022964	16.038183678923357	35.84819581263603
363	3100.0	3016.6666666666665		(132.83232154071592, 109.4320703370316, 101.81410927360268)	#846d65	132.83232154071592	109.4320703370316	101.81410927360268	14.735783605760783	59.546080625334874	132.83232154071592	72.56592112634824	13.111930363699841	9.512010828538475	119.37460121415113	113.49223386644337	101.89028888423697	2.7134982429614007	1.0372215879552875	1.0477149139734718	1.052510370738722	16.19879834632023	35.958896471250966
364	3108.3333333333335	3025.0		(131.45091061335566, 107.57944316516642, 101.24094620054427)	#836b65	131.45091061335566	107.57944316516642	101.24094620054427	12.588886656087817	58.60393731258192	131.45091061335566	72.10686419794722	13.578892111411722	8.995546095696039	118.00876282185472	111.73659853673855	101.30433117019048	2.394836454887189	1.0306600539893789	1.085027710317122	0.9953632020447404	16.28822152763007	33.52309520121568
365	3116.6666666666665	3033.333333333333		(132.12748586979276, 108.83629893238434, 101.69122880468913)	#846c65	132.12748586979276	108.83629893238434	101.69122880468913	14.085313011541048	58.74058300972952	132.12748586979276	72.40694885724221	13.184674739111113	9.297722765599104	118.81996650617542	112.88218818924011	101.76267950596608	2.5485470550770692	1.0349493165247918	1.0535275872345407	1.0287992530124341	16.133297759667567	35.19117167004757
366	3125.0	3041.6666666666665		(133.14758216453842, 109.47791500942014, 102.22105924220222)	#856d66	133.14758216453842	109.47791500942014	102.22105924220222	14.078897492825051	59.229489690997205	133.14758216453842	72.59123995002166	13.278338898934926	9.3669734552706	119.62468076198452	113.58959562905589	102.29362779987439	2.757786727681041	1.0375834827688322	1.0610118656306404	1.0364618882190066	16.24975309433077	35.200391117209605
367	3133.3333333333335	3050.0		(132.52020096294746, 108.7523550345405, 101.33535691856814)	#846c65	132.52020096294746	108.7523550345405	101.33535691856814	14.270390011411683	60.006966285390234	132.52020096294746	72.40630138525569	13.292766782181054	9.4623667061712	118.91519991626542	112.8797080385179	101.40952689972787	2.600238620334489	1.0349400618786495	1.0621647323737315	1.047017215339759	16.316679576663667	35.444906950746876
368	3141.6666666666665	3058.333333333333		(132.98848649780197, 109.07933849696462, 102.3554532133138)	#846d66	132.98848649780197	109.07933849696462	102.3554532133138	13.16987166345484	58.73759220256704	132.98848649780197	72.50001711307713	13.479163837616214	9.149418464114767	119.45004396064475	113.2390655181076	102.4226920661503	2.7175259309274202	1.036279588401824	1.0770588760644895	1.0123892826968925	16.29109314910405	34.1679683451991
369	3150.0	3066.6666666666665		(131.48859116600377, 108.08289721582584, 101.16851580489848)	#836c65	131.48859116600377	108.08289721582584	101.16851580489848	13.682778809574772	58.80068489988393	131.48859116600377	72.21578338176839	13.287158080540596	9.214696476821072	118.16881096922756	112.15150299979067	101.23765961900774	2.389199398609523	1.0322168912354064	1.06171656645203	1.0196123385357763	16.169700090515406	34.741460588567435
370	3158.3333333333335	3075.0		(133.27109064266276, 109.57274440025121, 101.99057986183797)	#856d65	133.27109064266276	109.57274440025121	101.99057986183797	14.543556385392215	59.85191695097355	133.27109064266276	72.61630655130966	13.218535614988092	9.516431889480126	119.66850115135021	113.68604232572744	102.0664015072221	2.7876379086893857	1.037941772439645	1.056233256321583	1.0529995640938004	16.287791738348783	35.751278721701645
371	3166.6666666666665	3083.333333333333		(133.43814109273603, 109.47477496336613, 102.20891773079339)	#856d66	133.43814109273603	109.47477496336613	102.20891773079339	13.959727044817733	59.67897852954188	133.43814109273603	72.60390934736562	13.376685067915117	9.394447994699707	119.76365292024282	113.63833580489847	102.28157630311911	2.801944420970461	1.0377645729035339	1.0688702621530901	1.0395019644133743	16.345989004379653	35.080373757209394
372	3175.0	3091.6666666666665		(132.79966506175424, 109.17333054218129, 102.05714883818295)	#846d66	132.79966506175424	109.17333054218129	102.05714883818295	13.88861273211357	59.03133591011124	132.79966506175424	72.51037705064827	13.29885108854134	9.30483344533124	119.32699811597236	113.27883795059661	102.12831065522293	2.679801556970089	1.036427668254348	1.0626509017124968	1.029586054488587	16.230815312871748	34.979404643823024
373	3183.3333333333335	3100.0		(130.82625078501152, 107.646221477915, 100.45530667783127)	#826b64	130.82625078501152	107.646221477915	100.45530667783127	14.20617306075184	59.197528789980765	130.82625078501152	72.08986912018987	13.159869067496555	9.332615414374024	117.56625287837555	111.671951840067	100.52721582583212	2.243167136474492	1.0304171347062596	1.0515454784694078	1.0326601479756699	16.133191387517357	35.34321221090608
374	3191.6666666666665	3108.333333333333		(132.84174167887795, 108.94326983462425, 102.17353987858489)	#846c66	132.84174167887795	108.94326983462425	102.17353987858489	13.244460826473365	58.869985896294416	132.84174167887795	72.4639358882794	13.468781916424366	9.171965078486831	119.29957504710069	113.10062016746915	102.24123717814528	2.68118038571971	1.035763861119662	1.0762293038072641	1.0148840806822403	16.295184249132685	34.2540628054058
375	3200.0	3116.6666666666665		(130.50638476030983, 107.66254971739586, 100.54636801339753)	#826b64	130.50638476030983	107.66254971739586	100.54636801339753	14.251357262138516	58.53969738334279	130.50638476030983	72.07872588280397	13.059187647526116	9.270727630175823	117.43279254762405	111.62957819342685	100.61752983043752	2.1981887774477893	1.030257858751418	1.0435004826269123	1.0258122231924875	16.01526686653095	35.37097246099387
376	3208.3333333333335	3125.0		(133.23989951852627, 109.49256855767219, 102.30793384969647)	#856d66	133.23989951852627	109.49256855767219	102.30793384969647	13.93633004426037	59.198868162271964	133.23989951852627	72.59882157097091	13.31958429327168	9.339805606360297	119.69183378689556	113.61876105086876	102.37978019677622	2.773596187798494	1.037691850729966	1.06430759811096	1.033455747536012	16.267860784693507	35.03846459029063
377	3216.6666666666665	3133.333333333333		(131.0412392715093, 107.34749842997697, 100.65626962528783)	#836b64	131.0412392715093	107.34749842997697	100.65626962528783	13.212905359320416	59.12770134699929	131.0412392715093	72.03659110776113	13.448466639588208	9.148190987167304	117.61918568138998	111.4694519845091	100.72318191333471	2.277860697341425	1.0296556049992471	1.0746060021321981	1.012253461550309	16.265013166112286	34.22512170346796
378	3225.0	3141.6666666666665		(130.9554113460331, 107.33765961900775, 100.3560812225246)	#826b64	130.9554113460331	107.33765961900775	100.3560812225246	13.689669090734963	59.58386218097302	130.9554113460331	72.02964757919226	13.361280693648503	9.276690920616293	117.51404228595354	111.44307896378481	100.42589700648942	2.2471430303860362	1.0295563576167786	1.0676393684393588	1.0264720652748254	16.265940372788442	34.772113693955646
379	3233.3333333333335	3150.0		(132.76617123717816, 109.4293489637848, 102.0368432070337)	#846d66	132.76617123717816	109.4293489637848	102.0368432070337	14.43410493616906	59.02089797926287	132.76617123717816	72.56291665211256	13.137327927328691	9.403624184621373	119.38589072639732	113.48068406531296	102.1107682646012	2.6994974705983164	1.0371786434781924	1.049744318146194	1.0405173159757846	16.15603704117338	35.5948705859169
380	3241.6666666666665	3158.333333333333		(132.6753192380155, 108.5359011932175, 101.74481892401089)	#846c65	132.6753192380155	108.5359011932175	101.74481892401089	13.173564346384206	59.44796383660205	132.6753192380155	72.36868095232599	13.555270225942607	9.20828243368268	119.0059995813272	112.73566480008374	101.81272974670294	2.627682283863724	1.0344023339124466	1.0831401925363167	1.0189026203654323	16.387123490008708	34.18880961761225
381	3250.0	3166.6666666666665		(132.5386225664643, 109.22503663387063, 101.76721791919614)	#846d65	132.5386225664643	109.22503663387063	101.76721791919614	14.541719106092051	59.20318193376791	132.5386225664643	72.50848285528413	13.119583071516727	9.435698791872582	119.15712999790665	113.27156532342475	101.84179610634288	2.647605578316098	1.0364005935573968	1.048326407162471	1.044066392756478	16.160317808179826	35.72396077888672
382	3258.3333333333335	3175.0		(131.00544274649363, 107.41595143395436, 100.5716977182332)	#836b64	131.00544274649363	107.41595143395436	100.5716977182332	13.493417341899269	59.23879817133876	131.00544274649363	72.04932511218556	13.378841440583656	9.209356732381213	117.60595143395436	111.51782929453631	100.6401402553904	2.2657829469751665	1.029837618595783	1.0690425681173719	1.0190214922361502	16.242094991611573	34.541671058511454
383	3266.6666666666665	3183.333333333333		(132.31149256855767, 108.63031191124136, 101.500523341009)	#846c65	132.31149256855767	108.63031191124136	101.500523341009	13.884253723230788	59.38106358337605	132.31149256855767	72.37121953200348	13.325591700426076	9.325656479230249	118.80813271927988	112.74538079966507	101.57182122671132	2.558440765555919	1.0344386191218584	1.064787622782796	1.0318901371398803	16.26466301326509	34.98550462290864
384	3275.0	3191.6666666666665		(132.34959179401298, 108.09880678249948, 101.24366757379109)	#846c65	132.34959179401298	108.09880678249948	101.24366757379109	13.222830146776767	59.93226400351768	132.34959179401298	72.25931075199276	13.589418186732317	9.254675900583997	118.6106635963994	112.31759807619845	101.31221896587816	2.5456690033656675	1.03283905005821	1.0858688012772697	1.0240360885593138	16.44145105149607	34.25567579232211
385	3283.3333333333335	3200.0		(132.09315469960225, 108.38496964622148, 101.92128951224618)	#846c65	132.09315469960225	108.38496964622148	101.92128951224618	12.853723348897889	58.24545291747027	132.09315469960225	72.31017520315442	13.479304350197118	9.02628338400655	118.709244295583	112.51189823529411	101.98592631358592	2.5387276023503595	1.0335660815074836	1.0770701037878323	0.9987643035887102	16.222374594788388	33.807852813723976
386	3291.6666666666665	3208.333333333333		(132.97676365920034, 109.5327611471635, 102.04312329914173)	#846d66	132.97676365920034	109.5327611471635	102.04312329914173	14.527170602964066	59.31922295861342	132.97676365920034	72.59447282258232	13.151750362489167	9.45463950931076	119.5223948084572	113.60203142139419	102.11801967762194	2.740542199810871	1.037629691859256	1.050896749557459	1.0461621958303244	16.197491961666593	35.711916043281725
387	3300.0	3216.6666666666665		(132.640988067825, 109.01256018421604, 101.25518107598911)	#846d65	132.640988067825	109.01256018421604	101.25518107598911	14.829720536250266	60.33866981468563	132.640988067825	72.46680426357065	13.16879787135955	9.602767632093556	119.03901402553903	113.11162212685787	101.33275486707139	2.649944163245768	1.0358048602653804	1.0522589387084205	1.06255267185451	16.29817117264104	36.09975872475274
388	3308.3333333333335	3225.0		(131.31128323215407, 108.51078082478543, 101.17165585095248)	#836c65	131.31128323215407	108.51078082478543	101.17165585095248	14.610250248303553	58.52966167894732	131.31128323215407	72.29862854935328	12.981557490403528	9.35405762346484	118.21520200962948	112.46777083734561	101.24504710069081	2.403900473860119	1.0334010393168067	1.0372974086984073	1.0350327427767525	16.000600891833802	35.77520622416893
389	3316.6666666666665	3233.333333333333		(132.6416160770358, 109.49738329495499, 101.93426836926942)	#846d65	132.6416160770358	109.49738329495499	101.93426836926942	14.777795199367356	59.034064097445025	132.6416160770358	72.57127632295709	13.034629601089476	9.465235668982253	119.32543437303747	113.51282225873979	102.00989951852627	2.6948916949135584	1.0372981325018769	1.0415381604671674	1.0473346679968605	16.108763301599904	35.98567838176763
390	3325.0	3241.6666666666665		(133.293489637848, 109.27171865187356, 102.16244504919405)	#856d66	133.293489637848	109.27171865187356	102.16244504919405	13.701962841177306	59.55591973527781	133.293489637848	72.55422600431297	13.433313419874137	9.331236212829296	119.62053171446513	113.44727988486497	102.23353778522085	2.765955823221899	1.03705442363269	1.073395177040181	1.0325075384007512	16.35621834948982	34.78515783322177
391	3333.3333333333335	3250.0		(133.02239899518526, 109.60121415114088, 102.145698136906)	#856d66	133.02239899518526	109.60121415114088	102.145698136906	14.487654069885693	59.189721267515196	133.02239899518526	72.61130894646054	13.14978198632194	9.43586436993764	119.58649152187566	113.6668090977601	102.22025329704836	2.7534860183373993	1.037870339133802	1.0507394655413371	1.0440847140803053	16.1849406145236	35.662016163137444
392	3341.6666666666665	3258.333333333333		(132.33117019049612, 108.1806573163073, 101.13858069918359)	#846c65	132.33117019049612	108.1806573163073	101.13858069918359	13.54567235096337	60.10760963448316	132.33117019049612	72.27557861433183	13.514126542801929	9.331275178853682	118.60599330123509	112.37971630521248	101.20900146535483	2.5374079353943664	1.0330715748817922	1.0798525873365798	1.0325118500174546	16.42267678176595	34.62442083128351
393	3350.0	3266.6666666666665		(133.6091689344777, 109.5329704835671, 101.90810131881935)	#856d65	133.6091689344777	109.5329704835671	101.90810131881935	14.431442985815792	60.50312494614187	133.6091689344777	72.62322798322236	13.339266959841334	9.566767498943186	119.80533389156375	113.71268296420348	101.98435001046683	2.836014211537133	1.0380407039833774	1.0658803507674937	1.0585692330031728	16.41520890530335	35.64765186698888
394	3358.3333333333335	3275.0		(132.9581327192799, 109.17081850533808, 101.90642662759053)	#846d65	132.9581327192799	109.17081850533808	101.90642662759053	14.036700958647376	59.55397305480202	132.9581327192799	72.51673184880963	13.32298601134585	9.385625097535089	119.37372409462006	113.30323901611891	101.979070546368	2.7022081134880853	1.036518500613915	1.0645794139809794	1.038525704931219	16.296990971648654	35.163492617373734
395	3366.6666666666665	3283.333333333333		(132.97529830437514, 108.77705673016537, 101.99644128113879)	#846c65	132.97529830437514	108.77705673016537	101.99644128113879	13.13272877164055	59.40658634841625	132.97529830437514	72.43439164867829	13.57240750880867	9.20379340068136	119.27807201172286	112.98734159933012	102.06424743562906	2.69439897951446	1.0353415702889477	1.0845095551202932	1.0184059058564134	16.39878222757994	34.142190101601145
396	3375.0	3291.6666666666665		(132.55788151559557, 109.17688926104249, 101.88528365082688)	#846d65	132.55788151559557	109.17688926104249	101.88528365082688	14.263426219774358	59.00450705826803	132.55788151559557	72.49950863844971	13.178271947797027	9.365701593315912	119.17525434373039	113.23711369269417	101.95819970692904	2.6434387432442445	1.0362723205155726	1.0530159692069312	1.036321155841638	16.167350366251554	35.4011300559618
397	3383.3333333333335	3300.0		(133.25539041239273, 109.36466401507222, 102.26774126020516)	#856d66	133.25539041239273	109.36466401507222	102.26774126020516	13.741454319453064	59.298543266081346	133.25539041239273	72.57240597011388	13.38930602389482	9.31344127416045	119.65173539878586	113.5171655767218	102.33871048775383	2.7669577474243234	1.0373142791227645	1.0698787455298129	1.0305385165153442	16.309926553137558	34.822013225541816
398	3391.6666666666665	3308.333333333333		(130.4320703370316, 107.49173121205777, 99.84341637010677)	#826b63	130.4320703370316	107.49173121205777	99.84341637010677	15.00225838682743	59.802062034365086	130.4320703370316	72.03678314439598	12.98347226220259	9.52872379630396	117.20283441490476	111.47018144023446	99.91989951852628	2.183218118248295	1.0296583498764602	1.0374504094324781	1.0543596718188069	16.104879048587524	36.2753856306754
399	3400.0	3316.6666666666665		(132.65836298932385, 109.1454888005024, 101.74209755076407)	#846d65	132.65836298932385	109.1454888005024	101.74209755076407	14.367953848341429	59.428199694181416	132.65836298932385	72.49709892499686	13.20065072376958	9.428098446643162	119.18611890307724	113.22786409671342	101.81613146326144	2.655296167981571	1.0362378772565979	1.0548041557433567	1.0432254094649998	16.22178226492248	35.53498247807353
400	3408.3333333333335	3325.0		(132.85283650826878, 109.50638476030981, 102.27318400669877)	#846d66	132.85283650826878	109.50638476030981	102.27318400669877	14.192183681432638	58.69510650165919	132.85283650826878	72.58383571464913	13.172382292000462	9.329969152792273	119.49950596608751	113.56111740213522	102.34551601423489	2.7189900861370138	1.037477650269892	1.0525453535122877	1.0323673373587892	16.14187038848543	35.30985700187536
401	3416.6666666666665	3333.333333333333		(132.64894285116182, 109.18840276324053, 101.85199916265438)	#846d65	132.64894285116182	109.18840276324053	101.85199916265438	14.293113644242354	59.20303978133523	132.64894285116182	72.50605092873391	13.195911045787101	9.392358092685216	119.21678668620474	113.26222857232574	101.92536319866024	2.657619965673876	1.036365832795333	1.054425429562548	1.0392707153553433	16.19717441004929	35.44184499190184
402	3425.0	3341.6666666666665		(131.6414067406322, 108.29788570232364, 100.68955411346033)	#836c64	131.6414067406322	108.29788570232364	100.68955411346033	14.748709902135182	59.95622969511059	131.6414067406322	72.26730266953518	13.115853355688433	9.525931244689367	118.21454469332217	112.34811205568349	100.76563742934896	2.4320964702679206	1.0329532825970589	1.0480283824788588	1.0540506741117854	16.210150379514456	35.99058071242754
403	3433.3333333333335	3350.0		(131.0002093364036, 107.38685367385388, 100.25392505756751)	#836b64	131.0002093364036	107.38685367385388	100.25392505756751	13.919591489361688	59.84954169782737	131.0002093364036	72.04197030424842	13.326849533353503	9.34555495597138	117.53081222524597	111.48988619426419	100.32525434373038	2.2541855113452858	1.0297324925882954	1.0648881305097895	1.0340919169222487	16.27711018331343	35.04035206693907
404	3441.6666666666665	3358.333333333333		(132.7056730165376, 108.9637848021771, 101.54992673225874)	#846c65	132.7056730165376	108.9637848021771	101.54992673225874	14.277670646572288	59.8671866989518	132.7056730165376	72.46027447117456	13.280354305180042	9.45467943687528	119.11453841323006	113.08657744818925	101.62406531295792	2.646203361471956	1.035711526624286	1.0611729076070813	1.0461666138420882	16.302109486970892	35.44819532865087
405	3450.0	3366.6666666666665		(131.84781243458238, 108.11806573163074, 100.54532133137953)	#836c64	131.84781243458238	108.11806573163074	100.54532133137953	14.515287697616573	60.54052080141371	131.84781243458238	72.23819977662518	13.259660780702397	9.544020359474015	118.2310927360268	112.23702073267741	100.62104877538204	2.448122502398808	1.0325373001588887	1.059519381877725	1.0560522467814886	16.33728645281559	35.74553281544818
406	3458.3333333333335	3375.0		(132.44107180238643, 108.63198660247016, 101.91919614821018)	#846c65	132.44107180238643	108.63198660247016	101.91919614821018	13.196024773152804	58.76634933480434	132.44107180238643	72.37872850792786	13.456579208201202	9.144292537658538	118.95588025957713	112.77412344777056	101.98632405275276	2.596108678013565	1.0345459487307342	1.0752542407126895	1.0118220955004023	16.26953011002071	34.19770115685652
407	3466.6666666666665	3383.333333333333		(132.03223780615448, 108.27025329704836, 100.93573372409462)	#846c64	132.03223780615448	108.27025329704836	100.93573372409462	14.15178932062364	60.05812423301697	132.03223780615448	72.28022059949312	13.317670897193935	9.43341173557184	118.4467217919196	112.39744575256437	101.00907891982416	2.4852237653053293	1.0331379251347141	1.0641547073045428	1.0438133284445898	16.320221049323774	35.311389674972204
408	3475.0	3391.6666666666665		(131.4580280510781, 108.0328658153653, 100.94494452585305)	#836c64	131.4580280510781	108.0328658153653	100.94494452585305	13.937472986601364	59.18874955213186	131.4580280510781	72.2030833633407	13.258404516891698	9.297238692638278	118.09361105296213	112.10307217291187	101.01582373874817	2.3756406029172283	1.0320353634179933	1.0594189995317358	1.0287456900150147	16.193330035586396	35.039428896092595
409	3483.3333333333335	3400.0		(133.4264182541344, 109.16600376805526, 101.62445049194055)	#856d65	133.4264182541344	109.16600376805526	101.62445049194055	14.228465356310629	60.77883139989144	133.4264182541344	72.536509296887	13.426821435487291	9.55055771079143	119.54529621101109	113.37920260833158	101.69986602470169	2.7792180375031896	1.036801189729992	1.0728764319984736	1.0567756090844518	16.477035123092342	35.42441139607033
410	3491.6666666666665	3408.333333333333		(133.08017584257902, 109.04061126229851, 102.13627799874398)	#856d66	133.08017584257902	109.04061126229851	102.13627799874398	13.387453574980213	59.29278271702815	133.08017584257902	72.4954408535931	13.48686161822432	9.243071775638633	119.43913125392507	113.22149994347916	102.20532133137952	2.721467782241699	1.036214177599408	1.0776739708159029	1.022752084359939	16.350223611887998	34.42435998827141
411	3500.0	3416.6666666666665		(132.75654176261253, 109.34959179401298, 101.68473937617752)	#846d65	132.75654176261253	109.34959179401298	101.68473937617752	14.800916256821393	59.68300697911314	132.75654176261253	72.54464013427476	13.105973872630072	9.535727064531475	119.28602679505967	113.41044234875446	101.76138790035587	2.6960497186764782	1.0369174079207877	1.0472389577751362	1.055134588140013	16.207919107624523	36.03912270133764
412	3508.3333333333335	3425.0		(131.69395017793593, 108.15365292024283, 101.03223780615448)	#836c65	131.69395017793593	108.15365292024283	101.03223780615448	13.935454799926287	59.370507485272654	131.69395017793593	72.23999692842128	13.28855585027966	9.319609758280833	118.26411555369478	112.24387868327402	101.10345195729536	2.4224721265451152	1.0325629877628053	1.0618282558952543	1.0312210634158336	16.230860809970775	35.042977949215356
413	3516.6666666666665	3433.333333333333		(130.91919614821018, 107.21122043123299, 100.62193845509734)	#826b64	130.91919614821018	107.21122043123299	100.62193845509734	13.049264147032405	59.01197791496977	130.91919614821018	72.00164908075384	13.477763164353396	9.104635322939991	117.51027213732468	111.33677682646012	100.6878312748587	2.256699661400139	1.029156160850033	1.0769469546138448	1.0074339981234888	16.264823524346273	34.04021228727072
414	3525.0	3441.6666666666665		(131.62842788360896, 108.30060707557044, 100.62968390203056)	#836c64	131.62842788360896	108.30060707557044	100.62968390203056	14.847549651879708	60.05298279709092	131.62842788360896	72.26711347065046	13.097257699561048	9.553568915238841	118.19705463680134	112.34738961063428	100.70639313376596	2.433100295659972	1.0329505782812505	1.0465424878989331	1.057108800873911	16.2113799001482	36.10823670968057
415	3533.3333333333335	3450.0		(132.863722001256, 109.09294536319867, 101.56039355243877)	#846d65	132.863722001256	109.09294536319867	101.56039355243877	14.437861117055443	60.07921977658383	132.863722001256	72.49494289417503	13.262912969271234	9.508984196085102	119.23411555369478	113.21958867908728	101.63571907054637	2.6830377463877113	1.0362070600123876	1.0597792495228475	1.0521754718300673	16.31948653824192	35.63902694513583
416	3541.6666666666665	3458.333333333333		(132.8229014025539, 109.2491103202847, 101.85890726397321)	#846d65	132.8229014025539	109.2491103202847	101.85890726397321	14.320251495791506	59.44621313012709	132.8229014025539	72.52693031530461	13.222239158677207	9.424869885854935	119.32222733933432	113.3424062696253	101.93280929453633	2.6889247333205235	1.0366642724782895	1.0565291897082016	1.042868167050812	16.237480738542914	35.48143763417664
417	3550.0	3466.6666666666665		(129.9566673644547, 107.72262926522923, 99.9315469960226)	#816b63	129.9566673644547	107.72262926522923	99.9315469960226	15.56912779753191	58.915066454253626	129.9566673644547	72.06425527668846	12.704551733155544	9.533599991410746	117.05909148000836	111.57456778312749	100.00945781871468	2.16849329752122	1.0300510230243873	1.0151631344096492	1.054899226074174	15.88380192323779	36.88486367939381
