# Supplementary material for: Parallel and High Throughput Reaction Monitoring with Computer Vision
Source: Angew Chem Int Ed Engl. 2024 Oct 31;64(1):e202413395. doi: 10.1002/anie.202413395 (PMC11701362; doi:10.1002/anie.202413395)
Supplement: Supplementary file 3 — Supporting Information [file ANIE-64-e202413395-s003.zip › Supporting Info - Machine readable data part 2/Figure 11 - Pd catalyst degradation in HTE/Kineticolor data/Well 4 2021-08-23 13-47-42 multiwell stirrer palladium bistricyclohexylphosphine diacetate boropinocol reaction in toluene.csv]

frame number	Time (s)	normalised time	Well Coordinates	average color	hexcode	red	green	blue	hue	saturation	value	lightness	a_component	b_component	x	y	z	delta_e	light_ratio	a_ratio	b_ratio	chroma_ab	hue_ab
1	83.33333333333333	0.0	(333, 421)	(135.55306677831274, 111.31463261461168, 90.24492359221269)	#876f5a	135.55306677831274	111.31463261461168	90.24492359221269	27.90188368901806	85.23286700219447	135.55306677831274	73.05431065200904	10.56850527080011	15.924382650153879	118.97752355034541	115.38013730165375	90.45562068243667	0.0	1.0	1.0	1.0	19.112280514042578	56.429037979384155
2	91.66666666666667	8.333333333333343		(135.12497383294954, 110.713837136278, 89.44107180238643)	#876e59	135.12497383294954	110.713837136278	89.44107180238643	27.93907401297703	86.21200572586491	135.12497383294954	72.90680290162076	10.588087647675604	16.077891769877752	118.42074105086874	114.80774650198869	89.65379945572535	0.2137920853238046	0.9979808480968232	1.0018528993811073	1.0096398788635232	19.25113513013618	56.6331177233526
3	100.0	16.66666666666667		(134.3914590747331, 110.22608331588863, 89.69834624241156)	#866e59	134.3914590747331	110.22608331588863	89.69834624241156	27.55825554218052	84.80258976803303	134.3914590747331	72.77150959501576	10.661599518419385	15.71729873984924	117.96157002302701	114.28442001884027	89.90362361314632	0.36266613115009033	0.996128892950063	1.0088086484544305	0.986995796643794	18.992187445600543	55.84956770930332
4	108.33333333333333	25.0		(134.41595143395438, 109.86267531923802, 89.7167678459284)	#866d59	134.41595143395438	109.86267531923802	89.7167678459284	27.04198044284591	84.79865442567807	134.41595143395438	72.69617706183217	10.878508461675152	15.57997944665832	117.86459912078712	113.9937175968181	89.9182269206615	0.5856408569624214	0.9950977076235403	1.0293327374999335	0.9783725868021496	19.002044782313128	55.07585341363271
5	116.66666666666667	33.33333333333334		(133.16265438559765, 109.8201800293071, 89.83922964203475)	#856d59	133.16265438559765	109.8201800293071	89.83922964203475	27.672258837627325	82.96224914245468	133.16265438559765	72.62998641078177	10.492368457909794	15.404374124736098	117.261802386435	113.73870021352313	90.03903914590747	0.6754677952925414	0.9941916604586344	0.992795876906011	0.9673451375263985	18.638254693811312	55.74008128887462
6	125.0	41.66666666666667		(133.77266066568976, 110.23759681808667, 89.51371153443584)	#856e59	133.77266066568976	110.23759681808667	89.51371153443584	28.09450159631076	84.3672539090374	133.77266066568976	72.7450613784602	10.401190934222537	15.764778815466517	117.62500104668203	114.18230216663177	89.72095038727235	0.3861380380923154	0.9957668579610323	0.9841685903265954	0.9899773926441149	18.886847909345143	56.58421018719452
7	133.33333333333334	50.000000000000014		(134.37785220849906, 110.68515804898472, 89.34707975716977)	#866e59	134.37785220849906	110.68515804898472	89.34707975716977	28.431328796162	85.45193115062088	134.37785220849906	72.8663826385839	10.325325934435025	16.05583471071199	118.02696252878376	114.65123036215198	89.56046054008792	0.3342645241270076	0.9974275575014276	0.9769901863949514	1.0082547665078145	19.089321200870934	57.25538690293668
8	141.66666666666666	58.33333333333333		(133.73728281348127, 110.11262298513712, 89.76470588235294)	#856e59	133.73728281348127	110.11262298513712	89.76470588235294	27.76446393121867	83.8435392251547	133.73728281348127	72.71781875177456	10.512070657252071	15.591861440788213	117.61912288046891	114.0771806761566	89.96818505338078	0.4764262998699077	0.9953939487316862	0.9946601139799814	0.9791187378078702	18.804514689079276	56.01205582271847
9	150.0	66.66666666666667		(134.01632823948086, 110.69436885074315, 89.83902030563115)	#866e59	134.01632823948086	110.69436885074315	89.83902030563115	28.3249697917407	84.05851489231424	134.01632823948086	72.8531350220628	10.298084050868738	15.784771755979232	117.95105924220222	114.5999636487335	90.04757379108227	0.3648156685857668	0.9972462182155886	0.9744125386701067	0.9912328849889012	18.847003860219182	56.87931872740313
10	158.33333333333334	75.00000000000001		(133.98115972367594, 110.6776219384551, 88.3560812225246)	#856e58	133.98115972367594	110.6776219384551	88.3560812225246	29.354304407871506	86.83605248520378	133.98115972367594	72.84393536204648	9.982855761989429	16.519857827057006	117.6320473100272	114.5643710424953	88.57929662968391	0.861297739521492	0.9971202891645277	0.9445853984263242	1.0373939254026512	19.301893994913094	58.85567093931982
11	166.66666666666666	83.33333333333333		(133.39585513920872, 109.88277161398368, 89.74063219593887)	#856d59	133.39585513920872	109.88277161398368	89.74063219593887	27.683477110016735	83.45148234865798	133.39585513920872	72.65363551413168	10.517538157141571	15.49450177321139	117.37575465773499	113.82977106342894	89.94205359011931	0.5898608150645075	0.9945153799371819	0.9951774529744186	0.9730048639004328	18.726937659077628	55.831667432231164
12	175.0	91.66666666666667		(133.708603726188, 109.65899099853465, 88.75716977182331)	#856d58	133.708603726188	109.65899099853465	88.75716977182331	27.89920505930621	85.7283326496808	133.708603726188	72.61807913170202	10.544958910135405	15.93177534137995	117.26293698974251	113.69286460330753	88.96618798409042	0.4369290815378267	0.9940286683097321	0.9977720254604252	1.0004642372259247	19.105434408687135	56.50013292182894
13	183.33333333333334	100.00000000000001		(133.99078919824157, 111.16014234875445, 89.31714465145488)	#856f59	133.99078919824157	111.16014234875445	89.31714465145488	29.336757167089967	85.01912278892753	133.99078919824157	72.94822530159783	9.91877489750359	16.20964820565227	117.97855976554322	114.96829085618589	89.53557462842788	0.7174817744791214	0.9985478563897956	0.9385220183319898	1.0179137591557206	19.003546785228103	58.537301829158864
14	191.66666666666666	108.33333333333333		(133.84048566045635, 110.2849068453004, 89.50973414276743)	#856e59	133.84048566045635	110.2849068453004	89.50973414276743	28.11841260247063	84.46130168482034	133.84048566045635	72.7581155991296	10.397366581091362	15.789052644493973	117.67210592422022	114.23269754239061	89.71748586979275	0.36787792934259017	0.9959455499581626	0.9838067271271	0.991501711015554	18.905010320869902	56.63439900303193
15	200.0	116.66666666666667		(133.42432489009838, 110.16160770357965, 89.73916684111367)	#856e59	133.42432489009838	110.16160770357965	89.73916684111367	28.049491096586227	83.49088752494632	133.42432489009838	72.71370700191741	10.370191632055825	15.59739236375659	117.47585095248063	114.06132021770986	89.94339124973834	0.5121150194691776	0.9953376652650372	0.9812354127984202	0.9794660619767179	18.730176802009453	56.381377498516834
16	208.33333333333334	125.00000000000001		(134.03474984299768, 109.89198241574209, 88.97467029516433)	#866d58	134.03474984299768	109.89198241574209	88.97467029516433	27.852563506959285	85.7264276477313	134.03474984299768	72.68280747003827	10.573158319296116	15.931859282488281	117.53847603098178	113.94217693950176	89.18384341637011	0.37160754177730865	0.9949146986857434	1.0004402749846624	1.0004695084574804	19.1210830509652	56.42980933423951
17	216.66666666666666	133.33333333333331		(134.26753192380156, 110.46765752564372, 89.6056102156165)	#866e59	134.26753192380156	110.46765752564372	89.6056102156165	28.026622920084375	84.82162345883044	134.26753192380156	72.8163674965609	10.46337473199016	15.840174005425723	117.95718651873563	114.45775773498012	89.81423068871676	0.2734236113835791	0.9967429279213712	0.990052468526423	0.9947119680192222	18.984028110604317	56.55287130409802
18	225.0	141.66666666666669		(133.90789198241575, 110.33849696462215, 88.47582164538413)	#856e58	133.90789198241575	110.33849696462215	88.47582164538413	28.87300775472403	86.51602056034443	133.90789198241575	72.76963304508855	10.172716757587407	16.33255765585595	117.51496545949341	114.27717256227758	88.69444839857651	0.6358433158829148	0.9961032058973696	0.9625501901100213	1.0256320772157612	19.241533353970482	58.08332794678401
19	233.33333333333334	150.0		(121.34959179401298, 101.61084362570651, 83.01988695834206)	#796553	121.34959179401298	101.61084362570651	83.01988695834206	29.101643355306628	80.54476812486739	121.34959179401298	70.27372978355282	9.515895634567839	14.90970645989933	107.56463889470379	104.90638801967764	83.2057965250157	3.1415258686477854	0.9619381684169003	0.9004012763147744	0.9362815995730457	17.687611948715716	57.45255846304978
20	241.66666666666666	158.33333333333331		(133.81222524597027, 110.26418254134394, 89.20514967552857)	#856e59	133.81222524597027	110.26418254134394	89.20514967552857	28.3260437002553	85.00571789725305	133.81222524597027	72.75162064501355	10.334962182123043	15.931888987120303	117.59091689344777	114.20762213941805	89.41574000418673	0.3823871855834186	0.9958566441282659	0.9779019754740221	1.0004713738128084	18.990432591277077	57.02866244731015
21	250.0	166.66666666666669		(131.73204940339124, 108.69771823320076, 88.73916684111367)	#836c58	131.73204940339124	108.69771823320076	88.73916684111367	27.85375188068772	83.22336973449188	131.73204940339124	72.32326695078716	10.393391908577021	15.437548136814483	115.99283022817667	112.56194441909149	88.93875235503454	0.8955989203341327	0.9899931476363637	0.9834306405933381	0.9694283587606022	18.610225357091693	56.04942884476453
22	258.3333333333333	175.0		(130.41511408833998, 107.44944525853046, 87.14862884655642)	#826b57	130.41511408833998	107.44944525853046	87.14862884655642	28.15225174662769	84.59873545930694	130.41511408833998	71.99140027154091	10.300226387571554	15.684249818400398	114.64245970274231	111.29788199288257	87.35163701067616	1.12223696828219	0.9854504084566447	0.9746152481969435	0.9849204306986958	18.764070880307884	56.70612527248311
23	266.6666666666667	183.33333333333337		(132.34624241155538, 109.36864140674064, 88.62361314632615)	#846d58	132.34624241155538	109.36864140674064	88.62361314632615	28.468134614555947	84.2431961760026	132.34624241155538	72.49360867808672	10.204429841377817	15.78649426028933	116.47866024701695	113.2144678061545	88.83106342893029	0.6826059111440884	0.9923248612036981	0.9655509061978516	0.991341052718096	18.797441033761753	57.121270404609156
24	275.0	191.66666666666669		(145.58362989323842, 120.18505338078292, 100.06677831274858)	#917864	145.58362989323842	120.18505338078292	100.06677831274858	26.519771516874094	79.72597716883816	145.58362989323842	75.3330903336036	11.111957420988139	15.047021739175225	128.60670085827925	124.46598220221897	100.26796106342893	2.5015873450482347	1.0311929530407784	1.0514218554339507	0.9449045573537398	18.70530568969845	53.55479291683263
25	283.3333333333333	200.0		(146.14611680971322, 120.07536110529621, 98.36592003349382)	#927862	146.14611680971322	120.07536110529621	98.36592003349382	27.261638758181956	83.36827856876846	146.14611680971322	75.33121890602297	11.016594202022779	15.846090153186942	128.50814318610006	124.45833138371361	98.58301444421184	2.3219010751025473	1.0311673361050504	1.0423985151865043	0.9950834830657513	19.2993243652458	55.19201699000011
26	291.6666666666667	208.33333333333337		(147.58195520200962, 121.22712999790663, 99.41490475193636)	#937963	147.58195520200962	121.22712999790663	99.41490475193636	27.170721531200286	83.22560741220909	147.58195520200962	75.62404284302096	11.08359907103662	15.849927690956811	129.77854929872305	125.65927945991209	99.63302700439607	2.6219055470237795	1.0351756408085586	1.048738566811304	0.9953244680919326	19.34079564485503	55.035526084295384
27	300.0	216.66666666666669		(146.53380782918148, 120.5011513502198, 98.6054008792129)	#927862	146.53380782918148	120.5011513502198	98.6054008792129	27.410571555858382	83.40562463571011	146.53380782918148	75.43312396371775	10.96521878593537	15.90631345134046	128.87800293070964	124.87539873979485	98.82435838392297	2.4117339988065223	1.0325622580033653	1.0375373342748238	0.9988653124450482	19.319597061940097	55.41907001286069
28	308.3333333333333	225.0		(145.8597446095876, 119.92463889470379, 97.94347917102785)	#917761	145.8597446095876	119.92463889470379	97.94347917102785	27.52446525933175	83.76984149764915	145.8597446095876	75.2877514536485	10.918722767368937	15.972419847245645	128.23660875026167	124.28071482520411	98.1632907682646	2.2612425083646572	1.0305723342223891	1.0331378456645566	1.0030165814365999	19.347782887125526	55.643545756797735
29	316.6666666666667	233.33333333333337		(146.45405065940966, 120.73058404856604, 98.95227129997906)	#927862	146.45405065940966	120.73058404856604	98.95227129997906	27.508417211655424	82.70821928185806	146.45405065940966	75.47605038638893	10.886417280149885	15.815247479756556	128.97942013816203	125.05136247016955	99.17005442746493	2.444954370163354	1.0331498540300483	1.0300810759141257	0.993146662398478	19.199899323785324	55.458440136168704
30	325.0	241.66666666666669		(146.1812853255181, 120.45656269625287, 98.63889470378899)	#927862	146.1812853255181	120.45656269625287	98.63889470378899	27.53458676412311	82.93339042370987	146.1812853255181	75.40913738951403	10.880083776820316	15.849319676448026	128.69814318610008	124.77714504919405	98.85707138371363	2.3765362566356436	1.0322339190731962	1.029481795016091	0.9952862867368282	19.224389644326063	55.53156670420704
31	333.3333333333333	250.0		(146.87628218547206, 120.47079757169772, 98.61356499895332)	#927862	146.87628218547206	120.47079757169772	98.61356499895332	27.172816426734204	83.79156048504336	146.87628218547206	75.44191801343412	11.094912113952526	15.91775676974667	129.03803851789826	124.9114338015491	98.83213732468076	2.444957459576773	1.032682634879663	1.0498090155290771	0.999583916026588	19.402887810765346	55.122932227558564
32	341.6666666666667	258.33333333333337		(147.3876910194683, 121.82269206615031, 99.0341218337869)	#937963	147.3876910194683	121.82269206615031	99.0341218337869	28.277420611728036	83.6580046614617	147.3876910194683	75.73217109727578	10.63137558494731	16.212990001407192	129.79182750680343	126.10468742934897	99.26200753611053	2.6941016023755733	1.0366557485980892	1.0059488369013645	1.0181236131782179	19.387810387301176	56.745863920421904
33	350.0	266.6666666666667		(148.23424743562904, 121.72116391040402, 99.12141511408834)	#947963	148.23424743562904	121.72116391040402	99.12141511408834	27.609585187458446	84.48636167854092	148.23424743562904	75.7487199138188	10.97755428120556	16.200824005802716	130.19262507850115	126.17294897215827	99.34741260205149	2.7392667241714337	1.0368822761827767	1.0387045282113467	1.0173596277935564	19.569706090378773	55.8787338122074
34	358.3333333333333	275.0		(147.70106761565836, 121.52731840066987, 98.96043541971949)	#937962	147.70106761565836	121.52731840066987	98.96043541971949	27.77996340740613	84.1487567463377	147.70106761565836	75.6872214781043	10.874390271923385	16.171680770617414	129.83907891982415	125.91940083315887	99.186104249529	2.662130990854255	1.0360404581549887	1.0289430712561038	1.015529526380801	19.487832684340734	56.081766611393306
35	366.6666666666667	283.33333333333337		(152.7498429976973, 126.38538831902868, 102.49361523969019)	#987e66	152.7498429976973	126.38538831902868	102.49361523969019	28.523955113839893	83.89755319411363	152.7498429976973	76.85615027623282	10.66406123487107	16.515500639386516	134.5256164957086	130.7971363156793	102.73253297048358	3.848705749701066	1.0520412771031908	1.0090415779358102	1.0371203080344797	19.659195390215142	57.14966321698552
36	375.0	291.6666666666667		(152.3560812225246, 126.20138162026376, 102.70211429767636)	#987e66	152.3560812225246	126.20138162026376	102.70211429767636	28.395637381585765	83.1063746470552	152.3560812225246	76.80478134122697	10.67330136947814	16.331690952773492	134.31733096085412	130.58018159723676	102.93710697090224	3.7739783606114985	1.0513381162007418	1.0099158864941453	1.0255776510504586	19.51008691678762	56.83405325006039
37	383.3333333333333	300.0		(152.97969436885074, 126.36780406112624, 102.52648105505547)	#987e66	152.97969436885074	126.36780406112624	102.52648105505547	28.35259216231356	84.09985029776242	152.97969436885074	76.86247781068465	10.752569732595752	16.511335462705425	134.6393657106971	130.8238770253297	102.76489428511618	3.8575290586946718	1.0521278912180234	1.017416319250386	1.0368587483387228	19.703856338705073	56.92687942668838
38	391.6666666666667	308.33333333333337		(152.90035587188612, 126.32426208917731, 102.80468913544065)	#987e66	152.90035587188612	126.32426208917731	102.80468913544065	28.169589690230545	83.54718957290817	152.90035587188612	76.85148442205814	10.803280213057874	16.364411302453497	134.6426334519573	130.77742034540506	103.03988486497802	3.829787608772273	1.0519774088094098	1.0222145834479004	1.0276323837455241	19.608794471810747	56.5684367106901
39	400.0	316.6666666666667		(153.15197822901402, 127.09503872723467, 102.68473937617752)	#997f66	153.15197822901402	127.09503872723467	102.68473937617752	29.021162923818455	84.02859732069267	153.15197822901402	77.0096466225055	10.465447746446255	16.688752219422298	134.9808792128951	131.4468538287628	102.9288423696881	4.029834280867234	1.0541424035788598	0.9902486187295952	1.0479999498919998	19.698732120998795	57.908344839173004
40	408.3333333333333	325.0		(152.62005442746494, 126.52543437303747, 102.44944525853046)	#987e66	152.62005442746494	126.52543437303747	102.44944525853046	28.792940145619923	83.82584704265457	152.62005442746494	76.87752242846318	10.542394692741762	16.57207132630458	134.49660037680553	130.88747151978228	102.69020514967553	3.877773932440885	1.0523338286588706	0.9975293972620245	1.0406727651790284	19.641171907543505	57.537344852144656
41	416.6666666666667	333.33333333333337		(152.65208289721582, 126.74230688716767, 102.48210173749214)	#987e66	152.65208289721582	126.74230688716767	102.48210173749214	29.013610835259655	83.80721017965796	152.65208289721582	76.92059929286374	10.447791768000926	16.63026713991167	134.58605610215616	131.06967396692482	102.7247037889889	3.9320519473985573	1.0529234839990702	0.9885779966318695	1.0443272750514425	19.639810028926803	57.861336344851594
42	425.0	341.6666666666667		(152.7481683064685, 126.49152187565417, 102.36989742516224)	#987e66	152.7481683064685	126.49152187565417	102.36989742516224	28.72860544260087	84.10221357914038	152.7481683064685	76.87616854416265	10.585245951819866	16.606603313965486	134.5329537366548	130.88174772660665	102.61111366966715	3.882306406293743	1.052315296086481	1.0015840159597602	1.0428412629110626	19.693316264355484	57.486080165262315
43	433.3333333333333	350.0		(152.99057986183797, 126.57693112832321, 101.854301863094)	#987e65	152.99057986183797	126.57693112832321	101.854301863094	29.007933583867555	85.23237771538346	152.99057986183797	76.90142535617157	10.519279043573304	16.88813392110817	134.5750931546996	130.98855299560392	102.1015281557463	3.9662994441540333	1.0526610225984898	0.9953421769715333	1.0605204793257703	19.896338832404442	58.08205155456213
44	441.6666666666667	358.33333333333337		(152.4961272765334, 126.47624031819133, 102.33326355453214)	#987e66	152.4961272765334	126.47624031819133	102.33326355453214	28.877510140718098	83.8810170301205	152.4961272765334	76.86258732400607	10.50571822485924	16.600170109104262	134.3973895750471	130.82433987021142	102.57469332216874	3.868281545245823	1.0521293902852302	0.9940590419995963	1.0424372783420808	19.645247849577725	57.67158506893765
45	450.0	366.6666666666667		(152.70274230688716, 126.62172911869374, 101.7161398367176)	#987e65	152.70274230688716	126.62172911869374	101.7161398367176	29.308392489828094	85.14309195419631	152.70274230688716	76.89763946018913	10.377979302687024	16.945410096107395	134.4203077245133	130.97253960854093	101.96519572953736	3.9812025215634	1.052609199565069	0.9819722881115939	1.0641172388521856	19.870817238660784	58.51519695935212
46	458.3333333333333	375.0		(152.51538622566466, 126.40820598702115, 102.11032028469751)	#987e66	152.51538622566466	126.40820598702115	102.11032028469751	28.923147206013663	84.27537793418854	152.51538622566466	76.84975360896301	10.503727736715707	16.681365003672877	134.34114716349174	130.77010714883818	102.35329914172074	3.87073709414018	1.0519537166674997	0.9938707004988323	1.0475360565083935	19.712844410505884	57.802677001732164
47	466.6666666666667	383.33333333333337		(152.16349173121205, 125.76742725559974, 100.99120787104877)	#987d64	152.16349173121205	125.76742725559974	100.99120787104877	29.05035794641031	85.75599991745598	152.16349173121205	76.70878013103687	10.504224765178204	16.96062610088973	133.74625497173957	130.17536757379108	101.23897006489429	3.7990893179473884	1.050024008801284	0.9939177297096585	1.0650727550010133	19.949976833359106	58.228824107384774
48	475.0	391.6666666666667		(152.3634079966506, 126.27695206196357, 100.97153024911032)	#987e64	152.3634079966506	126.27695206196357	100.97153024911032	29.544071462612884	86.01099829632885	152.3634079966506	76.81527355231843	10.302587709442035	17.151003400822873	133.99823110738956	130.62447553485453	101.22458446723886	3.964864758464536	1.0514817382676374	0.9748386782667571	1.0770278369728286	20.007504371254896	59.006811279520036
49	483.3333333333333	400.0		(153.02051496755286, 126.72681599330123, 101.73812015909567)	#997e65	153.02051496755286	126.72681599330123	101.73812015909567	29.236578277055706	85.4591992382818	153.02051496755286	76.93116321863903	10.429669914117923	16.992529988827208	134.6129893238434	131.11438206405694	101.98800711743772	4.023704737771591	1.0530680877285559	0.9868632930462006	1.0670762165252923	19.938006167584774	58.45924253176003
50	491.6666666666667	408.33333333333337		(152.40904333263555, 126.15930500314005, 101.32928616286372)	#987e65	152.40904333263555	126.15930500314005	101.32928616286372	29.16617487951215	85.46302629735544	152.40904333263555	76.79544556697266	10.446683236258247	16.95092620727907	134.05567301653758	130.54077809503875	101.57758635126648	3.8813300213631723	1.051210323957259	0.9884731065159756	1.0644636328878516	19.91148135933988	58.35489462574265
51	500.0	416.6666666666667		(152.62298513711534, 126.04710069081013, 101.70023027004396)	#987e65	152.62298513711534	126.04710069081013	101.70023027004396	28.686826332535826	85.08091018818236	152.62298513711534	76.78375045655936	10.644239858352943	16.75911541735431	134.19990998534644	130.49142772870002	101.94369897425162	3.8224646206543555	1.0510502360677296	1.0071660642268951	1.052418532356252	19.853659404108665	57.5790891418112
52	508.3333333333333	425.0		(152.72702532970484, 126.3533598492778, 101.81201590956667)	#987e65	152.72702532970484	126.3533598492778	101.81201590956667	28.920364606674593	85.0100195044526	152.72702532970484	76.84732190531501	10.541763614571042	16.815484135060423	134.36818714674484	130.75983294326986	102.05742934896378	3.896371560860989	1.0519204304229741	0.9974696841659386	1.0559583064840465	19.846644220168876	57.91606670768473
53	516.6666666666666	433.3333333333333		(152.7529830437513, 126.63617333054218, 101.78773288674901)	#987e65	152.7529830437513	126.63617333054218	101.78773288674901	29.253391713662555	85.0794434980903	152.7529830437513	76.90269562928604	10.400406503883964	16.92088244313048	134.463722001256	130.99392622357126	102.03621729118694	3.9788611393428255	1.0526784106636584	0.984094366931851	1.062576981153299	19.861639360845146	58.42307096059019
54	525.0	441.6666666666667		(152.02616705045008, 125.90391459074733, 101.6474774963366)	#987d65	152.02616705045008	125.90391459074733	101.6474774963366	28.888925824506877	84.50233328605717	152.02616705045008	76.73098452557393	10.51711330821875	16.693270332532407	133.85253087711953	130.26892368222735	101.89004186728071	3.7565622814597486	1.0503279524609925	0.9951372534464877	1.0482836728600653	19.73005186848019	57.788204945301615
55	533.3333333333334	450.00000000000006		(152.67238852836508, 126.52103830856186, 100.86790872932804)	#987e64	152.67238852836508	126.52103830856186	100.86790872932804	29.711480179415684	86.52607374581113	152.67238852836508	76.87489174777005	10.256145807359562	17.30092585397984	134.20457400041866	130.87634998953317	101.12444002512036	4.072993927774352	1.0522978187277707	0.9704443101993269	1.0864424847146372	20.11244794217569	59.34015315409036
56	541.6666666666666	458.3333333333333		(152.57755913753402, 126.41385806991836, 100.98597446095876)	#987e64	152.57755913753402	126.41385806991836	100.98597446095876	29.57212937152317	86.22404347593445	152.57755913753402	76.850615733385	10.303587244930634	17.204566555284217	134.14849487125812	130.7737498450911	101.24025329704835	4.015094601907444	1.0519655178112555	0.974933255074261	1.0803914307546463	20.05395273927565	59.08316616630637
57	550.0	466.6666666666667		(152.47142558090852, 126.26753192380156, 100.33326355453214)	#987e64	152.47142558090852	126.26753192380156	100.33326355453214	29.844859152667595	87.19818330596576	152.47142558090852	76.81638156586402	10.21853412989293	17.450873877775397	133.92058614193007	130.62915371153443	100.59260623822483	4.075025500330887	1.0514969052514291	0.9668854646953604	1.0958587382102858	20.222547783645126	59.64846587133267
58	558.3333333333334	475.00000000000006		(151.8907263973205, 126.46137743353569, 101.11032028469751)	#977e65	151.8907263973205	126.46137743353569	101.11032028469751	29.953746836069218	85.25210107196706	151.8907263973205	76.83129418333716	10.083738986761958	17.113141224119065	133.8515469960226	130.69212758216452	101.36383085618588	3.9892041679061494	1.0517010358131995	0.9541310458180382	1.0746502140824719	19.86306609035439	59.49172750324695
59	566.6666666666666	483.3333333333333		(152.09838810969228, 126.04416998115973, 100.7477496336613)	#987e64	152.09838810969228	126.04416998115973	100.7477496336613	29.55728041353107	86.09172637611584	152.09838810969228	76.75877610544518	10.294037564852198	17.159000548431514	133.751452794641	130.3860840150722	101.00071383713627	3.9144192637040867	1.0507083760064782	0.9740296570881937	1.0775300321149783	20.009960250027014	59.03958948128715
60	575.0	491.6666666666667		(152.2936989742516, 125.92087083943898, 100.6049822064057)	#987d64	152.2936989742516	125.92087083943898	100.6049822064057	29.386554996213306	86.54739404569303	152.2936989742516	76.74285622328091	10.392220573522348	17.198762182664762	133.78037889889052	130.31896233828763	100.85814109273603	3.90646744754469	1.0504904575561886	0.9833198079803375	1.0800269348274276	20.094667677386475	58.857850674947635
61	583.3333333333334	500.00000000000006		(151.81180657316307, 125.8572325727444, 100.69520619635755)	#977d64	151.81180657316307	125.8572325727444	100.69520619635755	29.53485895881794	85.86112892216684	151.81180657316307	76.7105780323727	10.288179046118007	17.10129583821578	133.54256855767218	130.18294119321752	100.94682646012141	3.8512333870060225	1.0500486192769667	0.9734753195935266	1.0739063619556095	19.95747848379544	58.96878715015204
62	591.6666666666666	508.3333333333333		(152.31065522294327, 125.78773288674901, 100.43751308352523)	#987d64	152.31065522294327	125.78773288674901	100.43751308352523	29.32178629367469	86.8465257810739	152.31065522294327	76.71748078543443	10.433670201937751	17.233876296107088	133.71392087083944	130.21202161607704	100.69101528155747	3.8925273963077998	1.050143107240786	0.9872418033196334	1.0822319881857747	20.14616504628922	58.80860255707354
63	600.0	516.6666666666666		(152.37345614402344, 126.09880678249948, 100.5329704835671)	#987e64	152.37345614402344	126.09880678249948	100.5329704835671	29.58981109827897	86.75608060580747	152.37345614402344	76.78029918857108	10.312402601530824	17.296110508627205	133.86021770985974	130.47686664015072	100.78862884655642	3.9787204563163794	1.0510029935715994	0.9757673708147854	1.086140096517969	20.137057534374385	59.19547513510762
64	608.3333333333334	525.0		(152.32907682646012, 126.4651454888005, 99.82352941176471)	#987e63	152.32907682646012	126.4651454888005	99.82352941176471	30.444344327981526	87.89467427811277	152.32907682646012	76.84714488595404	9.973121049053734	17.74179685417017	133.81014862884655	130.75908503872725	100.08994557253507	4.247713300900834	1.0519180073029777	0.943664292490692	1.1141277651977755	20.352751633961464	60.658537608590066
65	616.6666666666666	533.3333333333333		(152.28009210801758, 125.84362570651037, 99.84488172493197)	#987d63	152.28009210801758	125.84362570651037	99.84488172493197	29.74956384265599	87.80516522279439	152.28009210801758	76.72547853061435	10.28039929059804	17.52495326908732	133.59774544693323	130.24572051706093	100.10486916474774	4.015259014674475	1.0502525839452892	0.9727391932141927	1.1005106856634077	20.31774093391839	59.60347748406083
66	625.0	541.6666666666666		(152.71760519154282, 125.74607494243249, 99.93405903286582)	#987d63	152.71760519154282	125.74607494243249	99.93405903286582	29.340979666623035	88.13524972173943	152.71760519154282	76.72527074336648	10.487786134158128	17.483222833051993	133.7997215825832	130.24484492149884	100.19217919196149	3.989040772814575	1.0502497396607287	0.9923622939504035	1.0978901485316326	20.387661431022195	59.04141872847826
67	633.3333333333334	550.0		(152.7881515595562, 126.19970692903496, 98.47896169143814)	#987e62	152.7881515595562	126.19970692903496	98.47896169143814	30.62547458901073	90.64082047600323	152.7881515595562	76.81193785271527	9.995831383901644	18.31618599583709	133.683895750471	130.61039245342266	98.7561691438141	4.490928724066348	1.0514360777231275	0.9458131616321642	1.1501975554236068	20.866224250915444	61.37704273510396
68	641.6666666666666	558.3333333333333		(153.3931337659619, 126.30939920452167, 98.94620054427465)	#997e62	153.3931337659619	126.30939920452167	98.94620054427465	30.153983382866908	90.51231714656524	153.3931337659619	76.85955793112147	10.22351674795885	18.176866849397054	134.10778940757797	130.81153690810132	99.21983253087711	4.4353814947448384	1.0520879226037538	0.9673569238031765	1.1414487612316582	20.854706498929797	60.644571215882934
69	650.0	566.6666666666666		(152.57546577349802, 126.17291186937409, 98.90328658153653)	#987e62	152.57546577349802	126.17291186937409	98.90328658153653	30.484648506973695	89.70253260945624	152.57546577349802	76.79893279648812	10.023607825699333	18.093251632125718	133.6562382248273	130.5554957169772	99.17598283441491	4.361547992577868	1.051258058710819	0.9484413896630887	1.1361979945860494	20.68425653647819	61.013677000648556
70	658.3333333333334	575.0		(152.11806573163074, 126.0692903495918, 98.98283441490476)	#987e62	152.11806573163074	126.0692903495918	98.98283441490476	30.58587147939344	89.07215537219197	152.11806573163074	76.75999239480882	9.945543091100351	17.98905624681446	133.41589909985348	130.3912131023655	99.25369897425163	4.2875442991301265	1.0507250251179787	0.9410548451519487	1.1296548595961193	20.555290609183523	61.063272674583516
71	666.6666666666666	583.3333333333333		(153.27883608959598, 125.84090433326355, 98.28825622775801)	#997d62	153.27883608959598	125.84090433326355	98.28825622775801	30.06258327305949	91.48424024156904	153.27883608959598	76.7629558317098	10.300047775489318	18.323811945947366	133.77496127276532	130.40371046682017	98.56378270881306	4.425311225351083	1.050765589964523	0.9745983477859904	1.150676440557041	21.020301339605144	60.6591053682771
72	675.0	591.6666666666666		(152.8222733933431, 125.6466401507222, 98.07640778731421)	#987d62	152.8222733933431	125.6466401507222	98.07640778731421	30.21623502510315	91.34922167795385	152.8222733933431	76.70580615144215	10.212636133278053	18.326724781018598	133.44865396692484	130.16284039564582	98.35211011094829	4.385351746342429	1.049983299641644	0.9663273917736227	1.1508593572286148	20.980152001116142	60.8710980405817
73	683.3333333333334	600.0		(153.2532970483567, 126.15469960226083, 97.72053590119322)	#997e61	153.2532970483567	126.15469960226083	97.72053590119322	30.721501809408934	92.40162766650593	153.2532970483567	76.82086470176922	10.021024587950345	18.691832887439652	133.7461796106343	130.64808323215408	98.00487753820389	4.7058947420986375	1.051558272416011	0.9481969617442111	1.1737869717203153	21.20861972133679	61.80344814224922
74	691.6666666666666	608.3333333333333		(153.19510152815576, 125.85095248063638, 97.55453213313795)	#997d61	153.19510152815576	125.85095248063638	97.55453213313795	30.51344080964652	92.6161806363101	153.19510152815576	76.75952820246773	10.126019078927795	18.666592735749088	133.5903014444212	130.389255589282	97.83749633661293	4.630782577466244	1.050718671046098	0.958131620268491	1.1722019713943956	21.236241351734783	61.52160950827488
75	700.0	616.6666666666666		(152.14507012769522, 125.34059032865815, 97.15135021980322)	#987d61	152.14507012769522	125.34059032865815	97.15135021980322	30.755410060714482	92.1712321322185	152.14507012769522	76.61590380189578	9.973014873130182	18.61379494207838	132.83693740841534	129.7845274963366	97.43324262089176	4.502498534701802	1.0487526761679025	0.9436542460441197	1.1688864398079828	21.117158611077826	61.81820742909795
76	708.3333333333334	625.0		(152.85158048984718, 125.77182332007536, 96.96839020305632)	#987d60	152.85158048984718	125.77182332007536	96.96839020305632	30.925327959124036	93.22908848873962	152.85158048984718	76.72838000266317	9.942845846764081	18.893106501867507	133.28021770985976	130.25794745237596	97.2564245342265	4.764824930260775	1.050292300589289	0.940799629843146	1.186426307187798	21.34969922091227	62.24358349541334
77	716.6666666666666	633.3333333333333		(152.58739794850325, 125.24743562905589, 96.58237387481682)	#987d60	152.58739794850325	125.24743562905589	96.58237387481682	30.70981101608755	93.59410626826359	152.58739794850325	76.61508353425461	10.052586672181008	18.88520922265622	132.91100481473728	129.78107915428092	96.86902449235922	4.6595889852831975	1.0487414479784383	0.9511833901389498	1.1859303834597148	21.394055861037913	61.973651302067964
78	725.0	641.6666666666666		(153.23131672597864, 125.92484823110739, 96.6784592840695)	#997d60	153.23131672597864	125.92484823110739	96.6784592840695	31.029083519339046	94.11247619489988	153.23131672597864	76.77307356484542	9.929943746484982	19.108254323954576	133.45574000418674	130.44638484613773	96.97092317353989	4.937002861803246	1.050904086010072	0.9395788233101025	1.1999368982614802	21.534371737231734	62.540554571086105
79	733.3333333333334	650.0		(152.7485869792757, 125.48796315679297, 95.61293698974252)	#987d5f	152.7485869792757	125.48796315679297	95.61293698974252	31.37273436727157	95.38281849577896	152.7485869792757	76.66587177539972	9.792261831319927	19.438131036152328	132.87066359639942	129.994704226502	95.91168725141303	5.098269838428496	1.0494366600842242	0.9265512558691835	1.2206520945390933	21.76532402588469	63.26260633787584
80	741.6666666666666	658.3333333333333		(153.02553904123928, 125.55913753401717, 94.65564161607703)	#997d5e	153.02553904123928	125.55913753401717	94.65564161607703	31.766541263049927	97.26692640112286	153.02553904123928	76.68883347798722	9.658701510321333	19.941113113695643	132.836975088968	130.09136244714256	94.96467657525643	5.492870167033095	1.0497509701144272	0.9139136768003997	1.2522377508620688	22.157132194367755	64.15625279720147
81	750.0	666.6666666666666		(153.08373456144022, 125.51915428092946, 95.02909776010048)	#997d5f	153.08373456144022	125.51915428092946	95.02909776010048	31.511753273211774	96.70480294168723	153.08373456144022	76.6845075824924	9.770569747702961	19.752572651760758	132.92778731421393	130.07314875235502	95.33399832530878	5.3357351453678845	1.049691755326741	0.9244987344329783	1.2403980164072412	22.036972558811595	63.68079311256799
82	758.3333333333334	675.0		(153.0447979903705, 124.94326983462425, 94.55620682436675)	#997c5e	153.0447979903705	124.94326983462425	94.55620682436675	31.172297780959216	97.45245145979659	153.0447979903705	76.57041369126993	9.96226711214021	19.788312319622282	132.63560602888842	129.59338279254763	94.86007745446932	5.259321037768399	1.048129987236615	0.9426372847317507	1.242642352570639	22.154549656279304	63.277397447300764
83	766.6666666666666	683.3333333333333		(153.0397739166841, 125.13292861628638, 93.80845719070547)	#997d5d	153.0397739166841	125.13292861628638	93.80845719070547	31.730989439755717	98.69320490075519	153.0397739166841	76.60498338205282	9.717427475896212	20.211628578546193	132.54238852836508	129.73862389784384	94.12170190496127	5.631348674995321	1.048603192588556	0.9194703722904549	1.2692252517777125	22.426286508167326	64.32249734451631
84	775.0	691.6666666666666		(152.80510780824787, 125.02784174167888, 93.11513502198032)	#987d5d	152.80510780824787	125.02784174167888	93.11513502198032	32.07845997916805	99.61017192958424	152.80510780824787	76.5730255443282	9.56063893707515	20.496865858120472	132.25616077035795	129.6043524450492	93.43426208917731	5.857025843140983	1.0481657394466481	0.9046349215995938	1.2871372352963655	22.61696988747392	64.99358642691797
85	783.3333333333334	700.0		(152.43918777475403, 124.36319866024702, 91.9309189868118)	#987c5b	152.43918777475403	124.36319866024702	91.9309189868118	32.159848883230474	101.2181235426434	152.43918777475403	76.42581752303845	9.553439976436595	20.830674924409664	131.6339773916684	128.9870513209127	92.25524178354615	6.038966800177148	1.046150690369107	0.9039537504732997	1.30809937076012	22.916920237889872	65.3626909036637
86	791.6666666666666	708.3333333333333		(152.16998115972368, 124.81306259158468, 91.571279045426)	#987c5b	152.16998115972368	124.81306259158468	91.571279045426	32.91336189028604	101.54873465434797	152.16998115972368	76.50075695564631	9.163907214482126	21.136056764102882	131.56959598074104	129.30105631149257	91.90369688088758	6.404095165882016	1.0471764947595532	0.8670958645212801	1.3272763678470538	23.037145894641913	66.56001264769628
87	800.0	716.6666666666666		(153.37638685367386, 124.75612308980531, 91.24094620054427)	#997c5b	153.37638685367386	124.75612308980531	91.24094620054427	32.363343563966154	103.30493299248376	153.37638685367386	76.53978376909356	9.51936125738323	21.367924679231898	132.07701695624868	129.46478483776426	91.57609796943689	6.548387269637176	1.0477107111952286	0.9007291961791819	1.3418369269734558	23.392444161435897	65.9871378833812
88	808.3333333333334	725.0		(152.80364245342264, 124.30500314004605, 90.47707766380573)	#987c5a	152.80364245342264	124.30500314004605	90.47707766380573	32.565175626566	104.01109401693009	152.80364245342264	76.42623913278075	9.417052490650724	21.55586170137862	131.50375130835252	128.98881649152187	90.81535691856813	6.664030423755306	1.0461564615513756	0.8910486629239092	1.3536387673509167	23.523096124886123	66.40105333709364
89	816.6666666666666	733.3333333333333		(152.713837136278, 123.5354825204103, 88.1781452794641)	#987b58	152.713837136278	123.5354825204103	88.1781452794641	32.87235595402985	107.76103679984206	152.713837136278	76.26701412911224	9.33455978539749	22.446189777511872	130.76140883399623	128.32332744190913	88.53171865187356	7.374147632044943	1.0439769186572272	0.883243140464536	1.4095485062521387	24.309780787066728	67.41933785834301
90	825.0	741.6666666666666		(153.47226292652292, 123.8572325727444, 88.46849487125812)	#997b58	153.47226292652292	123.8572325727444	88.46849487125812	32.664633537612346	108.00623212305476	153.47226292652292	76.3624718154031	9.471716709711087	22.461404066844604	131.2908499057986	128.72202221268577	88.82238224827299	7.408071573155709	1.0452835860590395	0.896221032872136	1.4105039146762501	24.376794089524644	67.13540460741794
91	833.3333333333334	750.0		(153.64747749633662, 124.22315260623823, 86.41385806991836)	#997c56	153.64747749633662	124.22315260623823	86.41385806991836	33.74141822993695	111.58382313269954	153.64747749633662	76.43570755982962	8.936922141331905	23.637987958796614	131.07921289512248	129.02846258111785	86.79195101528155	8.578788691540623	1.0462860696054983	0.8456183644080558	1.484389597895539	25.27099230541694	69.289669547781
92	841.6666666666666	758.3333333333333		(154.16202637638685, 123.6428720954574, 84.91354406531296)	#9a7b54	154.16202637638685	123.6428720954574	84.91354406531296	33.556831922611856	114.54418058965388	154.16202637638685	76.34097231872096	9.109120409677763	24.256463334272226	130.85139208708395	128.63215407159308	85.30083734561441	9.074994083246818	1.0449892913556844	0.8619118954167999	1.5232278617744615	25.91046290834845	69.41714867300782
93	850.0	766.6666666666666		(151.7483776428721, 119.24513292861629, 81.58844463052125)	#977751	151.7483776428721	119.24513292861629	81.58844463052125	32.203584024060575	117.89768823923785	151.7483776428721	75.36511174519207	9.957559343389821	24.356561225698826	127.64038517898264	124.59694154908938	81.96501151350219	8.764399132191226	1.0316312764101003	0.9421918320750352	1.529513687330508	26.313400821983187	67.76405260998769
94	858.3333333333334	775.0		(147.76700858279256, 110.60770357965251, 75.8540925266904)	#936e4b	147.76700858279256	110.60770357965251	75.8540925266904	28.996413683891852	124.09937624223845	147.76700858279256	73.4217848449308	12.149904385426236	24.20343250133319	121.86504082059871	116.8143549005652	76.20162863722003	8.436736743582554	1.005030150714476	1.149633185971473	1.5198976960717099	27.08184486739394	63.34376250498722
95	866.6666666666666	783.3333333333333		(141.06196357546577, 96.00397739166841, 64.94347917102785)	#8d6040	141.06196357546577	96.00397739166841	64.94347917102785	24.483276405458476	137.60061912612989	141.06196357546577	69.92730178862197	16.031455209118196	24.727033123474527	111.870290977601	103.64771611052961	65.25408415323426	10.82167555490937	0.9571961074510383	1.5169084745987456	1.552778130663394	29.4691995685558	57.043158320943746
96	875.0	791.6666666666666		(127.4312329914172, 73.2145698136906, 48.03244714255809)	#7f4930	127.4312329914172	73.2145698136906	48.03244714255809	19.029602834785177	158.88326524175386	127.4312329914172	63.646904577911556	22.282399134609054	25.688083423521135	94.74431023655013	82.54160673225874	48.28426836926941	17.917713338688042	0.8712272282068441	2.1083775390805215	1.6131289977054721	34.00563102146184	49.06092393270258
97	883.3333333333334	800.0		(95.03181913334728, 43.60351685158049, 29.56374293489638)	#5f2b1d	95.03181913334728	43.60351685158049	29.56374293489638	12.867132867132867	175.6712602457888	95.03181913334728	52.520012252938415	28.730122694829664	23.193940592468152	65.99543018630939	52.5555407096504	29.70414067406322	28.361033670787684	0.7189173614013711	2.718466042138293	1.4565048518376331	36.92396011084006	38.914073604359864
98	891.6666666666666	808.3333333333333		(66.72849068453004, 36.3230060707557, 26.094829390831066)	#42241a	66.72849068453004	36.3230060707557	26.094829390831066	15.103010195407684	155.2797541739605	66.72849068453004	47.38095659756941	20.610974489709665	18.227560841953693	49.1760581955202	41.59513916474775	26.197111157630314	27.663639062866253	0.6485716746170734	1.950226069021894	1.144632180876259	27.514655070754316	41.48832009055431
99	900.0	816.6666666666666		(62.15009420138162, 34.76533389156374, 26.797990370525433)	#3e221a	62.15009420138162	34.76533389156374	26.797990370525433	13.522267685948945	145.0486373787013	62.15009420138162	46.31256015083293	19.973763435587543	15.603791903946718	46.59039773916684	39.526922061963575	26.877663805735818	28.349301216079503	0.6339469873508321	1.8899326748479153	0.9798679325126577	25.34619394628091	37.99746629357236
100	908.3333333333334	825.0		(59.87565417626125, 34.16056102156165, 27.419300816411972)	#3b221b	59.87565417626125	34.16056102156165	27.419300816411972	12.462139779675448	138.2259654716704	59.87565417626125	45.8428055069177	19.546401251359203	14.105407307409479	45.412704626334516	38.639701461168094	27.48671341846347	28.71197136729875	0.6275167761870736	1.8494953402127985	0.8857742003124484	24.104446004566405	35.81561221408886
101	916.6666666666666	833.3333333333333		(57.58551392087084, 33.679924638894704, 28.018840276324052)	#39211c	57.58551392087084	33.679924638894704	28.018840276324052	11.488105352591335	130.9270555389951	57.58551392087084	45.41876962221007	18.93569076619894	12.718409244797357	44.26144651454888	37.85031944735189	28.075451119949758	29.051870621355313	0.6217123837984094	1.79170945001245	0.7986751841004309	22.810487029242903	33.887810175042475
102	925.0	841.6666666666666		(55.09252669039146, 33.54783336822273, 28.190496127276532)	#37211c	55.09252669039146	33.54783336822273	28.190496127276532	11.94854915143451	124.51811898456172	55.09252669039146	45.12164518075045	17.567944482577815	12.019962602277134	43.03326564789617	37.303649250575674	28.244069499685995	29.05977366599532	0.6176452118710065	1.6622922572709091	0.7548149819271635	21.286431694933682	34.37987835730222
103	933.3333333333334	850.0		(52.81871467448189, 32.66464308143186, 28.49612727653339)	#34201c	52.81871467448189	32.66464308143186	28.49612727653339	10.283073268553826	117.42542060519588	52.81871467448189	44.50558260858119	17.30495008358057	10.635240702582882	41.706435001046685	36.18699780824786	28.537812434582374	29.805781052587687	0.6092122725047884	1.6374075273816338	0.6678589014237304	20.3118104116076	31.573966762500497
104	941.6666666666666	858.3333333333333		(50.730374712162444, 32.6081222524597, 29.21142976763659)	#32201d	50.730374712162444	32.6081222524597	29.21142976763659	9.470796529047819	108.1665765724873	50.730374712162444	44.277390382975625	16.27860679583859	9.473826072691027	40.80868746074942	35.77911042913962	29.24539669248482	30.038742978953064	0.6060886755045709	1.5402941455510282	0.5949257990606927	18.83471315600858	30.198555738216275
105	950.0	866.6666666666666		(48.745446933221686, 32.870002093364036, 29.54992673225874)	#30201d	48.745446933221686	32.870002093364036	29.54992673225874	10.377656848097539	100.41671497957974	48.745446933221686	44.201526127938706	14.735287221922633	8.980831010856372	39.984954992673224	35.644187165585095	29.583127485869795	29.96761845706502	0.6050502117320731	1.394264074659166	0.5639672951949312	17.25641953471565	31.3613817309995
106	958.3333333333334	875.0		(46.931128323215404, 32.280929453631984, 29.358593259367805)	#2e201d	46.931128323215404	32.280929453631984	29.358593259367805	9.978080625178682	95.48026227753243	46.931128323215404	43.74676699964695	14.134317507059734	8.405883700543715	38.875059660875024	34.84251071383713	29.387816621310446	30.465963931815075	0.5988252658769546	1.3373998635466138	0.5278624537738352	16.444993529261172	30.74056345210403
107	966.6666666666666	883.3333333333333		(46.11513502198032, 32.81850533807829, 29.649361523969016)	#2e201d	46.11513502198032	32.81850533807829	29.649361523969016	11.548113963156483	91.04976576543861	46.11513502198032	43.915145750924424	13.000212926351452	8.382568831388093	38.70002512036843	35.13792189449445	29.68105296211011	30.197402022882613	0.6011301093526469	1.2300900262849797	0.5263983549972716	15.468451646607509	32.81402103087159
108	975.0	891.6666666666666		(44.420138162026376, 32.65752564370944, 30.00314004605401)	#2c201e	44.420138162026376	32.65752564370944	30.00314004605401	11.046899956439663	82.76278894413156	44.420138162026376	43.67146725520928	12.145434930717014	7.59224091905224	37.89032865815365	34.71093906217291	30.029683902030566	30.5820662980831	0.5977945293774158	1.1492102827704338	0.47676830467138237	14.323187907348428	32.00994258422242
109	983.3333333333334	900.0		(43.62528783755495, 32.30667783127486, 30.537157211639105)	#2b201e	43.62528783755495	32.30667783127486	30.537157211639105	8.1120245673523	76.50318141248955	43.62528783755495	43.42980668323963	12.256332275703496	6.623307042095794	37.49889261042495	34.29092223989952	30.554852417835463	31.09614128571145	0.5944865716427822	1.1597034738267775	0.4159223743616706	13.931470741681474	28.386733468749394
110	991.6666666666666	908.3333333333333		(43.06531295792338, 32.413648733514755, 30.570232363407996)	#2b201e	43.06531295792338	32.413648733514755	30.570232363407996	8.851882256362131	73.98635543910987	43.06531295792338	43.42296358975284	11.724868757994834	6.576166559778029	37.26428092945363	34.279078235294115	30.588666527109062	31.092491847884403	0.5943929003258438	1.1094159919084925	0.4129621037280515	13.443158632335859	29.28690590983197
111	1000.0	916.6666666666666		(42.1080175842579, 31.966087502616706, 30.730793384969648)	#2a1f1e	42.1080175842579	31.966087502616706	30.730793384969648	6.514563285433032	68.89880686055182	42.1080175842579	43.11435724013468	11.668496714057897	5.882956923665262	36.68857441909148	33.74777369269416	30.743146326146118	31.59811738222761	0.5901685589165027	1.1040820262726245	0.3694307687091665	13.067631680288551	26.756070321252587
112	1008.3333333333334	925.0		(41.461377433535695, 32.22524597027423, 30.806782499476657)	#29201e	41.461377433535695	32.22524597027423	30.806782499476657	7.987897125567324	65.52897844603433	41.461377433535695	43.170888644076655	10.887932736509232	5.899458473231977	36.467257693112835	33.84468588863304	30.820967134184635	31.521739316907308	0.5909423859971695	1.030224469546481	0.37046701293471934	12.383484548063924	28.45036645536173
113	1016.6666666666666	933.3333333333333		(40.262926522922335, 32.19740422859535, 30.454469332216874)	#28201e	40.262926522922335	32.19740422859535	30.454469332216874	10.661829047060074	62.1205858497629	40.262926522922335	43.03159768077733	9.858625854870295	6.023552495329176	35.80092317353988	33.606232311073896	30.47189868118066	31.62109518490483	0.5890357091418799	0.9328306702092347	0.3782597182987794	11.553167895010588	31.42464286695882
114	1025.0	941.6666666666666		(40.35901193217501, 32.17249319656688, 31.298723047938037)	#28201f	40.35901193217501	32.17249319656688	31.298723047938037	5.786372773272334	57.24554578697582	40.35901193217501	43.03495893173728	10.35552754778707	5.162002879403116	36.009133347289094	33.61197324052753	31.307460749424326	31.89099646523683	0.5890817194447621	0.9798478860012987	0.3241571741152072	11.570791870911123	26.495246340731967
115	1033.3333333333333	949.9999999999999		(39.380992254553064, 32.05170609168935, 31.156164957086038)	#27201f	39.380992254553064	32.05170609168935	31.156164957086038	6.532960040722847	53.25744326849985	39.380992254553064	42.874857926325575	9.702358020065082	5.032621445842711	35.4639480845719	33.33925026167051	31.16512036843207	32.096417868875285	0.5868901854478931	0.9180444889280494	0.31603243632142186	10.929914444618365	27.415808487964284
116	1041.6666666666667	958.3333333333334		(38.74042285953527, 31.891773079338495, 30.118903077245132)	#261f1e	38.74042285953527	31.891773079338495	30.118903077245132	12.337987131237094	56.74918811431782	38.74042285953527	42.72477331392122	8.92779173256153	5.8470223837122415	34.893037471216246	33.084933022817665	30.136631777266064	32.00196815817238	0.5848357603076809	0.8447544381917723	0.367174195205347	10.67207271225351	33.22173945029851
117	1050.0	966.6666666666666		(38.495289930918986, 32.213732468076195, 31.290768264601216)	#26201f	38.495289930918986	32.213732468076195	31.290768264601216	7.686541143654076	47.724098927631424	38.495289930918986	42.860914544043005	8.875771202991823	4.869604339318734	35.10710278417417	33.315568582792544	31.299997906635966	32.19805336753401	0.5866993222098702	0.8398322161521584	0.30579548647505517	10.123851088857972	28.750940322536973
118	1058.3333333333333	974.9999999999999		(37.45698136906008, 32.48900983881097, 30.66380573581746)	#25201e	37.45698136906008	32.48900983881097	30.66380573581746	16.12092077285756	46.24664677084033	37.45698136906008	42.880472807758736	7.415940610436877	5.543361478509379	34.558275068034334	33.34878984090434	30.682057776847394	32.065008260641605	0.5869670444502305	0.7017019361220831	0.3481052672679787	9.258781324718095	36.7778460498303
119	1066.6666666666667	983.3333333333334		(37.41637010676157, 32.25894913125393, 31.33263554532133)	#25201f	37.41637010676157	32.25894913125393	31.33263554532133	9.135641043286794	41.46186037664069	37.41637010676157	42.770223626621515	7.998308341194527	4.670147746690945	34.60082269206615	33.161811207871054	31.341898681180655	32.40971524837147	0.5854579044672062	0.7568060133624742	0.29327025413106467	9.261922926517173	30.280311189976636
120	1075.0	991.6666666666666		(37.18882143604773, 32.02826041448608, 31.30018840276324)	#25201f	37.18882143604773	32.02826041448608	31.30018840276324	7.41841450408814	40.3777631423409	37.18882143604773	42.635209326487	8.102330387547374	4.472770807904347	34.41132091270672	32.93378549298723	31.30746912288047	32.596674029610945	0.5836097684855028	0.7666486584373886	0.28087561735783373	9.25491417621011	28.900239215088813
121	1083.3333333333333	999.9999999999999		(37.30123508478124, 32.21687251413021, 30.855767217919198)	#25201e	37.30123508478124	32.21687251413021	30.855767217919198	12.6703475154271	44.06273149707048	37.30123508478124	42.73497796653627	7.734607176117514	5.09758912724333	34.43598911450701	33.1021836089596	30.86937827088131	32.31891661072754	0.5849754461458467	0.7318544087296415	0.32011219770545213	9.263345134401392	33.38737664508042
122	1091.6666666666667	1008.3333333333334		(36.245342265019886, 32.238224827297465, 31.037261879840905)	#24201f	36.245342265019886	32.238224827297465	31.037261879840905	13.835765103098971	36.64085963128955	36.245342265019886	42.63569161490618	6.958755028459718	4.739955990532274	33.96151978229014	32.93459816411974	31.049271509315467	32.610030368598665	0.5836163702645748	0.658442688928412	0.29765398726376824	8.419706309503686	34.260734231460034
123	1100.0	1016.6666666666666		(36.64077873142139, 32.012560184216035, 31.227548670713837)	#24201f	36.64077873142139	32.012560184216035	31.227548670713837	8.70103252252601	37.67315306256533	36.64077873142139	42.569549481213215	7.655783201021727	4.433763303734506	34.123384969646224	32.82327134812644	31.235398785848858	32.70839259976775	0.5827109872269054	0.7243960243057277	0.27842607158725	8.84699233946708	30.076809300548373
124	1108.3333333333333	1025.0		(35.94075779778103, 31.64664015072221, 30.83588025957714)	#231f1e	35.94075779778103	31.64664015072221	30.83588025957714	9.529238087427194	36.21915207147806	35.94075779778103	42.31547005289438	7.384980251020911	4.400673718038806	33.588605819552015	32.397951773079335	30.84398785848859	32.981919599705655	0.5792330346454468	0.6987724433865771	0.2763481520582703	8.596735571169232	30.790507939520655
125	1116.6666666666667	1033.3333333333335		(36.19761356499895, 32.094829390831066, 31.105714883818298)	#24201f	36.19761356499895	32.094829390831066	31.105714883818298	11.655155402072019	35.87071179069605	36.19761356499895	42.56188360906556	7.138796265349634	4.544130366348154	33.90737073477078	32.81038481892401	31.115606028888426	32.72707064303746	0.5826060533485451	0.6754783275808668	0.2853567680568291	8.4623597716321	32.47838968554391
126	1125.0	1041.6666666666667		(35.703788988905174, 32.487335147582165, 31.234456772032658)	#23201f	35.703788988905174	32.487335147582165	31.234456772032658	16.81967213114752	31.920413703336724	35.703788988905174	42.700090773484426	6.301594110821207	4.646897787210891	33.81282185472054	33.04323288674901	31.246985555788154	32.66139709373865	0.5844978946811833	0.5962616235081021	0.29181023147330537	7.829670962583421	36.40566575015629
127	1133.3333333333333	1050.0		(35.67552857441909, 32.46870420766171, 31.09629474565627)	#23201f	35.67552857441909	32.46870420766171	31.09629474565627	17.98217142857139	32.73124948656862	35.67552857441909	42.687294082681575	6.235890823574453	4.766127074838833	33.76556625497174	33.021627203265645	31.110018840276325	32.6409851376175	0.5843227278677723	0.5900447285392092	0.29929744716306333	7.848713375901291	37.39088669781452
128	1141.6666666666667	1058.3333333333335		(35.80259577140465, 32.10090014653548, 31.48921917521457)	#23201f	35.80259577140465	32.10090014653548	31.48921917521457	8.50861441397717	30.721544299504775	35.80259577140465	42.525629878128264	7.0013501190474	4.090958504826691	33.79239480845719	32.74948705254344	31.495335984927777	32.93561708353748	0.5821097961035758	0.6624730687689149	0.2568990330552726	8.108936118733387	30.298168779706014
129	1150.0	1066.6666666666667		(35.729956039355244, 32.24303956458028, 31.581536529202427)	#23201f	35.729956039355244	32.24303956458028	31.581536529202427	9.567543018620363	29.60672478644498	35.729956039355244	42.587278609615076	6.804484882022899	4.102239004212738	33.81932803014444	32.85308739585514	31.588151559556206	32.89636714509153	0.5829536714469552	0.6438455304387384	0.2576074121261522	7.945399886560933	31.084632993301426
130	1158.3333333333333	1075.0		(35.36571069709022, 32.512036843207035, 31.709231735398784)	#23201f	35.36571069709022	32.512036843207035	31.709231735398784	13.173412721131323	26.36458074368718	35.36571069709022	42.67952681068931	6.228960007572004	4.129435334742027	33.749776010048144	33.00851768683274	31.717259786476866	32.87217559991801	0.5842164059830958	0.5893889294621536	0.2593152541899088	7.47343153843985	33.54204492336803
131	1166.6666666666667	1083.3333333333335		(35.57609378270881, 32.1777266066569, 31.264810550554742)	#23201f	35.57609378270881	32.1777266066569	31.264810550554742	12.705025491624175	30.902134194778352	35.57609378270881	42.53750808545378	6.611995101820756	4.338826003370144	33.6603433117019	32.76943134812643	31.273939711115762	32.880911398852454	0.5822723903053347	0.6256320011581147	0.2724643145477428	7.908469530447886	33.27309641646169
132	1175.0	1091.6666666666667		(35.47163491731212, 32.29160561021562, 31.284488172493198)	#23201f	35.47163491731212	32.29160561021562	31.284488172493198	14.43155684431558	30.100738869741757	35.47163491731212	42.581679869898196	6.390962591206972	4.393761363754322	33.648396483148424	32.843669738329496	31.29455934687042	32.84795757536596	0.5828770333996325	0.6047177370355924	0.27591407844698235	7.755613564627056	34.50836825142968
133	1183.3333333333333	1100.0		(35.55118275068034, 32.6432907682646, 31.919824157420976)	#23201f	35.55118275068034	32.6432907682646	31.919824157420976	11.95365192828728	26.04685328685491	35.55118275068034	42.76336948432803	6.311382104545238	4.060494595297337	33.92346451747959	33.150209962319444	31.927058823529414	32.808780139693454	0.5853640819092721	0.5971877709124161	0.2549859975424605	7.5047425290953695	32.755632578072614
134	1191.6666666666667	1108.3333333333335		(35.01611890307724, 32.31819133347289, 31.170190496127276)	#23201f	35.01611890307724	32.31819133347289	31.170190496127276	17.90986283474852	28.00743698885646	35.01611890307724	42.545848519663416	5.934016765526573	4.448289158166441	33.410575675109904	32.78344032656478	31.181670504500733	32.92332709832218	0.5823865578901795	0.5614811757649175	0.2793382485143596	7.4161871206308945	36.856155559694514
135	1200.0	1116.6666666666667		(35.27527737073477, 32.579443165166424, 31.27171865187356)	#23201f	35.27527737073477	32.579443165166424	31.27171865187356	19.59843137254906	28.941160761972586	35.27527737073477	42.69973011735961	5.8576567671819735	4.60734420242257	33.63885702323634	33.04262383294955	31.28479589700649	32.7363408505897	0.5844929578592272	0.5542559346936398	0.2893263935966804	7.452500479819483	38.18684621793457
136	1208.3333333333333	1125.0		(35.003977391668414, 32.469750889679716, 31.11094829390831)	#23201f	35.003977391668414	32.469750889679716	31.11094829390831	20.942087433456997	28.360274857368417	35.003977391668414	42.617401961412604	5.700783356908989	4.630627806762	33.4397613564999	32.90378888214361	31.124536319866024	32.827565029001434	0.5833660133269712	0.5394124534015017	0.29078852904336944	7.34449758439391	39.086238127877294
137	1216.6666666666667	1133.3333333333335		(35.295164329076826, 32.5342265019887, 31.411974042285955)	#23201f	35.295164329076826	32.5342265019887	31.411974042285955	17.340161725067407	28.05521781679071	35.295164329076826	42.68093853738012	5.999637854808504	4.432706379379059	33.66263554532133	33.01090012560184	31.423196566882982	32.79443407944275	0.584235730327932	0.5676902930999144	0.27835970013796585	7.459526810370682	36.4580633222143
138	1225.0	1141.6666666666667		(34.93196566882981, 32.194682855348546, 31.44651454888005)	#22201f	34.93196566882981	32.194682855348546	31.44651454888005	12.8792792792793	25.443458980044362	34.93196566882981	42.47892608948196	6.159950271517001	4.052812148368378	33.38631777266067	32.67114676575257	31.453996231944735	33.09416390403279	0.5814704938060183	0.5828591757943694	0.2545035645905693	7.373620118878154	33.342091890002784
139	1233.3333333333333	1150.0		(34.76114716349173, 32.30814318610006, 31.23927150931547)	#22201f	34.76114716349173	32.30814318610006	31.23927150931547	18.209700427960062	25.83569200380598	34.76114716349173	42.514549221270094	5.774219918440792	4.323934524904615	33.29634079966506	32.730889194054846	31.249960226083317	33.01867043042309	0.5819581191284695	0.5463610766599584	0.2715291776075748	7.213738659126799	36.827132099004835
140	1241.6666666666667	1158.3333333333335		(34.478961691438144, 32.470797571697716, 31.13188193426837)	#22201f	34.478961691438144	32.470797571697716	31.13188193426837	24.001501031959393	24.75438053258534	34.478961691438144	42.56281462615681	5.28350412563372	4.51510212785603	33.18701486288465	32.81194970274231	31.145271090642662	32.98233237712969	0.5826187975258966	0.49992917543709775	0.28353388806644886	6.949932594677346	40.516068947675045
141	1250.0	1166.6666666666667		(34.61712371781453, 32.25727444002512, 31.23278208080385)	#22201f	34.61712371781453	32.25727444002512	31.23278208080385	18.16292447578402	24.930064221182118	34.61712371781453	42.47466566469668	5.719580828081716	4.26231158100927	33.20870211429767	32.66400661293699	31.243027004396062	33.08520299806288	0.5814121752106164	0.5411910844085432	0.26765945497850013	7.133085227485066	36.69399402186782
142	1258.3333333333333	1175.0		(34.80908519991627, 32.24052752773707, 31.27485869792757)	#22201f	34.80908519991627	32.24052752773707	31.27485869792757	16.394005804655528	25.89059013849884	34.80908519991627	42.487083047423056	5.917520332168635	4.24100003818727	33.305987021142975	32.68482011932175	31.284515386225667	33.05281370152235	0.5815821498858348	0.5599202707045287	0.2663211586507744	7.280324732148534	35.6286139286271
143	1266.6666666666667	1183.3333333333335		(34.75758844463052, 32.120368432070336, 31.62465982834415)	#22201f	34.75758844463052	32.120368432070336	31.62465982834415	9.493518642255744	22.984816637255545	34.75758844463052	42.42557410359948	6.201952699068425	3.78105237237345	33.31346451747959	32.581807875235505	31.629616914381412	33.23622653293894	0.580740188018361	0.5868334774080018	0.23743792493813967	7.263647453181702	31.368788489319495
144	1275.0	1191.6666666666667		(34.67531923801549, 32.403809922545534, 31.61754239062173)	#22201f	34.67531923801549	32.403809922545534	31.61754239062173	15.428219346888552	22.486688319528625	34.67531923801549	42.55418157763375	5.766662129633005	4.007093044316634	33.35959598074105	32.7974409022399	31.625405065940967	33.095881354865334	0.5825006245057694	0.5456459529396089	0.25163255193933143	7.022192448456124	34.79436169033656
145	1283.3333333333333	1200.0		(34.75947247226293, 32.681180657316304, 31.59263135859326)	#22201f	34.75947247226293	32.681180657316304	31.59263135859326	20.62400846113161	23.232357298579924	34.75947247226293	42.69663937252817	5.467550599260851	4.275081365592492	33.48183378689554	33.03740468076199	31.603516851580487	32.91373823333654	0.5844506503649279	0.5173437926333095	0.2684613563685737	6.940492074623662	38.02187503711671
146	1291.6666666666667	1208.3333333333335		(34.6776219384551, 32.680552648105504, 31.460121415114088)	#22201f	34.6776219384551	32.680552648105504	31.460121415114088	22.75862068965515	23.65971446681356	34.6776219384551	42.686923000807404	5.337415842284865	4.392633351759834	33.41503035377852	33.02100081641197	31.472325727444	32.90172900089733	0.5843176483335072	0.5050303430355185	0.2758432429226628	6.912541908478117	39.45399713148014
147	1300.0	1216.6666666666667		(34.60979694368851, 32.39815783964831, 31.44986393133766)	#22201f	34.60979694368851	32.39815783964831	31.44986393133766	18.005962239151994	23.281931398225378	34.60979694368851	42.543485716275555	5.638804130047747	4.1586348144205365	33.292202218965876	32.77947124764496	31.459346870420767	33.07030713087157	0.5823542147831572	0.5335479318562946	0.261148887575893	7.006450994387534	36.408884926977436
148	1308.3333333333333	1225.0		(34.8224827297467, 32.537575884446305, 31.198241574209757)	#22201f	34.8224827297467	32.537575884446305	31.198241574209757	22.172933633685652	26.539793323594644	34.8224827297467	42.63159681640717	5.5096096631911395	4.565232284451659	33.38931337659619	32.9276987251413	31.21163491731212	32.865852170942404	0.5835603188356795	0.5213234532241496	0.2866819006266183	7.1552179877156	39.64495886967602
149	1316.6666666666667	1233.3333333333335		(34.79861837973623, 32.31546996022608, 31.568138999371993)	#22201f	34.79861837973623	32.31546996022608	31.568138999371993	13.8802488335925	23.672555990687734	34.79861837973623	42.52412962728524	5.955899833264278	4.006186336213502	33.38274649361524	32.74696860791292	31.57561230898053	33.09700115875171	0.5820892600006459	0.5635517682637607	0.25157561358743097	7.177901628215674	33.9264202296958
150	1325.0	1241.6666666666667		(35.05170609168935, 32.50261670504501, 31.839648314841952)	#23201f	35.05170609168935	32.50261670504501	31.839648314841952	12.383993743482764	23.367613860321793	35.05170609168935	42.64286178323993	6.052028288365207	3.93481636100792	33.61907682646012	32.9466816998116	31.846277998743982	33.00006797617919	0.5837145187279544	0.5726475157358772	0.24709380874930795	7.218713611027128	33.03050889593711
151	1333.3333333333333	1250.0		(34.47310027213732, 31.969018212267112, 31.14967552857442)	#221f1f	34.47310027213732	31.969018212267112	31.14967552857442	14.792139077853346	24.583611654258597	34.47310027213732	42.31877235529634	5.933924060202822	4.081336369883148	33.03214988486498	32.40345600167469	31.157868955411345	33.26274797101028	0.5792782380341652	0.5614724039167349	0.2562947939362478	7.201997036682596	34.52008447742317
152	1341.6666666666667	1258.3333333333335		(34.71634917312121, 32.34059032865815, 31.6784592840695)	#22201f	34.71634917312121	32.34059032865815	31.6784592840695	13.077453142227062	22.314037626628092	34.71634917312121	42.52831206752671	5.910898545368582	3.901549862339959	33.37228595352732	32.753989918358805	31.685080594515387	33.13726600418833	0.5821465111088165	0.5592937122054428	0.2450047796548181	7.082429875541683	33.427220398558006
153	1350.0	1266.6666666666667		(34.22671132509944, 32.38538831902868, 31.63826669457819)	#22201f	34.22671132509944	32.38538831902868	31.63826669457819	17.318236959158853	19.284744435813852	34.22671132509944	42.49810695575852	5.436031132111219	3.889640181362819	33.13821226711325	32.703305348545115	31.645737910822692	33.2394178860158	0.581733050061842	0.5143613966991638	0.24425689000416181	6.6842901799483965	35.58483496231281
154	1358.3333333333333	1275.0		(34.55683483357756, 32.59242202218966, 31.087502616705045)	#22201f	34.55683483357756	32.59242202218966	31.087502616705045	26.026669884752298	25.60071602515176	34.55683483357756	42.629441086858	5.169593772963554	4.674095302278891	33.25400041867281	32.92406686414068	31.10255181075989	32.88449328829139	0.5835308102477545	0.48915089130406236	0.29351814792228226	6.969351954970358	42.11835376781251
155	1366.6666666666667	1283.3333333333335		(34.619007745446936, 32.44232782080804, 31.62549717395855)	#22201f	34.619007745446936	32.44232782080804	31.62549717395855	16.372027972027986	22.04988662131522	34.619007745446936	42.566920722843705	5.675475947574782	4.020616993613412	33.3455348545112	32.81885195729538	31.633665480427045	33.092632374242264	0.5826750036094289	0.5370178470985527	0.25248181244718837	6.9553136694783815	35.31449518269151
156	1375.0	1291.6666666666667		(34.8226920661503, 32.36633870630103, 31.415114088339962)	#22201f	34.8226920661503	32.36633870630103	31.415114088339962	16.74898636196099	24.953050232043665	34.8226920661503	42.55030545808435	5.8352357419344525	4.206009698619917	33.37970692903496	32.79092804270463	31.424626334519573	33.01845601985524	0.5824475664519079	0.55213444024641	0.2641238778935819	7.193086524492398	35.783880876948366
157	1383.3333333333333	1300.0		(34.55034540506594, 32.16851580489847, 31.73916684111367)	#22201f	34.55034540506594	32.16851580489847	31.73916684111367	9.163750093082099	20.74799905481469	34.55034540506594	42.427759530241936	6.0279037681166265	3.6686400998685587	33.24974251622356	32.585464209755074	31.743460330751518	33.298737529811234	0.5807701031133492	0.5703648352971179	0.23037879586704785	7.056524925204914	31.32509521029599
158	1391.6666666666667	1308.3333333333335		(34.57672179191962, 32.40297257693113, 31.586979275696045)	#22201f	34.57672179191962	32.40297257693113	31.586979275696045	16.375857723007922	22.0490637089597	34.57672179191962	42.54319740947642	5.672869537545145	4.0190915836915035	33.30491103202847	32.77898696671551	31.595139208708396	33.11542293114435	0.5823502683110522	0.536771226600871	0.2523860216114982	6.95230508163354	35.316653987311106
159	1400.0	1316.6666666666667		(34.6074942432489, 32.32844881724932, 31.469332216872512)	#22201f	34.6074942432489	32.32844881724932	31.469332216872512	16.425855513307955	23.123064360029048	34.6074942432489	42.509632434010186	5.736038988866598	4.081221855402006	33.27335775591375	32.722639076826454	31.47792338287628	33.114808702715855	0.5818908159506553	0.5427483680889852	0.2562876027952373	7.03978089963095	35.43205070211107
160	1408.3333333333333	1325.0		(34.48210173749215, 32.588235294117645, 31.642034749843)	#22201f	34.48210173749215	32.588235294117645	31.642034749843	19.989680843222455	21.002695466880358	34.48210173749215	42.62306998659179	5.385593425002167	4.099211937951286	33.326989742516226	32.91333472681599	31.651496755285745	33.05688500162396	0.5834435997846162	0.5095889425236044	0.2574173221033266	6.76817220907306	37.27635800664686
161	1416.6666666666667	1333.3333333333335		(34.41553276114716, 32.00753611052962, 31.2857441909148)	#22201f	34.41553276114716	32.00753611052962	31.2857441909148	13.837201524981591	23.189996532909962	34.41553276114716	42.3322978670981	5.9040435542237475	3.965436026149183	33.04309608540925	32.4260066296839	31.29296211011095	33.29588078152357	0.5794633812745988	0.5586450877340359	0.24901662521346563	7.112131408210397	33.887184429932184
162	1425.0	1341.6666666666667		(34.44651454888005, 32.40360058614193, 31.47184425371572)	#22201f	34.44651454888005	32.40360058614193	31.47184425371572	18.793807178043572	22.020832447083308	34.44651454888005	42.529050992782444	5.509932730675349	4.111382750554227	33.21827716139836	32.755230500314	31.481161817039983	33.119897343362226	0.5821566258474149	0.5213540221150127	0.2581816099799949	6.874796492851432	36.72943794878869
163	1433.3333333333333	1350.0		(34.59828344149047, 32.237806154490265, 31.34645174795897)	#22201f	34.59828344149047	32.237806154490265	31.34645174795897	16.44650444186945	23.9670006534524	34.59828344149047	42.463957260161905	5.785055961308072	4.12826067829103	33.216169143814106	32.64606472262927	31.35536529202428	33.13305904243734	0.5812655937914065	0.5473863912706459	0.2592414895437807	7.106997165005061	35.51194760048029
164	1441.6666666666667	1358.3333333333335		(34.75758844463052, 32.845509734142766, 31.655641616077038)	#22201f	34.75758844463052	32.845509734142766	31.655641616077038	23.015251720879963	22.757517902636142	34.75758844463052	42.7757942667627	5.287403892263454	4.346147494162533	33.54445467866862	33.17124200544274	31.667540297257695	32.84408798535052	0.5855341578749993	0.5002981743191354	0.2729240806154916	6.844387332766753	39.41956767931668
165	1450.0	1366.6666666666667		(34.695624869164746, 32.69750889679715, 31.690391459074732)	#22201f	34.695624869164746	32.69750889679715	31.690391459074732	20.10727222067431	22.08735315944757	34.695624869164746	42.698419035599414	5.442711000004985	4.179142023882109	33.47516223571279	33.040409822064056	31.700462633451956	32.95003186800809	0.5844750111871075	0.5149934508754741	0.2624366743562097	6.862093782902761	37.518567504778154
166	1458.3333333333333	1375.0		(34.437094410718025, 32.745446933221686, 31.33891563742935)	#22201f	34.437094410718025	32.745446933221686	31.33891563742935	27.239189189189158	22.941412471277655	34.437094410718025	42.692174657671266	5.000087995630786	4.52418939832434	33.29304793803642	33.02986635963994	31.352980950387273	32.90639723926223	0.5843895353558743	0.4731121258410694	0.28410453941714486	6.7430830986991	42.139486650782345
167	1466.6666666666667	1383.3333333333335		(35.15009420138162, 32.54092526690391, 31.993719907891983)	#23201f	35.15009420138162	32.54092526690391	31.993719907891983	10.401910067648178	22.89824431845252	35.15009420138162	42.67261391759218	6.156847207464844	3.8308309946923913	33.709976972995605	32.99685310027213	31.9991919614821	32.996427306197596	0.5841217792179476	0.5825655615156569	0.24056386227665622	7.251347022861584	31.89014671264421
168	1475.0	1391.6666666666667		(34.637429348963785, 32.6437094410718, 31.504710069081014)	#22201f	34.637429348963785	32.6437094410718	31.504710069081014	21.81490143668552	23.063011065918058	34.637429348963785	42.66524999807077	5.373624334044647	4.310411564460937	33.392832321540716	32.98443048984718	31.51610006280092	32.944895200244844	0.5840209786018623	0.5084564180415861	0.27067997919651127	6.888794258683834	38.734575617526005
169	1483.3333333333333	1400.0		(34.6068662340381, 32.86414067406322, 31.83671760519154)	#22201f	34.6068662340381	32.86414067406322	31.83671760519154	22.25345726592615	20.41178463194955	34.6068662340381	42.770116171235074	5.229963208884303	4.153494432308458	33.51259158467658	33.16162930918988	31.84699183588026	32.926984012101634	0.5854564335699316	0.49486309320715877	0.26082608811640945	6.678624945713059	38.45564646728264
170	1491.6666666666667	1408.3333333333335		(34.70295164329077, 33.355453213313794, 31.494871258111786)	#22211f	34.70295164329077	33.355453213313794	31.494871258111786	34.79804241435561	23.57322531608917	34.70295164329077	43.01280211765261	4.520403072632573	4.91232589836077	33.643611052962115	33.57414202428302	31.513477077663808	32.562818814162895	0.5887784270875155	0.4277239739021625	0.3084782629431039	6.675701436611133	47.37922824750056
171	1500.0	1416.6666666666667		(34.68955411346033, 32.92254553066778, 31.722001256018423)	#22201f	34.68955411346033	32.92254553066778	31.722001256018423	24.27341986455979	21.81423192044028	34.68955411346033	42.80604803631399	5.166807118521799	4.330498760393642	33.54827088130626	33.22249125392506	31.734006698764915	32.84134403226554	0.5859482849714194	0.4888872159431336	0.2719413904784432	6.741595902587043	39.96766116086903
172	1508.3333333333333	1425.0		(34.51475821645384, 32.787942223152605, 31.898262507850117)	#22201f	34.51475821645384	32.787942223152605	31.898262507850117	20.40163213057039	19.33104678032715	34.51475821645384	42.724268349046675	5.2823427507619485	4.013288901727385	33.45614611680971	33.08407955411346	31.90715930500314	33.011045644928416	0.58482884812317	0.4998192852641723	0.2520216318519955	6.63397563646834	37.22595272123485
173	1516.6666666666667	1433.3333333333335		(34.862884655641615, 32.67238852836508, 31.71802386435001)	#22201f	34.862884655641615	32.67238852836508	31.71802386435001	18.208080942554783	23.002672030743366	34.862884655641615	42.704035941479354	5.623442956162461	4.161181087015353	33.55485869792757	33.04989573163073	31.72756751099016	32.923634782862166	0.5845518979009758	0.5320944459099207	0.2613087853032182	6.9956085310820155	36.50034361984008
174	1525.0	1441.6666666666667		(34.844672388528366, 32.66820180029307, 31.64643081431861)	#22201f	34.844672388528366	32.66820180029307	31.64643081431861	19.168739363791037	23.40534565312732	34.844672388528366	42.69966293165858	5.579219815870784	4.226007630765571	33.53031819133347	33.04251037471216	31.656648524178355	32.91123798448783	0.5844920381913742	0.5279100187692293	0.2653796836968581	6.999059526043057	37.14228842431231
175	1533.3333333333333	1450.0		(34.34331170190496, 32.49026585723257, 30.998534645174797)	#22201e	34.34331170190496	32.49026585723257	30.998534645174797	26.759294029290274	24.83505833302854	34.34331170190496	42.55709828615678	5.082484220196692	4.641517778319337	33.09991207871049	32.80234227758007	31.013451957295377	32.97695299404773	0.5825405497134266	0.4809085192244894	0.29147238422297556	6.882974148941928	42.40351573713316
176	1541.6666666666667	1458.3333333333335		(34.43541971948922, 32.52396901821227, 31.405693950177938)	#22201f	34.43541971948922	32.52396901821227	31.405693950177938	22.14606508671324	22.435622317596547	34.43541971948922	42.5856520592133	5.314192029429066	4.274905354956915	33.23692484823111	32.850351184844044	31.416876700858282	33.04023736800482	0.5829314064993121	0.5028328882147347	0.26845030346690435	6.820223802741866	38.81430717432307
177	1550.0	1466.6666666666667		(34.57462842788361, 32.55264810550555, 31.08310655222943)	#22201f	34.57462842788361	32.55264810550555	31.08310655222943	25.253312548713954	25.7511973020592	34.57462842788361	42.612097338681934	5.232743541716101	4.64910036488031	33.249510152815574	32.89485673644546	31.097801967762194	32.89879473865678	0.5832934012841866	0.4951261704125493	0.29194854626501865	6.999695648819439	41.619913391996064
178	1558.3333333333333	1475.0		(34.39104040192589, 33.069709022398996, 31.70420766171237)	#22211f	34.39104040192589	33.069709022398996	31.70420766171237	30.49318270354506	19.922117526752118	34.39104040192589	42.84528106715176	4.729618972307003	4.414603672982076	33.44406112622985	33.28902975716978	31.717862675319235	32.850465350872255	0.5864853242027477	0.44752014131785905	0.2772229084145637	6.469777524205387	43.026960536856386
179	1566.6666666666667	1483.3333333333335		(34.37324680761984, 32.746074942432486, 31.423278208080387)	#22201f	34.37324680761984	32.746074942432486	31.423278208080387	26.90462673857502	21.884519582706535	34.37324680761984	42.68631481695179	4.9886158766404005	4.428319170197548	33.278829809503875	33.01997421812853	31.436506175423908	32.9470759282868	0.5843093232415286	0.47202662522424305	0.27808419751548463	6.670554627450986	41.594981875959164
180	1575.0	1491.6666666666667		(34.430814318610004, 32.79819970692903, 31.501570023027003)	#22201f	34.430814318610004	32.79819970692903	31.501570023027003	26.55899378260558	21.69444174226026	34.430814318610004	42.717913624175196	5.007407473035963	4.402812535160039	33.3388549298723	33.07334034121834	31.514536319866025	32.92369012218075	0.5847418618137413	0.4738047003554049	0.276482462892682	6.667749831898223	41.323870069156726
181	1583.3333333333333	1500.0		(35.013188193426835, 32.85137115344359, 31.818924010885492)	#23201f	35.013188193426835	32.85137115344359	31.818924010885492	19.393145029163193	23.26373028494899	35.013188193426835	42.80633227705589	5.565604194201434	4.233986030931902	33.70417207452376	33.22297300188403	31.829248482311073	32.81211038730338	0.5859521757855186	0.5266216983000169	0.2658807015599433	6.993038521032118	37.26175405634208
182	1591.6666666666667	1508.3333333333335		(34.715930500314, 32.80782918149466, 32.03956458028051)	#222020	34.715930500314	32.80782918149466	32.03956458028051	17.223308564724263	19.658793521388315	34.715930500314	42.75576343759204	5.488550758882493	3.9254949210857926	33.58914590747331	33.13733921917521	32.047247226292654	32.98152828299788	0.5852599669478399	0.5193308436952666	0.24650845231026022	6.747866315236243	35.57292608773771
183	1600.0	1516.6666666666667		(34.4278836089596, 32.64978019677622, 31.534645174795898)	#22201f	34.4278836089596	32.64978019677622	31.534645174795898	23.125678315606695	21.429600758837893	34.4278836089596	42.64637134600821	5.210368029867407	4.2474565323012525	33.298023864350014	32.95259727234666	31.5457965250157	33.0106499646991	0.5837625591890436	0.4930089824777034	0.2667266057099054	6.7222631606069205	39.18668456412256
184	1608.3333333333333	1525.0		(34.61607703579652, 32.92484823110739, 31.602260833158887)	#22201f	34.61607703579652	32.92484823110739	31.602260833158887	26.33048551781624	22.201335260430184	34.61607703579652	42.79872768094674	5.04603841199458	4.438860300815928	33.48903286581536	33.21008588863303	31.61548670713837	32.83009541202373	0.585848080680914	0.4774599891563057	0.2787461466063825	6.7205642936798435	41.3371945367148
185	1616.6666666666667	1533.3333333333335		(34.46828553485451, 32.98283441490475, 31.77831274858698)	#22201f	34.46828553485451	32.98283441490475	31.77831274858698	26.866926070038897	19.900701466703083	34.46828553485451	42.81219506217255	4.938499116302841	4.283680475324713	33.46980113041658	33.2329106342893	31.790357965250156	32.89055292590535	0.586032428204087	0.46728453927609787	0.2690013527955082	6.5374836088820985	40.93854333746124
186	1625.0	1541.6666666666667		(34.73560812225246, 33.01444421184844, 31.643918777475402)	#22211f	34.73560812225246	33.01444421184844	31.643918777475402	26.597603087548293	22.69661668635344	34.73560812225246	42.85437755061456	5.0495296566889225	4.491760826444402	33.583709441071804	33.304469903705254	31.657624031819132	32.75972974433419	0.5866098409271081	0.47779033338237037	0.28206812942924336	6.758229433495244	41.65438649288093
187	1633.3333333333333	1550.0		(34.97215825832112, 32.554532133137954, 31.76135649989533)	#22201f	34.97215825832112	32.554532133137954	31.76135649989533	14.82201069239799	23.4116076666148	34.97215825832112	42.659034694818395	5.88336933772421	4.041070967225036	33.580533807829184	32.97394797153025	31.769288256227757	32.97023499732453	0.5839359007577638	0.5566888776579848	0.2537662561873936	7.137526835411723	34.48374714191948
188	1641.6666666666667	1558.3333333333335		(34.62612518316935, 32.54741469541553, 31.08310655222943)	#22201f	34.62612518316935	32.54741469541553	31.08310655222943	24.79763663220093	26.092141298236484	34.62612518316935	42.61498475887344	5.281322898860353	4.654132755869633	33.273121205777684	32.89971849487126	31.097749633661294	32.88655334543709	0.5833329255800938	0.4997227861022318	0.29226456422941205	7.039412139609769	41.38791317910923
189	1650.0	1566.6666666666667		(34.86853673853883, 32.75800711743772, 32.04689135440653)	#222020	34.86853673853883	32.75800711743772	32.04689135440653	15.121299799688362	20.63520985549355	34.86853673853883	42.74784794838473	5.678688455954317	3.905005888560875	33.64994347917102	33.123948383922965	32.054002512036845	32.967520498606525	0.5851516161997915	0.5373218170826914	0.24522180698308835	6.891775792165902	34.51474059611712
190	1658.3333333333333	1575.0		(34.73267741260205, 32.74063219593887, 31.562905589281975)	#22201f	34.73267741260205	32.74063219593887	31.562905589281975	22.292959978866712	23.271796911727485	34.73267741260205	42.722236287369185	5.355559947361643	4.348700304479225	33.48118903077245	33.08064520410299	31.57468285534854	32.881696367054495	0.5848010323562515	0.5067471520460518	0.273084388890718	6.898783710768294	39.07650585591569
191	1666.6666666666667	1583.3333333333335		(35.01402553904124, 32.79212895122462, 31.906426627590537)	#23201f	35.01402553904124	32.79212895122462	31.906426627590537	17.100707308858215	22.632008465760325	35.01402553904124	42.778558857686406	5.684153430235206	4.0986410833861235	33.70371781452795	33.1759229746703	31.91528365082688	32.86831609951806	0.5855720008290841	0.5378389171021226	0.2573814742731341	7.007742785581905	35.79403404550437
192	1675.0	1591.6666666666667		(34.7498429976973, 32.99330123508478, 32.270462633451956)	#222020	34.7498429976973	32.99330123508478	32.270462633451956	17.492401215805433	18.19409638554218	34.7498429976973	42.84966636432319	5.392311966710306	3.854547836686739	33.70943897843835	33.29647265647896	32.277691019468286	32.93621754378181	0.5865453521070875	0.5102246560456198	0.24205320365430255	6.6283155757427235	35.558051260167176
193	1683.3333333333333	1600.0		(34.06573163073058, 32.2493196566883, 31.258739794850325)	#22201f	34.06573163073058	32.2493196566883	31.258739794850325	21.173838466701525	21.011816975149312	34.06573163073058	42.41267957872517	5.292897908691363	4.1290549485860755	32.94124555160142	32.56024021980323	31.2686455934687	33.25464393821928	0.5805636820085276	0.5008180223285874	0.25929136716305773	6.71296231482589	37.958232363391616
194	1691.6666666666667	1608.3333333333335		(34.75361105296211, 33.00251203684321, 31.86790872932803)	#22211f	34.75361105296211	33.00251203684321	31.86790872932803	23.590859630032682	21.17345709501378	34.75361105296211	42.85194659752453	5.1881417888584025	4.26177797299977	33.633629893238435	33.30034319656688	31.879254762403182	32.819924642402924	0.5865765649565551	0.49090591866314354	0.2676259461121771	6.714131865881463	39.40125463106918
195	1700.0	1616.6666666666667		(35.145698136906006, 33.30772451329286, 31.789826250785012)	#23211f	35.145698136906006	33.30772451329286	31.789826250785012	27.138668829143533	24.3485654382903	35.145698136906006	43.0378171086815	5.080676299882181	4.657770936026617	33.90475193636173	33.61685544693322	31.805005233410093	32.52756816867162	0.5891208434460525	0.4807374524304456	0.2924930302388588	6.892612114190001	42.51341489078813
196	1708.3333333333333	1625.0		(35.16725978647687, 33.44107180238643, 31.731212057776848)	#23211f	35.16725978647687	33.44107180238643	31.731212057776848	29.857438771780128	24.914996964177295	35.16725978647687	43.103031099851904	4.902072270247526	4.827957714874542	33.94493196566883	33.72837948084572	31.748310655222944	32.43945523749599	0.5900135216547492	0.46383780342065395	0.3031802124415724	6.880369774899192	44.56358108801624
197	1716.6666666666667	1633.3333333333335		(35.03202846975089, 32.828972158258324, 32.07557044169981)	#232020	35.03202846975089	32.828972158258324	32.07557044169981	15.289952559654543	21.520215359609935	35.03202846975089	42.79917177109633	5.733758454349758	3.9640322716396614	33.757789407577974	33.21083837345615	32.08310445886539	32.89070061064856	0.5858541595850283	0.5425325821799654	0.24892847394629497	6.970619618328633	34.658032556414646
198	1725.0	1641.6666666666667		(34.62172911869374, 32.75800711743772, 31.456562696252877)	#22201f	34.62172911869374	32.75800711743772	31.456562696252877	24.670634920634885	23.31245314049389	34.62172911869374	42.71830142759897	5.191629279377496	4.449551888019387	33.410942013816204	33.07399564580281	31.469577140464725	32.87637437599008	0.5847471702400383	0.49123590766629327	0.2794175438867887	6.83750879916557	40.598647515063924
199	1733.3333333333333	1650.0		(34.745865606028886, 32.853883190286794, 31.523550345405067)	#22201f	34.745865606028886	32.853883190286794	31.523550345405067	24.77099980510629	23.64858025918627	34.745865606028886	42.77775738145271	5.202932445817099	4.483138582881486	33.51488800502407	33.17456588025958	31.536853673853884	32.80794287199255	0.58556102986479	0.49230542186437315	0.2815266802721652	6.86797186868561	40.75003266173393
200	1741.6666666666667	1658.3333333333335		(35.01842160351685, 32.996231944735186, 32.120159095666736)	#232020	35.01842160351685	32.996231944735186	32.120159095666736	18.136511375947943	21.10480443320599	35.01842160351685	42.878116439980786	5.531860653695597	4.053796131386522	33.81189030772451	33.344786194264174	32.12891982415742	32.81586979527735	0.5869347894367081	0.523428858854777	0.2545653555585309	6.858188198551408	36.234289114664975
201	1750.0	1666.6666666666667		(34.98953317981997, 32.762612518316935, 31.420347498429976)	#22201f	34.98953317981997	32.762612518316935	31.420347498429976	22.56422287390029	26.01184600197435	34.98953317981997	42.758779424499714	5.465805125053569	4.556065202654924	33.58535063847603	33.142442390621724	31.433770148628845	32.75813490908027	0.5853012511223227	0.5171786345373861	0.2861062373812588	7.115669736286593	39.813164723676095
202	1758.3333333333333	1675.0		(34.32803014444212, 32.95038727234666, 31.505966087502618)	#22201f	34.32803014444212	32.95038727234666	31.505966087502618	30.70988799050514	20.963228344055842	34.32803014444212	42.78027830011368	4.732640944738408	4.504321870899863	33.33654804270463	33.1788345342265	31.52041029935106	32.87844484579011	0.5855955373242194	0.4478060826457926	0.28285692261083273	6.533514049000071	43.58405231960643
203	1766.6666666666667	1683.3333333333335		(34.763031191124135, 33.11743772241993, 31.84655641616077)	#22211f	34.763031191124135	33.11743772241993	31.84655641616077	26.14556416882001	21.393447065270404	34.763031191124135	42.907743974507355	5.039889757467608	4.378302138970036	33.66960226083316	33.39514893029098	31.85926522922336	32.751993024945136	0.5873403443486926	0.47687819879244414	0.2749432888644966	6.676078069311091	40.98181754677317
204	1775.0	1691.6666666666667		(34.69081013188193, 33.203893657106974, 31.215616495708602)	#22211f	34.69081013188193	33.203893657106974	31.215616495708602	34.32805252695629	25.544931751529706	34.69081013188193	42.937568596152985	4.565355666870497	5.068175490275095	33.534827297467025	33.44589787942223	31.235499267322584	32.57166239423975	0.5877485970771005	0.43197742252957855	0.31826511593063994	6.821207749750169	47.98782805104889
205	1783.3333333333333	1700.0		(34.34687042076617, 32.6780406112623, 31.183378689554115)	#22201f	34.34687042076617	32.6780406112623	31.183378689554115	28.348332451032235	23.48657626085632	34.34687042076617	42.64927089569041	4.9362638513459896	4.609427022075607	33.19683483357756	32.957485166422444	31.198325308771196	32.92744762133426	0.5838022495188314	0.46707303680724566	0.2894571879702392	6.753778074673904	43.03900435144992
206	1791.6666666666667	1708.3333333333335		(34.55934687042077, 32.98346242411555, 31.168515804898473)	#22201f	34.55934687042077	32.98346242411555	31.168515804898473	32.11507593530058	25.01962565873161	34.55934687042077	42.81817790523081	4.713999030957372	4.912670693510279	33.39265647896169	33.24305381201591	31.186665271090643	32.70713633152924	0.586114324029328	0.44604217059736484	0.30849991496925044	6.808532896795153	46.18228135518146
207	1800.0	1716.6666666666667		(34.205568348335774, 32.795268997278626, 31.20745237596818)	#22201f	34.205568348335774	32.795268997278626	31.20745237596818	31.77628822790113	22.350734394124835	34.205568348335774	42.69105209605526	4.6834760303824385	4.655686434760353	33.16875235503454	33.02797118275068	31.223330542181284	32.91723794140535	0.5843741692316035	0.44315406108775746	0.2923621302653993	6.603814345208261	44.829511281102675
208	1808.3333333333333	1725.0		(35.01737492149885, 33.030772451329284, 32.03914590747331)	#232120	35.01737492149885	33.030772451329284	32.03914590747331	19.977507556055308	21.687759298891653	35.01737492149885	42.89401219963813	5.4479844062604315	4.162016614446873	33.805882352941175	33.371800500314	32.04906217291187	32.77524357526923	0.5871523776873598	0.5154924245827605	0.2613612537379372	6.855867296687461	37.37821068370307
209	1816.6666666666667	1733.3333333333335		(35.03977391668411, 32.77601004814737, 32.08268787942223)	#232020	35.03977391668411	32.77601004814737	32.08268787942223	14.067676624663687	21.520028676404703	35.03977391668411	42.77462262236437	5.810908863731756	3.915111111438674	33.746589909985346	33.16925832530877	32.089621101109486	32.919854702530984	0.5855181198837038	0.5498326125442552	0.24585638247023922	7.0067650765176115	33.970195813455874
210	1825.0	1741.6666666666667		(34.93364036005861, 32.7146744818924, 31.45740004186728)	#22201f	34.93364036005861	32.7146744818924	31.45740004186728	21.70059014813926	25.3750044943012	34.93364036005861	42.73013738957243	5.499769618643957	4.469553100157686	33.55051287418882	33.094000046054006	31.469972786267533	32.8094603000595	0.584909186168569	0.5203923807313943	0.28067355566305086	7.0869154625470365	39.10007259799137
211	1833.3333333333333	1750.0		(34.67594724722629, 32.630102574837764, 31.73288674900565)	#22201f	34.67594724722629	32.630102574837764	31.73288674900565	18.29148588093039	21.64267991572439	34.67594724722629	42.664175608507705	5.5335805356387935	4.077886395556485	33.453123299141716	32.982618302281764	31.74185890726397	33.00379142706451	0.5840062718781457	0.5235915953912245	0.25607814664746703	6.87383961112457	36.387782608583066
212	1841.6666666666667	1758.3333333333335		(35.004814737282814, 33.036633870630105, 31.890307724513292)	#23211f	35.004814737282814	33.036633870630105	31.890307724513292	22.08361338889641	22.688287146120643	35.004814737282814	42.894575096371575	5.3583299620239	4.3123950758253144	33.77177726606657	33.372757391668415	31.901770985974462	32.73520781911312	0.5871600828690038	0.5070092529383994	0.27080453732902754	6.878113932752602	38.827183187798525
213	1850.0	1766.6666666666667		(34.55725350638476, 32.65082687879422, 31.37492149884865)	#22201f	34.55725350638476	32.65082687879422	31.37492149884865	24.056045257202946	23.48261448994427	34.55725350638476	42.659447618059005	5.2360336406682695	4.4321140496305205	33.329794850324475	32.97464432489009	31.387680552648106	32.92954889040113	0.5839415530353217	0.4954374820756337	0.2783225037353453	6.8600060666986336	40.24671308772756
214	1858.3333333333333	1775.0		(34.470797571697716, 32.67531923801549, 31.136906007954785)	#22201f	34.470797571697716	32.67531923801549	31.136906007954785	27.6868014567374	24.66268286906299	34.470797571697716	42.6606734984029	5.017962463627345	4.6765789897018735	33.24742097550764	32.97671170609169	31.152290140255392	32.88000596203416	0.5839583334324394	0.47480342158616823	0.2936741155021594	6.859324918189399	42.98322040688262
215	1866.6666666666667	1783.3333333333335		(34.69018212267113, 32.955411346033074, 31.590328658153652)	#22201f	34.69018212267113	32.955411346033074	31.590328658153652	26.422204213938404	22.786350058835954	34.69018212267113	42.821037657898614	5.061488125997493	4.489088214253312	33.532432489009835	33.247902901402554	31.603979485032443	32.7893884146273	0.5861534695998258	0.47892185283589334	0.28190029798172006	6.765395409357948	41.57016349653901
216	1875.0	1791.6666666666667		(34.74712162445049, 32.72283860163282, 31.27527737073477)	#22201f	34.74712162445049	32.72283860163282	31.27527737073477	25.016581248115752	25.478953171031478	34.74712162445049	42.71338488968548	5.24962161575232	4.625785130575721	33.425225036633876	33.06568839229642	31.28975298304375	32.810373441339884	0.584679870475389	0.4967231866039356	0.2904844245582746	6.996886106178193	41.38538773504858
217	1883.3333333333333	1800.0		(34.42620891773079, 32.29328030144442, 31.23571279045426)	#22201f	34.42620891773079	32.29328030144442	31.23571279045426	19.88845876254835	23.6324747345762	34.42620891773079	42.47197794785538	5.519347498036565	4.254317872089497	33.1269018212267	32.659502736026795	31.246288465564163	33.120439003220106	0.5813753845432716	0.522244854557253	0.26715747577494864	6.968674003055574	37.625066993984134
218	1891.6666666666667	1808.3333333333335		(34.219803223780616, 32.82834414904752, 30.95352731840067)	#22201e	34.219803223780616	32.82834414904752	30.95352731840067	34.43953085945005	24.339717865270266	34.219803223780616	42.70685741372757	4.528428597819434	4.942369534562408	33.135195729537365	33.05466135859326	30.97227548670714	32.83374874022442	0.5845905194720101	0.4284833551941447	0.31036490664299937	6.703259071654587	47.502638456569564
219	1900.0	1816.6666666666667		(34.820808038517896, 32.819761356499896, 31.777894075779777)	#22201f	34.820808038517896	32.819761356499896	31.777894075779777	20.54347826086961	22.283890127991626	34.820808038517896	42.77081455806447	5.430748871553148	4.214417473625143	33.59190077454469	33.16281153862257	31.78831274858698	32.87263240030337	0.5854659934004627	0.5138615851910345	0.2646518591152052	6.874179801828922	37.81249239572333
220	1908.3333333333333	1825.0		(34.71844253715721, 32.87858488591166, 31.602260833158887)	#22201f	34.71844253715721	32.87858488591166	31.602260833158887	24.574768238613416	22.88772987639431	34.71844253715721	42.78723559319327	5.187694120173392	4.419519195345645	33.52485032447142	33.19061716977182	31.615024073686413	32.82393706380266	0.5856907718561383	0.490863559911973	0.2775315874052385	6.815006984773397	40.42846179328839
221	1916.6666666666667	1833.3333333333335		(34.8568138999372, 32.780196776219384, 31.433326355453215)	#22201f	34.8568138999372	32.780196776219384	31.433326355453215	23.605234193469453	25.045012041246526	34.8568138999372	42.75342241519718	5.342476836760701	4.533467400218527	33.52836508268788	33.133378476030984	31.446795059660875	32.790366746414435	0.5852279219887682	0.505509218178801	0.2846871680877826	7.0067385722723206	40.31694810243013
222	1925.0	1841.6666666666667		(35.729328030144444, 32.93238434163701, 32.41113669667155)	#232020	35.729328030144444	32.93238434163701	32.41113669667155	9.425272853447781	23.681911658727824	35.729328030144444	42.92342122416744	6.321540854797525	3.8421398315782618	34.19863722001256	33.42181860372619	32.4163491731212	32.73969755496575	0.5875549415370059	0.5981489995811811	0.24127402085135996	7.3975615755649144	31.290620649348103
223	1933.3333333333333	1850.0		(34.94054846137743, 32.83922964203475, 32.420975507640776)	#222020	34.94054846137743	32.83922964203475	32.420975507640776	9.960119641076883	18.38812301166491	34.94054846137743	42.79670221088387	5.814597267689181	3.6148053267657465	33.78522503663387	33.20665399204522	32.42515804898471	33.00981980803534	0.5858203551429574	0.5501816121296191	0.2269981453083719	6.846631210736599	31.86829424801486
224	1941.6666666666667	1858.3333333333335		(36.4283022817668, 34.569813690600796, 33.83441490475194)	#242221	36.4283022817668	34.569813690600796	33.83441490475194	17.01073359696554	18.157345791814613	36.4283022817668	43.774409054893134	5.501273587378286	3.8971004764659645	35.33339334310236	34.890893127485874	33.841768892610425	32.05690239177478	0.5992036426626567	0.5205346873959407	0.24472537253607796	6.741765585279364	35.31374487785977
225	1950.0	1866.6666666666667		(34.79317563324262, 32.37366548042704, 32.28930290977601)	#222020	34.79317563324262	32.37366548042704	32.28930290977601	2.0215701028340876	18.350941897753977	34.79317563324262	42.556269453401754	6.228229882722147	3.3361372065227823	33.54235294117647	32.800949418044794	32.29014653548252	33.278107379257634	0.5825292042808624	0.5893198444940195	0.2094986838620425	7.065455323811676	28.175627076154345
226	1958.3333333333333	1875.0		(34.87502616705045, 32.837973623613145, 31.93908310655223)	#22201f	34.87502616705045	32.837973623613145	31.93908310655223	18.370053475935816	21.467094442910486	34.87502616705045	42.786230972544345	5.52967715044228	4.078578962269541	33.65635126648524	33.188915606028885	31.948072011722836	32.89178470865979	0.5856770201604482	0.5232222541176483	0.2561216376089863	6.871108770758265	36.411741245130194
227	1966.6666666666667	1883.3333333333335		(34.56541762612518, 32.90265857232573, 31.908938664433744)	#22201f	34.56541762612518	32.90265857232573	31.908938664433744	22.444444444444454	19.59768409450154	34.56541762612518	42.78471839095724	5.182644376722056	4.105612695845573	33.51866652710906	33.18635379945572	31.918875863512667	32.93841277981602	0.5856563152687915	0.49038574934917867	0.25781926910717007	6.611796907335941	38.38573417317313
228	1975.0	1891.6666666666667		(34.480008373456144, 32.55306677831275, 31.23885283650827)	#22201f	34.480008373456144	32.55306677831275	31.23885283650827	24.328618484789743	23.97025699558621	34.480008373456144	42.60333598240277	5.231504752537697	4.474919382415488	33.234425371572115	32.880107538203895	31.251994975926312	32.96719038650741	0.5831734719302447	0.49500895523910127	0.28101054092494104	6.884297019663106	40.542985320051365
229	1983.3333333333333	1900.0		(34.504919405484614, 32.59137534017166, 31.679505966087504)	#22201f	34.504919405484614	32.59137534017166	31.679505966087504	19.364303178484153	20.880513256082015	34.504919405484614	42.627218153867126	5.418419731550495	4.068460810077335	33.34663805735818	32.92032206196358	31.688624659828346	33.05895070370619	0.5835003817491343	0.5126949925947554	0.2554862502024856	6.775813290697351	36.90132671244283
230	1991.6666666666667	1908.3333333333335		(33.520619635754656, 31.724094620054426, 30.90391459074733)	#211f1e	33.520619635754656	31.724094620054426	30.90391459074733	18.806399999999996	19.905950239808146	33.520619635754656	42.09586044799418	5.348865173608274	3.9513011149188593	32.44035587188612	32.03330713837136	30.912116391040403	33.60096670079696	0.5762269203868877	0.5061136874659786	0.24812899826171142	6.650048055931514	36.45393642589647
231	2000.0	1916.6666666666667		(35.120577768473936, 33.1082269206615, 31.941804479799035)	#23211f	35.120577768473936	33.1082269206615	31.941804479799035	22.016463615409936	23.08012111747561	35.120577768473936	42.9411254519705	5.385742174417285	4.34016135027413	33.8609943479171	33.4519535796525	31.95346870420766	32.67811407241298	0.5877972849065491	0.5096030173063013	0.2725481700373603	6.91687930469445	38.86399763048023
232	2008.3333333333333	1925.0		(34.555788151559554, 32.845300397739166, 31.381201590956668)	#22201f	34.555788151559554	32.845300397739166	31.381201590956668	27.671612265084075	23.426453750764797	34.555788151559554	42.752868904547654	4.990252625283631	4.584803608821186	33.39061963575466	33.13244204521666	31.395842579024492	32.831087819118004	0.5852203452880289	0.4721814956246726	0.2879109168339963	6.776654439737203	42.57529904886804
233	2016.6666666666667	1933.3333333333335		(34.66401507222106, 32.754867071383714, 31.410299351057148)	#22201f	34.66401507222106	32.754867071383714	31.410299351057148	24.794441227562242	23.93541276647143	34.66401507222106	42.720929195736886	5.207341706145341	4.501092951653085	33.421436047728704	33.078436238224825	31.423745028260413	32.85342680565562	0.5847831403027829	0.49272262942734085	0.2826541568699111	6.883040418592771	40.83929642456213
234	2025.0	1941.6666666666667		(34.780824785430184, 33.00983881096923, 32.36780406112623)	#222120	34.780824785430184	33.00983881096923	32.36780406112623	15.964257829443959	17.691365529527882	34.780824785430184	42.86141912110963	5.443505428459061	3.7775997521728444	33.74921498848649	33.31642536947875	32.374224408624656	32.94572289617178	0.5867062290858933	0.5150686202995052	0.23722111149698735	6.625859282936788	34.75927680181667
235	2033.3333333333333	1950.0		(34.86602470169562, 32.83315888633033, 31.677621938455097)	#22201f	34.86602470169562	32.83315888633033	31.677621938455097	21.745125073862507	23.319053766023217	34.86602470169562	42.78133963335413	5.401441531518114	4.333623535051146	33.59815574628428	33.18063179191961	31.68917730793385	32.82524971491397	0.5856100653271665	0.511088502405524	0.27213761627420263	6.925017224668682	38.74037526245596
236	2041.6666666666667	1958.3333333333335		(34.5350638476031, 32.73351475821645, 31.099016118903076)	#22201f	34.5350638476031	32.73351475821645	31.099016118903076	28.54148897282803	25.37108877762557	34.5350638476031	42.69519164463339	4.97759398338915	4.774224806819993	33.28937408415324	33.0349601800293	31.11536110529621	32.821645538561235	0.5844308332195487	0.47098372530899174	0.2998059586802167	6.897076508893263	43.8052990960509
237	2050.0	1966.6666666666667		(35.44023445677203, 33.21687251413021, 32.74733096085409)	#232120	35.44023445677203	33.21687251413021	32.74733096085409	10.461753731343318	19.376011529964906	35.44023445677203	43.031080858728714	5.892433648697404	3.691511635050393	34.21241155536948	33.60534965040821	32.75202637638685	32.75519968352061	0.5890286346510798	0.5575465496504697	0.23181505469631009	6.953274944658368	32.06645909340765
238	2058.3333333333335	1975.0000000000002		(35.04354197194892, 32.80950387272347, 32.09273602679506)	#232020	35.04354197194892	32.80950387272347	32.09273602679506	14.57434733257667	21.47201663052632	35.04354197194892	42.79114684206864	5.7761272756992055	3.9331966505326	33.76082897215826	33.197242352941174	32.09990370525434	32.903107943061045	0.585744310775888	0.5465415522531989	0.2469920961422384	6.988110059010031	34.25251824328397
239	2066.6666666666665	1983.3333333333333		(35.068871676784596, 33.0724303956458, 32.413230060707555)	#232120	35.068871676784596	33.0724303956458	32.413230060707555	14.893583477849619	19.31024808385668	35.068871676784596	42.921608020628845	5.6175391530759455	3.835522963852145	33.91884655641616	33.41873330960854	32.41982206405694	32.84253890741595	0.587530121597944	0.531535823575424	0.2408585028453258	6.80205722870503	34.3243377429775
240	2075.0	1991.6666666666667		(35.011513502198035, 33.00628009210802, 32.35315051287419)	#232120	35.011513502198035	33.00628009210802	32.35315051287419	14.741318214032695	19.36170403587447	35.011513502198035	42.88365873503114	5.626353968765319	3.830576289723431	33.85821854720536	33.35420348126439	32.35968180866652	32.87785347116253	0.5870106548442506	0.5323698881345559	0.24054786762401842	6.806553731017818	34.24810900383452
241	2083.3333333333335	2000.0000000000002		(34.595562068243666, 32.894285116181706, 31.90328658153653)	#22201f	34.595562068243666	32.894285116181706	31.90328658153653	22.085374387683736	19.844460042477728	34.595562068243666	42.78381615927983	5.2149297326278266	4.109825177030846	33.529711115763035	33.18482578396483	31.91319656688298	32.93246690065889	0.5856439651190282	0.49344061425944863	0.258083799373606	6.6397405899630115	38.241231426569065
242	2091.6666666666665	2008.3333333333333		(37.144442118484406, 35.23969018212267, 34.27674272555998)	#252322	37.144442118484406	35.23969018212267	34.27674272555998	20.147456018687475	19.687019200964833	37.144442118484406	44.157778959328446	5.445402330968907	4.125716198584151	35.98042913962738	35.56653800083735	34.286372200125605	31.630116307620458	0.6044513809687708	0.5152481066564915	0.25908170440405004	6.831832894427473	37.1494368756498
243	2100.0	2016.6666666666667		(35.5011513502198, 33.36759472472263, 32.270462633451956)	#232120	35.5011513502198	33.36759472472263	32.270462633451956	20.37581805222578	23.205602957738993	35.5011513502198	43.106026396525536	5.5216968013415695	4.292775056977871	34.19361105296211	33.73350772660666	32.281433954364665	32.52175119479683	0.5900545226120766	0.5224671474212681	0.26957246326509177	6.994072723081816	37.86283966126323
244	2108.3333333333335	2025.0000000000002		(35.22419928825623, 33.27192798827716, 31.95394599120787)	#23211f	35.22419928825623	33.27192798827716	31.95394599120787	24.181282806298828	23.674479692867266	35.22419928825623	43.0299458646831	5.268112474163478	4.479442260609923	33.96494452585305	33.60341129160561	31.967125811178562	32.56598386662485	0.5890130983461652	0.49847280567847463	0.2812945631249722	6.915085827853113	40.37430083941637
245	2116.6666666666665	2033.3333333333333		(34.718861209964416, 33.26418254134394, 32.29369897425162)	#222120	34.718861209964416	33.26418254134394	32.29369897425162	24.010358221838658	17.81211562115626	34.718861209964416	42.97596073202648	5.035928773821752	4.0463844278038845	33.78287837554951	33.511300785011514	32.30340380992254	32.80858696094639	0.5882741257629623	0.4765034075098206	0.25409992441777857	6.460170706148532	38.78198549291543
246	2125.0	2041.6666666666667		(35.44651454888005, 33.19928825622776, 32.919614821017376)	#232120	35.44651454888005	33.19928825622776	32.919614821017376	6.640709137602536	18.1783579797789	35.44651454888005	43.02443859933181	6.002416109654574	3.510262950087628	34.24449445258531	33.594006964622146	32.92241155536948	32.8139109777434	0.5889377124407732	0.5679531736847162	0.22043322037691102	6.9534843878589845	30.319451651063876
247	2133.3333333333335	2050.0		(34.494452585304586, 32.463470797571695, 31.422440862465983)	#22201f	34.494452585304586	32.463470797571695	31.422440862465983	20.33253833049397	22.709825221507472	34.494452585304586	42.562741921344156	5.447901456875459	4.219012387770316	33.25044588653967	32.81182749633661	31.43285116181704	33.060127647296426	0.5826178023099812	0.5154845758489189	0.2649404049411954	6.89055119798011	37.75523598862844
248	2141.6666666666665	2058.333333333333		(34.51392087083944, 32.879840904333264, 31.975926313585934)	#22201f	34.51392087083944	32.879840904333264	31.975926313585934	21.369185087429862	18.75152390021412	34.51392087083944	42.76880830233623	5.202590550887177	4.0111093121094505	33.499757169771826	33.15941542390622	31.984965459493406	32.98379564241168	0.5854385308768917	0.4922730715062892	0.2518847606359604	6.56931856084569	37.63161539397278
249	2150.0	2066.6666666666665		(34.4655641616077, 33.09713209127067, 31.73665480427046)	#22211f	34.4655641616077	33.09713209127067	31.73665480427046	29.912549861920887	20.190352400966944	34.4655641616077	42.86637515488366	4.771268328816857	4.41794391918191	33.49556834833577	33.3248416411974	31.75025957714046	32.82251571725893	0.5867740694875041	0.4514610350812305	0.27743266512998666	6.502555646713623	42.79806695597787
250	2158.3333333333335	2075.0		(35.004186728072014, 33.24073686414067, 32.395017793594306)	#232120	35.004186728072014	33.24073686414067	32.395017793594306	19.448010269576315	19.007385701043585	35.004186728072014	42.99503392593723	5.3439935757001455	3.978552222760723	33.935683483357764	33.54382459284069	32.40347498429977	32.765202644678254	0.5885352081514007	0.5056527331698599	0.2498402801644733	6.662367831811654	36.6673317299649
251	2166.6666666666665	2083.333333333333		(34.51664224408625, 32.75884446305213, 31.23822482729747)	#22201f	34.51664224408625	32.75884446305213	31.23822482729747	27.829640508268973	24.220097521924245	34.51664224408625	42.7063224561395	4.99848370249345	4.651003212964566	33.31604144860792	33.05375774963367	31.253431023655015	32.84987993498425	0.5845831967338543	0.47296032640527136	0.2920680390030456	6.827640164148909	42.93765547159309
252	2175.0	2091.6666666666665		(34.83211220431233, 32.97843835042914, 31.77852208499058)	#22201f	34.83211220431233	32.97843835042914	31.77852208499058	23.577157743195926	22.354816608871772	34.83211220431233	42.84804925311322	5.238609384349724	4.345331775235395	33.64675528574419	33.293727902449234	31.790521247644964	32.785674265184404	0.5865232163673133	0.4956812009001463	0.2728728560911217	6.806242466931911	39.67509289031183
253	2183.3333333333335	2100.0		(34.6426627590538, 32.26564789616914, 31.877119531086457)	#22201f	34.6426627590538	32.26564789616914	31.877119531086457	8.429339187041043	20.35679324180604	34.6426627590538	42.48550714092001	6.0448302048182185	3.6282070698423707	33.35267950596609	32.68217815993302	31.88100481473728	33.25825187985689	0.5815605781744739	0.5719664276006537	0.22783973165875357	7.050096364358208	30.972878324238003
254	2191.6666666666665	2108.333333333333		(33.086874607494245, 31.7136277998744, 30.952480636382667)	#211f1e	33.086874607494245	31.7136277998744	30.952480636382667	21.39662612789328	16.449739332894683	33.086874607494245	42.04458268405474	5.0271914926385275	3.8131420919232717	32.23428930290978	31.948560293070965	30.960092108017587	33.74894864871942	0.5755250074746752	0.47567667932458096	0.23945305608983372	6.309731128729192	37.1804426112478
255	2200.0	2116.6666666666665		(35.10299351057149, 32.99748796315679, 32.056102156164954)	#232020	35.10299351057149	32.99748796315679	32.056102156164954	18.537959464101736	22.133647808118713	35.10299351057149	42.887123942032424	5.567198075163815	4.133478449826155	33.84090851999163	33.360092348754456	32.06551601423487	32.77342901682732	0.5870580881438103	0.5267725125279082	0.2595691488100616	6.933926629499689	36.59278429587404
256	2208.3333333333335	2125.0		(35.48356709231735, 33.1069709022399, 32.27297467029516)	#232120	35.48356709231735	33.1069709022399	32.27297467029516	15.585838169133527	23.072682221763362	35.48356709231735	42.98029615731488	5.83784800355569	4.076119052924931	34.10470378898891	33.518691750052334	32.28131463261461	32.66813150880575	0.5883334709987151	0.5523816144261358	0.2559671632159344	7.1200572923423024	34.92362661448486
257	2216.6666666666665	2133.333333333333		(33.91647477496337, 31.845300397739166, 31.27820808038518)	#211f1f	33.91647477496337	31.845300397739166	31.27820808038518	12.896929302546951	19.835729142878314	33.91647477496337	42.19995675577639	5.702882632250161	3.746609709306925	32.746757379108224	32.205807935943064	31.28387900355872	33.52556624150532	0.5776518370941041	0.5396110884295763	0.23527503650326573	6.8234855192264785	33.30362140778978
258	2225.0	2141.6666666666665		(35.288674900565205, 32.87858488591166, 32.24303956458028)	#232020	35.288674900565205	32.87858488591166	32.24303956458028	12.520448140765664	22.008109198334253	35.288674900565205	42.85076805814967	5.957506081903596	3.884978793695415	33.932419928825624	33.298342669039144	32.249395017793596	32.83995347070376	0.5865604325837445	0.5637037527306424	0.24396416985482788	7.1123089741223575	33.10897177381111
259	2233.3333333333335	2150.0		(35.31861000628009, 33.428720954574, 32.436885074314425)	#232120	35.31861000628009	33.428720954574	32.436885074314425	20.650878977190104	20.806024289194298	35.31861000628009	43.1171934444362	5.379107726986576	4.1456283213801015	34.15639941385807	33.75263140464727	32.446803433117026	32.58680541423628	0.5902073821464559	0.5089752608487217	0.2603321216562227	6.791246875026374	37.62110711733831
260	2241.6666666666665	2158.333333333333		(32.204312329914174, 30.372828134812643, 29.627171865187357)	#201e1d	32.204312329914174	30.372828134812643	29.627171865187357	17.360084477296677	20.406298751950086	32.204312329914174	41.27154957000369	5.386869413687018	3.8741584459698997	31.121124136487335	30.689019566673647	29.63462842788361	34.38315220457041	0.5649433852931538	0.5097096775426213	0.24328468682787294	6.635319566124651	35.7231412987192
261	2250.0	2166.6666666666665		(35.17500523341009, 33.43500104668202, 32.84718442537157)	#232120	35.17500523341009	33.43500104668202	32.84718442537157	15.15107913669063	16.875457504865167	35.17500523341009	43.107879740980195	5.453884633221994	3.7231654952649906	34.170039773916685	33.73668109692275	32.85306259158468	32.7386280811539	0.590079892017908	0.5160507085415965	0.23380281528395785	6.603545933634959	34.31990919775065
262	2258.3333333333335	2175.0		(32.255809085199914, 30.31400460540088, 29.609587607284908)	#201e1d	32.255809085199914	30.31400460540088	29.609587607284908	15.971837671070304	20.919843464039538	32.255809085199914	41.24736486985526	5.5005190596839615	3.851668914439965	31.12460540087921	30.65015779150094	29.616631777266065	34.396463498002646	0.5646123343266526	0.5204632934121188	0.2418724165990037	6.714987963683157	35.00114630035631
263	2266.6666666666665	2183.333333333333		(34.979903705254344, 32.42599958132719, 31.833368222733935)	#22201f	34.979903705254344	32.42599958132719	31.833368222733935	11.300645332978439	22.937929012142494	34.979903705254344	42.59831934280603	6.089466555967482	3.8651225232128494	33.55888633033284	32.87166432279673	31.839294536319866	33.061381538653954	0.5831048019290912	0.5761899530666995	0.24271725994825302	7.212542898014107	32.4042224575226
264	2275.0	2191.6666666666665		(34.705673016537574, 32.97320494033912, 31.960016746912288)	#22201f	34.705673016537574	32.97320494033912	31.960016746912288	22.140896614821564	20.17371478204222	34.705673016537574	42.83349390917252	5.231364149077933	4.137665302595872	33.619476658991	33.269029625287835	31.970148628846555	32.87414707317151	0.5863239763250654	0.49499565123289024	0.25983206969444994	6.669890929885112	38.34168101434024
265	2283.3333333333335	2200.0		(34.830437513083524, 32.92170818505338, 31.701067615658364)	#22201f	34.830437513083524	32.92170818505338	31.701067615658364	23.403572145294046	22.910689064519026	34.830437513083524	42.82022247629283	5.271581178686368	4.376079189267612	33.61285744190915	33.2465206049822	31.713274021352312	32.79513386890371	0.5861423110302834	0.49880101713638764	0.2748036947746496	6.85125077589643	39.69696410140834
266	2291.6666666666665	2208.333333333333		(34.921080175842576, 32.76554322796734, 31.9637848021771)	#22201f	34.921080175842576	32.76554322796734	31.9637848021771	16.266723295816508	21.594702010574377	34.921080175842576	42.756441161410855	5.671039427744661	4.003138059590516	33.66140464726816	33.138485909566676	31.971802386435	32.92509893593717	0.5852692439338626	0.536598060220802	0.251384191622137	6.9415994205353435	35.21793960205576
267	2300.0	2216.6666666666665		(34.770985974460956, 32.504919405484614, 32.00209336403601)	#222020	34.770985974460956	32.504919405484614	32.00209336403601	10.895894760716711	20.30622934238804	34.770985974460956	42.61550835647964	5.901867185548304	3.724334164999832	33.5147268159933	32.90060016537576	32.00712162445049	33.12309434888531	0.5833400928177492	0.5584391580760872	0.23387620398357128	6.978732065958462	32.253702894830404
268	2308.3333333333335	2225.0		(35.25371572116391, 33.154280929453634, 32.27758007117438)	#232120	35.25371572116391	33.154280929453634	32.27758007117438	17.6746148976578	21.527222740147362	35.25371572116391	42.9790097410598	5.596501169090606	4.068828892278098	34.00766380573582	33.51649857441909	32.28634707975717	32.7077774325533	0.5883158619590348	0.5295451935434302	0.255509364580534	6.919262525028917	36.01830736859033
269	2316.6666666666665	2233.333333333333		(34.911660037680555, 32.93531505128742, 32.48942851161817)	#222020	34.911660037680555	32.93531505128742	32.48942851161817	11.044853513093011	17.692342285621777	34.911660037680555	42.84015385058407	5.702283524880003	3.62069985889244	33.81454678668621	33.280329049612725	32.493887377014865	32.98417795746232	0.5864151405746779	0.539554400434935	0.22736830296259258	6.7546654148300815	32.41375587160686
270	2325.0	2241.6666666666665		(34.58551392087084, 32.62214779150094, 31.33619426418254)	#22201f	34.58551392087084	32.62214779150094	31.33619426418254	23.74565133359106	23.95732832975213	34.58551392087084	42.64835135745355	5.276665226057242	4.452668287760487	33.32700648942851	32.95593500942014	31.349053799455724	32.92607116091521	0.5837896624691604	0.499282073562117	0.27961324376474084	6.904306684143573	40.15905673845209
271	2333.3333333333335	2250.0		(34.72221059242202, 33.15742097550764, 31.97508896797153)	#22211f	34.72221059242202	33.15742097550764	31.97508896797153	25.82336356016155	20.174867967299306	34.72221059242202	42.92339477943182	5.0188214012309995	4.275663348983471	33.68770148628847	33.42177360477287	31.98691228804689	32.77748836823745	0.5875545795496655	0.4748846949149546	0.2684979030532248	6.5931680800124335	40.42853332247994
272	2341.6666666666665	2258.333333333333		(34.745446933221686, 32.755076407787314, 31.818924010885492)	#22201f	34.745446933221686	32.755076407787314	31.818924010885492	19.19313304721031	21.47801830352032	34.745446933221686	42.73212547817356	5.472220451340326	4.107023057551795	33.543127485869796	33.097360979694365	31.828285534854512	32.94020370942306	0.5849364000123982	0.5177856575858093	0.25790783528503747	6.841990577553394	36.8890423952081
273	2350.0	2266.6666666666665		(34.17563324262089, 32.94787523550345, 31.265857232572746)	#22201f	34.17563324262089	32.94787523550345	31.265857232572746	34.68345323741006	21.711167055623932	34.17563324262089	42.76163328416571	4.493960009862019	4.716254287433486	33.21307305840486	33.14727171865187	31.28267741260205	32.86591766001141	0.5853403160267825	0.4252219112080544	0.2961655965600596	6.51450159827855	46.38260101652723
274	2358.3333333333335	2275.0		(34.8578605819552, 33.18610006280092, 32.00921080175843)	#222120	34.8578605819552	33.18610006280092	32.00921080175843	24.788359788359703	20.839078526988374	34.8578605819552	42.951394506615344	5.108576931389441	4.289402314163171	33.76988486497802	33.46944118903077	32.020979694368854	32.73177577442132	0.587937852308434	0.48337743138606454	0.2693606658668003	6.670571975226167	40.01840567846779
275	2366.6666666666665	2283.333333333333		(34.779150094201384, 32.63889470378899, 31.660247016956248)	#22201f	34.779150094201384	32.63889470378899	31.660247016956248	18.826766897107245	22.86773203322501	34.779150094201384	42.67877719381762	5.5704179925484265	4.17633135578761	33.49189030772452	33.00725267531924	31.670033493824576	32.94951621080025	0.5842061448928877	0.5270771835577376	0.26226017344209285	6.962133308479666	36.86013968408837
276	2375.0	2291.6666666666665		(35.42306887167678, 33.59849277789407, 32.51392087083944)	#232120	35.42306887167678	33.59849277789407	32.51392087083944	22.368856587752667	20.942079945158817	35.42306887167678	43.20884515738027	5.286437937309985	4.22539546506151	34.275620682436674	33.909859009838804	32.52476658990999	32.48874185104058	0.5914619516869262	0.5002067749273843	0.26534124166004514	6.767598754447003	38.634984770040276
277	2383.3333333333335	2300.0		(33.89637848021771, 31.931337659619007, 31.3209127067197)	#211f1f	33.89637848021771	31.931337659619007	31.3209127067197	14.220921726408152	19.37504245845249	33.89637848021771	42.240164141541854	5.595801956472524	3.7715528243198015	32.772122671132514	32.272602116391035	31.327016956248695	33.495233634004464	0.5782022137304258	0.5294790335141577	0.23684138388142517	6.748156062414117	33.979845520087345
278	2391.6666666666665	2308.333333333333		(34.019677621938456, 32.3927150931547, 30.97173958551392)	#22201e	34.019677621938456	32.3927150931547	30.97173958551392	27.972527472527467	22.846312887663697	34.019677621938456	42.47557689680361	4.92937265734017	4.5294438580302465	32.90573163073058	32.665533682227334	30.985949340590327	33.1165125697162	0.5814246485622749	0.4664209867936208	0.284434502582521	6.694369011189988	42.578915671328716
279	2400.0	2316.6666666666665		(34.06782499476659, 32.53883190286791, 30.737701486288465)	#22201e	34.06782499476659	32.53883190286791	30.737701486288465	32.45159668091533	24.92620220963242	34.06782499476659	42.54991486410024	4.66641798361761	4.896696759129493	32.92781243458237	32.79027179401298	30.75571279045426	32.96911665243714	0.5824422198271758	0.44154001574002427	0.30749680327997997	6.764103484475908	46.37940964297526
280	2408.3333333333335	2325.0		(34.67531923801549, 33.15114088339962, 31.612518316935315)	#22211f	34.67531923801549	33.15114088339962	31.612518316935315	30.14148041828988	22.523635024510387	34.67531923801549	42.91325303813534	4.81258662395101	4.623627769247185	33.590263763868535	33.40451916893448	31.627904542599957	32.70047422332488	0.5874157548696984	0.455370603565651	0.290348949207303	6.6737488536493395	43.85281346488751
281	2416.6666666666665	2333.333333333333		(35.41678877956877, 33.76512455516014, 32.470169562486916)	#232120	35.41678877956877	33.76512455516014	32.470169562486916	26.368286445012767	21.215585213906603	35.41678877956877	43.28661470016564	5.052084681584468	4.40126764344444	34.315449026585725	34.04365420138162	32.48311911241365	32.39334496245129	0.5925264958882374	0.4780320917796155	0.27638544866302306	6.7003519683022175	41.06168025390869
282	2425.0	2341.6666666666665		(34.505547414695414, 32.47435629055893, 31.44986393133766)	#22201f	34.505547414695414	32.47435629055893	31.44986393133766	20.116462286771295	22.58185557503654	34.505547414695414	42.56934396736001	5.456395485752219	4.2024366477712904	33.264741469541555	32.82292583001884	31.46010885492987	33.05859764571565	0.5827081740615854	0.5162882873160674	0.2638995017951721	6.887142039733782	37.6029426389089
283	2433.3333333333335	2350.0		(34.71048775382039, 33.237806154490265, 31.843207033703163)	#22211f	34.71048775382039	33.237806154490265	31.843207033703163	29.183032780900906	21.06442838877763	34.71048775382039	42.95970739837771	4.843845408176173	4.470042058189327	33.680500314004604	33.48360202846975	31.85715302491103	32.70563856482459	0.5880516428799714	0.45832833348338387	0.280704260654408	6.59121493658725	42.701725915805106
284	2441.6666666666665	2358.333333333333		(31.427255599748797, 30.202009629474567, 29.29286162863722)	#1f1e1d	31.427255599748797	30.202009629474567	29.29286162863722	25.557081208317033	17.318421613556445	31.427255599748797	41.09693802754904	4.77975058382632	3.9294407230224815	30.62055055474147	30.4091771655851	29.301953108645595	34.621698076781286	0.5625532245908456	0.45226363249610785	0.24675623597782054	6.187610204217416	39.423679340726416
285	2450.0	2366.6666666666665		(34.56123089805317, 33.063010257483775, 31.93259367804061)	#22211f	34.56123089805317	33.063010257483775	31.93259367804061	25.80234132356455	19.394635945705282	34.56123089805317	42.86124755056601	4.987416629516295	4.212154641959309	33.57105505547415	33.316134036005856	31.943897843835042	32.86253025537633	0.5867038805517399	0.47191315155002167	0.26450976056636055	6.5281368983926065	40.182978227539564
286	2458.3333333333335	2375.0		(35.84634707975717, 33.6068662340381, 32.436257065103625)	#232120	35.84634707975717	33.6068662340381	32.436257065103625	20.596685082872902	24.25834219040166	35.84634707975717	43.255884372766744	5.5754138069780135	4.38358565773298	34.47009001465355	33.99074358383923	32.447963156792966	32.34296161927355	0.5921058454553658	0.527549891315512	0.2752750768451687	7.092324184477423	38.175669795598765
287	2466.6666666666665	2383.333333333333		(34.6782499476659, 32.81557462842788, 31.910613355662548)	#22201f	34.6782499476659	32.81557462842788	31.910613355662548	19.61878829135467	20.351296043656205	34.6782499476659	42.75473107555876	5.38548861146837	4.053111076098858	33.547293280301446	33.13559254134393	31.9196629683902	32.952318173165295	0.5852458355157031	0.509579024987386	0.25452233629036114	6.7402668329563005	36.96506692113708
288	2475.0	2391.6666666666665		(34.87418882143605, 32.69625287837555, 31.764915218756542)	#22201f	34.87418882143605	32.69625287837555	31.764915218756542	17.97212684306206	22.73500246107304	34.87418882143605	42.71699144018878	5.624926745548042	4.135963664667086	33.5771739585514	33.07178208289722	31.77422859535273	32.92049100138996	0.5847292385478698	0.5322348431891538	0.25972521230687207	6.981833307106958	36.3267473841414
289	2483.3333333333335	2400.0		(36.18965878166213, 33.97404228595353, 33.205359011932174)	#242121	36.18965878166213	33.97404228595353	33.205359011932174	15.45454545454552	21.028008190747244	36.18965878166213	43.46851442054922	5.754351413629011	3.9876276169920732	34.90595771404647	34.35796883399623	33.213045844672386	32.26424548523785	0.5950164204219182	0.5444811036360837	0.25041018572569534	7.0009809457912455	34.72103158418738
290	2491.6666666666665	2408.333333333333		(35.11492568557672, 33.14967552857442, 31.98241574209755)	#23211f	35.11492568557672	33.14967552857442	31.98241574209755	22.357658380112284	22.747877718428082	35.11492568557672	42.96056189802867	5.348443349128429	4.332467702412557	33.87919614821018	33.48505787732887	31.99408833996232	32.66887284081669	0.5880633396524594	0.5060737741131405	0.27206503370293555	6.8830315015466885	39.008951170498186
291	2500.0	2416.6666666666665		(34.720745237596816, 32.793803642453426, 31.70692903495918)	#22201f	34.720745237596816	32.793803642453426	31.70692903495918	21.637841216920254	22.134407726952062	34.720745237596816	42.747441581151335	5.348369229695004	4.245981086764106	33.520630102574835	33.12326101946829	31.717797781034122	32.89591458284053	0.5851460536637855	0.5060667608760245	0.2666339524768375	6.828865850659744	38.445474420423174
292	2508.3333333333335	2425.0		(35.48503244714256, 33.568767008582796, 32.5359011932175)	#232120	35.48503244714256	33.568767008582796	32.5359011932175	21.01362862010232	21.19283590542264	35.48503244714256	43.20130708922113	5.38362361474054	4.1908776821035225	34.30116391040402	33.89690913962738	32.546229851371145	32.49246002294121	0.5913587672465851	0.5094025575797402	0.263173635937656	6.822525849826103	37.8989466434319
293	2516.6666666666665	2433.333333333333		(35.14067406321959, 32.66820180029307, 31.934896378480218)	#23201f	35.14067406321959	32.66820180029307	31.934896378480218	13.72469635627527	23.2628807329612	35.14067406321959	42.732479908213136	5.957900339381705	3.9918349947083653	33.73305212476449	33.097960180029304	31.942229432698348	32.9098281830596	0.5849412516089215	0.5637410576728275	0.25067439551069765	7.171563503099096	33.82236243855074
294	2525.0	2441.6666666666665		(34.21708185053381, 32.12162445049194, 32.29160561021562)	#222020	34.21708185053381	32.12162445049194	32.29160561021562	355.13286713286715	15.61622464898595	34.21708185053381	42.373199652861004	6.088850680291746	3.0207422269414974	33.18239480845719	32.494264446305216	32.289905798618385	33.5842494863867	0.5800232631679171	0.5761316784422418	0.18969289380347235	6.796983611023109	26.386488414204628
295	2533.3333333333335	2450.0		(34.98178773288675, 33.33556625497174, 32.09315469960226)	#222120	34.98178773288675	33.33556625497174	32.09315469960226	25.80621784187257	21.056711827081916	34.98178773288675	43.0359647242216	5.060538234189504	4.349555015820683	33.8937324680762	33.61369123508478	32.10557881515595	32.64070201269	0.5890954871810578	0.47883197335117444	0.27313806201326446	6.672906117678016	40.679204761791084
296	2541.6666666666665	2458.333333333333		(34.504710069081014, 32.91082269206615, 31.5356918568139)	#22201f	34.504710069081014	32.91082269206615	31.5356918568139	27.789607276316644	21.941921627868876	34.504710069081014	42.779948048360914	4.941008971516114	4.47402878303752	33.416801339752986	33.178275300397736	31.549443165166423	32.85295039015232	0.585591016690874	0.4675220236836808	0.2809546141491574	6.665620991929478	42.160490894005626
297	2550.0	2466.6666666666665		(34.76575256437094, 32.97571697718233, 32.02281766799246)	#222020	34.76575256437094	32.97571697718233	32.02281766799246	20.844081508051577	20.11889135094775	34.76575256437094	42.841356787474226	5.307203005930516	4.088164098662994	33.66225455306678	33.28237025539041	32.03234666108436	32.87248016717765	0.5864316069115637	0.5021715815001646	0.25672355333809377	6.699215584212447	37.60723403545527
298	2558.3333333333335	2475.0		(34.62256646430814, 32.93510571488382, 32.193845509734146)	#222020	34.62256646430814	32.93510571488382	32.193845509734146	18.31235993794167	17.887866402244338	34.62256646430814	42.808033273210434	5.326307525304608	3.8598740078724214	33.613709441071805	33.2258560477287	32.20125811178564	32.98287891100148	0.5859754597798424	0.503979265641353	0.24238767006990522	6.577855213575744	35.93013083168795
299	2566.6666666666665	2483.333333333333		(35.47749633661294, 32.95080594515386, 31.487335147582165)	#23201f	35.47749633661294	32.95080594515386	31.487335147582165	22.006190651067588	28.67990157898463	35.47749633661294	42.900245432025656	5.651807708568102	4.730050457632129	33.89619007745447	33.38239764915219	31.50196985555788	32.538510068010154	0.5872377009534601	0.5347783403376417	0.2970319516647901	7.369959817147969	39.92627616796255
300	2575.0	2491.6666666666665		(34.812015909566675, 32.771195310864556, 31.694578187146746)	#22201f	34.812015909566675	32.771195310864556	31.694578187146746	20.7211925866236	22.835408937022315	34.812015909566675	42.74605451734624	5.444937149225392	4.256291951591229	33.555873979485035	33.120914892191756	31.705344358383925	32.87834668548019	0.5851270669155332	0.5152040908064166	0.26728144161683404	6.9111042342157605	38.0146390955702
301	2583.3333333333335	2500.0		(35.62131044588654, 33.58383922964204, 32.79778103412183)	#232120	35.62131044588654	33.58383922964204	32.79778103412183	16.70373665480433	20.212619664674484	35.62131044588654	43.22408770637328	5.598590670326253	3.970788691412941	34.4249884864978	33.936054712162445	32.80564161607704	32.51815893701218	0.5916705984985514	0.5297429037382124	0.24935275537193718	6.8637730386222024	35.34609198259516
302	2591.6666666666665	2508.333333333333		(34.02595771404647, 32.12581117856395, 30.889470378898892)	#22201e	34.02595771404647	32.12581117856395	30.889470378898892	23.650804244810743	23.505709293597935	34.02595771404647	42.34604519817023	5.23724494405664	4.3933235188422515	32.80961482101738	32.44893780824785	30.90183378689554	33.23229195443408	0.579651560876178	0.49555209652274174	0.2758865831950979	6.835936376624588	39.9919948560271
303	2600.0	2516.6666666666665		(34.79966506175424, 32.71697718233201, 31.62465982834415)	#22201f	34.79966506175424	32.71697718233201	31.62465982834415	20.6421836882706	23.265348476280995	34.79966506175424	42.718267978038206	5.470005170589431	4.2796015159951795	33.51903077245133	33.073939122880475	31.63558300188403	32.89180925475651	0.5847467123675258	0.5175760460377112	0.2687452072720587	6.945210270537772	38.03877815018643
304	2608.3333333333335	2525.0		(34.605610215616494, 32.74126020514968, 31.315679296629686)	#22201f	34.605610215616494	32.74126020514968	31.315679296629686	25.99898192924414	24.242669876777686	34.605610215616494	42.707673761279686	5.131055680962115	4.574603196748073	33.36967552857442	33.056040301444426	31.329935105714885	32.85272777503806	0.5846016940015463	0.48550438775280647	0.28727036377161336	6.874207358585518	41.71866536784497
305	2616.6666666666665	2533.333333333333		(33.73351475821645, 31.97927569604354, 31.3211220431233)	#211f1f	33.73351475821645	31.97927569604354	31.3211220431233	16.369316209649405	18.235874522945153	33.73351475821645	42.24625419306719	5.400032624648665	3.7813468502547742	32.70722210592422	32.28272720954574	31.3277035796525	33.515709312335844	0.5782855770729991	0.5109551905668723	0.2374564172017202	6.592339216788048	35.00144738732447
306	2625.0	2541.6666666666665		(34.444630521247646, 32.6767845928407, 31.402763240527527)	#22201f	34.444630521247646	32.6767845928407	31.402763240527527	25.129722661895297	22.519508696867682	34.444630521247646	42.66030926664333	5.124980326572159	4.405034140786778	33.28822482729747	32.97609743981579	31.41550345405066	32.9563753181733	0.5839533476655994	0.484929533103612	0.2766219725789001	6.757939710388721	40.67978897157254
307	2633.3333333333335	2550.0		(34.645802805107806, 32.52752773707348, 31.570232363407996)	#22201f	34.645802805107806	32.52752773707348	31.570232363407996	18.675469643343337	22.636810208878376	34.645802805107806	42.61053292863038	5.560978966177466	4.150868645072958	33.3740234456772	32.89222282604145	31.57980531714465	33.02293981143731	0.5832719869413834	0.5261840557095602	0.2606611971254564	6.939322558500794	36.73867851293537
308	2641.6666666666665	2558.333333333333		(34.956248691647474, 33.293908310655226, 31.81369060079548)	#22211f	34.956248691647474	33.293908310655226	31.81369060079548	28.261390887290258	22.92443677913116	34.956248691647474	43.01175683213377	4.957157025664016	4.588935213543488	33.81241155536947	33.57235797362361	31.828492777894077	32.59654334030605	0.5887641187529421	0.4690499648384738	0.28817036831874576	6.7551263623406435	42.79102264869391
309	2650.0	2566.6666666666665		(34.79254762403182, 33.08185053380783, 31.522503663387063)	#22211f	34.79254762403182	33.08185053380783	31.522503663387063	28.611484540042287	23.966661452191282	34.79254762403182	42.89178627627279	4.951220776958143	4.678467148609977	33.60822273393343	33.3680167406322	31.538097132091274	32.67724555817865	0.5871219082551598	0.46848827247481717	0.29379268580718065	6.811948476229453	43.37757415123816
310	2658.3333333333335	2575.0		(34.86644337450283, 32.98262507850115, 32.111366966715515)	#222020	34.86644337450283	32.98262507850115	32.111366966715515	18.97424207886931	20.1495884291864	34.86644337450283	42.855716454204824	5.422591824559397	4.0241150147595555	33.73144442118485	33.30674292861629	32.12007954783337	32.86414286899734	0.5866281684368514	0.5130897592057376	0.2527014769216608	6.752629395116521	36.57917556502964
311	2666.6666666666665	2583.333333333333		(34.694368850743146, 32.569813690600796, 31.509943479171028)	#22201f	34.694368850743146	32.569813690600796	31.509943479171028	19.96976071522482	23.405195040275146	34.694368850743146	42.6356510419763	5.516773410217279	4.2548294680270216	33.398871676784594	32.934529796943686	31.520542181285325	32.969581719105136	0.5836158148842077	0.5220012924116771	0.2671896023539667	6.966947872754001	37.64132289062046
312	2675.0	2591.6666666666665		(34.47184425371572, 32.88507431442328, 31.806573163073057)	#22201f	34.47184425371572	32.88507431442328	31.806573163073057	24.27898209236568	19.715920132141488	34.47184425371572	42.7658573145053	5.079250864967078	4.176301191481723	33.44689135440653	33.15442052334101	31.81735817458656	32.94753006629928	0.585398136438773	0.4806025766955541	0.2622582792207249	6.575734254913322	39.42799238152768
313	2683.3333333333335	2600.0		(34.60895959807411, 32.87460749424325, 31.626962528783757)	#22201f	34.60895959807411	32.87460749424325	31.626962528783757	25.10354510354508	21.97145656789273	34.60895959807411	42.774040819746716	5.116108539173214	4.37182239873537	33.47491103202847	33.168273320075365	31.639438978438353	32.864646956818596	0.5855101559098813	0.4840900778380261	0.27453638202377184	6.729591196401559	40.51458557134309
314	2691.6666666666665	2608.333333333333		(34.88130625915847, 32.69269415951434, 31.594515386225666)	#22201f	34.88130625915847	32.69269415951434	31.594515386225666	20.047130756002755	24.02810452024871	34.88130625915847	42.71495382598805	5.552277974699593	4.3046335432428195	33.545478333682226	33.0683392024283	31.605497173958554	32.873358182734094	0.5847013467755358	0.5253607612838185	0.2703171380525212	7.025500740156921	37.78611490760932
315	2700.0	2616.6666666666665		(34.88402763240528, 32.80908519991627, 31.51433954364664)	#22201f	34.88402763240528	32.80908519991627	31.51433954364664	23.053985214636313	24.632203359317366	34.88402763240528	42.770645063663295	5.3671628988326	4.48067086498618	33.566857860581955	33.1625246158677	31.527287000209334	32.78891433639069	0.5854636732854733	0.5078450321316127	0.2813717155272505	6.991627062632929	39.856156227532345
316	2708.3333333333335	2625.0		(34.694159514339546, 32.761775172702535, 31.697090223989953)	#22201f	34.694159514339546	32.761775172702535	31.697090223989953	21.31452119857513	22.028280256314343	34.694159514339546	42.729209579642614	5.362854682847418	4.224808154359239	33.495706510362155	33.09243162863722	31.70773707347708	32.91793730590876	0.5848964858922742	0.5074373854611716	0.26530436043738337	6.8270941322409495	38.23071833614721
317	2716.6666666666665	2633.333333333333		(34.88549298723048, 33.18882143604773, 31.568767008582792)	#22211f	34.88549298723048	33.18882143604773	31.568767008582792	29.306993183539582	24.24403533195717	34.88549298723048	42.952814726774676	4.913736732193419	4.735729904039243	33.69617961063429	33.47186022189659	31.584967552857442	32.60770483237444	0.587957292915657	0.46494150367409665	0.2973886026277748	6.824364175314678	43.943166117405276
318	2725.0	2641.6666666666665		(35.97843835042914, 33.7841741678878, 32.55118275068034)	#232120	35.97843835042914	33.7841741678878	32.55118275068034	21.58563400928424	24.290942520175257	35.97843835042914	43.35372079320374	5.513295974800714	4.436337408450841	34.612765333891566	34.15938640150723	32.56351266485242	32.24368717226277	0.5934450740315279	0.5216722548299698	0.2785877170822677	7.076547329550907	38.82229712492887
319	2733.3333333333335	2650.0		(34.82771613983672, 32.88256227758007, 31.62110110948294)	#22201f	34.82771613983672	32.88256227758007	31.62110110948294	23.603603603603602	23.478049190969628	34.82771613983672	42.800675727610596	5.280196655099989	4.423591534828608	33.583395436466404	33.213386824366765	31.63371572116391	32.79507326462336	0.5858747464128395	0.4996162200617648	0.27778731722362016	6.888297233971283	39.95527268160121
320	2741.6666666666665	2658.333333333333		(34.48293908310655, 32.48231107389575, 31.65019886958342)	#22201f	34.48293908310655	32.48231107389575	31.65019886958342	17.624889151640584	20.94800424950675	34.48293908310655	42.572074590023426	5.52589267896253	4.004116685625392	33.29619635754658	32.827516859953946	31.658519991626545	33.11627089143751	0.5827455520429672	0.5228641645503178	0.2514456461887833	6.824107291911181	35.92745969109289
321	2750.0	2666.6666666666665		(35.02428302281767, 32.763659200334935, 31.876282185472053)	#23201f	35.02428302281767	32.763659200334935	31.876282185472053	16.913153344859616	22.919533085093043	35.02428302281767	42.76577959499296	5.714054450978557	4.107216519010759	33.6938894703789	33.15428898053171	31.88515595562068	32.87257552618793	0.5853970725794109	0.5406681744074073	0.25791998404227434	7.03701966764217	35.70827737601087
322	2758.3333333333335	2675.0		(34.95268997278627, 32.94745656269625, 31.648524178354617)	#22201f	34.95268997278627	32.94745656269625	31.648524178354617	23.587176887987834	24.10579209314303	34.95268997278627	42.84497779223756	5.312054373997177	4.47158278646147	33.670234456772036	33.28851506803433	31.661513502198034	32.73225767619402	0.5864811728404051	0.5026306216333104	0.2808010134332122	6.943556314201035	40.090012407693955
323	2766.6666666666665	2683.333333333333		(34.745237596818086, 32.69143814109274, 31.030353778522084)	#22201f	34.745237596818086	32.69143814109274	31.030353778522084	26.828581088696108	27.26403499258938	34.745237596818086	42.696542853606196	5.16847866550113	4.8472583207029185	33.365583001884026	33.037241703998326	31.04696462214779	32.76365419866648	0.5844493291708587	0.48904537898856915	0.30439222839549634	7.085836926105767	43.1630644110545
324	2775.0	2691.6666666666665		(35.15742097550764, 32.94766589909985, 31.934477705673018)	#23201f	35.15742097550764	32.94766589909985	31.934477705673018	18.86204208885422	23.376303238521665	35.15742097550764	42.868208913016	5.61525280001085	4.2234345498144865	33.8278082478543	33.327956064475615	31.944609587607285	32.751299740362285	0.5867991707870164	0.5313194871109467	0.2652181024910046	7.026269522626953	36.948148013076214
325	2783.3333333333335	2700.0		(34.687042076617125, 32.405693950177934, 31.504919405484614)	#22201f	34.687042076617125	32.405693950177934	31.504919405484614	16.98440892046571	23.393210621605316	34.687042076617125	42.5556145611586	5.718699862361842	4.12361050122575	33.34339962319447	32.799848894703786	31.513927150931547	33.05978371152314	0.5825202398236344	0.5411077267626604	0.2589494733841945	7.0503681947538475	35.79442436110561
326	2791.6666666666665	2708.333333333333		(34.99811597236759, 32.538413230060705, 31.45321331379527)	#22201f	34.99811597236759	32.538413230060705	31.45321331379527	18.3677807960316	25.828538274735898	34.99811597236759	42.6520504003662	5.774958253959128	4.340977096814502	33.526627590538	32.96217114925685	31.464065312957924	32.88541934694494	0.5838402966190092	0.5464309385277832	0.27259939629575247	7.224557079159851	36.931810435905376
327	2800.0	2716.6666666666665		(34.713209127067195, 33.068871676784596, 31.73874816830647)	#22211f	34.713209127067195	33.068871676784596	31.73874816830647	26.830881835456484	21.850113071008582	34.713209127067195	42.87867244653625	5.008643228582521	4.43732206069628	33.608572325727444	33.34573086246599	31.75204940339125	32.763299101615985	0.5869424003025215	0.4739216284843024	0.2786495500755504	6.691512090818295	41.53879071019451
328	2808.3333333333335	2725.0		(34.75800711743772, 32.445677203265646, 31.66799246388947)	#22201f	34.75800711743772	32.445677203265646	31.66799246388947	15.100602940180195	22.669704105661925	34.75800711743772	42.58343594227524	5.8044829024528894	4.006094655964021	33.42318191333473	32.846623439397106	31.675769311283233	33.063812596475586	0.582901071301864	0.549224583204797	0.2515698563627086	7.052716934445292	34.61237191450493
329	2816.6666666666665	2733.333333333333		(34.6064475612309, 32.63282394808457, 31.158886330332844)	#22201f	34.6064475612309	32.63282394808457	31.158886330332844	25.651830712247218	25.40359314036841	34.6064475612309	42.65457523182074	5.193311671565892	4.644048028455905	33.30511199497593	32.966428162026375	31.17362570651036	32.867652319935736	0.5838748576385029	0.4913950968936521	0.2916312757914687	6.96689803345992	41.80423938528184
330	2825.0	2741.6666666666665		(34.85953527318401, 32.64768683274021, 31.402763240527527)	#22201f	34.85953527318401	32.64768683274021	31.402763240527527	21.608429722037172	25.286535274194726	34.85953527318401	42.689815821989285	5.4986969693252	4.456206168736432	33.482507850115134	33.025884113460336	31.415212476449653	32.85155360565062	0.5843572465605805	0.5202908858377199	0.2798354113082915	7.0776720592826825	39.02169941829987
331	2833.3333333333335	2750.0		(34.76763659200335, 32.74272555997488, 31.979485032447144)	#22201f	34.76763659200335	32.74272555997488	31.979485032447144	16.42465650574364	20.449438540506353	34.76763659200335	42.7295226294396	5.584036430190952	3.9411929739825213	33.58228386016328	33.09296081850534	31.98711743772242	32.98536846924518	0.5849007710575737	0.5283657704764717	0.24749423952987196	6.834798088595515	35.21430700719377
332	2841.6666666666665	2758.333333333333		(35.05296211011095, 32.7492149884865, 31.54259995813272)	#23201f	35.05296211011095	32.7492149884865	31.54259995813272	20.623770051881497	25.536853232048152	35.05296211011095	42.75974884403917	5.593494004457189	4.433857283628395	33.63672807201172	33.14408279882772	31.554666108436255	32.78022857510165	0.58531452096952	0.5292606533405951	0.27843197322224295	7.137665275808546	38.403199330494004
333	2850.0	2766.6666666666665		(34.60875026167051, 32.795478333682226, 31.50805945153862)	#22201f	34.60875026167051	32.795478333682226	31.50805945153862	24.912233324331588	22.84613430434418	34.60875026167051	42.73527617181658	5.158541425928531	4.4261960393765065	33.42649780196776	33.10268780406113	31.520933640360056	32.87430388540838	0.5849795281127785	0.48810510982864785	0.2779508717302605	6.797187728907672	40.6306650379215
334	2858.3333333333335	2775.0		(34.56060288884237, 32.58551392087084, 31.540715930500316)	#22201f	34.56060288884237	32.58551392087084	31.540715930500316	20.758352973797273	22.28176333769441	34.56060288884237	42.629365315225826	5.403255594346179	4.212642264090194	33.34434791710278	32.92393921289512	31.55116391040402	33.007907625853974	0.5835297730518452	0.5112601504088681	0.264540381667448	6.85138860837949	37.941721456922444
335	2866.6666666666665	2783.333333333333		(34.69918358802596, 32.54636801339753, 31.131044588653968)	#22201f	34.69918358802596	32.54636801339753	31.131044588653968	23.799354649457353	26.221811315290978	34.69918358802596	42.62245974629688	5.3654896695718985	4.618014177398133	33.31818296001675	32.9123068976345	31.1451978229014	32.87860837894212	0.583435246543179	0.5076867099074355	0.2899964336987035	7.079161979848527	40.71819326946322
336	2875.0	2791.6666666666665		(35.04877538203894, 33.130625915846764, 31.087921289512245)	#23211f	35.04877538203894	33.130625915846764	31.087921289512245	30.943396226415047	28.817491697923916	35.04877538203894	42.93901882996475	4.885537419353825	5.20186108140649	33.66197822901403	33.44836687670086	31.108348335775588	32.46843688753298	0.5877684485245896	0.4622732632638367	0.32666014097295154	7.136374050325412	46.79610963034215
337	2883.3333333333335	2800.0		(34.89847184425371, 32.91710278417417, 32.06824366757379)	#222020	34.89847184425371	32.91710278417417	32.06824366757379	17.99556213017759	20.68022314198308	34.89847184425371	42.827417397603405	5.510657963701149	4.019181353162504	33.71820180029307	33.25872229432699	32.07673225873979	32.878271139417386	0.5862407983234542	0.521422644215037	0.2523916588454791	6.820642927357514	36.10502572769647
338	2891.6666666666665	2808.333333333333		(35.12581117856395, 32.79924638894704, 31.565836298932386)	#23201f	35.12581117856395	32.79924638894704	31.565836298932386	20.78795719157948	25.84406064506899	35.12581117856395	42.791515824731036	5.599769819426892	4.464580383079864	33.69258111785639	33.19786741050869	31.57817039983253	32.73915317695453	0.5857493615752056	0.5298544757221804	0.2803612850283224	7.161696728258313	38.564629304320825
339	2900.0	2816.6666666666665		(35.07410508687461, 32.605610215616494, 31.602470169562487)	#23201f	35.07410508687461	32.605610215616494	31.602470169562487	17.337192474674342	25.239899969561158	35.07410508687461	42.69331781045336	5.822914387746847	4.260170213801939	33.61454469332217	33.03179637429349	31.612501570023028	32.868896709726364	0.5844051833412142	0.5509685843498673	0.26752498400688535	7.2149415948845	36.19001025139597
340	2908.3333333333335	2825.0		(34.87146744818924, 32.68327402135231, 31.552229432698347)	#22201f	34.87146744818924	32.68327402135231	31.552229432698347	20.445257315842518	24.272155888126512	34.87146744818924	42.70912727046549	5.535755984379942	4.33749843210649	33.52927988277161	33.05849560812225	31.563539878584887	32.86966087019921	0.5846215902838167	0.5237974380042909	0.272380947343323	7.032672818148488	38.080197578277094
341	2916.6666666666665	2833.333333333333		(35.16077035796525, 32.90705463680134, 31.851789826250783)	#23201f	35.16077035796525	32.90705463680134	31.851789826250783	19.134560637692214	23.998053142656413	35.16077035796525	42.84860858079392	5.629473309672395	4.273215616174387	33.800322378061544	33.294677243039565	31.862342474356286	32.74947583674799	0.5865308726941708	0.5326650425416503	0.2683441933074306	7.067626295060493	37.20137413603271
342	2925.0	2841.6666666666665		(34.75968180866653, 32.730165375758844, 31.795268997278626)	#22201f	34.75968180866653	32.730165375758844	31.795268997278626	18.922392486406324	21.747186037688138	34.75968180866653	42.721494126170185	5.503964592990851	4.112780724547727	33.53764915218757	33.07939095038727	31.804617961063425	32.94303068505341	0.5847908733226178	0.5207893123919654	0.25826939824935596	6.870850859180999	36.76854435282787
343	2933.3333333333335	2850.0		(35.04668201800293, 32.646221477915006, 32.070546368013396)	#232020	35.04668201800293	32.646221477915006	32.070546368013396	11.605824013504906	21.654392000860152	35.04668201800293	42.71292508570326	5.976265664130342	3.822215206720636	33.70731212057777	33.06491155327612	32.07630311911241	32.98713081668653	0.5846735764733225	0.5654787986568225	0.24002281850993462	7.094017224024041	32.60159125440706
344	2941.6666666666665	2858.333333333333		(34.961691438141095, 32.55850952480636, 32.012141511408835)	#222020	34.961691438141095	32.55850952480636	32.012141511408835	11.11426543647969	21.513124805403212	34.961691438141095	42.66143307591325	5.991784869319616	3.7928886806188666	33.62679505966088	32.97799273602679	32.01760519154281	33.04310098828102	0.5839687308683138	0.5669472376452717	0.23818120701729154	7.091367319760994	32.334417036116825
345	2950.0	2866.6666666666665		(34.887167678459285, 32.62759053799456, 31.601842160351683)	#22201f	34.887167678459285	32.62759053799456	31.601842160351683	18.733273862622667	24.01335685483873	34.887167678459285	42.68429454151482	5.643703103735353	4.245023671354908	33.5296336612937	33.016564199288254	31.61209964412811	32.9089498631004	0.584281668809929	0.534011476469471	0.266573829869247	7.061983481535167	36.94938398584822
346	2958.3333333333335	2875.0		(34.85974460958761, 32.637848021770985, 31.57818714674482)	#22201f	34.85974460958761	32.637848021770985	31.57818714674482	19.374840520540914	24.00468398138417	34.85974460958761	42.68620737775598	5.596920079849799	4.272159338701986	33.5146451747959	33.01979286581537	31.588783755495083	32.90459943361291	0.5843078525658785	0.529584831197806	0.2682778624803206	7.041083708882068	37.35468964293959
347	2966.6666666666665	2883.333333333333		(35.16495708603726, 32.74774963366129, 31.594724722629266)	#23201f	35.16495708603726	32.74774963366129	31.594724722629266	19.377308707123987	25.889673359804263	35.16495708603726	42.77108312819757	5.71088987700702	4.4006335345529335	33.70157630311911	33.163266181703996	31.606254971739585	32.76380762750663	0.5854696697082766	0.54036874001338	0.2763456286646321	7.209704480263605	37.61672480406454
348	2975.0	2891.6666666666665		(35.02679505966088, 33.180238643500104, 32.12141511408834)	#232120	35.02679505966088	33.180238643500104	32.12141511408834	21.86612868362267	21.151575097266953	35.02679505966088	42.96684762084823	5.306261248166799	4.203663159953397	33.87328658153653	33.495768438350424	32.13200334938246	32.71577462285089	0.5881493814310137	0.502082471664896	0.26397652281438844	6.76957845040192	38.3865504751517
349	2983.3333333333335	2900.0		(35.37743353569186, 32.69290349591794, 31.80782918149466)	#23201f	35.37743353569186	32.69290349591794	31.80782918149466	14.876847290640386	25.72965360536812	35.37743353569186	42.768312649539695	6.054784925494328	4.1812248058591965	33.8313083525225	33.15857643709441	31.816679924638894	32.795077412886585	0.5854317461602595	0.5729083508358735	0.26256746636384004	7.358196883145057	34.62761504247494
350	2991.6666666666665	2908.333333333333		(35.01528155746284, 32.754657734980114, 31.762612518316935)	#23201f	35.01528155746284	32.754657734980114	31.762612518316935	18.29965246492473	23.687674869072385	35.01528155746284	42.75980326680458	5.663085107420085	4.2115044338213	33.663954364664015	33.14417489219176	31.772532970483564	32.84831564634845	0.5853152659326156	0.5358454163869997	0.26446892958708224	7.057428889473817	36.637321962328365
351	3000.0	2916.6666666666665		(34.76721791919615, 32.6435001046682, 31.314841951015282)	#22201f	34.76721791919615	32.6435001046682	31.314841951015282	23.091195731263582	25.321435667708318	34.76721791919615	42.67756719082962	5.386399534487385	4.524552970961526	33.41839020305631	33.00521081013188	31.328128532551812	32.856610900749125	0.5841895818321018	0.5096652172156789	0.28412737060910837	7.034548992804208	40.03011808772563
352	3008.3333333333335	2925.0		(35.230479380364244, 32.788151559556205, 31.999162654385596)	#23201f	35.230479380364244	32.788151559556205	31.999162654385596	14.65016843741901	23.38843466273708	35.230479380364244	42.799847490272214	5.9080897642557755	4.042230285240356	33.82709441071802	33.21198336194264	32.007052543437304	32.83652781159344	0.585863409130604	0.5590279432020846	0.2538390576291066	7.158571808777097	34.37937421746282
353	3016.6666666666665	2933.333333333333		(34.80971320912707, 32.803851789826254, 31.73225873979485)	#22201f	34.80971320912707	32.803851789826254	31.73225873979485	20.892456295490152	22.54402054292003	34.80971320912707	42.761731572281924	5.4198330451673	4.24494900448229	33.572405275277376	33.14743805107808	31.742974670295165	32.87184727501892	0.585341661438372	0.5128287214031905	0.2665691410298578	6.884343272102476	38.06893674731211
354	3025.0	2941.6666666666665		(35.26648524178355, 32.737073477077665, 31.97111157630312)	#23201f	35.26648524178355	32.737073477077665	31.97111157630312	13.946131368314068	23.827729895291704	35.26648524178355	42.77893583513247	5.988510226113797	4.034853008023398	33.823292861628644	33.17656130207243	31.978771195310866	32.847154976083004	0.5855771610645679	0.5666373884166521	0.2533757883533657	7.220962091343853	33.97073958307849
355	3033.3333333333335	2950.0		(34.66108436257065, 32.730584048566044, 31.239480845719072)	#22201f	34.66108436257065	32.730584048566044	31.239480845719072	26.147445702049534	25.172579359327408	34.66108436257065	42.70787146580789	5.152466196104766	4.652684314357058	33.3783085618589	33.05637426208918	31.25439187774754	32.8221119660761	0.5846044002693412	0.487530266966001	0.2921736067622125	6.942289192410996	42.082081295398474
356	3041.6666666666665	2958.333333333333		(34.969436885074316, 32.72744400251204, 31.718651873560813)	#22201f	34.969436885074316	32.72744400251204	31.718651873560813	18.619357331444384	23.70499075121672	34.969436885074316	42.74166203189509	5.639471047167333	4.224858356721395	33.62426208917731	33.11348602260833	31.728739794850327	32.863823779908145	0.5850669406148132	0.5336110360609572	0.26530751298422045	7.046492874203253	36.83903243059742
357	3050.0	2966.6666666666665		(35.38266694578187, 32.944944525853046, 31.808247854301865)	#23201f	35.38266694578187	32.944944525853046	31.808247854301865	19.08052708638359	25.760547381125633	35.38266694578187	42.8895791271102	5.73835490827479	4.387318066042523	33.912089177307934	33.36426517688926	31.819614821017375	32.654942041164084	0.5870916958126237	0.5429675021433146	0.2755094600794542	7.223384031459526	37.400091103296454
358	3058.3333333333335	2975.0		(34.86393133765962, 32.47414695415533, 31.668411136696673)	#22201f	34.86393133765962	32.47414695415533	31.668411136696673	15.128725843432708	23.37251193371162	34.86393133765962	42.60832287724516	5.85378413008375	4.048289472950706	33.4839941385807	32.8885021247645	31.67646849487126	33.01860621179218	0.583241734771929	0.5538895028284901	0.2542195551242664	7.117263259036008	34.66649183442694
359	3066.6666666666665	2983.333333333333		(34.60016746912288, 32.61837973623613, 31.60393552438769)	#22201f	34.60016746912288	32.61837973623613	31.60393552438769	20.314399496960768	22.081949360196024	34.60016746912288	42.64976204725802	5.424230625436177	4.183460788345594	33.38656688298095	32.958313169353154	31.614079966506175	32.99620256409347	0.5838089726206338	0.5132448237900652	0.26270787887059277	6.8500819006450495	37.641357626879476
360	3075.0	2991.6666666666665		(34.70211429767637, 32.712371781452795, 31.97927569604354)	#22201f	34.70211429767637	32.712371781452795	31.97927569604354	16.154378411624535	20.008113553555503	34.70211429767637	42.70806649344658	5.5697517782443136	3.904717633350785	33.54072639732049	33.05670370316098	31.98660665689763	33.02051510995225	0.5846070698946781	0.5270141458540092	0.24520370548324227	6.802128686481626	35.03267411210684
361	3083.3333333333335	3000.0		(34.95017793594306, 32.79861837973623, 31.71111576303119)	#22201f	34.95017793594306	32.79861837973623	31.71111576303119	20.144768306081502	23.63252214642093	34.95017793594306	42.773772893651554	5.529592444982301	4.2871038274159385	33.63538203893657	33.16781972158258	31.721990789198244	32.828765858613224	0.585506488417946	0.5232142392226552	0.26921632829355	6.996831556829829	37.786491434765615
362	3091.6666666666665	3008.333333333333		(34.962110110948295, 32.82562277580071, 31.680552648105504)	#22201f	34.962110110948295	32.82562277580071	31.680552648105504	20.936463383516184	23.934400708922624	34.962110110948295	42.78778328711591	5.4899950273402665	4.341849479625726	33.64348754448398	33.19154484404438	31.692003349382457	32.80257641815862	0.5856982689349245	0.5194675014742776	0.2726541791297492	6.999407282330915	38.339267908154625
363	3100.0	3016.6666666666665		(35.12392715093155, 32.68997278626753, 32.386644337450285)	#232020	35.12392715093155	32.68997278626753	32.386644337450285	6.648822269807227	19.87269573924083	35.12392715093155	42.74402678099794	6.135534576456658	3.5596553566328515	33.821944735189454	33.117485308771194	32.38967762193845	33.034088735143385	0.5850993103556505	0.58054894417365	0.22353490460733524	7.09337231483729	30.121036861397666
364	3108.3333333333335	3025.0		(35.37534017165585, 32.379526899727864, 31.711953108645595)	#23201f	35.37534017165585	32.379526899727864	31.711953108645595	10.93371428571429	26.407200511278887	35.37534017165585	42.616695764569194	6.408077964328074	4.019709705731678	33.71396064475613	32.90259966506175	31.71862884655642	32.94660518660755	0.5833563465894837	0.6063372066467199	0.2524248376870569	7.564491345441574	32.09955070447777
365	3116.6666666666665	3033.333333333333		(35.141511408834, 33.088130625915845, 31.815783964831486)	#23211f	35.141511408834	33.088130625915845	31.815783964831486	22.954616982438406	24.13272691530998	35.141511408834	42.93292460119084	5.366994814146708	4.453002664157268	33.83981787732887	33.437992378061544	31.82850743144233	32.648831027101465	0.5876850280019741	0.5078291278309018	0.2796342415267344	6.97379853896493	39.68253886017466
366	3125.0	3041.6666666666665		(35.21038308561859, 32.59284069499686, 32.01381620263764)	#232020	35.21038308561859	32.59284069499686	32.01381620263764	10.868369351669875	23.150118906064176	35.21038308561859	42.70404565735536	6.1484991715232695	3.8643304598954487	33.75963156792966	33.049912141511406	32.01960644756123	32.95633320008617	0.5845520308962217	0.5817756640109795	0.24266752092007204	7.262030843056101	32.149353050163306
367	3133.3333333333335	3050.0		(35.0736864140674, 32.8566045635336, 31.81808666527109)	#23201f	35.0736864140674	32.8566045635336	31.81808666527109	19.13966049382725	23.669537502909623	35.0736864140674	42.81515116892649	5.607240119753332	4.249981231915889	33.735271090642655	33.237922093364034	31.828471844253716	32.791958871291136	0.5860728927123077	0.53056132121594	0.2668851487234779	7.035871106850143	37.16013642855606
368	3141.6666666666665	3058.333333333333		(35.55746284278836, 32.88591166003768, 32.469122880468916)	#232020	35.55746284278836	32.88591166003768	32.469122880468916	8.097336135023292	22.148000094196313	35.55746284278836	42.88369529468524	6.271794263534192	3.716445434931215	34.11161398367176	33.354265608122255	32.473290768264604	32.82927790205507	0.5870111552891084	0.5934419393121402	0.2333808171141443	7.290224273293755	30.649495637013725
369	3150.0	3066.6666666666665		(35.46870420766171, 32.74084153234247, 31.93845509734143)	#23201f	35.46870420766171	32.74084153234247	31.93845509734143	13.637333965844364	25.380502142427112	35.46870420766171	42.8016642959496	6.129870409589566	4.106805031973448	33.91701695624869	33.21506202218966	31.94647896169144	32.78077533765284	0.5858882783773489	0.5800129964003408	0.2578941439801287	7.378425225548077	33.82074245126106
370	3158.3333333333335	3075.0		(35.263554532133135, 32.705045007326774, 32.22210592422022)	#232020	35.263554532133135	32.705045007326774	32.22210592422022	9.527152591368974	21.993511581796785	35.263554532133135	42.76483532199314	6.148505815542881	3.759477402321898	33.86212685786058	33.152690795478335	32.226935315051286	32.93893791003052	0.5853841469492681	0.581776292673164	0.23608308622787144	7.2067880572647365	31.443521135403827
371	3166.6666666666665	3083.333333333333		(35.75235503454051, 32.687670085827925, 32.296211011094826)	#232020	35.75235503454051	32.687670085827925	32.296211011094826	6.795881284070305	24.65059225125743	35.75235503454051	42.80803924590392	6.5965252981353135	3.7601675057697515	34.11107389575047	33.22586617123718	32.300125601842154	32.84176744564589	0.5859755415367358	0.6241682365774995	0.23612642250426058	7.592957637204748	29.684110987728097
372	3175.0	3091.6666666666665		(34.911450701276955, 32.612308980531715, 31.887795687670085)	#22201f	34.911450701276955	32.612308980531715	31.887795687670085	14.37690390473554	22.085362051183676	34.911450701276955	42.681285994834944	5.822001193746429	3.9514931088009186	33.59398576512456	33.011486514548885	31.8950408205987	32.99090801642525	0.5842404864806042	0.5508821772395883	0.24814105485984003	7.036333966554316	34.16541808947415
373	3183.3333333333335	3100.0		(35.219384550973416, 32.84341637010676, 31.637010676156585)	#23201f	35.219384550973416	32.84341637010676	31.637010676156585	20.205691579500897	25.937572439863768	35.219384550973416	42.82290375272145	5.653396484225192	4.4462265380379336	33.766359639941385	33.25106736654804	31.649074733096086	32.70847482271626	0.5861790135383859	0.5349286714976669	0.2792087226059573	7.192344696648135	38.183987309138395
374	3191.6666666666665	3108.333333333333		(34.79652501570023, 32.37450282604145, 31.87439815783965)	#22201f	34.79652501570023	32.37450282604145	31.87439815783965	10.268643885665153	21.414274799516317	34.79652501570023	42.55440240880104	6.027721698505129	3.7486239389984632	33.461272765333895	32.79781198032238	31.87939920452167	33.15286139214545	0.5825036473413191	0.5703476077321187	0.23540152364790354	7.098282208440427	31.877369754409326
375	3200.0	3116.6666666666665		(35.06112622985137, 32.769101946828556, 31.927569604354197)	#23201f	35.06112622985137	32.769101946828556	31.927569604354197	16.113300821698246	22.790395672499937	35.06112622985137	42.77256569978067	5.761648772848627	4.067287468415426	33.72388737701486	33.1657759953946	31.93598492777894	32.873707623152455	0.5854899638096085	0.5451715853108933	0.2554125681208824	7.052618232429518	35.21919433574336
376	3208.3333333333335	3125.0		(35.43500104668202, 33.120996441281136, 32.455306677831274)	#232120	35.43500104668202	33.120996441281136	32.455306677831274	13.404524378249219	21.442699071913427	35.43500104668202	42.98307494438501	5.869117189046314	3.899163205379863	34.121720745237596	33.52342955411346	32.461963575465774	32.72566833574806	0.5883715082759863	0.5553403285195108	0.24485490527585288	7.046276341511669	33.59817858297617
377	3216.6666666666665	3133.333333333333		(34.86539669248482, 32.32593678040611, 31.268369269415953)	#22201f	34.86539669248482	32.32593678040611	31.268369269415953	17.64069138101607	26.30808996589652	34.86539669248482	42.53433519233835	5.850046924828156	4.328202973134876	33.35875863512665	32.76410305840486	31.27894494452585	32.98793922516655	0.5822289583286708	0.5535358856272081	0.27179722242438403	7.277114125760633	36.496176979152985
378	3225.0	3141.6666666666665		(35.293908310655226, 32.463680133975295, 31.92149884864978)	#23201f	35.293908310655226	32.463680133975295	31.92149884864978	9.646182495344448	24.365802881393154	35.293908310655226	42.65004027760543	6.336294664747999	3.865239700427925	33.74205568348336	32.95878222733933	31.926920661503036	32.981118724138845	0.5838127811617716	0.5995450162904917	0.24272461830038822	7.422176771020623	31.38384977914009
379	3233.3333333333335	3150.0		(35.44232782080804, 32.94264182541344, 32.36717605191543)	#232020	35.44232782080804	32.94264182541344	32.36717605191543	11.228046289993168	22.125062017152167	35.44232782080804	42.89818476733453	6.05874876596646	3.8422903051489765	34.052394808457194	33.378894054846135	32.37293070965041	32.797969259368045	0.5872094936557286	0.5732834124335702	0.2412834701075114	7.174373240788488	32.38173618047935
380	3241.6666666666665	3158.333333333333		(34.77873142139418, 32.56604563533598, 31.604982206405694)	#22201f	34.77873142139418	32.56604563533598	31.604982206405694	18.168986214629605	23.27014289325739	34.77873142139418	42.64329301899267	5.636273293390226	4.171783093221526	33.45804898471844	32.94740853464518	31.614592840695	32.9739367091681	0.5837204216753492	0.5333084621685126	0.2619745571851863	7.0122286624633725	36.50762072121054
381	3250.0	3166.6666666666665		(35.19677621938455, 33.013606866234035, 32.16851580489847)	#232120	35.19677621938455	33.013606866234035	32.16851580489847	16.744089589381968	21.939691319475454	35.19677621938455	42.905292024357955	5.676373764108622	4.0520928051899885	33.91434163701068	33.390979028679084	32.176966715511824	32.769613074494	0.5873067809610224	0.5371027991812584	0.2544583921531698	6.974286717058107	35.52123333438182
382	3258.3333333333335	3175.0		(35.48126439187775, 32.56709231735399, 32.58195520200963)	#232020	35.48126439187775	32.56709231735399	32.58195520200963	359.6939875008979	20.9438387199547	35.48126439187775	42.72361264916425	6.672761547333483	3.331614793118509	33.99800921080176	33.08297134184635	32.58180657316307	33.071224089832015	0.5848198726106154	0.6313817684105019	0.20921469084933822	7.458244015671411	26.532303286791652
383	3266.6666666666665	3183.333333333333		(35.33933431023655, 32.90810131881934, 31.93887377014863)	#23201f	35.33933431023655	32.90810131881934	31.93887377014863	17.101699088894325	24.536892237702602	35.33933431023655	42.86826641763423	5.813560177087618	4.219517968195041	33.90555997487964	33.32805373246807	31.948566045635335	32.7232429106105	0.5867999579358885	0.5500834818287876	0.2649721537653623	7.183440249388856	35.972377268750606
384	3275.0	3191.6666666666665		(35.22775800711744, 32.744400251203686, 32.23487544483986)	#232020	35.22775800711744	32.744400251203686	32.23487544483986	10.21473036301325	21.664309526214762	35.22775800711744	42.78005938045319	6.075768727152376	3.772573740672036	33.859340590328664	33.1784638245761	32.2399706929035	32.92994733485754	0.5855925406542278	0.5748938540948845	0.2369054941439492	7.151732535172928	31.837023441867643
385	3283.3333333333335	3200.0		(35.4272555997488, 32.86707138371363, 32.44735189449445)	#232020	35.4272555997488	32.86707138371363	32.44735189449445	8.451001053740795	21.448893852371835	35.4272555997488	42.86098343821489	6.181494923143738	3.699120048407023	34.037617751727026	33.31568556625497	32.451549089386646	32.868524665876876	0.5867002652640345	0.584897747103622	0.23229283857803293	7.203774609007322	30.89707668784286
386	3291.6666666666665	3208.333333333333		(34.89805317144651, 32.55704416998116, 31.96148210173749)	#22201f	34.89805317144651	32.55704416998116	31.96148210173749	12.168520102651884	21.457518535403217	34.89805317144651	42.65372922720722	5.917774470823256	3.8304764384838097	33.585026167050444	32.965001708185056	31.967437722419927	33.04674288635009	0.5838632771498778	0.5599443174971552	0.24054159728740224	7.0492981518238444	32.91430680109379
387	3300.0	3216.6666666666665		(34.879631567929664, 32.704626334519574, 31.809085199916264)	#22201f	34.879631567929664	32.704626334519574	31.809085199916264	17.499318243796047	22.448325531148736	34.879631567929664	42.72186481335776	5.6401212793947275	4.0997575223856275	33.59127067196985	33.08001740841532	31.818040611262298	32.926706466540224	0.5847959474542367	0.5336725615284413	0.2574515830506002	6.972731157060249	36.0130931555028
388	3308.3333333333335	3225.0		(35.263135859325935, 32.655222943269834, 32.368850743144236)	#232020	35.263135859325935	32.655222943269834	32.368850743144236	5.936641110950313	20.92958231424972	35.263135859325935	42.74178924329177	6.282823961167249	3.573866467300757	33.8758258321122	33.113701155536944	32.371714465145494	33.01138089242247	0.5850686819411709	0.5944855776839288	0.2244273166386279	7.228167018900028	29.632570784054963
389	3316.6666666666665	3233.333333333333		(35.055264810550554, 32.356918568139, 31.685367385388318)	#23201f	35.055264810550554	32.356918568139	31.685367385388318	11.956764815505078	24.513403280803065	35.055264810550554	42.57194936820632	6.166928016728135	3.9696408619884105	33.544797990370526	32.827306313585936	31.692082897215823	33.037313495221554	0.5827438379508625	0.5835194153488136	0.2492806753767658	7.33410183571748	32.76931349241246
390	3325.0	3241.6666666666665		(35.37450282604145, 32.612099644128115, 31.91145070127695)	#23201f	35.37450282604145	32.612099644128115	31.91145070127695	12.139273408692521	24.963694787672218	35.37450282604145	42.72985000843697	6.205849330132962	4.011437228819292	33.825547414695414	33.093514236968815	31.918457190705464	32.87132411071824	0.5849052523673615	0.5872021796004777	0.2519053527503956	7.389465105748124	32.87847248888412
391	3333.3333333333335	3250.0		(35.02407368641407, 33.05233410090015, 31.95436466401507)	#23211f	35.02407368641407	33.05233410090015	31.95436466401507	21.46072013093291	22.34965034965038	35.02407368641407	42.904481941635495	5.384983819927525	4.264932550686784	33.79889261042496	33.38960144023446	31.96534435838392	32.73872084426152	0.58729569218727	0.5095312612281873	0.26782404344231026	6.86933041881004	38.379389769142435
392	3341.6666666666665	3258.333333333333		(35.57400041867281, 32.84153234247436, 32.380154908938664)	#232020	35.57400041867281	32.84153234247436	32.380154908938664	8.66749688667502	22.893984241218824	35.57400041867281	42.86363771170906	6.298643921821389	3.770818281071553	34.08816621310446	33.32019277580071	32.38476868327402	32.824039596020036	0.5867365981439219	0.5959824743830153	0.23679525692853878	7.341116111516079	30.907752852313322
393	3350.0	3266.6666666666665		(35.2838601632824, 32.80636382666946, 32.14758216453841)	#232020	35.2838601632824	32.80636382666946	32.14758216453841	12.60312374849825	22.666195988157913	35.2838601632824	42.81508122028459	5.999472524388317	3.9195900410967432	33.88858069918359	33.2378035042914	32.15416998115972	32.85425546940192	0.5860719352240873	0.5676746494099174	0.24613764484357376	7.166369838429712	33.1574865396126
394	3358.3333333333335	3275.0		(35.07829181494662, 32.54197194892192, 32.10320284697509)	#232020	35.07829181494662	32.54197194892192	32.10320284697509	8.848860118210036	21.62726996043421	35.07829181494662	42.66627554752815	6.150959563189895	3.7101248133749154	33.69701486288466	32.98616036005861	32.107590537994554	33.04747315746401	0.5840350167804206	0.5820084681401899	0.2329839024145193	7.183267340063119	31.097464646864733
395	3366.6666666666665	3283.333333333333		(35.05924220221897, 32.52857441909148, 31.993301235084783)	#23201f	35.05924220221897	32.52857441909148	31.993301235084783	10.475215075788524	22.299824454555228	35.05924220221897	42.657130426867205	6.09946793172983	3.804680779427505	33.66154699602261	32.97073674272556	31.99865396692485	33.02798864316515	0.5839098342883906	0.5771362908416336	0.2389217128860402	7.188818044960218	31.954783346340655
396	3375.0	3291.6666666666665		(34.60979694368851, 32.41867280720117, 31.730793384969648)	#22201f	34.60979694368851	32.41867280720117	31.730793384969648	14.33578128408338	21.212083638277146	34.60979694368851	42.55518312052894	5.7498384125733715	3.8942362000783826	33.35474774963366	32.799123887377014	31.73767217919196	33.13820686280904	0.582514334071793	0.5440540800466543	0.24454550519361906	6.9444738715546475	34.1089015626764
397	3383.3333333333335	3300.0		(35.445258530458446, 32.65061754239062, 31.872514130207243)	#23201f	35.445258530458446	32.65061754239062	31.872514130207243	13.067322903849508	25.703009650252177	35.445258530458446	42.7555120700305	6.194423374573377	4.094454083787557	33.86437094410718	33.13691391877747	31.880295164329077	32.81915595854855	0.5852565261165009	0.5861210470025546	0.2571185441683664	7.425323911298794	33.46431879584538
398	3391.6666666666665	3308.333333333333		(35.15804898471844, 32.84320703370316, 31.66150303537785)	#23201f	35.15804898471844	32.84320703370316	31.66150303537785	20.27779440819013	25.36031557011015	35.15804898471844	42.816555548107765	5.61620916853961	4.410525151020739	33.74113879003559	33.240303100272136	31.673320075361104	32.73249127271428	0.586092116481155	0.5314099794279068	0.2769667903564299	7.141045969084283	38.14327980113688
399	3400.0	3316.6666666666665		(35.14360477287, 32.79631567929663, 31.489847184425372)	#23201f	35.14360477287	32.79631567929663	31.489847184425372	21.45410794087322	26.511457520505573	35.14360477287	42.79149236538647	5.580939149383235	4.541580078888874	33.68519363617333	33.197827670085836	31.50291186937408	32.71516744326765	0.58574904045323	0.5280727034127428	0.28519661820893183	7.195334002121009	39.137533950730585
400	3408.3333333333335	3325.0		(35.02512036843207, 32.54092526690391, 31.87502616705045)	#23201f	35.02512036843207	32.54092526690391	31.87502616705045	12.683413078149872	22.934225861399156	35.02512036843207	42.65875409068993	5.998728989749846	3.926217230457585	33.62500104668202	32.97347476658991	31.881685158048985	32.99588894649747	0.5839320597232518	0.5676042955973944	0.24655381101506282	7.169374535704439	33.20507541721422
401	3416.6666666666665	3333.333333333333		(35.413020724303955, 32.98409043332636, 31.628009210801757)	#23201f	35.413020724303955	32.98409043332636	31.628009210801757	21.496598639455847	27.254888631419654	35.413020724303955	42.91031580762101	5.625907886564862	4.604602378810707	33.90305003140046	33.39952308352523	31.641570023027004	32.57648107872658	0.5873755487478678	0.5323276794977595	0.2891542158945931	7.270020812560438	39.299085981341115
402	3425.0	3341.6666666666665		(35.70169562486917, 32.62528783755495, 32.438141092736025)	#232020	35.70169562486917	32.62528783755495	32.438141092736025	3.4406670942912263	23.309996657812828	35.70169562486917	42.773720106665245	6.704352840843253	3.5602549675061046	34.095298304375135	33.16773035377852	32.440012560184215	32.935049584440016	0.5855057658461246	0.6343709606094265	0.22357255824116368	7.591031711709212	27.96992605087567
403	3433.3333333333335	3350.0		(35.37785220849906, 32.76638057358175, 31.862884655641615)	#23201f	35.37785220849906	32.76638057358175	31.862884655641615	15.422547793460856	25.3355325443787	35.37785220849906	42.803945884186305	5.988035919610557	4.18647420517736	33.8653024911032	33.21892854720536	31.871919614821017	32.769555424603624	0.5859195097751453	0.5665925091748779	0.2628971117531458	7.3063766974583	34.958928898345576
404	3441.6666666666665	3358.333333333333		(35.18505338078292, 32.91794012978857, 31.431023655013608)	#23201f	35.18505338078292	32.91794012978857	31.431023655013608	23.765125745831682	27.206938403964795	35.18505338078292	42.85371505550161	5.431213182988282	4.707311187660057	33.73144232782081	33.30334523969018	31.445892819761358	32.62346450906113	0.5866007723984061	0.5139055186918691	0.2956039986651897	7.187270362003591	40.91594808940529
405	3450.0	3366.6666666666665		(35.5714883818296, 32.893866443374506, 31.679715302491104)	#23201f	35.5714883818296	32.893866443374506	31.679715302491104	18.718734871712147	27.898808297778444	35.5714883818296	42.88402081132891	5.892324390595283	4.50792577183694	33.96307096504082	33.35481877119532	31.69185681389994	32.59522272280878	0.5870156111061678	0.557536211565819	0.28308323599554924	7.4189542044951144	37.41781413788067
406	3458.3333333333335	3375.0		(34.869792756960436, 32.52417835461587, 31.79568767008583)	#22201f	34.869792756960436	32.52417835461587	31.79568767008583	14.218590398365697	22.480684144489196	34.869792756960436	42.63387541473995	5.856393280474437	3.963389008417395	33.5278312748587	32.93153787942223	31.80297257693113	33.02532737660468	0.5835915093063367	0.5541363826212169	0.2488880790853827	7.0714775462862045	34.08867926120086
407	3466.6666666666665	3383.333333333333		(34.9656688298095, 32.85199916265439, 31.72493196566883)	#22201f	34.9656688298095	32.85199916265439	31.72493196566883	20.866869065305895	23.634265495626547	34.9656688298095	42.80108157804526	5.480878191013893	4.319697175280002	33.662283860163285	33.21407455934688	31.736202637638684	32.799550967588715	0.585880301874674	0.5186048594929595	0.2712630856831527	6.978524874989969	38.243044259377534
408	3475.0	3391.6666666666665		(35.212895122461795, 32.86790872932803, 32.09901611890308)	#232020	35.212895122461795	32.86790872932803	32.09901611890308	14.815462184873892	22.54966946472306	35.212895122461795	42.83685253980492	5.8407599055771975	4.00511883516751	33.86317353987859	33.274727642872094	32.10670504500733	32.82552666588063	0.586369950759735	0.5526571408082395	0.25150857795600684	7.082051479508724	34.43916498002755
409	3483.3333333333335	3400.0		(35.35273184006699, 32.82415742097551, 31.915218756541762)	#23201f	35.35273184006699	32.82415742097551	31.915218756541762	15.865050849522008	24.794854334438654	35.35273184006699	42.82933641803294	5.919623259513839	4.177023793221524	33.88137115344358	33.2619772179192	31.9243081431861	32.759145463716344	0.5862670667313333	0.560119251288	0.2623036562852979	7.244961511541382	35.207683262690885
410	3491.6666666666665	3408.333333333333		(35.27402135231317, 32.603935524387694, 32.02512036843207)	#232020	35.27402135231317	32.603935524387694	32.02512036843207	10.689432989690774	23.48668280871673	35.27402135231317	42.716118931433144	6.190812212015784	3.8736938610807625	33.796514548880054	33.07030780824786	32.03090851999163	32.93613780761856	0.5847172952587216	0.5857793560571405	0.24325551239145404	7.302852865409418	32.034897950613754
411	3500.0	3416.6666666666665		(34.88570232363408, 32.462633451957295, 30.901402553904123)	#22201e	34.88570232363408	32.462633451957295	30.901402553904123	23.510744496400996	29.1235770991725	34.88570232363408	42.60021110344848	5.511742312593048	4.815789313715191	33.33769101946828	32.87484806573163	30.917014862884653	32.80889935434441	0.5831306971928418	0.521525246131213	0.30241607599580356	7.319230153132364	41.144773493640294
412	3508.3333333333335	3425.0		(35.08938664433745, 32.52857441909148, 31.590119321750052)	#23201f	35.08938664433745	32.52857441909148	31.590119321750052	16.09117013639621	25.429716862941632	35.08938664433745	42.657752404534094	5.927792541780552	4.2121375615802314	33.59568138999372	32.971785580908524	31.599503872723467	32.90385468209217	0.5839183481962126	0.5608922349841224	0.2645086879735039	7.271920465466065	35.39662613728177
413	3516.6666666666665	3433.333333333333		(35.47624031819133, 32.62319447351894, 31.787732886749005)	#23201f	35.47624031819133	32.62319447351894	31.787732886749005	13.590238365493747	26.51265710745263	35.47624031819133	42.74505068212501	6.21326898463026	4.162080247903099	33.854094620054425	33.119217039983255	31.796087502616704	32.801998122559226	0.585113325971128	0.587904232947397	0.26136524971427266	7.478477349390949	33.81692984390327
414	3525.0	3441.6666666666665		(35.445049194054846, 32.770148628846556, 31.560184216035168)	#23201f	35.445049194054846	32.770148628846556	31.560184216035168	18.687358551568057	27.948630116760476	35.445049194054846	42.81086966220449	5.890638626690703	4.50397054602969	33.838857023236336	33.23066386016328	31.57228386016328	32.66456752923399	0.5860142855379495	0.5573767033041126	0.28283486053923523	7.41521234421264	37.40145626659953
415	3533.3333333333335	3450.0		(34.90663596399414, 32.738329495499265, 31.07515176889261)	#22201f	34.90663596399414	32.738329495499265	31.07515176889261	26.044910670381853	27.989763057049835	34.90663596399414	42.736274105018325	5.261531122921381	4.869417871782233	33.46816411974042	33.104375111994976	31.091783546158673	32.704121466903146	0.5849931882677076	0.49785007322261066	0.30578377691364883	7.169026444887935	42.783502222448654
416	3541.6666666666665	3458.333333333333		(34.95917940129789, 32.906007954783334, 31.562486916474775)	#22201f	34.95917940129789	32.906007954783334	31.562486916474775	23.732281523480765	24.776227544910196	34.95917940129789	42.82526753163558	5.328092101064996	4.52507270331417	33.643357755913755	33.25507607703579	31.57592212685786	32.729210889159084	0.586211369998847	0.5041481235559456	0.28416000812882025	6.990339648951989	40.340770036224264
417	3550.0	3466.6666666666665		(35.6081222524597, 32.99706929034959, 32.04312329914172)	#232020	35.6081222524597	32.99706929034959	32.04312329914172	16.055196711685312	25.5299823633157	35.6081222524597	42.939394746159245	5.965824090693683	4.23661579055482	34.08569604354197	33.44900688716768	32.052662759053796	32.62969089995265	0.5877735942331883	0.5644908090434276	0.26604584200404663	7.317101231900483	35.380374821904674
