# Supplementary material for: Parallel and High Throughput Reaction Monitoring with Computer Vision
Source: Angew Chem Int Ed Engl. 2024 Oct 31;64(1):e202413395. doi: 10.1002/anie.202413395 (PMC11701362; doi:10.1002/anie.202413395)
Supplement: Supplementary file 3 — Supporting Information [file ANIE-64-e202413395-s003.zip › Supporting Info - Machine readable data part 2/Figure 11 - Pd catalyst degradation in HTE/Kineticolor data/2021-08-23 13-47-42 multiwell stirrer palladium bistricyclohexylphosphine diacetate boropinocol reaction in toluene.xlsx]

## Sheet: Well 0
frame number	Time (s)	normalised time	Well Coordinates	average color	hexcode	red	green	blue	hue	saturation	value	lightness	a_component	b_component	x	y	z	delta_e	light_ratio	a_ratio	b_ratio	chroma_ab	hue_ab
1	83.3333	0	(95, 712)	(91.28155746284278, 77.75340171655851, 59.48545111994976)	#5b4d3b	91.2816	77.7534	59.4855	34.4721	88.8242	91.2816	62.8055	6.91154	16.0755	80.7286	79.9533	59.6681	0	1	1	1	17.4983	66.7351
2	91.6667	8.33333		(90.51664224408624, 77.27883608959598, 58.20745237596818)	#5a4d3a	90.5166	77.2788	58.2075	35.4166	91.0202	90.5166	62.6295	6.55385	16.6281	79.9511	79.4188	58.3982	0.681352	0.997198	0.948248	1.03437	17.873	68.4884
3	100	16.6667		(91.3943897843835, 76.47665899099853, 58.58970064894285)	#5b4c3a	91.3944	76.4767	58.5897	32.7154	91.5285	91.3944	62.4667	7.62662	16.0964	80.209	78.9265	58.7686	0.791555	0.994606	1.10346	1.0013	17.8118	64.648
4	108.333	25		(91.03140046054008, 77.05903286581537, 57.87523550345405)	#5b4d39	91.0314	77.059	57.8752	34.7153	92.8781	91.0314	62.5995	6.85273	16.8015	80.0687	79.3278	58.0671	0.756929	0.996719	0.991491	1.04516	18.1452	67.8112
5	116.667	33.3333		(93.27046263345196, 79.27653338915637, 60.705673016537574)	#5d4f3c	93.2705	79.2765	60.7057	34.2165	89.0316	93.2705	63.3285	7.06033	16.1641	82.4194	81.5556	60.8914	0.550887	1.00833	1.02153	1.00551	17.6387	66.4047
6	125	41.6667		(91.00439606447561, 76.26627590537994, 57.80741050868746)	#5b4c39	91.0044	76.2663	57.8074	33.3624	93.02	91.0044	62.3844	7.3873	16.4818	79.7962	78.6783	57.992	0.754172	0.993294	1.06884	1.02527	18.0616	65.8576
7	133.333	50		(90.41846347079758, 76.6790872932803, 57.313585932593675)	#5a4c39	90.4185	76.6791	57.3136	35.0985	93.3631	90.4185	62.4595	6.69115	16.9428	79.5383	78.9047	57.5072	0.959484	0.99449	0.968113	1.05395	18.2162	68.4497
8	141.667	58.3333		(91.44672388528365, 77.35001046682018, 58.34205568348336)	#5b4d3a	91.4467	77.35	58.3421	34.4506	92.3127	91.4467	62.7033	6.96119	16.6644	80.4558	79.6427	58.5321	0.599789	0.998373	1.00718	1.03664	18.0599	67.3284
9	150	66.6667		(91.68473937617752, 78.29453631986603, 58.51036215197823)	#5b4e3a	91.6847	78.2945	58.5104	35.7821	92.2669	91.6847	62.9697	6.44762	17.0044	80.8989	80.4539	58.7082	1.05118	1.00261	0.932877	1.05778	18.1857	69.2346
10	158.333	75		(90.77140464726816, 77.00481473728281, 56.62424115553695)	#5a4d38	90.7714	77.0048	56.6242	35.8107	95.9281	90.7714	62.5653	6.43147	17.593	79.6743	79.2244	56.828	1.60969	0.996176	0.930541	1.0944	18.7318	69.9192
11	166.667	83.3333		(88.47184425371572, 75.40276324052753, 57.155327611471634)	#584b39	88.4718	75.4028	57.1553	34.9607	90.2627	88.4718	61.9984	6.67086	16.2641	78.1571	77.5216	57.3378	0.863145	0.987148	0.965176	1.01173	17.579	67.6987
12	175	91.6667		(90.25915846765753, 76.44777056730166, 57.83588025957714)	#5a4c39	90.2592	76.4478	57.8359	34.4417	91.6022	90.2592	62.3896	6.92675	16.4704	79.493	78.6941	58.022	0.573701	0.993378	1.0022	1.02456	17.8677	67.1904
13	183.333	100		(91.9290349591794, 78.83818296001675, 59.2139418044798)	#5b4e3b	91.929	78.8382	59.2139	35.9912	90.7477	91.929	63.1304	6.36658	16.8085	81.3279	80.9463	59.4102	0.969485	1.00517	0.921152	1.0456	17.9739	69.2548
14	191.667	108.333		(91.38810969227549, 78.16872514130208, 58.30625915846766)	#5b4e3a	91.3881	78.1687	58.3063	36.0242	92.3082	91.3881	62.9183	6.34691	17.0535	80.6737	80.297	58.5049	1.13493	1.0018	0.918306	1.06084	18.1963	69.586
15	200	116.667		(91.0705463680134, 77.10236550136068, 57.79903705254344)	#5b4d39	91.0705	77.1024	57.799	34.8106	93.1611	91.0705	62.6131	6.81891	16.8761	80.0861	79.3691	57.9921	0.828615	0.996937	0.986598	1.0498	18.2017	67.9985
16	208.333	125		(90.500523341009, 76.88674900565208, 57.68432070337032)	#5a4c39	90.5005	76.8867	57.6843	35.109	92.465	90.5005	62.5215	6.6821	16.7971	79.717	79.0919	57.8763	0.808724	0.995477	0.966803	1.04489	18.0774	68.3067
17	216.667	133.333		(90.87607284906845, 76.04333263554533, 57.40087921289512)	#5a4c39	90.8761	76.0433	57.4009	33.4142	93.932	90.8761	62.3152	7.37762	16.6392	79.5829	78.4701	57.5873	0.880553	0.992193	1.06743	1.03506	18.2014	66.088
18	225	141.667		(90.70148628846556, 77.67657525643709, 57.56395227129998)	#5a4d39	90.7015	77.6766	57.564	36.4166	93.1635	90.7015	62.7445	6.18077	17.2577	80.0363	79.7678	57.7651	1.39118	0.999029	0.894268	1.07354	18.3311	70.2953
19	233.333	150		(73.75737910822691, 64.92736026795059, 46.21645384132301)	#49402e	73.7574	64.9274	46.2165	40.7631	95.2167	73.7574	58.0337	4.17062	17.4789	65.5119	66.2911	46.4036	5.67909	0.924023	0.603428	1.0873	17.9695	76.5796
20	241.667	158.333		(91.83441490475194, 78.25769311283233, 58.10320284697509)	#5b4e3a	91.8344	78.2577	58.1032	35.8502	93.6627	91.8344	62.9671	6.43069	17.2736	80.8794	80.4461	58.3047	1.30103	1.00257	0.930428	1.07453	18.4318	69.5804
21	250	166.667		(84.18379736236132, 71.69750889679716, 52.81117856395227)	#544734	84.1838	71.6975	52.8112	36.12	95.0304	84.1838	60.6972	6.1475	17.0804	74.0385	73.7064	53	2.45734	0.966431	0.889454	1.06251	18.153	70.2054
22	258.333	175		(83.54594934059033, 71.19133347289093, 52.68620473100272)	#534734	83.5459	71.1913	52.6862	35.9792	94.1905	83.5459	60.5146	6.18363	16.8588	73.5441	73.181	52.8713	2.52824	0.963523	0.894682	1.04873	17.9571	69.8575
23	266.667	183.333		(91.6824366757379, 77.85995394599121, 58.8231107389575)	#5b4d3a	91.6824	77.86	58.8231	34.7606	91.3929	91.6824	62.8549	6.83734	16.6004	80.8256	80.1038	59.0135	0.532423	1.00079	0.989265	1.03265	17.9533	67.6143
24	275	191.667		(89.02428302281767, 75.67510990161189, 56.59953945991208)	#594b38	89.0243	75.6751	56.5995	35.2982	92.877	89.0243	62.1032	6.57521	16.8224	78.4011	77.8347	56.7903	1.079	0.988818	0.951337	1.04646	18.0618	68.6515
25	283.333	200		(83.99602260833159, 72.70253297048357, 53.42599958132719)	#534835	83.996	72.7025	53.426	37.8342	92.8062	83.996	60.9702	5.48936	17.1047	74.381	74.4962	53.6188	2.53973	0.970778	0.794231	1.06402	17.964	72.2071
26	291.667	208.333		(89.84592840694997, 75.9639941385807, 57.80678249947666)	#594b39	89.8459	75.964	57.8068	34.0032	90.9332	89.8459	62.2345	7.07688	16.2258	79.1347	78.2277	57.9884	0.613226	0.990907	1.02392	1.00935	17.7019	66.4355
27	300	216.667		(88.38203893657106, 75.30458446723885, 56.595771404647266)	#584b38	88.382	75.3046	56.5958	35.3149	91.7098	88.382	61.9643	6.54508	16.588	77.9708	77.42	56.7829	1.05102	0.986606	0.946978	1.03188	17.8325	68.4674
28	308.333	225		(85.77998743981578, 72.9991626543856, 54.75863512664852)	#554836	85.78	72.9992	54.7586	35.2799	92.2178	85.78	61.1663	6.49687	16.5002	75.6137	75.0671	54.941	1.74338	0.9739	0.940003	1.02642	17.7332	68.5082
29	316.667	233.333		(90.08310655222944, 76.35901193217501, 57.25873979485032)	#5a4c39	90.0831	76.359	57.2587	34.9136	92.9166	90.0831	62.3533	6.75167	16.7992	79.2638	78.5847	57.4497	0.868231	0.9928	0.976868	1.04502	18.1052	68.1046
30	325	241.667		(93.86518735608122, 80.1450701276952, 61.46807619845091)	#5d503d	93.8652	80.1451	61.4681	34.5901	88.012	93.8652	63.5931	6.9233	16.1184	83.1325	82.3746	61.6548	0.788866	1.01254	1.0017	1.00267	17.5423	66.7551
31	333.333	250		(100.3952271299979, 86.00544274649361, 68.5700230270044)	#645644	100.395	86.0054	68.57	32.871	80.8348	100.395	65.4781	7.60826	14.8935	89.5694	88.3667	68.7444	3.00416	1.04255	1.1008	0.926473	16.7243	62.9401
32	341.667	258.333		(109.3971111576303, 94.05861419300817, 75.69206615030353)	#6d5e4b	109.397	94.0586	75.6921	32.6952	78.565	109.397	67.9274	7.84816	14.9159	97.9012	96.5778	75.8757	5.33436	1.08155	1.13552	0.927866	16.8546	62.2484
33	350	266.667		(109.0341218337869, 93.55557881515595, 75.14967552857442)	#6d5d4b	109.034	93.5556	75.1497	32.5918	79.2461	109.034	67.7885	7.88939	14.9862	97.4589	96.0992	75.3337	5.19353	1.07934	1.14148	0.932239	16.936	62.2357
34	358.333	275		(109.30856185890727, 93.57609378270881, 74.99434791710279)	#6d5d4a	109.309	93.5761	74.9943	32.491	80.0498	109.309	67.807	7.94826	15.1061	97.5687	96.1627	75.1802	5.19894	1.07963	1.15	0.939697	17.0695	62.2484
35	366.667	283.333		(114.34666108436257, 98.35943060498221, 79.77998743981578)	#72624f	114.347	98.3594	79.78	32.2498	77.0858	114.347	69.1868	8.09083	14.796	102.477	100.991	79.9658	6.61428	1.1016	1.17063	0.920406	16.8637	61.329
36	375	291.667		(114.13355662549718, 98.63512664852418, 79.11283232154072)	#72624f	114.134	98.6351	79.1128	33.447	78.2442	114.134	69.2372	7.68771	15.2459	102.325	101.17	79.3081	6.5312	1.10241	1.1123	0.948394	17.0745	63.2406
37	383.333	300		(114.0705463680134, 98.51057148838183, 79.16139836717605)	#72624f	114.071	98.5106	79.1614	33.2563	78.038	114.071	69.2058	7.75007	15.1658	102.265	101.059	79.3549	6.5187	1.10191	1.12132	0.943412	17.0313	62.932
38	391.667	308.333		(114.33012350847812, 98.74335356918569, 79.21059242202219)	#72624f	114.33	98.7434	79.2106	33.3708	78.33	114.33	69.2719	7.72046	15.2516	102.474	101.294	79.4059	6.56865	1.10296	1.11704	0.948751	17.0944	63.1513
39	400	316.667		(113.96797153024912, 98.2482729746703, 79.34770776638058)	#71624f	113.968	98.2483	79.3477	32.7564	77.4618	113.968	69.1413	7.91269	14.9541	102.171	100.829	79.5367	6.51164	1.10088	1.14485	0.930242	16.9185	62.1153
40	408.333	325		(114.7161398367176, 98.52627171865187, 78.7506803433117)	#72624e	114.716	98.5263	78.7507	32.991	79.9468	114.716	69.2402	7.89356	15.4505	102.504	101.181	78.9484	6.53911	1.10245	1.14208	0.961123	17.3501	62.9379
41	416.667	333.333		(114.12413648733515, 98.82541343939711, 78.92673225873979)	#72624e	114.124	98.8254	78.9267	33.9207	78.6454	114.124	69.2795	7.52604	15.42	102.342	101.321	79.1257	6.53606	1.10308	1.08891	0.959223	17.1586	63.9844
42	425	341.667		(113.78794222315261, 98.7831274858698, 78.76972995603936)	#71624e	113.788	98.7831	78.7697	34.2908	78.4762	113.788	69.2527	7.38577	15.4602	102.133	101.226	78.9699	6.49383	1.10265	1.06861	0.961727	17.1338	64.4649
43	433.333	350		(114.07389575047101, 98.18965878166213, 78.76470588235294)	#72624e	114.074	98.1897	78.7647	33.0083	78.9299	114.074	69.1314	7.85386	15.2571	102.088	100.794	78.959	6.44782	1.10072	1.13634	0.94909	17.1599	62.7621
44	441.667	358.333		(114.27464936152397, 98.68473937617752, 78.60037680552648)	#72624e	114.275	98.6847	78.6004	33.7796	79.6059	114.275	69.254	7.59334	15.5561	102.307	101.23	78.8012	6.50515	1.10267	1.09865	0.967687	17.3104	63.9817
45	450	366.667		(114.32509943479171, 98.55536947875235, 78.1791919614821)	#72624e	114.325	98.5554	78.1792	33.8232	80.6228	114.325	69.2257	7.59338	15.7403	102.207	101.13	78.383	6.46497	1.10222	1.09865	0.979147	17.4762	64.2465
46	458.333	375		(114.02763240527528, 98.10069081013188, 78.26292652292234)	#72624e	114.028	98.1007	78.2629	33.2805	79.9806	114.028	69.1072	7.77361	15.4923	101.937	100.708	78.4613	6.38708	1.10034	1.12473	0.963723	17.3332	63.3538
47	466.667	383.333		(114.19175214569813, 98.60833158886331, 78.23152606238224)	#72624e	114.192	98.6083	78.2315	33.9989	80.3023	114.192	69.2313	7.52216	15.7208	102.169	101.15	78.4353	6.46447	1.10231	1.08835	0.977933	17.4277	64.4296
48	475	391.667		(114.79715302491103, 98.98743981578396, 78.79945572535064)	#72624e	114.797	98.9874	78.7995	33.6488	79.962	114.797	69.3494	7.65738	15.6095	102.697	101.571	79.0013	6.60275	1.10419	1.10791	0.971013	17.3866	63.8693
49	483.333	400		(114.72870002093364, 98.68306468494872, 78.81620263763868)	#72624e	114.729	98.6831	78.8162	33.1921	79.8204	114.729	69.2768	7.81872	15.4767	102.572	101.311	79.0149	6.5619	1.10304	1.13126	0.962752	17.3396	63.1974
50	491.667	408.333		(114.2865815365292, 98.2162445049194, 78.16809713209128)	#72624e	114.287	98.2162	78.1681	33.304	80.5888	114.287	69.1463	7.78128	15.6114	102.081	100.847	78.3686	6.41694	1.10096	1.12584	0.971129	17.4432	63.5067
51	500	416.667		(114.95352731840067, 98.73853883190287, 78.28804689135441)	#72624e	114.954	98.7385	78.288	33.4655	81.3346	114.954	69.299	7.74942	15.8055	102.594	101.391	78.4926	6.55287	1.10339	1.12123	0.983207	17.6031	63.8814
52	508.333	425		(114.68348335775592, 98.69520619635755, 78.48963784802177)	#72624e	114.683	98.6952	78.4896	33.4956	80.4774	114.683	69.2763	7.71853	15.6555	102.488	101.31	78.6917	6.53443	1.10303	1.11676	0.973876	17.4548	63.7557
53	516.667	433.333		(114.07619845091061, 98.68494871258112, 77.87963156792966)	#72624d	114.076	98.6849	77.8796	34.4872	80.9119	114.076	69.242	7.34976	15.9333	102.066	101.188	78.0877	6.45294	1.10248	1.0634	0.991157	17.5468	65.237
54	525	441.667		(114.5716977182332, 98.79338496964623, 77.99371990789199)	#72624d	114.572	98.7934	77.9937	34.1183	81.4109	114.572	69.2917	7.50155	15.9552	102.365	101.365	78.2017	6.51403	1.10327	1.08536	0.992518	17.6307	64.8189
55	533.333	450		(114.63701067615658, 98.21896587816622, 78.0343311701905)	#72624e	114.637	98.219	78.0343	33.0871	81.4195	114.637	69.164	7.88346	15.7158	102.227	100.91	78.2362	6.44233	1.10124	1.14062	0.977623	17.5822	63.3604
56	541.667	458.333		(114.37931756332426, 98.78836089595981, 77.47205359011932)	#72624d	114.379	98.7884	77.4721	34.6538	82.2819	114.379	69.2794	7.30968	16.2234	102.165	101.321	77.6852	6.48781	1.10308	1.05761	1.0092	17.7941	65.7453
57	550	466.667		(114.69039145907473, 98.6778312748587, 78.04835670923174)	#72624e	114.69	98.6778	78.0484	33.78	81.4691	114.69	69.2714	7.62959	15.8907	102.398	101.292	78.2547	6.50824	1.10295	1.10389	0.988504	17.6274	64.3529
58	558.333	475		(114.55013606866234, 98.82436675737911, 77.89093573372409)	#72624d	114.55	98.8244	77.8909	34.2617	81.607	114.55	69.2974	7.45076	16.0217	102.343	101.385	78.1003	6.51441	1.10336	1.07802	0.996656	17.6695	65.0596
59	566.667	483.333		(114.75277370734771, 98.51810759891146, 77.68704207661712)	#72624d	114.753	98.5181	77.687	33.7202	82.3663	114.753	69.237	7.66647	16.0324	102.307	101.17	77.8954	6.47576	1.1024	1.10923	0.997317	17.7711	64.4435
60	575	491.667		(115.1775172702533, 98.3937617751727, 77.23675947247226)	#73624d	115.178	98.3938	77.2368	33.458	83.9998	115.178	69.2284	7.80071	16.2685	102.386	101.139	77.4483	6.48698	1.10227	1.12865	1.012	18.042	64.3823
61	583.333	500		(115.02407368641407, 98.3929244295583, 77.40674063219593)	#73624d	115.024	98.3929	77.4067	33.4732	83.3949	115.024	69.2211	7.78159	16.1613	102.345	101.113	77.6166	6.47484	1.10215	1.12588	1.00534	17.9371	64.2894
62	591.667	508.333		(115.15763031191125, 98.63805735817459, 77.03160979694368)	#73624d	115.158	98.6381	77.0316	34.0027	84.4246	115.158	69.2825	7.59795	16.4747	102.411	101.332	77.2477	6.52546	1.10313	1.09931	1.02483	18.1423	65.2414
63	600	516.667		(114.63994138580699, 98.30646849487125, 76.29432698346243)	#72624c	114.64	98.3065	76.2943	34.4428	85.2943	114.64	69.1789	7.42809	16.7105	101.907	100.963	76.5144	6.42572	1.10148	1.07474	1.0395	18.2871	66.0341
64	608.333	525		(114.98743981578396, 98.5325518107599, 76.51999162654386)	#72624c	114.987	98.5326	76.52	34.3343	85.3067	114.987	69.2485	7.47772	16.7026	102.193	101.211	76.7401	6.49809	1.10259	1.08192	1.03901	18.3001	65.8821
65	616.667	533.333		(115.47770567301654, 98.97655432279673, 77.09503872723467)	#73624d	115.478	98.9766	77.095	34.2053	84.7573	115.478	69.3756	7.53141	16.598	102.686	101.664	77.3139	6.61992	1.10461	1.08969	1.0325	18.2268	65.5936
66	625	541.667		(115.17060916893448, 98.70441699811597, 76.33263554532134)	#73624c	115.171	98.7044	76.3326	34.5617	85.9914	115.171	69.2962	7.40109	16.889	102.298	101.381	76.5564	6.55972	1.10335	1.07083	1.0506	18.4394	66.336
67	633.333	550		(115.58279254762404, 98.66673644546786, 76.19426418254135)	#73624c	115.583	98.6667	76.1943	34.232	86.8994	115.583	69.3076	7.55033	16.9866	102.461	101.421	76.419	6.59663	1.10353	1.09242	1.05668	18.589	66.0355
68	641.667	558.333		(115.18316935315052, 98.0326564789617, 75.91186937408415)	#73624b	115.183	98.0327	75.9119	33.7969	86.9414	115.183	69.1422	7.71457	16.8639	102.012	100.833	76.1331	6.43584	1.10089	1.11619	1.04904	18.5447	65.4177
69	650	566.667		(115.79966506175424, 98.75277370734771, 75.82625078501151)	#73624b	115.8	98.7528	75.8263	34.4127	88.0246	115.8	69.3369	7.49667	17.2436	102.52	101.526	76.0555	6.66075	1.10399	1.08466	1.07267	18.8027	66.503
70	658.333	575		(115.353778522085, 98.30939920452167, 75.02637638685367)	#73624b	115.354	98.3094	75.0264	34.641	89.1474	115.354	69.2113	7.4074	17.482	102.005	101.078	75.2592	6.57707	1.10199	1.07174	1.08749	18.9866	67.0369
71	666.667	583.333		(115.48105505547414, 98.22671132509943, 75.25559974879631)	#73624b	115.481	98.2267	75.2556	34.2635	88.824	115.481	69.1994	7.55962	17.3321	102.087	101.036	75.4853	6.54835	1.1018	1.09377	1.07817	18.9089	66.4349
72	675	591.667		(115.29265229223363, 97.9307096504082, 74.74502826041449)	#73614a	115.293	97.9307	74.745	34.3088	89.6817	115.293	69.1209	7.54769	17.4881	101.801	100.757	74.9769	6.50259	1.10055	1.09204	1.08788	19.0474	66.6555
73	683.333	600		(115.62256646430815, 97.73749214988486, 73.94871258111786)	#736149	115.623	97.7375	73.9487	34.2499	91.9097	115.623	69.0907	7.60716	17.8919	101.743	100.65	74.1866	6.57927	1.10007	1.10065	1.11299	19.442	66.9661
74	691.667	608.333		(115.48712581117856, 98.03035377852208, 72.90747330960853)	#736248	115.487	98.0304	72.9075	35.4012	94.0175	115.487	69.1478	7.13528	18.5882	101.56	100.853	73.1587	6.82558	1.10098	1.03237	1.1563	19.9106	69.0001
75	700	616.667		(115.78898890517061, 97.8930290977601, 72.68536738538832)	#736148	115.789	97.893	72.6854	35.0889	94.9263	115.789	69.1308	7.28348	18.6882	101.621	100.792	72.9374	6.85374	1.10071	1.05381	1.16253	20.0574	68.7073
76	708.333	625		(115.61042495289931, 97.58697927569604, 71.47791500942014)	#736147	115.61	97.587	71.4779	35.4964	97.3423	115.61	69.0482	7.11845	19.2512	101.197	100.499	71.739	7.00708	1.0994	1.02994	1.19755	20.5251	69.7073
77	716.667	633.333		(115.66506175423906, 97.99706929034959, 71.36277998743982)	#736147	115.665	97.9971	71.3628	36.0717	97.6707	115.665	69.1445	6.8646	19.4822	101.328	100.841	71.6291	7.19655	1.10093	0.993208	1.21192	20.6562	70.59
78	725	641.667		(115.857441909148, 97.65396692484823, 70.66317772660666)	#736146	115.857	97.654	70.6632	35.833	99.4717	115.857	69.0735	6.98366	19.7735	101.176	100.589	70.9331	7.27788	1.0998	1.01044	1.23004	20.9706	70.5477
79	733.333	650		(116.07787314213942, 97.22126857860582, 69.90307724513293)	#746145	116.078	97.2213	69.9031	35.4975	101.437	116.078	68.983	7.15421	20.0705	100.997	100.268	70.1763	7.36068	1.09836	1.03511	1.24851	21.3074	70.3812
80	741.667	658.333		(115.75549508059451, 96.73560812225246, 68.34770776638058)	#736044	115.755	96.7356	68.3477	35.9281	104.436	115.755	68.8505	6.95991	20.7768	100.378	99.7998	68.6316	7.65808	1.09625	1.007	1.29245	21.9115	71.4799
81	750	666.667		(116.18756541762613, 96.59681808666527, 67.84781243458238)	#746043	116.188	96.5968	67.8478	35.6837	106.093	116.188	68.8387	7.09576	21.0597	100.446	99.7582	68.1353	7.82789	1.09606	1.02665	1.31005	22.223	71.3795
82	758.333	675		(115.1069709022399, 93.72179191961482, 63.90370525434373)	#735d3f	115.107	93.7218	63.9037	34.9408	113.432	115.107	68.1042	7.50825	22.2507	98.2369	97.1894	64.2019	8.1587	1.08437	1.08634	1.38414	23.4833	71.3536
83	766.667	683.333		(109.7167678459284, 84.356918568139, 57.49047519363617)	#6d5439	109.717	84.3569	57.4905	30.8654	121.383	109.717	65.5372	9.79441	22.0767	91.41	88.5593	57.7591	7.19639	1.04349	1.41711	1.37332	24.1519	66.0754
84	775	691.667		(100.47582164538413, 65.97425162235713, 46.41071802386435)	#64412e	100.476	65.9743	46.4107	21.7111	137.213	100.476	60.0556	16.2255	20.8046	78.9673	71.872	46.6064	10.8017	0.956215	2.3476	1.29418	26.3837	52.0493
85	783.333	700		(64.23361942641826, 38.904751936361734, 29.755076407787314)	#40261d	64.2336	38.9048	29.7551	15.9224	136.876	64.2336	48.2303	17.5657	15.6465	49.486	43.2899	29.8466	18.0591	0.767931	2.5415	0.973311	23.5237	41.6927
86	791.667	708.333		(56.44860791291605, 36.905379945572534, 30.018630939920453)	#38241e	56.4486	36.9054	30.0186	15.634	119.394	56.4486	46.7114	15.1532	12.7724	45.1042	40.2907	30.0875	18.3809	0.743746	2.19245	0.794523	19.818	40.1269
87	800	716.667		(53.42620891773079, 35.95185262717187, 31.664433745028262)	#35231f	53.4262	35.9519	31.6644	11.821	103.868	53.4262	46.0337	14.9873	9.92273	43.6568	38.9987	31.7073	19.6053	0.732957	2.16844	0.617258	17.9744	33.5076
88	808.333	725		(50.456144023445674, 35.91500942013816, 31.66380573581746)	#32231f	50.4561	35.915	31.6638	13.5732	94.9745	50.4561	45.7378	13.0643	9.41344	42.1899	38.4432	31.7063	19.3274	0.728244	1.89022	0.585577	16.1025	35.7745
89	816.667	733.333		(48.83588025957714, 35.637429348963785, 31.987439815783965)	#30231f	48.8359	35.6374	31.9874	12.9982	87.9753	48.8359	45.4642	12.4336	8.61881	41.3747	37.9344	32.0239	19.6677	0.723888	1.79897	0.536146	15.1288	34.7291
90	825	741.667		(47.34373037471216, 35.36068662340381, 32.606238224827294)	#2f2320	47.3437	35.3607	32.6062	11.214	79.3782	47.3437	45.2026	12.0035	7.55367	40.6815	37.452	32.6338	20.2092	0.719723	1.73674	0.469887	14.1825	32.1817
91	833.333	750		(45.08143186100063, 35.361942641825415, 32.411974042285955)	#2d2320	45.0814	35.3619	32.412	13.9705	71.6639	45.0814	44.9831	10.3326	7.36815	39.5345	37.0506	32.4415	20.1286	0.716229	1.49497	0.458346	12.6906	35.4927
92	841.667	758.333		(44.57441909148001, 34.7858488591166, 32.98262507850115)	#2c2220	44.5744	34.7858	32.9826	9.33362	66.314	44.5744	44.679	10.9211	6.2851	39.2216	36.499	33.0007	20.9881	0.711386	1.58013	0.390974	12.6005	29.9205
93	850	766.667		(43.18505338078292, 35.34310236550136, 33.380782918149464)	#2b2321	43.1851	35.3431	33.3808	12.009	57.8925	43.1851	44.7957	9.42223	6.09092	38.7932	36.71	33.4004	20.7449	0.713244	1.36326	0.378895	11.2195	32.8803
94	858.333	775		(41.95059660875026, 35.28281348126439, 33.42620891773079)	#292321	41.9506	35.2828	33.4262	13.068	51.8162	41.9506	44.648	8.61797	5.79252	38.1787	36.4431	33.4448	20.9368	0.710892	1.2469	0.360332	10.3838	33.9068
95	866.667	783.333		(40.97864768683274, 35.59116600376805, 33.005233410090014)	#282321	40.9786	35.5912	33.0052	19.4592	49.6166	40.9786	44.689	7.34065	6.27221	37.7138	36.5171	33.0311	20.6033	0.711546	1.06209	0.390172	9.65535	40.5122
96	875	791.667		(40.36047728700021, 35.1777266066569, 33.621101109482936)	#282321	40.3605	35.1777	33.6211	13.8585	42.5798	40.3605	44.445	7.65864	5.25399	37.4059	36.0784	33.6367	21.3254	0.70766	1.10809	0.326832	9.28758	34.451
97	883.333	800		(40.162235712790455, 35.12288046891354, 34.111994975926315)	#282322	40.1622	35.1229	34.112	10.0249	38.4145	40.1622	44.4034	7.79975	4.70849	37.39	36.0039	34.1221	21.648	0.706998	1.12851	0.292899	9.11076	31.1182
98	891.667	808.333		(39.15072221059242, 35.10927360267951, 33.82583211220431)	#272321	39.1507	35.1093	33.8258	14.4616	34.6826	39.1507	44.2952	6.92757	4.79806	36.8329	35.8108	33.8387	21.6752	0.705276	1.00232	0.29847	8.4269	34.7066
99	900	816.667		(38.37450282604145, 35.479380364245344, 34.21854720535901)	#262322	38.3745	35.4794	34.2185	18.2028	27.6165	38.3745	44.3891	6.07056	4.57797	36.6458	35.9783	34.2312	21.7271	0.70677	0.878322	0.284779	7.60325	37.0209
100	908.333	825		(38.037261879840905, 35.05107808247854, 33.69332216872514)	#262321	38.0373	35.0511	33.6933	18.7538	29.1216	38.0373	44.157	6.09072	4.6886	36.2428	35.5651	33.7069	21.8656	0.703075	0.881239	0.291661	7.68634	37.5889
101	916.667	833.333		(38.203893657106974, 35.294117647058826, 34.16663177726607)	#262322	38.2039	35.2941	34.1666	16.7562	26.9476	38.2039	44.2875	6.14104	4.45447	36.4944	35.7971	34.1779	21.876	0.705152	0.888519	0.277097	7.58648	35.9557
102	925	841.667		(37.58488591166004, 35.18212267113251, 33.79652501570023)	#252321	37.5849	35.1821	33.7965	21.9451	25.7027	37.5849	44.1725	5.63182	4.61409	36.0824	35.5926	33.8104	21.9133	0.703321	0.814842	0.287026	7.2806	39.3274
103	933.333	850		(37.505338078291814, 35.12664852417836, 34.31546996022608)	#252322	37.5053	35.1266	34.3155	15.2579	21.688	37.5053	44.1422	5.87866	4.06291	36.13	35.539	34.3236	22.2191	0.70284	0.850557	0.252739	7.14604	34.6495
104	941.667	858.333		(37.48210173749215, 35.420138162026376, 34.57546577349801)	#252322	37.4821	35.4201	34.5755	17.4361	19.7746	37.4821	44.2757	5.62496	4.04173	36.2616	35.7761	34.5839	22.1319	0.704965	0.81385	0.251422	6.92645	35.6985
105	950	866.667		(37.44316516642244, 35.319656688298096, 34.46054008792129)	#252322	37.4432	35.3197	34.4605	17.2824	20.3126	37.4432	44.2252	5.66362	4.06538	36.1884	35.6863	34.4691	22.1591	0.704161	0.819444	0.252893	6.97165	35.671
106	958.333	875		(37.386644337450285, 35.40066987649152, 35.044379317563326)	#252323	37.3866	35.4007	35.0444	9.12682	15.9757	37.3866	44.2601	5.79203	3.57014	36.3025	35.7483	35.0479	22.3958	0.704717	0.838022	0.222086	6.80393	31.6492
107	966.667	883.333		(37.111994975926315, 35.51852627171865, 34.26732258739795)	#252322	37.112	35.5185	34.2673	26.3905	19.546	37.112	44.2819	5.07849	4.34613	36.0491	35.7872	34.2798	22.0014	0.705064	0.734784	0.270357	6.6843	40.5566
108	975	891.667		(36.95750471006908, 35.37534017165585, 34.47268159933012)	#242322	36.9575	35.3753	34.4727	21.7961	17.1448	36.9575	44.2024	5.22765	4.01387	35.9701	35.6457	34.4817	22.235	0.703798	0.756366	0.249689	6.59087	37.5176
109	983.333	900		(37.04793803642453, 35.3230060707557, 34.39836717605191)	#252322	37.0479	35.323	34.3984	20.9386	18.2369	37.0479	44.187	5.32636	4.05889	35.9833	35.6184	34.4076	22.2162	0.703553	0.770648	0.252489	6.69662	37.3087
110	991.667	908.333		(36.95666736445468, 35.25706510362152, 34.50345405065941)	#242322	36.9567	35.2571	34.5035	18.4316	16.9271	36.9567	44.1484	5.38472	3.89246	35.9391	35.5498	34.511	22.3349	0.702937	0.779091	0.242136	6.64428	35.8621
111	1000	916.667		(37.04082059870211, 35.50345405065941, 34.895750471006906)	#252322	37.0408	35.5035	34.8958	16.9981	14.7673	37.0408	44.2717	5.33328	3.72982	36.1352	35.7691	34.9018	22.325	0.704902	0.771648	0.232019	6.5081	34.967
112	1008.33	925		(36.65647896169144, 35.393761775172706, 35.120577768473936)	#242323	36.6565	35.3938	35.1206	10.6719	10.6845	36.6565	44.1847	5.27396	3.36828	35.9579	35.6143	35.1233	22.6029	0.703516	0.763065	0.209529	6.25779	32.5648
113	1016.67	933.333		(36.629265229223364, 35.40778731421394, 34.81410927360268)	#242322	36.6293	35.4078	34.8141	19.624	12.6365	36.6293	44.1866	5.09333	3.66129	35.8876	35.6176	34.82	22.4518	0.703546	0.736932	0.227756	6.27273	35.7101
114	1025	941.667		(36.75821645384132, 35.36068662340381, 34.861628637220015)	#242322	36.7582	35.3607	34.8616	15.7881	13.1571	36.7582	44.1782	5.27225	3.60217	35.9457	35.6027	34.8666	22.4778	0.703412	0.762818	0.224078	6.38531	34.3421
115	1033.33	950		(36.95855139208708, 35.38559765543228, 34.52438769101947)	#242322	36.9586	35.3856	34.5244	21.2281	16.7948	36.9586	44.2075	5.24008	3.97322	35.9841	35.6548	34.533	22.2519	0.703879	0.758163	0.24716	6.57608	37.1708
116	1041.67	958.333		(36.94892191752146, 35.569185681389996, 34.97843835042914)	#242322	36.9489	35.5692	34.9784	17.9879	13.5991	36.9489	44.2931	5.22142	3.68773	36.1271	35.8071	34.9843	22.3388	0.705242	0.755464	0.229401	6.39239	35.2324
117	1050	966.667		(36.536529202428305, 35.236550136068665, 34.338496964622145)	#242322	36.5365	35.2366	34.3385	24.5143	15.3408	36.5365	44.096	5.00716	3.96006	35.6939	35.4571	34.3475	22.3709	0.702104	0.724463	0.246341	6.38386	38.3397
118	1058.33	975		(36.20933640360059, 35.245970274230686, 34.46661084362571)	#242322	36.2093	35.246	34.4666	26.8324	12.2729	36.2093	44.0684	4.80092	3.78981	35.5621	35.4082	34.4744	22.505	0.701664	0.694624	0.235751	6.11649	38.2873
119	1066.67	983.333		(36.369060079547836, 35.33326355453213, 34.52292233619426)	#242322	36.3691	35.3333	34.5229	26.3363	12.9441	36.3691	44.1247	4.84581	3.83241	35.6787	35.508	34.531	22.4306	0.702561	0.701119	0.238401	6.17813	38.3394
120	1075	991.667		(36.39041239271509, 35.1071802386435, 34.61670504500733)	#242322	36.3904	35.1072	34.6167	16.5915	12.429	36.3904	44.0236	5.18094	3.57081	35.6379	35.3291	34.6216	22.6301	0.700951	0.749606	0.222127	6.29228	34.5754
121	1083.33	1000		(36.629265229223364, 35.37261879840904, 34.55369478752355)	#242322	36.6293	35.3726	34.5537	23.6732	14.4494	36.6293	44.1689	5.0146	3.87887	35.8246	35.5863	34.5619	22.3535	0.703265	0.725541	0.241291	6.33971	37.7225
122	1091.67	1008.33		(36.2849068453004, 35.319238015490896, 34.3585932593678)	#242322	36.2849	35.3192	34.3586	29.9218	13.5376	36.2849	44.1089	4.7204	3.96228	35.6003	35.4799	34.3682	22.3852	0.702309	0.682973	0.24648	6.16294	40.01
123	1100	1016.67		(36.64789616914381, 35.57504710069081, 34.80154908938665)	#242322	36.6479	35.575	34.8015	25.1361	12.8471	36.6479	44.2648	4.89976	3.80646	35.946	35.7567	34.8093	22.3234	0.704791	0.708924	0.236787	6.20458	37.8425
124	1108.33	1025		(36.43521038308562, 35.479380364245344, 34.561858907263975)	#242322	36.4352	35.4794	34.5619	29.3865	13.1111	36.4352	44.1985	4.73863	3.92103	35.7642	35.6388	34.571	22.331	0.703735	0.685611	0.243913	6.15053	39.6064
125	1116.67	1033.33		(36.45111994975926, 35.321122043123296, 34.70002093364036)	#242322	36.4511	35.3211	34.7	21.2815	12.2501	36.4511	44.1284	5.00704	3.67022	35.7506	35.5145	34.7062	22.5023	0.70262	0.724446	0.228311	6.20813	36.2419
126	1125	1041.67		(36.72262926522922, 35.62821854720536, 34.61649570860373)	#242322	36.7226	35.6282	34.6165	28.8222	14.6249	36.7226	44.2954	4.80745	4.03459	35.9621	35.8111	34.6266	22.1819	0.705278	0.695568	0.250978	6.2761	40.0046
127	1133.33	1050		(36.39752983043751, 35.469960226083316, 34.45195729537367)	#242322	36.3975	35.47	34.452	31.3944	13.6306	36.3975	44.1898	4.6694	4.01096	35.7209	35.6233	34.4621	22.2964	0.703597	0.675594	0.249508	6.15557	40.6622
128	1141.67	1058.33		(36.519154280929456, 35.68222733933431, 35.04102993510571)	#242323	36.5192	35.6822	35.041	26.0275	10.3212	36.5192	44.3023	4.78228	3.6434	35.9641	35.8235	35.0474	22.3933	0.705389	0.691926	0.226643	6.01203	37.3021
129	1150	1066.67		(36.70902239899519, 35.51601423487544, 34.90935733724095)	#242322	36.709	35.516	34.9094	20.2257	12.5014	36.709	44.2446	5.06844	3.66995	35.9793	35.7207	34.9154	22.401	0.704469	0.73333	0.228295	6.25761	35.9075
130	1158.33	1075		(36.894285116181706, 35.786476868327405, 35.195938873770146)	#242323	36.8943	35.7865	35.1959	20.8628	11.7384	36.8943	44.3879	5.01832	3.64382	36.2112	35.9762	35.2018	22.3011	0.706751	0.726078	0.226669	6.20169	35.9836
131	1166.67	1083.33		(36.7142558090852, 35.31651664224409, 34.56541762612518)	#242322	36.7143	35.3165	34.5654	20.9722	14.9248	36.7143	44.1518	5.15391	3.83867	35.8512	35.5559	34.5729	22.3784	0.702992	0.745697	0.23879	6.42637	36.679
132	1175	1091.67		(36.595352731840066, 35.438141092736025, 34.90035587188612)	#242322	36.5954	35.4381	34.9004	19.0367	11.8109	36.5954	44.1976	5.07049	3.59825	35.8976	35.6372	34.9057	22.4795	0.703721	0.733626	0.223834	6.21749	35.3612
133	1183.33	1100		(36.429767636592004, 35.54804270462633, 34.86560602888842)	#242322	36.4298	35.548	34.8656	26.1777	10.9488	36.4298	44.2311	4.79314	3.68796	35.8436	35.6968	34.8724	22.4265	0.704256	0.693497	0.229415	6.04774	37.5756
134	1191.67	1108.33		(36.31819133347289, 35.46012141511409, 34.83483357755914)	#242322	36.3182	35.4601	34.8348	25.2921	10.4151	36.3182	44.1796	4.79838	3.62917	35.7555	35.6053	34.8411	22.5011	0.703435	0.694256	0.225758	6.01626	37.1014
135	1200	1116.67		(37.155327611471634, 36.119112413648736, 35.71111576303119)	#252423	37.1553	36.1191	35.7111	16.9503	9.91174	37.1553	44.5675	5.05765	3.46739	36.5453	36.2982	35.7152	22.2492	0.709611	0.731769	0.215694	6.1321	34.4335
136	1208.33	1125		(36.90014653548252, 36.08582792547624, 35.04123927150931)	#242423	36.9001	36.0858	35.0412	33.7162	12.8461	36.9001	44.5233	4.59258	4.02038	36.2759	36.2188	35.0517	22.0214	0.708908	0.664479	0.250094	6.10371	41.1992
137	1216.67	1133.33		(36.938245760937825, 36.07619845091061, 35.29746702951643)	#242423	36.9382	36.0762	35.2975	28.4767	11.327	36.9382	44.5242	4.7518	3.78061	36.3429	36.2205	35.3053	22.1367	0.708922	0.687516	0.235178	6.07228	38.5063
138	1225	1141.67		(36.955620682436674, 35.97843835042914, 35.19279882771614)	#242323	36.9556	35.9784	35.1928	26.7403	12.1638	36.9556	44.4811	4.83376	3.80559	36.3001	36.143	35.2007	22.1507	0.708235	0.699375	0.236732	6.15205	38.2131
139	1233.33	1150		(36.70211429767637, 35.99267322587398, 35.212895122461795)	#242323	36.7021	35.9927	35.2129	31.4169	10.3468	36.7021	44.4626	4.63071	3.7547	36.1843	36.1099	35.2207	22.2141	0.707941	0.669997	0.233567	5.96165	39.036
140	1241.67	1158.33		(36.9644128113879, 36.08226920661503, 35.430814318610004)	#242423	36.9644	36.0823	35.4308	25.4873	10.5796	36.9644	44.5304	4.8262	3.6659	36.3842	36.2315	35.4373	22.1885	0.70902	0.698281	0.228043	6.06061	37.2197
141	1250	1166.67		(36.829390831065524, 35.84969646221478, 35.04186728072012)	#242323	36.8294	35.8497	35.0419	27.1156	12.3765	36.8294	44.4093	4.82104	3.82542	36.1682	36.0145	35.0499	22.2004	0.707092	0.697534	0.237966	6.15437	38.4315
142	1258.33	1175		(37.163073058404855, 36.18233200753611, 35.15909566673645)	#252423	37.1631	36.1823	35.1591	30.6362	13.7506	37.1631	44.5935	4.73398	4.02931	36.4582	36.345	35.1693	21.9438	0.710025	0.684938	0.250649	6.21658	40.4026
143	1266.67	1183.33		(37.07536110529621, 36.04333263554532, 35.579024492359224)	#252423	37.0754	36.0433	35.579	18.6178	10.2916	37.0754	44.5245	5.02623	3.51747	36.4562	36.221	35.5837	22.2588	0.708927	0.727223	0.218809	6.13479	34.9852
144	1275	1191.67		(37.129160561021564, 36.08561858907264, 35.52229432698346)	#252423	37.1292	36.0856	35.5223	21.0344	11.0358	37.1292	44.5486	4.99075	3.61169	36.4843	36.2643	35.5279	22.189	0.709311	0.722089	0.22467	6.16051	35.8924
145	1283.33	1200		(37.09106133556625, 36.21080175842579, 35.01109482939083)	#252423	37.0911	36.2108	35.0111	34.6075	14.2997	37.0911	44.5984	4.57651	4.17716	36.4022	36.3538	35.0231	21.8751	0.710103	0.662154	0.259846	6.19621	42.3879
146	1291.67	1208.33		(37.012350847812435, 36.05798618379736, 35.14925685576722)	#252423	37.0124	36.058	35.1493	29.2652	12.836	37.0124	44.5224	4.76211	3.91717	36.3439	36.2172	35.1583	22.0617	0.708893	0.689008	0.243673	6.16619	39.4397
147	1300	1216.67		(36.88235294117647, 36.11094829390831, 35.255809085199914)	#242423	36.8824	36.1109	35.2558	31.5444	11.2457	36.8824	44.5342	4.64804	3.83664	36.3179	36.2384	35.2644	22.1078	0.709081	0.672504	0.238664	6.02695	39.5373
148	1308.33	1225		(37.228804689135444, 36.15658362989324, 35.42390621729119)	#252423	37.2288	36.1566	35.4239	24.3563	12.3627	37.2288	44.5899	4.937	3.77439	36.5354	36.3385	35.4312	22.0686	0.709968	0.714313	0.234792	6.2145	37.3983
149	1316.67	1233.33		(37.29642034749843, 36.18128532551811, 35.30123508478124)	#252423	37.2964	36.1813	35.3012	26.4652	13.6413	37.2964	44.607	4.90287	3.91877	36.5517	36.3693	35.31	21.9774	0.71024	0.709374	0.243773	6.27653	38.6347
150	1325	1241.67		(37.26397320494034, 36.154280929453634, 35.33451957295374)	#252423	37.264	36.1543	35.3345	25.492	13.2034	37.264	44.5918	4.92555	3.86157	36.5341	36.3419	35.3427	22.0196	0.709998	0.712656	0.240215	6.25882	38.096
151	1333.33	1250		(37.32468076198451, 36.171237178145276, 35.781034121833784)	#252423	37.3247	36.1712	35.781	15.1668	10.5461	37.3247	44.6081	5.15692	3.47174	36.6584	36.3712	35.7849	22.2054	0.710257	0.746132	0.215964	6.21666	33.9492
152	1341.67	1258.33		(37.38308561858907, 36.305421812853254, 35.137324680761985)	#252423	37.3831	36.3054	35.1373	31.2081	15.3189	37.3831	44.6705	4.74599	4.18138	36.5999	36.4837	35.149	21.7954	0.711251	0.686676	0.260109	6.32522	41.3812
153	1350	1266.67		(37.305212476449654, 36.43876910194683, 35.40715930500314)	#252423	37.3052	36.4388	35.4072	32.6106	12.9742	37.3052	44.7245	4.65194	4.01938	36.657	36.5811	35.4175	21.8491	0.71211	0.673069	0.250031	6.14784	40.8277
154	1358.33	1275		(37.3585932593678, 36.344149047519366, 35.76575256437094)	#252423	37.3586	36.3441	35.7658	21.7874	10.8723	37.3586	44.6892	4.96968	3.62428	36.7255	36.5175	35.7715	22.0682	0.711549	0.719041	0.225454	6.15087	36.1025
155	1366.67	1283.33		(37.32593678040611, 36.40066987649152, 35.806154490265854)	#252423	37.3259	36.4007	35.8062	23.4711	10.3827	37.3259	44.7117	4.89607	3.62485	36.7351	36.5581	35.8121	22.056	0.711907	0.708391	0.225489	6.09188	36.5147
156	1375	1291.67		(37.355871886120994, 36.17270253297048, 35.54071593050031)	#252423	37.3559	36.1727	35.5407	20.8903	12.3907	37.3559	44.6104	5.06865	3.70009	36.6261	36.3754	35.547	22.0819	0.710294	0.73336	0.230169	6.27549	36.1293
157	1383.33	1300		(37.606028888423694, 36.35294117647059, 35.744609587607286)	#252423	37.606	36.3529	35.7446	19.6086	12.622	37.606	44.7173	5.13805	3.69231	36.8453	36.5682	35.7507	21.9925	0.711996	0.743401	0.229686	6.32714	35.7019
158	1391.67	1308.33		(37.58195520200963, 36.29014025539041, 35.38915637429349)	#252423	37.582	36.2901	35.3892	24.653	14.8785	37.582	44.6846	5.03168	3.96898	36.7429	36.5092	35.3982	21.8739	0.711476	0.728011	0.246896	6.40863	38.2663
159	1400	1316.67		(37.381201590956664, 36.493824576093786, 35.71027841741679)	#252423	37.3812	36.4938	35.7103	28.1358	11.3984	37.3812	44.7584	4.7837	3.79385	36.7719	36.6425	35.7181	21.9332	0.712651	0.692132	0.236002	6.1055	38.4172
160	1408.33	1325		(37.42202218965878, 36.436466401507225, 35.45300397739167)	#252423	37.422	36.4365	35.453	29.9681	13.4172	37.422	44.7351	4.76499	3.99481	36.7227	36.6004	35.4628	21.8424	0.71228	0.689424	0.248503	6.21801	39.9754
161	1416.67	1333.33		(37.38455097341428, 36.43186100062801, 35.93405903286582)	#252423	37.3846	36.4319	35.9341	20.5917	9.8938	37.3846	44.7322	4.9623	3.54097	36.7991	36.5952	35.939	22.0807	0.712234	0.717973	0.220271	6.09614	35.5106
162	1425	1341.67		(37.41029935105715, 36.31023655013607, 35.961691438141095)	#252423	37.4103	36.3102	35.9617	14.4364	9.87415	37.4103	44.6802	5.13926	3.42675	36.7796	36.5012	35.9652	22.1734	0.711405	0.743577	0.213166	6.17694	33.6945
163	1433.33	1350		(37.2160351685158, 36.238434163701065, 35.12183378689554)	#252423	37.216	36.2384	35.1218	31.9912	14.3492	37.216	44.6238	4.69059	4.11615	36.4941	36.3996	35.133	21.8754	0.710508	0.678661	0.256051	6.24054	41.268
164	1441.67	1358.33		(37.34121833786895, 36.294745656269626, 34.979903705254344)	#252422	37.3412	36.2947	34.9799	33.4096	16.1252	37.3412	44.6607	4.65424	4.31316	36.5445	36.466	34.9931	21.7413	0.711094	0.673401	0.268306	6.34549	42.8218
165	1450	1366.67		(37.20891773079339, 36.30039773916684, 35.63910404019259)	#252423	37.2089	36.3004	35.6391	25.2754	10.7582	37.2089	44.6541	4.84929	3.68228	36.6133	36.4541	35.6457	22.0753	0.71099	0.701622	0.229062	6.08891	37.211
166	1458.33	1375		(37.563324262089175, 36.56416160770358, 35.56834833577559)	#252423	37.5633	36.5642	35.5683	29.9496	13.543	37.5633	44.8069	4.77421	4.00942	36.8546	36.7304	35.5783	21.774	0.713423	0.690759	0.249412	6.23446	40.0238
167	1466.67	1383.33		(37.544902658572326, 36.662968390203055, 35.5011513502198)	#252423	37.5449	36.663	35.5012	34.1084	13.8809	37.5449	44.849	4.61256	4.14391	36.8628	36.8067	35.5128	21.6814	0.714093	0.667371	0.257778	6.20062	41.9364
168	1475	1391.67		(37.45153862256647, 36.58593259367804, 35.56416160770358)	#252423	37.4515	36.5859	35.5642	32.4823	12.8508	37.4515	44.8058	4.6613	4.01109	36.8057	36.7283	35.5744	21.7854	0.713405	0.674423	0.249516	6.14952	40.7123
169	1483.33	1400		(37.530877119531084, 36.52669039145908, 34.82729746702952)	#252422	37.5309	36.5267	34.8273	37.7143	18.3692	37.5309	44.7826	4.45422	4.66571	36.6789	36.6863	34.8443	21.472	0.713036	0.644461	0.290237	6.4505	46.3285
170	1491.67	1408.33		(37.295164329076826, 36.60916893447771, 35.320075361105296)	#252423	37.2952	36.6092	35.3201	39.1606	13.5044	37.2952	44.7995	4.40245	4.22884	36.6875	36.7169	35.333	21.6992	0.713305	0.63697	0.263061	6.10448	43.8478
171	1500	1416.67		(37.694787523550346, 36.81703998325309, 36.0343311701905)	#252424	37.6948	36.817	36.0343	28.2829	11.2328	37.6948	44.9356	4.78806	3.79496	37.0906	36.9641	36.0422	21.7866	0.715472	0.692762	0.236071	6.1096	38.3999
172	1508.33	1425		(37.920661503035376, 36.61775172702533, 35.729537366548044)	#252423	37.9207	36.6178	35.7295	24.3222	14.7344	37.9207	44.8667	5.05587	3.96151	37.0785	36.8389	35.7384	21.7254	0.714376	0.731511	0.246431	6.42303	38.0803
173	1516.67	1433.33		(37.61523969018212, 36.54364664015072, 36.00983881096923)	#252424	37.6152	36.5436	36.0098	19.9504	10.8833	37.6152	44.8054	5.03976	3.59574	36.962	36.7276	36.0152	21.983	0.713399	0.729181	0.223678	6.19101	35.5069
174	1525	1441.67		(37.90370525434373, 36.863093992045215, 35.962319447351895)	#252423	37.9037	36.8631	35.9623	27.8391	13.0608	37.9037	44.976	4.85931	3.93104	37.1928	37.0377	35.9713	21.67	0.716116	0.703072	0.244536	6.25028	38.9718
175	1533.33	1450		(37.71844253715721, 36.537366548042705, 35.987858488591165)	#252423	37.7184	36.5374	35.9879	19.0517	11.6998	37.7184	44.8125	5.11552	3.6285	37.0062	36.7405	35.9934	21.9523	0.713513	0.740141	0.225716	6.27172	35.3485
176	1541.67	1458.33		(37.70337031609797, 36.73958551392087, 36.219593887377016)	#252424	37.7034	36.7396	36.2196	21.0271	10.0353	37.7034	44.9029	4.97035	3.56786	37.1078	36.9046	36.2248	21.9252	0.714952	0.719138	0.221944	6.11833	35.6718
177	1550	1466.67		(37.53966924848231, 36.8224827297467, 35.46870420766171)	#252423	37.5397	36.8225	35.4687	39.2217	14.0677	37.5397	44.9196	4.40557	4.29457	36.9031	36.935	35.4822	21.5633	0.715218	0.637423	0.26715	6.15243	44.269
178	1558.33	1475		(38.04626334519573, 36.896169143814106, 36.469960226083316)	#262424	38.0463	36.8962	36.47	16.2231	10.565	38.0463	45.0076	5.15844	3.51599	37.3745	37.0952	36.4742	21.8537	0.716618	0.746351	0.218717	6.24273	34.2783
179	1566.67	1483.33		(38.29307096504082, 37.053799455725354, 36.504291396273814)	#262524	38.2931	37.0538	36.5043	18.4318	11.9118	38.2931	45.1018	5.1742	3.64537	37.5511	37.2673	36.5098	21.7014	0.718118	0.748632	0.226766	6.32938	35.1658
180	1575	1491.67		(38.01549089386644, 36.72807201172284, 36.146116809713206)	#262424	38.0155	36.7281	36.1461	18.6786	12.5394	38.0155	44.9277	5.18666	3.67866	37.2425	36.9497	36.1519	21.8237	0.715347	0.750434	0.228837	6.35877	35.3464
181	1583.33	1500		(37.663387063010255, 36.69834624241155, 35.90182122671133)	#252423	37.6634	36.6983	35.9018	27.1301	11.9267	37.6634	44.8787	4.84392	3.82103	37.0119	36.8607	35.9098	21.8132	0.714567	0.700846	0.237693	6.1696	38.2674
182	1591.67	1508.33		(37.70253297048357, 36.45028260414486, 35.45823738748168)	#252423	37.7025	36.4503	35.4582	26.5218	15.1792	37.7025	44.7688	4.96483	4.04784	36.8655	36.6613	35.4682	21.7664	0.712816	0.718339	0.251802	6.40582	39.1905
183	1600	1516.67		(37.63135859325937, 36.6437094410718, 35.912916056102155)	#252423	37.6314	36.6437	35.9129	25.5159	11.6446	37.6314	44.8512	4.88926	3.76382	36.9815	36.8107	35.9202	21.8638	0.714129	0.707405	0.234134	6.17018	37.5895
184	1608.33	1525		(37.54804270462633, 36.430186309399204, 35.34687042076617)	#252423	37.548	36.4302	35.3469	29.5292	14.9488	37.548	44.744	4.81998	4.10977	36.7613	36.6165	35.3577	21.7663	0.712422	0.697381	0.255654	6.33422	40.4527
185	1616.67	1533.33		(37.36864140674063, 36.51643290768265, 35.65271090642663)	#252423	37.3686	36.5164	35.6527	30.2013	11.7093	37.3686	44.767	4.72093	3.86217	36.7613	36.6581	35.6613	21.8941	0.712787	0.68305	0.240252	6.09947	39.2864
186	1625	1541.67		(37.530249110320284, 36.56081222524597, 35.40904333263555)	#252423	37.5302	36.5608	35.409	32.5787	14.4126	37.5302	44.8013	4.68005	4.14889	36.8055	36.7201	35.4206	21.7112	0.713333	0.677135	0.258088	6.25429	41.5571
187	1633.33	1550		(37.60058614193008, 36.74167887795688, 35.99351057148838)	#252423	37.6006	36.7417	35.9935	27.9328	10.8989	37.6006	44.8925	4.78687	3.75926	37.0129	36.8857	36.001	21.8421	0.714786	0.69259	0.233851	6.08655	38.1436
188	1641.67	1558.33		(37.71006908101319, 36.65145488800503, 35.570651036215196)	#252423	37.7101	36.6515	35.5707	30.3112	14.467	37.7101	44.8604	4.78367	4.09856	36.954	36.8273	35.5815	21.6796	0.714274	0.692128	0.254957	6.29934	40.5894
189	1650	1566.67		(37.41511408833996, 36.455516014234874, 35.361942641825415)	#252423	37.4151	36.4555	35.3619	31.9576	13.9932	37.4151	44.7425	4.69534	4.09272	36.707	36.6137	35.3729	21.7893	0.712397	0.679348	0.254594	6.22869	41.0772
190	1658.33	1575		(37.49131253925058, 36.545949340590326, 35.21791919614821)	#252423	37.4913	36.5459	35.2179	35.0497	15.4627	37.4913	44.7897	4.58036	4.30864	36.7436	36.6991	35.2312	21.644	0.713149	0.662711	0.268025	6.2884	43.2491
191	1666.67	1583.33		(37.545111994975926, 36.696043541971946, 35.64768683274021)	#252423	37.5451	36.696	35.6477	33.1509	12.887	37.5451	44.8647	4.64065	4.03361	36.9024	36.8352	35.6582	21.7264	0.714343	0.671435	0.250916	6.14863	40.9968
192	1675	1591.67		(37.470378898890516, 36.60979694368851, 35.93133765961901)	#252423	37.4704	36.6098	35.9313	26.4499	10.4738	37.4704	44.8204	4.81539	3.69394	36.8958	36.7549	35.9381	21.9354	0.713639	0.696718	0.229787	6.06904	37.4922
193	1683.33	1600		(37.419091480008376, 36.47330960854092, 35.255181075989114)	#252423	37.4191	36.4733	35.2552	33.7758	14.7464	37.4191	44.7502	4.6283	4.20625	36.6931	36.6277	35.2674	21.7275	0.712521	0.669648	0.261656	6.2541	42.2649
194	1691.67	1608.33		(37.20787104877538, 36.38350429139627, 35.294954992673226)	#252423	37.2079	36.3835	35.295	34.1431	13.11	37.2079	44.6894	4.59147	4.06483	36.5697	36.5178	35.3058	21.8594	0.711552	0.664319	0.252858	6.13224	41.5184
195	1700	1616.67		(37.50994347917103, 36.65689763449864, 35.655013606866234)	#252423	37.5099	36.6569	35.655	32.4072	12.6102	37.5099	44.8438	4.66347	3.99109	36.8745	36.7972	35.665	21.7649	0.71401	0.674736	0.248271	6.13813	40.5576
196	1708.33	1625		(37.38287628218547, 36.61817039983253, 35.712581117856395)	#252423	37.3829	36.6182	35.7126	32.5304	11.3936	37.3829	44.8144	4.63873	3.88702	36.8118	36.7439	35.7216	21.8496	0.713542	0.671158	0.241798	6.05201	39.9612
197	1716.67	1633.33		(37.43939711115763, 36.570651036215196, 35.63512664852418)	#252423	37.4394	36.5707	35.6351	31.1103	12.2889	37.4394	44.7981	4.70262	3.93176	36.8092	36.7144	35.6445	21.8315	0.713283	0.680402	0.244581	6.12972	39.8983
198	1725	1641.67		(37.54825204102993, 36.57818714674482, 35.74188821436048)	#252423	37.5483	36.5782	35.7419	27.7784	12.2675	37.5483	44.8128	4.82549	3.8573	36.8863	36.741	35.7503	21.8489	0.713516	0.698178	0.239949	6.17771	38.6375
199	1733.33	1650		(37.5721163910404, 36.37617751727025, 35.30730584048566)	#252423	37.5721	36.3762	35.3073	28.3168	15.3712	37.5721	44.7219	4.88434	4.10926	36.7484	36.5765	35.318	21.7789	0.712069	0.706694	0.255623	6.38301	40.0744
200	1741.67	1658.33		(37.59723675947247, 36.537785220849905, 35.786476868327405)	#252423	37.5972	36.5378	35.7865	24.8948	12.2813	37.5972	44.7997	4.931	3.7936	36.9067	36.7173	35.794	21.8855	0.713308	0.713445	0.235987	6.22143	37.5724
201	1750	1666.67		(37.499476658991, 36.588444630521245, 35.406112622985134)	#252423	37.4995	36.5884	35.4061	33.888	14.2351	37.4995	44.8106	4.62253	4.16752	36.7984	36.7371	35.4179	21.6992	0.713482	0.668813	0.259247	6.22383	42.0368
202	1758.33	1675		(37.719698555578816, 36.64098806782499, 35.6437094410718)	#252423	37.7197	36.641	35.6437	28.8232	14.0345	37.7197	44.8571	4.83672	4.02466	36.9701	36.8213	35.6537	21.7181	0.714221	0.699804	0.25036	6.2922	39.764
203	1766.67	1683.33		(37.45007326774126, 36.59660875026167, 35.4285116181704)	#252423	37.4501	36.5966	35.4285	34.6692	13.7649	37.4501	44.8096	4.58542	4.14466	36.7812	36.7352	35.4402	21.7166	0.713466	0.663444	0.257824	6.18096	42.1097
204	1775	1691.67		(37.48984718442537, 36.59116600376805, 35.44839857651245)	#252423	37.4898	36.5912	35.4484	33.587	13.8856	37.4898	44.8112	4.63133	4.12875	36.803	36.7381	35.4598	21.7191	0.713491	0.670086	0.256835	6.2045	41.7165
205	1783.33	1700		(37.29704835670923, 36.46744818924011, 35.18526271718652)	#252423	37.297	36.4674	35.1853	36.4294	14.4383	37.297	44.7352	4.50976	4.24628	36.6175	36.6006	35.1981	21.7309	0.712282	0.652497	0.264146	6.19426	43.2764
206	1791.67	1708.33		(37.85304584467239, 36.70127695206197, 35.563114925685575)	#252423	37.853	36.7013	35.5631	29.8217	15.4263	37.853	44.8965	4.83	4.1675	37.038	36.893	35.5745	21.6071	0.71485	0.698831	0.259246	6.37942	40.7888
207	1800	1716.67		(37.66862047310027, 36.696043541971946, 35.11032028469751)	#252423	37.6686	36.696	35.1103	37.1901	17.3186	37.6686	44.8736	4.48904	4.55326	36.8555	36.8513	35.1262	21.4519	0.714485	0.649499	0.283243	6.39404	45.4069
208	1808.33	1725		(37.38371362779987, 36.43395436466402, 35.181075989114504)	#252423	37.3837	36.434	35.1811	34.1285	15.0245	37.3837	44.7287	4.6139	4.23918	36.6488	36.5887	35.1936	21.729	0.712177	0.667565	0.263704	6.26568	42.5763
209	1816.67	1733.33		(37.712162445049195, 36.74042285953527, 35.40129788570233)	#252423	37.7122	36.7404	35.4013	34.7695	15.6255	37.7122	44.8994	4.60287	4.32359	36.9488	36.8982	35.4147	21.5422	0.714895	0.665969	0.268955	6.31505	43.208
210	1825	1741.67		(37.529621101109484, 36.571069709022396, 34.980322378061544)	#252422	37.5296	36.5711	34.9803	37.4396	17.3215	37.5296	44.8033	4.47097	4.55604	36.7226	36.7238	34.9962	21.5113	0.713365	0.646885	0.283415	6.38334	45.5399
211	1833.33	1750		(37.46807619845091, 36.54867071383713, 35.61565836298932)	#252423	37.4681	36.5487	35.6157	30.2204	12.6072	37.4681	44.791	4.74161	3.9378	36.8126	36.7015	35.625	21.8302	0.713169	0.686043	0.244956	6.16353	39.7088
212	1841.67	1758.33		(37.43416370106762, 36.49026585723257, 35.69206615030354)	#252423	37.4342	36.4903	35.6921	27.491	11.8671	37.4342	44.7619	4.81997	3.81687	36.7931	36.6488	35.7	21.914	0.712706	0.69738	0.237434	6.14822	38.3752
213	1850	1766.67		(37.60016746912288, 36.56813899937199, 35.81075989114507)	#252423	37.6002	36.5681	35.8108	25.3954	12.1356	37.6002	44.8137	4.90836	3.79491	36.9224	36.7427	35.8183	21.8753	0.713532	0.710169	0.236068	6.2043	37.7094
214	1858.33	1775		(37.55243876910195, 36.44274649361524, 35.39815783964831)	#252423	37.5524	36.4427	35.3982	29.0934	14.6287	37.5524	44.7504	4.83192	4.0725	36.7776	36.628	35.4086	21.7804	0.712523	0.699109	0.253336	6.31923	40.1252
215	1866.67	1783.33		(37.495499267322586, 36.512246179610635, 35.45070127695206)	#252423	37.4955	36.5122	35.4507	31.1486	13.9063	37.4955	44.7763	4.73014	4.06729	36.7817	36.675	35.4613	21.7717	0.712936	0.684383	0.253012	6.23836	40.6911
216	1875	1791.67		(37.63345195729537, 36.45111994975926, 35.83420556834834)	#252423	37.6335	36.4511	35.8342	20.5724	12.1915	37.6335	44.7646	5.08317	3.68952	36.9071	36.6538	35.8404	21.9597	0.71275	0.735461	0.229512	6.28102	35.9733
217	1883.33	1800		(37.62172911869374, 36.57609378270881, 35.86414067406322)	#252423	37.6217	36.5761	35.8641	24.3044	11.9129	37.6217	44.8197	4.93971	3.75547	36.9461	36.7536	35.8713	21.8897	0.713627	0.714705	0.233615	6.20519	37.2443
218	1891.67	1808.33		(37.30667783127486, 36.55181075989115, 35.56834833577559)	#252423	37.3067	36.5518	35.5683	33.9451	11.8819	37.3067	44.7763	4.59302	3.95675	36.725	36.6749	35.5782	21.847	0.712936	0.664543	0.246135	6.06231	40.7439
219	1900	1816.67		(37.58990998534645, 36.73246807619845, 35.01737492149885)	#252423	37.5899	36.7325	35.0174	40.0016	17.4514	37.5899	44.8817	4.34347	4.65459	36.8096	36.866	35.0345	21.4079	0.714613	0.628437	0.289546	6.36639	46.9803
220	1908.33	1825		(37.47289093573372, 36.26376386853674, 34.85158048984719)	#252422	37.4729	36.2638	34.8516	32.3239	17.8378	37.4729	44.6589	4.73294	4.43186	36.5738	36.4627	34.8657	21.6708	0.711066	0.684788	0.27569	6.48399	43.1184
221	1916.67	1833.33		(37.571069709022396, 36.48503244714256, 35.78249947665899)	#252423	37.5711	36.485	35.7825	23.5674	12.1393	37.5711	44.7735	4.97184	3.75255	36.8767	36.6698	35.7895	21.9265	0.71289	0.719353	0.233433	6.22903	37.0441
222	1925	1841.67		(37.579443165166424, 36.4990579861838, 35.22608331588863)	#252423	37.5794	36.4991	35.2261	32.4551	15.969	37.5794	44.7773	4.70692	4.28006	36.7739	36.6767	35.2388	21.6566	0.712952	0.681023	0.266248	6.36192	42.2806
223	1933.33	1850		(37.72241992882562, 36.636382666945785, 35.48210173749215)	#252423	37.7224	36.6364	35.4821	30.9138	15.1443	37.7224	44.8543	4.77044	4.17113	36.9377	36.8163	35.4936	21.6459	0.714178	0.690214	0.259472	6.33683	41.1655
224	1941.67	1858.33		(37.75675109901612, 36.57714046472682, 36.01632823948085)	#252424	37.7568	36.5771	36.0163	19.3337	11.7544	37.7568	44.8343	5.11041	3.63917	37.043	36.7799	36.0219	21.9288	0.713858	0.739402	0.22638	6.27374	35.455
225	1950	1866.67		(37.59011932175005, 36.66464308143186, 35.87544483985765)	#252423	37.5901	36.6646	35.8754	27.6157	11.6318	37.5901	44.8564	4.81605	3.8073	36.9603	36.82	35.8833	21.842	0.71421	0.696813	0.236838	6.13921	38.3279
226	1958.33	1875		(37.72786267531924, 36.51601423487544, 35.7500523341009)	#252423	37.7279	36.516	35.7501	23.2367	13.3679	37.7279	44.8025	5.03946	3.83255	36.9566	36.7223	35.7577	21.8519	0.713353	0.729137	0.238409	6.33124	37.2533
227	1966.67	1883.33		(37.362151978229015, 36.545530667783126, 35.638476030981785)	#252423	37.3622	36.5455	35.6385	31.574	11.7642	37.3622	44.7793	4.67497	3.89646	36.7643	36.6804	35.6475	21.8695	0.712984	0.676401	0.242385	6.08587	39.8103
228	1975	1891.67		(37.35315051287419, 36.29076826460121, 35.68432070337032)	#252423	37.3532	36.2908	35.6843	21.8038	11.3927	37.3532	44.6642	4.99172	3.65754	36.69	36.4723	35.6904	22.0681	0.711151	0.72223	0.227523	6.18829	36.231
229	1983.33	1900		(37.388737701486285, 36.413230060707555, 35.56458028051078)	#252423	37.3887	36.4132	35.5646	27.9137	12.4412	37.3887	44.7221	4.81832	3.86807	36.7215	36.5768	35.5731	21.9183	0.712072	0.697142	0.240619	6.17885	38.7569
230	1991.67	1908.33		(37.68411136696672, 36.6085409252669, 35.65187356081223)	#252423	37.6841	36.6085	35.6519	28.2447	13.7517	37.6841	44.8391	4.85178	3.9864	36.9442	36.7887	35.6614	21.7527	0.713936	0.701982	0.24798	6.27942	39.4078
231	2000	1916.67		(37.41511408833996, 36.27758007117438, 35.071174377224196)	#252423	37.4151	36.2776	35.0712	30.8815	15.975	37.4151	44.6607	4.77322	4.22718	36.5937	36.4661	35.0832	21.7759	0.711095	0.690616	0.262958	6.37595	41.5282
232	2008.33	1925		(37.54071593050031, 36.444211848440446, 35.788570232363405)	#252423	37.5407	36.4442	35.7886	22.4516	11.9017	37.5407	44.7522	4.99997	3.71063	36.8504	36.6313	35.7951	21.9651	0.712552	0.723424	0.230825	6.22643	36.5802
233	2016.67	1933.33		(37.40946200544275, 36.50366338706301, 35.18170399832531)	#252423	37.4095	36.5037	35.1817	35.6042	15.1854	37.4095	44.7625	4.55125	4.29626	36.6831	36.6499	35.1949	21.6765	0.712716	0.6585	0.267255	6.25874	43.3492
234	2025	1941.67		(37.33284488172493, 36.428930290977604, 35.212057776847395)	#252423	37.3328	36.4289	35.2121	34.427	14.4859	37.3328	44.7216	4.59516	4.19788	36.6285	36.576	35.2242	21.7594	0.712065	0.664853	0.261135	6.22396	42.4131
235	2033.33	1950		(37.50805945153862, 36.504500732677414, 35.74733096085409)	#252423	37.5081	36.5045	35.7473	25.8019	11.9704	37.5081	44.7758	4.88469	3.78923	36.8448	36.6741	35.7549	21.9119	0.712928	0.706745	0.235715	6.18211	37.802
236	2041.67	1958.33		(37.64098806782499, 36.40778731421394, 34.712162445049195)	#252422	37.641	36.4078	34.7122	34.7366	19.8414	37.641	44.7393	4.62646	4.70151	36.6729	36.608	34.7291	21.4704	0.712347	0.669382	0.292465	6.59609	45.461
237	2050	1966.67		(37.50973414276743, 36.16621310445886, 35.544065312957926)	#252423	37.5097	36.1662	35.5441	18.9904	13.3631	37.5097	44.6226	5.19537	3.71807	36.7001	36.3974	35.5503	22.0515	0.710488	0.751694	0.231288	6.38873	35.5894
238	2058.33	1975		(37.63407996650618, 36.694996859953946, 35.736654804270465)	#252423	37.6341	36.695	35.7367	30.3045	12.8565	37.6341	44.8734	4.75024	3.96564	36.9635	36.851	35.7462	21.7458	0.714482	0.68729	0.246689	6.18798	39.8562
239	2066.67	1983.33		(37.67385388319029, 36.56018421603517, 35.54008792128951)	#252423	37.6739	36.5602	35.5401	28.6844	14.4427	37.6739	44.8158	4.85015	4.05114	36.9019	36.7464	35.5503	21.7363	0.713564	0.701746	0.252007	6.31947	39.8707
240	2075	1991.67		(37.64768683274021, 36.2507850115135, 35.31567929662968)	#252423	37.6477	36.2508	35.3157	24.0592	15.7954	37.6477	44.6729	5.09498	4.01817	36.7482	36.4881	35.325	21.8511	0.711289	0.73717	0.249956	6.4888	38.2612
241	2083.33	2000		(37.256227758007114, 36.42181285325518, 35.35880259577141)	#252423	37.2562	36.4218	35.3588	33.6143	12.9869	37.2562	44.7118	4.61237	4.04301	36.6181	36.5582	35.3694	21.8507	0.711908	0.667343	0.251502	6.13351	41.2364
242	2091.67	2008.33		(37.687251413020725, 36.637429348963785, 35.579652501570024)	#252423	37.6873	36.6374	35.5797	30.1132	14.2605	37.6873	44.8519	4.78701	4.07571	36.9403	36.812	35.5902	21.6989	0.71414	0.692611	0.253536	6.28704	40.4114
243	2100	2016.67		(37.75340171655851, 36.43458237387482, 35.33996231944735)	#252423	37.7534	36.4346	35.34	27.2131	16.3012	37.7534	44.766	4.96808	4.15418	36.8619	36.6563	35.3509	21.7099	0.712772	0.718809	0.258417	6.47604	39.9015
244	2108.33	2025		(37.35984927778941, 36.503872723466614, 35.270043960644756)	#252423	37.3598	36.5039	35.27	35.4242	14.264	37.3598	44.7583	4.5536	4.2058	36.6765	36.6422	35.2824	21.7291	0.712648	0.65884	0.261628	6.19871	42.7263
245	2116.67	2033.33		(37.344777056730166, 36.47561230898053, 35.36696671551183)	#252423	37.3448	36.4756	35.367	33.6325	13.505	37.3448	44.7447	4.62005	4.09156	36.6798	36.6176	35.3781	21.7959	0.712432	0.668454	0.254522	6.17136	41.5284
246	2125	2041.67		(37.47226292652292, 36.58467657525644, 35.83420556834834)	#252423	37.4723	36.5847	35.8342	27.4888	11.147	37.4723	44.8088	4.80216	3.76441	36.8695	36.7338	35.8417	21.9065	0.713453	0.694803	0.234171	6.10176	38.0929
247	2133.33	2050		(37.562486916474775, 36.52438769101947, 35.413648733514755)	#252423	37.5625	36.5244	35.4136	31.0141	14.5878	37.5625	44.7881	4.74988	4.12222	36.8109	36.6963	35.4248	21.7297	0.713124	0.687239	0.256429	6.2892	40.9534
248	2141.67	2058.33		(37.504082059870214, 36.56646430814319, 35.67134184634708)	#252423	37.5041	36.5665	35.6713	29.3044	12.4613	37.5041	44.8028	4.77346	3.90601	36.8469	36.7229	35.6803	21.835	0.713357	0.690651	0.242979	6.16789	39.2926
249	2150	2066.67		(37.455516014234874, 36.553904123927154, 35.69081013188193)	#252423	37.4555	36.5539	35.6908	29.3452	12.0143	37.4555	44.7925	4.76024	3.87027	36.8231	36.7043	35.6994	21.8647	0.713194	0.688738	0.240756	6.13505	39.1125
250	2158.33	2075		(37.41490475193636, 36.32489009838811, 35.31567929662968)	#252423	37.4149	36.3249	35.3157	28.8452	14.3072	37.4149	44.6834	4.8291	4.03563	36.6572	36.5071	35.3258	21.8565	0.711457	0.698701	0.251042	6.29337	39.8851
251	2166.67	2083.33		(37.42181285325518, 36.555160142348754, 35.504500732677414)	#252423	37.4218	36.5552	35.5045	32.8791	13.065	37.4218	44.7887	4.64772	4.03781	36.7697	36.6974	35.515	21.7862	0.713133	0.672458	0.251178	6.15672	40.9832
252	2175	2091.67		(37.87837554950806, 36.7150931546996, 35.44128113879004)	#252423	37.8784	36.7151	35.4413	31.3606	16.4067	37.8784	44.9045	4.77737	4.29512	37.0303	36.9074	35.454	21.5356	0.714976	0.691216	0.267184	6.42427	41.9573
253	2183.33	2100		(37.45279464098807, 36.45844672388528, 35.55369478752355)	#252423	37.4528	36.4584	35.5537	28.5847	12.9302	37.4528	44.7486	4.80854	3.92356	36.7647	36.6248	35.5627	21.8665	0.712495	0.695727	0.244071	6.20616	39.2129
254	2191.67	2108.33		(37.21812853255181, 36.45991207871049, 35.29767636592003)	#252423	37.2181	36.4599	35.2977	36.3113	13.158	37.2181	44.7248	4.5099	4.12256	36.599	36.5817	35.3093	21.8072	0.712115	0.652517	0.25645	6.11021	42.4308
255	2200	2116.67		(37.57693112832322, 36.40234456772033, 35.470378898890516)	#252423	37.5769	36.4023	35.4704	26.5448	14.2952	37.5769	44.7351	4.93164	3.97873	36.7915	36.6003	35.4797	21.8356	0.712279	0.713537	0.247503	6.33651	38.8958
256	2208.33	2125		(37.68411136696672, 36.69750889679715, 35.69960226083316)	#252423	37.6841	36.6975	35.6996	30.1709	13.4287	37.6841	44.8792	4.76839	4.01014	36.9814	36.8615	35.7096	21.7145	0.714574	0.689917	0.249457	6.23047	40.0633
257	2216.67	2133.33		(37.254553066778314, 36.33996231944735, 35.36843207033703)	#252423	37.2546	36.34	35.3684	30.9057	12.9101	37.2546	44.6748	4.71275	3.97106	36.5938	36.4915	35.3781	21.9106	0.71132	0.681867	0.247026	6.16274	40.1182
258	2225	2141.67		(37.338496964622145, 36.59116600376805, 35.121205777684736)	#252423	37.3385	36.5912	35.1212	39.7772	15.1428	37.3385	44.7945	4.36562	4.40758	36.6634	36.7078	35.1359	21.6107	0.713225	0.631641	0.27418	6.20366	45.2741
259	2233.33	2150		(37.47854301863094, 36.63575465773498, 35.32614611680971)	#252423	37.4785	36.6358	35.3261	36.5065	14.6447	37.4785	44.8293	4.51398	4.27436	36.7868	36.771	35.3392	21.637	0.71378	0.653108	0.265893	6.21661	43.4382
260	2241.67	2158.33		(37.495499267322586, 36.395645802805106, 35.294536319866026)	#252423	37.4955	36.3956	35.2945	30.0171	14.9683	37.4955	44.723	4.79689	4.12311	36.7144	36.5786	35.3055	21.7786	0.712088	0.69404	0.256484	6.32535	40.6803
261	2250	2166.67		(37.521038308561856, 36.57588444630521, 35.64873351475821)	#252423	37.521	36.5759	35.6487	29.7115	12.7245	37.521	44.8085	4.76489	3.93694	36.8536	36.7333	35.658	21.8139	0.713449	0.68941	0.244903	6.18091	39.5649
262	2258.33	2175		(37.511408833996235, 36.453841323006074, 35.80050240736864)	#252423	37.5114	36.4538	35.8005	22.912	11.6306	37.5114	44.7537	4.97169	3.70206	36.8414	36.6341	35.807	21.9712	0.712576	0.719331	0.230292	6.19862	36.6724
263	2266.67	2183.33		(37.770357965250156, 36.64873351475821, 35.66778312748587)	#252423	37.7704	36.6487	35.6678	27.9928	14.1952	37.7704	44.8656	4.87704	4.01685	37.0021	36.8368	35.6776	21.7116	0.714357	0.705637	0.249874	6.31827	39.4757
264	2275	2191.67		(37.331170190496124, 36.26606656897634, 34.65731630730584)	#252422	37.3312	36.2661	34.6573	36.0996	18.2644	37.3312	44.6449	4.53211	4.59215	36.4662	36.4375	34.6734	21.618	0.710843	0.65573	0.285662	6.45197	45.377
265	2283.33	2200		(37.663177726606655, 36.48607912916056, 35.77726606656898)	#252423	37.6632	36.4861	35.7773	22.5508	12.7686	37.6632	44.7829	5.03825	3.7737	36.9211	36.6869	35.7844	21.9011	0.713041	0.728962	0.234749	6.29482	36.8336
266	2291.67	2208.33		(37.6064475612309, 36.304584467238854, 35.7502616705045)	#252423	37.6064	36.3046	35.7503	17.9181	12.5863	37.6064	44.6956	5.19851	3.65013	36.8316	36.5291	35.7558	22.0294	0.711651	0.752149	0.227062	6.352	35.0746
267	2300	2216.67		(37.81620263763868, 36.605610215616494, 35.779778103412184)	#252423	37.8162	36.6056	35.7798	24.3318	13.7319	37.8162	44.8514	5.01393	3.88838	37.0336	36.8111	35.788	21.7825	0.714132	0.725444	0.241882	6.345	37.7941
268	2308.33	2225		(37.762403181913335, 36.5346451747959, 35.487753820389365)	#252423	37.7624	36.5346	35.4878	27.6146	15.3601	37.7624	44.8127	4.92383	4.09502	36.9269	36.7408	35.4982	21.7077	0.713515	0.712408	0.254737	6.40416	39.7494
269	2316.67	2233.33		(37.61586769939292, 36.537785220849905, 35.59974879631568)	#252423	37.6159	36.5378	35.5997	27.9161	13.6674	37.6159	44.8004	4.85982	3.96908	36.8784	36.7186	35.6091	21.7935	0.71332	0.703146	0.246903	6.27467	39.239
270	2325	2241.67		(37.587816621310445, 36.39124973832949, 35.60288884236969)	#252423	37.5878	36.3912	35.6029	23.8304	13.466	37.5878	44.7319	5.01378	3.84942	36.8199	36.5946	35.6108	21.9028	0.712229	0.725422	0.239459	6.32108	37.5159
271	2333.33	2250		(37.48314841951015, 36.72660665689764, 35.76093782708813)	#252423	37.4831	36.7266	35.7609	33.6429	11.7163	37.4831	44.873	4.60914	3.94198	36.9042	36.8502	35.7706	21.7738	0.714475	0.666875	0.245217	6.06493	40.5388
272	2341.67	2258.33		(37.70148628846557, 36.57839648314842, 36.013188193426835)	#252424	37.7015	36.5784	36.0132	20.0868	11.4191	37.7015	44.8294	5.06557	3.63371	37.0157	36.7711	36.0188	21.9396	0.713781	0.732915	0.22604	6.23409	35.6532
273	2350	2266.67		(37.456144023445674, 36.706091689344774, 35.68432070337032)	#252423	37.4561	36.7061	35.6843	34.6007	12.0625	37.4561	44.8607	4.57775	3.99248	36.8693	36.828	35.6945	21.7592	0.71428	0.662334	0.248358	6.07419	41.0933
274	2358.33	2275		(37.46870420766171, 36.6085409252669, 35.55746284278836)	#252423	37.4687	36.6085	35.5575	32.9967	13.0073	37.4687	44.8175	4.64458	4.03744	36.8198	36.7496	35.568	21.7629	0.713592	0.672003	0.251155	6.1541	40.9998
275	2366.67	2283.33		(37.493824576093786, 36.388319028679085, 35.85158048984719)	#252423	37.4938	36.3883	35.8516	19.6099	11.1691	37.4938	44.7229	5.05952	3.60192	36.8227	36.5783	35.8569	22.0455	0.712085	0.73204	0.224063	6.21069	35.4474
276	2375	2291.67		(37.41071802386435, 36.58593259367804, 34.995603935524386)	#252422	37.4107	36.5859	34.9956	39.5094	16.462	37.4107	44.7984	4.36944	4.53307	36.672	36.715	35.0115	21.5394	0.713288	0.632194	0.281986	6.29608	46.053
277	2383.33	2300		(37.38915637429349, 36.545111994975926, 35.29851371153443)	#252423	37.3892	36.5451	35.2985	35.7765	14.2585	37.3892	44.7798	4.54023	4.21579	36.7094	36.6812	35.311	21.7072	0.712991	0.656906	0.262249	6.19569	42.878
278	2391.67	2308.33		(37.82708813062592, 36.59221268578606, 35.60037680552648)	#252423	37.8271	36.5922	35.6004	26.7256	15.0107	37.8271	44.8454	4.95623	4.04558	36.9989	36.8002	35.6103	21.705	0.714036	0.717095	0.251661	6.39773	39.2235
279	2400	2316.67		(37.90914800083735, 36.75256437094411, 36.00816411974042)	#252424	37.9091	36.7526	36.0082	23.4952	12.7872	37.9091	44.9275	5.01463	3.80588	37.1704	36.9493	36.0156	21.7662	0.715343	0.725545	0.23675	6.29533	37.1968
280	2408.33	2325		(37.39648314841951, 36.62340380992254, 35.6784592840695)	#252423	37.3965	36.6234	35.6785	33.0011	11.7149	37.3965	44.8178	4.6273	3.92479	36.8132	36.7502	35.6879	21.8269	0.713597	0.669504	0.244148	6.06761	40.304
281	2416.67	2333.33		(37.5725350638476, 36.57714046472682, 35.563324262089175)	#252423	37.5725	36.5771	35.5633	30.2751	13.6363	37.5725	44.8136	4.76356	4.02552	36.8621	36.7425	35.5735	21.7606	0.71353	0.689218	0.250414	6.23669	40.2
282	2425	2341.67		(37.661712371781455, 36.55725350638476, 36.0736864140674)	#252424	37.6617	36.5573	36.0737	18.2705	10.7522	37.6617	44.8164	5.08805	3.55541	37.0017	36.7476	36.0785	21.9929	0.713574	0.736167	0.221169	6.20719	34.9449
283	2433.33	2350		(37.47247226292652, 36.49738329495499, 35.27444002512037)	#252423	37.4725	36.4974	35.2744	33.3829	14.9576	37.4725	44.7664	4.64939	4.21574	36.7306	36.6569	35.2867	21.7067	0.712778	0.6727	0.262247	6.2761	42.1995
284	2441.67	2358.33		(37.54678668620473, 36.3562905589282, 35.12288046891354)	#252423	37.5468	36.3563	35.1229	30.5311	16.462	37.5468	44.7094	4.80406	4.26151	36.693	36.5539	35.1352	21.7137	0.71187	0.695079	0.265094	6.4218	41.5751
285	2450	2366.67		(37.586979275696045, 36.38455097341428, 35.33305421812853)	#252423	37.587	36.3846	35.3331	27.9911	15.2912	37.587	44.7272	4.89753	4.09425	36.7634	36.5862	35.3436	21.7814	0.712155	0.708602	0.254689	6.38347	39.895
286	2458.33	2375		(37.355243876910194, 36.43165166422441, 35.40171655850953)	#252423	37.3552	36.4317	35.4017	31.6331	13.3355	37.3552	44.7261	4.69615	4.02743	36.6782	36.5842	35.412	21.8387	0.712137	0.679465	0.250532	6.1866	40.6164
287	2466.67	2383.33		(37.454678668620474, 36.40171655850953, 35.26732258739795)	#252423	37.4547	36.4017	35.2673	31.1169	14.892	37.4547	44.7216	4.74601	4.14617	36.6908	36.576	35.2787	21.7721	0.712065	0.686679	0.257919	6.30201	41.1409
288	2475	2391.67		(37.26836926941595, 36.41009001465355, 35.5356918568139)	#252423	37.2684	36.4101	35.5357	30.2791	11.8554	37.2684	44.7087	4.71682	3.87207	36.6558	36.5527	35.5444	21.9371	0.711859	0.682456	0.240868	6.10257	39.3828
289	2483.33	2400		(37.64852417835461, 36.394808457190706, 35.44735189449445)	#252423	37.6485	36.3948	35.4474	25.826	14.9089	37.6485	44.7386	4.9846	4.0064	36.8196	36.6066	35.4568	21.8127	0.712335	0.721199	0.249224	6.39511	38.7908
290	2491.67	2408.33		(37.50826878794222, 36.5350638476031, 35.41427674272556)	#252423	37.5083	36.5351	35.4143	32.1144	14.236	37.5083	44.7876	4.69617	4.12066	36.7878	36.6954	35.4255	21.7364	0.713116	0.679467	0.256332	6.24771	41.2654
291	2500	2416.67		(37.362989323843415, 36.58593259367804, 34.94306049822064)	#252422	37.363	36.5859	34.9431	40.7336	16.5159	37.363	44.7935	4.30875	4.57419	36.6381	36.706	34.9595	21.5288	0.713209	0.623414	0.284544	6.28399	46.7116
292	2508.33	2425		(37.67217919196148, 36.62445049194055, 35.33891563742935)	#252423	37.6722	36.6245	35.3389	33.0576	15.7937	37.6722	44.8432	4.68086	4.28645	36.8807	36.7962	35.3518	21.601	0.714001	0.677253	0.266645	6.34698	42.4815
293	2516.67	2433.33		(38.001046682018, 36.644337450282606, 35.894285116181706)	#262423	38.001	36.6443	35.8943	21.3613	14.1371	38.001	44.8874	5.16028	3.84354	37.1591	36.8765	35.9018	21.7657	0.714705	0.746617	0.239093	6.43438	36.6799
294	2525	2441.67		(37.79945572535064, 36.81829600167469, 36.23361942641825)	#252424	37.7995	36.8183	36.2336	22.4037	10.5633	37.7995	44.9475	4.95658	3.63102	37.1821	36.9857	36.2395	21.854	0.715662	0.717145	0.225873	6.14427	36.2252
295	2533.33	2450		(37.688716767845925, 36.7508896797153, 35.76763659200335)	#252423	37.6887	36.7509	35.7676	30.7094	12.9979	37.6887	44.9039	4.73991	3.98881	37.0138	36.9064	35.7775	21.7088	0.714967	0.685796	0.24813	6.19495	40.0819
296	2541.67	2458.33		(37.562068243667575, 36.62151978229014, 35.69876491521876)	#252423	37.5621	36.6215	35.6988	29.7135	12.6495	37.5621	44.8333	4.765	3.93248	36.8978	36.7782	35.708	21.7959	0.713843	0.689427	0.244626	6.17816	39.5323
297	2550	2466.67		(37.79317563324262, 36.63387063010258, 35.72870002093364)	#252423	37.7932	36.6339	35.7287	26.307	13.9295	37.7932	44.8615	4.93973	3.95314	37.0209	36.8294	35.7378	21.7446	0.714293	0.714707	0.245911	6.32679	38.6694
298	2558.33	2475		(37.70651036215198, 36.54678668620473, 36.02512036843207)	#252424	37.7065	36.5468	36.0251	18.6155	11.3708	37.7065	44.8158	5.11229	3.59949	37.0107	36.7465	36.0303	21.9663	0.713565	0.739675	0.223911	6.25235	35.1488
299	2566.67	2483.33		(37.719698555578816, 36.52836508268788, 35.50638476030982)	#252423	37.7197	36.5284	35.5064	27.7045	14.9629	37.7197	44.8058	4.90731	4.06577	36.9077	36.7283	35.5166	21.7311	0.713405	0.710017	0.252917	6.37277	39.6422
300	2575	2491.67		(37.34289302909776, 36.454469332216874, 35.06761565836299)	#252423	37.3429	36.4545	35.0676	36.5719	15.537	37.3429	44.7332	4.5062	4.35384	36.6124	36.597	35.0815	21.6747	0.712249	0.651982	0.270837	6.26592	44.0148
301	2583.33	2500		(37.380154908938664, 36.50282604144861, 35.27423068871677)	#252423	37.3802	36.5028	35.2742	35.004	14.3662	37.3802	44.7598	4.57229	4.20453	36.687	36.645	35.2865	21.7265	0.712673	0.661544	0.261549	6.2116	42.6007
302	2591.67	2508.33		(37.495499267322586, 36.48272974670295, 35.6769939292443)	#252423	37.4955	36.4827	35.677	26.5846	12.3673	37.4955	44.7644	4.86876	3.83536	36.8178	36.6534	35.6851	21.8969	0.712746	0.704439	0.238584	6.19797	38.2293
303	2600	2516.67		(37.52334100900146, 36.47310027213732, 35.30688716767846)	#252423	37.5233	36.4731	35.3069	31.5697	15.0625	37.5233	44.7606	4.7319	4.17558	36.7545	36.6466	35.3185	21.725	0.712686	0.684637	0.259748	6.31081	41.4262
304	2608.33	2525		(37.638685367385385, 36.49801130416579, 35.58258321122043)	#252423	37.6387	36.498	35.5826	26.7135	13.93	37.6387	44.7847	4.91648	3.95842	36.8739	36.6901	35.5917	21.8072	0.71307	0.711344	0.246239	6.31196	38.8387
305	2616.67	2533.33		(37.49319656688298, 36.54678668620473, 35.387063010257485)	#252423	37.4932	36.5468	35.3871	33.0385	14.3243	37.4932	44.7912	4.65832	4.15233	36.7786	36.7019	35.3987	21.7199	0.713173	0.673991	0.258302	6.24034	41.7132
306	2625	2541.67		(37.51078082478543, 36.67196985555788, 35.62172911869374)	#252423	37.5108	36.672	35.6217	33.3577	12.8419	37.5108	44.8504	4.63107	4.03347	36.8729	36.8093	35.6322	21.7393	0.714116	0.670049	0.250908	6.14131	41.0545
307	2633.33	2550		(37.47644965459494, 36.581117856395224, 35.42411555369479)	#252423	37.4764	36.5811	35.4241	33.825	13.9646	37.4764	44.8052	4.62187	4.14135	36.7884	36.7273	35.4357	21.7182	0.713396	0.668718	0.257619	6.20584	41.8614
308	2641.67	2558.33		(37.58488591166004, 36.45091061335566, 35.688298095038725)	#252423	37.5849	36.4509	35.6883	24.1258	12.8677	37.5849	44.7589	4.97977	3.81567	36.854	36.6435	35.6959	21.9024	0.712659	0.7205	0.237359	6.27355	37.4606
309	2650	2566.67		(37.43458237387482, 36.56102156164957, 34.96022608331589)	#252422	37.4346	36.561	34.9602	38.8173	16.855	37.4346	44.7894	4.40092	4.55116	36.6689	36.6986	34.9762	21.5336	0.713144	0.63675	0.283111	6.33097	45.9615
310	2658.33	2575		(37.55055474146954, 36.58258321122043, 34.7157211639104)	#252422	37.5506	36.5826	34.7157	39.5126	19.2509	37.5506	44.8089	4.35198	4.8165	36.6835	36.734	34.7344	21.3821	0.713455	0.629668	0.299618	6.49141	47.9004
311	2666.67	2583.33		(37.731002721373244, 36.69143814109274, 35.87125811178564)	#252423	37.731	36.6914	35.8713	26.4611	12.5688	37.731	44.8821	4.88948	3.85524	37.0368	36.8667	35.8795	21.787	0.714619	0.707438	0.239821	6.22655	38.2549
312	2675	2591.67		(37.52857441909148, 36.51015281557463, 35.703788988905174)	#252423	37.5286	36.5102	35.7038	26.5137	12.3991	37.5286	44.7801	4.8737	3.83717	36.8479	36.6818	35.7119	21.8825	0.712996	0.705153	0.238697	6.20296	38.2142
313	2683.33	2600		(37.65103621519782, 36.62612518316935, 35.45216663177727)	#252423	37.651	36.6261	35.4522	32.0335	14.8923	37.651	44.8426	4.71456	4.17906	36.8935	36.795	35.4639	21.6569	0.713991	0.682129	0.259964	6.30013	41.5542
314	2691.67	2608.33		(37.93929244295583, 36.54134393971112, 35.763659200334935)	#252423	37.9393	36.5413	35.7637	21.4471	14.623	37.9393	44.8346	5.17602	3.87492	37.0708	36.7805	35.7714	21.7904	0.713863	0.748895	0.241045	6.46577	36.8196
315	2700	2616.67		(37.34184634707976, 36.54657734980113, 35.48314841951015)	#252423	37.3418	36.5466	35.4831	34.3282	12.6927	37.3418	44.7769	4.58702	4.03756	36.7236	36.676	35.4938	21.8024	0.712945	0.663675	0.251162	6.11086	41.3547
316	2708.33	2625		(37.388109692275485, 36.47561230898053, 35.088339962319445)	#252423	37.3881	36.4756	35.0883	36.1933	15.6852	37.3881	44.7473	4.52529	4.35829	36.6453	36.6224	35.1022	21.6584	0.712473	0.654743	0.271114	6.28275	43.9231
317	2716.67	2633.33		(37.64998953317982, 36.426627590538, 35.6786686204731)	#252423	37.65	36.4266	35.6787	22.7652	13.3516	37.65	44.7543	5.05373	3.81697	36.8765	36.6352	35.6861	21.899	0.712586	0.731202	0.23744	6.3332	37.0629
318	2725	2641.67		(37.77370734770776, 36.55202009629475, 35.19866024701695)	#252423	37.7737	36.552	35.1987	31.534	17.3834	37.7737	44.8199	4.77973	4.37876	36.88	36.7538	35.2122	21.5602	0.713629	0.691558	0.272387	6.48224	42.4931
319	2733.33	2650		(37.40799665061754, 36.62403181913335, 35.67406321959389)	#252423	37.408	36.624	35.6741	32.8721	11.8197	37.408	44.8192	4.63333	3.93127	36.8182	36.7527	35.6836	21.8215	0.713619	0.670376	0.24455	6.0764	40.3138
320	2741.67	2658.33		(37.62549717395855, 36.6437094410718, 35.895541134603306)	#252423	37.6255	36.6437	35.8955	25.9487	11.7245	37.6255	44.8506	4.87687	3.7788	36.9752	36.8095	35.903	21.857	0.714118	0.705613	0.235066	6.16954	37.77
321	2750	2666.67		(37.71634917312121, 36.58237387481683, 35.73560812225246)	#252423	37.7163	36.5824	35.7356	25.65	13.3918	37.7163	44.831	4.94549	3.89458	36.9687	36.7741	35.7441	21.8019	0.713807	0.715541	0.242268	6.29489	38.2205
322	2758.33	2675		(37.75863512664852, 36.837764287209545, 35.88905170609169)	#252423	37.7586	36.8378	35.8891	30.4468	12.6261	37.7586	44.9502	4.74589	3.95483	37.0992	36.9906	35.8985	21.689	0.715705	0.686661	0.246016	6.17771	39.805
323	2766.67	2683.33		(37.594306049822066, 36.62235712790454, 35.75989114507013)	#252423	37.5943	36.6224	35.7599	28.2095	12.4427	37.5943	44.8372	4.81648	3.88216	36.9261	36.7852	35.7685	21.8158	0.713905	0.696874	0.241495	6.18624	38.8694
324	2775	2691.67		(37.64098806782499, 36.70630102574838, 35.729328030144444)	#252423	37.641	36.7063	35.7293	30.6636	12.9506	37.641	44.8791	4.73879	3.98217	36.9689	36.8613	35.7391	21.7331	0.714572	0.685634	0.247717	6.18982	40.0415
325	2783.33	2700		(37.643081431861, 36.53904123927151, 35.3929244295583)	#252423	37.6431	36.539	35.3929	30.561	15.2429	37.6431	44.8024	4.78446	4.16622	36.8508	36.7222	35.4044	21.6902	0.713352	0.692242	0.259166	6.34417	41.0488
326	2791.67	2708.33		(37.52438769101947, 36.487544483985765, 35.62863722001256)	#252423	37.5244	36.4875	35.6286	27.1842	12.8827	37.5244	44.7691	4.86293	3.88858	36.8238	36.6619	35.6372	21.8639	0.712821	0.703595	0.241895	6.22649	38.6471
327	2800	2716.67		(37.75737910822692, 36.513711534435835, 35.90140255390413)	#252423	37.7574	36.5137	35.9014	19.7947	12.5346	37.7574	44.8052	5.13367	3.69641	37.0006	36.7273	35.9075	21.9183	0.713396	0.742768	0.229941	6.32598	35.7551
328	2808.33	2725		(37.4264182541344, 36.505128741888214, 35.138162026376385)	#252423	37.4264	36.5051	35.1382	35.843	15.5907	37.4264	44.7646	4.5425	4.34084	36.6832	36.6536	35.1518	21.6516	0.712749	0.657234	0.270028	6.28309	43.6995
329	2816.67	2733.33		(37.42369688088758, 36.45342265019887, 35.319028679087296)	#252423	37.4237	36.4534	35.319	32.3394	14.3409	37.4237	44.7421	4.6847	4.13244	36.702	36.6131	35.3304	21.7688	0.712391	0.677808	0.257064	6.24687	41.416
330	2825	2741.67		(37.60895959807411, 36.60142348754449, 35.71697718233201)	#252423	37.609	36.6014	35.717	28.0482	12.8282	37.609	44.829	4.83279	3.90823	36.9182	36.7703	35.7258	21.8064	0.713774	0.699234	0.243117	6.21531	38.9621
331	2833.33	2750		(37.66841113669667, 36.64768683274021, 35.4280929453632)	#252423	37.6684	36.6477	35.4281	32.6631	15.1661	37.6684	44.8538	4.6913	4.22074	36.9039	36.8154	35.4403	21.6271	0.714169	0.678763	0.262557	6.31054	41.9776
332	2841.67	2758.33		(37.76805526481055, 36.58446723885284, 35.32698346242412)	#252423	37.7681	36.5845	35.327	30.9082	16.4815	37.7681	44.8346	4.79569	4.28317	36.9129	36.7806	35.3396	21.5984	0.713864	0.693867	0.266441	6.42994	41.769
333	2850	2766.67		(37.8568138999372, 36.97508896797153, 35.95122461796106)	#252423	37.8568	36.9751	35.9512	32.2377	12.8359	37.8568	45.0213	4.687	4.01836	37.2024	37.1202	35.9615	21.601	0.716837	0.67814	0.249968	6.17374	40.6079
334	2858.33	2775		(37.905798618379734, 36.66568976344986, 35.9642034749843)	#252423	37.9058	36.6657	35.9642	21.6776	13.0615	37.9058	44.8881	5.09476	3.77956	37.133	36.8777	35.9712	21.8065	0.714716	0.737137	0.235113	6.34362	36.57
335	2866.67	2783.33		(37.83294954992673, 36.69729956039355, 35.844672388528366)	#252423	37.8329	36.6973	35.8447	25.7296	13.4013	37.8329	44.8945	4.94777	3.90128	37.0832	36.8892	35.8532	21.7457	0.714817	0.715871	0.242685	6.30083	38.2555
336	2875	2791.67		(37.74167887795688, 36.437094410718025, 35.669039145907476)	#252423	37.7417	36.4371	35.669	22.2341	14.0037	37.7417	44.768	5.10661	3.84932	36.9227	36.6598	35.6767	21.8653	0.712803	0.738852	0.239453	6.3949	37.0087
337	2883.33	2800		(37.61084362570651, 36.59995813271928, 36.00188402763241)	#252424	37.6108	36.6	36.0019	22.3029	10.9087	37.6108	44.8302	4.96607	3.64528	36.9757	36.7725	36.0079	21.941	0.713793	0.718518	0.22676	6.16035	36.2801
338	2891.67	2808.33		(37.580908519991624, 36.487963156792965, 35.81515595562068)	#252423	37.5809	36.488	35.8152	22.8619	11.9813	37.5809	44.7759	4.99078	3.72637	36.8889	36.6742	35.8219	21.9376	0.71293	0.722093	0.231804	6.22846	36.7469
339	2900	2816.67		(37.86581536529202, 36.65292024283023, 35.878794222315264)	#252423	37.8658	36.6529	35.8788	23.3755	13.3812	37.8658	44.878	5.04069	3.84161	37.0924	36.8593	35.8865	21.7845	0.714555	0.729315	0.238973	6.33771	37.3117
340	2908.33	2825		(37.770567301653756, 36.479589700648944, 35.44693322168725)	#252423	37.7706	36.4796	35.4469	26.6649	15.6875	37.7706	44.7885	4.97665	4.09219	36.9056	36.6971	35.4573	21.7245	0.713131	0.720049	0.25456	6.44306	39.4297
341	2916.67	2833.33		(37.91480008373456, 36.63428930290978, 36.0726397320494)	#252424	37.9148	36.6343	36.0726	18.2932	12.3896	37.9148	44.8756	5.18806	3.65767	37.1494	36.8549	36.0783	21.8782	0.714516	0.750638	0.227531	6.3478	35.1845
342	2925	2841.67		(37.83253087711953, 36.555160142348754, 35.8214360477287)	#252423	37.8325	36.5552	35.8214	21.8903	13.5552	37.8325	44.8307	5.10506	3.81427	37.0343	36.7734	35.8288	21.8334	0.713801	0.738629	0.237273	6.37262	36.7654
343	2933.33	2850		(37.62382248272975, 36.47707766380574, 35.84048566045635)	#252423	37.6238	36.4771	35.8405	21.418	12.0868	37.6238	44.7754	5.0479	3.70196	36.9117	36.6733	35.8469	21.9468	0.712921	0.730358	0.230286	6.25986	36.2551
344	2941.67	2858.33		(37.86539669248482, 36.62256646430814, 36.33535691856814)	#252424	37.8654	36.6226	36.3354	11.2628	10.3039	37.8654	44.8671	5.28409	3.40025	37.1741	36.8395	36.3382	22.025	0.714381	0.764531	0.211517	6.28357	32.7608
345	2950	2866.67		(37.738120159095665, 36.71760519154281, 35.955411346033074)	#252423	37.7381	36.7176	35.9554	25.6529	12.0459	37.7381	44.8949	4.90232	3.79901	37.0652	36.8901	35.963	21.8068	0.714825	0.709295	0.236323	6.20203	37.7735
346	2958.33	2875		(37.73958551392087, 36.58258321122043, 35.38413230060708)	#252423	37.7396	36.5826	35.3841	30.5279	15.9154	37.7396	44.8313	4.80237	4.22386	36.9098	36.7746	35.3961	21.6329	0.713812	0.694834	0.262751	6.39561	41.3328
347	2966.67	2883.33		(37.680552648105504, 36.42369688088758, 35.55076407787314)	#252423	37.6806	36.4237	35.5508	24.5921	14.4132	37.6806	44.7553	5.02198	3.93811	36.865	36.6368	35.5595	21.8334	0.712601	0.726607	0.244976	6.38192	38.1026
348	2975	2891.67		(37.86393133765962, 36.35210383085619, 35.59933012350848)	#252423	37.8639	36.3521	35.5993	19.9445	15.2513	37.8639	44.7413	5.26862	3.86935	36.9423	36.6116	35.6069	21.8633	0.712379	0.762292	0.240699	6.53683	36.2941
349	2983.33	2900		(37.431232991417204, 36.529621101109484, 35.17228386016328)	#252423	37.4312	36.5296	35.1723	36.0523	15.3891	37.4312	44.7762	4.53284	4.32856	36.6999	36.6748	35.1859	21.6496	0.712934	0.655836	0.269264	6.26762	43.6794
350	2991.67	2908.33		(37.66715511827507, 36.49152187565418, 35.763659200334935)	#252423	37.6672	36.4915	35.7637	22.9429	12.8863	37.6672	44.7857	5.0286	3.79107	36.922	36.6918	35.7709	21.8899	0.713084	0.727565	0.235829	6.29754	37.0127
351	3000	2916.67		(37.911450701276955, 36.75633242620892, 35.879422231526064)	#252423	37.9115	36.7563	35.8794	25.8927	13.6678	37.9115	44.9287	4.95336	3.9274	37.147	36.9514	35.8882	21.7024	0.715362	0.716679	0.24431	6.32141	38.4101
352	3008.33	2925		(37.86853673853883, 36.90998534645175, 35.911450701276955)	#252423	37.8685	36.91	35.9115	30.6129	13.1787	37.8685	44.9932	4.75435	4.00748	37.18	37.069	35.9214	21.6233	0.716389	0.687885	0.249291	6.21802	40.1279
353	3016.67	2933.33		(37.87230479380364, 36.704416998115974, 35.58970064894285)	#252423	37.8723	36.7044	35.5897	29.3012	15.3691	37.8723	44.9	4.85303	4.14853	37.0537	36.8992	35.6008	21.6125	0.714905	0.702163	0.258066	6.38453	40.5249
354	3025	2941.67		(38.05233410090015, 36.65878166213105, 36.104458865396694)	#262424	38.0523	36.6588	36.1045	17.0747	13.0533	38.0523	44.9001	5.27749	3.67027	37.2308	36.8995	36.11	21.8441	0.714907	0.763576	0.228314	6.42828	34.8169
355	3033.33	2950		(37.9263135859326, 36.58614193008164, 36.212057776847395)	#252424	37.9263	36.5861	36.2121	13.0932	11.5259	37.9263	44.856	5.31722	3.4953	37.168	36.8193	36.2158	21.977	0.714204	0.769324	0.217431	6.36317	33.3192
356	3041.67	2958.33		(37.94075779778103, 36.887795687670085, 36.163701067615655)	#252424	37.9408	36.8878	36.1637	24.4481	11.9436	37.9408	44.9918	4.94975	3.7714	37.2589	37.0664	36.1709	21.7386	0.716367	0.716157	0.234606	6.22282	37.3051
357	3050	2966.67		(37.84216035168516, 36.59242202218966, 36.14716349173121)	#252424	37.8422	36.5924	36.1472	15.7614	11.4218	37.8422	44.8502	5.2166	3.5453	37.1157	36.8089	36.1516	21.9607	0.714112	0.754766	0.220541	6.3073	34.2008
358	3058.33	2975		(37.91773079338497, 36.68264601214151, 35.812225245970275)	#252423	37.9177	36.6826	35.8122	24.8041	14.1597	37.9177	44.896	5.01456	3.93423	37.1138	36.892	35.8209	21.7201	0.714841	0.725535	0.244735	6.3737	38.1164
359	3066.67	2983.33		(37.753820389365714, 36.47205359011932, 35.588025957714045)	#252423	37.7538	36.4721	35.588	24.4906	14.6284	37.7538	44.7844	5.03733	3.95295	36.9233	36.6895	35.5969	21.7998	0.713064	0.728828	0.245899	6.40316	38.1224
360	3075	2991.67		(37.75884446305213, 36.61523969018212, 36.05212476449655)	#252424	37.7588	36.6152	36.0521	19.7964	11.5261	37.7588	44.8517	5.08318	3.63575	37.063	36.8116	36.0578	21.9187	0.714137	0.735463	0.226167	6.24959	35.5743
361	3083.33	3000		(37.619635754657736, 36.412811387900355, 36.00334938245761)	#252424	37.6196	36.4128	36.0033	15.2001	10.9558	37.6196	44.7471	5.19547	3.50243	36.9223	36.622	36.0074	22.0711	0.71247	0.751709	0.217874	6.26578	33.9852
362	3091.67	3008.33		(37.97550764077873, 36.71802386435001, 36.04626334519573)	#252424	37.9755	36.718	36.0463	20.8919	12.9546	37.9755	44.9188	5.12295	3.75579	37.1998	36.9334	36.053	21.7924	0.715204	0.741216	0.233634	6.35221	36.2463
363	3100	3016.67		(37.9275696043542, 36.687251413020725, 36.51099016118903)	#252424	37.9276	36.6873	36.511	7.46564	9.52415	37.9276	44.9031	5.33426	3.30003	37.2598	36.9049	36.5128	22.0499	0.714954	0.77179	0.205283	6.27252	31.7429
364	3108.33	3025		(38.24659828344149, 36.55809085199916, 36.20828972158258)	#262424	38.2466	36.5581	36.2083	10.2968	13.5899	38.2466	44.8746	5.59038	3.53119	37.3155	36.8532	36.2118	21.9231	0.714501	0.808847	0.219663	6.61224	32.2788
365	3116.67	3033.33		(37.904751936361734, 36.84697508896797, 36.13230060707557)	#252424	37.9048	36.847	36.1323	24.1927	11.924	37.9048	44.9699	4.95636	3.76312	37.2224	37.0266	36.1394	21.7606	0.716019	0.717114	0.23409	6.22307	37.2076
366	3125	3041.67		(38.08624659828344, 36.5361105296211, 36.18568138999372)	#262424	38.0862	36.5361	36.1857	11.0629	12.7249	38.0862	44.849	5.48533	3.50816	37.2256	36.8067	36.1892	21.9638	0.714093	0.793648	0.21823	6.51122	32.6011
367	3133.33	3050		(37.786267531923805, 36.62151978229014, 35.65857232572744)	#252423	37.7863	36.6215	35.6586	27.1547	14.3587	37.7863	44.8549	4.91711	4.00729	36.9997	36.8174	35.6682	21.722	0.714187	0.711434	0.249279	6.34321	39.179
368	3141.67	3058.33		(37.75968180866653, 36.645593468704206, 36.19656688298095)	#252424	37.7597	36.6456	36.1966	17.2358	10.5561	37.7597	44.8662	5.11368	3.52678	37.1017	36.838	36.2011	21.9664	0.714368	0.739875	0.219388	6.21191	34.5931
369	3150	3066.67		(37.878794222315264, 36.528993091898684, 35.76868327402135)	#252423	37.8788	36.529	35.7687	21.619	14.2053	37.8788	44.8232	5.1471	3.85069	37.0383	36.7598	35.7763	21.8157	0.713682	0.744711	0.239538	6.4281	36.8012
370	3158.33	3075		(38.11806573163073, 36.70148628846557, 36.27297467029516)	#262424	38.1181	36.7015	36.273	13.9346	12.3432	38.1181	44.9266	5.35306	3.55968	37.3099	36.9476	36.2773	21.8799	0.715328	0.774511	0.221435	6.42858	33.6231
371	3166.67	3083.33		(37.77768473937618, 36.44756123089805, 35.77538203893657)	#252423	37.7777	36.4476	35.7754	20.1422	13.5156	37.7777	44.7768	5.17008	3.7653	36.9649	36.6758	35.7821	21.9	0.712944	0.748036	0.234226	6.39587	36.0653
372	3175	3091.67		(38.05735817458656, 36.85178982625079, 36.15679296629684)	#262424	38.0574	36.8518	36.1568	21.9407	12.7346	38.0574	44.987	5.07711	3.76991	37.3035	37.0578	36.1637	21.7323	0.716291	0.734584	0.234513	6.3237	36.595
373	3183.33	3100		(37.86749005652083, 36.880887586351264, 36.36445467866862)	#252424	37.8675	36.8809	36.3645	20.6156	10.1215	37.8675	44.9828	4.99369	3.57056	37.261	37.05	36.3696	21.8564	0.716223	0.722514	0.222112	6.13887	35.5653
374	3191.67	3108.33		(37.7155118275068, 36.47833368222734, 35.804479799037054)	#252423	37.7155	36.4783	35.8045	21.1568	12.9208	37.7155	44.7847	5.09963	3.75153	36.9498	36.6901	35.8112	21.9069	0.713069	0.737843	0.233369	6.33089	36.3399
375	3200	3116.67		(37.480636382666944, 36.48880050240737, 35.344777056730166)	#252423	37.4806	36.4888	35.3448	32.1376	14.5313	37.4806	44.7637	4.69805	4.14517	36.746	36.6522	35.3562	21.7426	0.712736	0.67974	0.257857	6.26531	41.4225
376	3208.33	3125		(37.88402763240528, 36.738120159095665, 36.19007745446933)	#252424	37.884	36.7381	36.1901	19.4118	11.4021	37.884	44.9197	5.09541	3.62404	37.19	36.9351	36.1956	21.8687	0.715219	0.737232	0.225439	6.25275	35.4218
377	3216.67	3133.33		(38.05233410090015, 36.53966924848231, 35.62172911869374)	#262423	38.0523	36.5397	35.6217	22.6595	16.2882	38.0523	44.844	5.19897	4.02366	37.0973	36.7976	35.6309	21.6978	0.714014	0.752216	0.250297	6.57412	37.7375
378	3225	3141.67		(37.76533389156374, 36.70127695206197, 36.41678877956877)	#252424	37.7653	36.7013	36.4168	12.6576	9.10568	37.7653	44.893	5.15229	3.36918	37.1658	36.8866	36.4196	22.0319	0.714794	0.745462	0.209585	6.1561	33.1815
379	3233.33	3150		(37.820808038517896, 36.513711534435835, 36.404856604563534)	#252424	37.8208	36.5137	36.4049	4.61266	9.5468	37.8208	44.8144	5.41109	3.24637	37.1324	36.7439	36.4059	22.1477	0.713542	0.782907	0.201945	6.31022	30.9615
380	3241.67	3158.33		(37.704626334519574, 36.412602051496755, 35.47351894494452)	#252423	37.7046	36.4126	35.4735	25.2543	15.0892	37.7046	44.7522	5.01814	4.00522	36.8579	36.6313	35.4829	21.7991	0.712552	0.726053	0.24915	6.42055	38.595
381	3250	3166.67		(37.780196776219384, 36.579861837973624, 36.35356918568139)	#252424	37.7802	36.5799	36.3536	9.51724	9.62912	37.7802	44.8397	5.27855	3.33675	37.1228	36.7899	36.3558	22.0842	0.713946	0.76373	0.207568	6.24476	32.2984
382	3258.33	3175		(38.045635335984926, 36.55850952480636, 35.93133765961901)	#262423	38.0456	36.5585	35.9313	17.798	14.171	38.0456	44.8536	5.31248	3.75158	37.1618	36.815	35.9376	21.8336	0.714166	0.768639	0.233372	6.5036	35.229
383	3266.67	3183.33		(38.25183169353151, 36.595143395436466, 35.920452166631776)	#262423	38.2518	36.5951	35.9205	17.3637	15.5418	38.2518	44.89	5.41981	3.82414	37.272	36.8812	35.9272	21.7552	0.714746	0.784168	0.237886	6.63313	35.2062
384	3275	3191.67		(37.719698555578816, 36.50261670504501, 36.11073895750471)	#252424	37.7197	36.5026	36.1107	14.6136	10.8772	37.7197	44.7978	5.21374	3.48951	37.0206	36.7138	36.1147	22.0356	0.713278	0.754352	0.21707	6.27373	33.794
385	3283.33	3200		(37.97822901402554, 36.74230688716768, 36.0736864140674)	#252424	37.9782	36.7423	36.0737	21.064	12.7878	37.9782	44.93	5.10878	3.74958	37.2142	36.9539	36.0804	21.7879	0.715383	0.739167	0.233248	6.33711	36.2767
386	3291.67	3208.33		(37.36487335147582, 36.42223152606238, 35.29935105714884)	#252423	37.3649	36.4222	35.2994	32.6178	14.0963	37.3649	44.7222	4.6677	4.11693	36.6595	36.5771	35.3106	21.7956	0.712075	0.675349	0.2561	6.22387	41.4124
387	3300	3216.67		(37.644965459493406, 36.58970064894285, 36.02512036843207)	#252424	37.645	36.5897	36.0251	20.9124	10.9725	37.645	44.829	5.01473	3.62188	36.9939	36.7704	36.0308	21.951	0.713775	0.725559	0.225304	6.18591	35.8386
388	3308.33	3225		(37.6064475612309, 36.39690182122671, 35.70985974460959)	#252423	37.6064	36.3969	35.7099	21.7351	12.8603	37.6064	44.7369	5.07019	3.75809	36.8522	36.6037	35.7167	21.945	0.712309	0.733584	0.233778	6.31111	36.5463
389	3316.67	3233.33		(37.629893238434164, 36.40862465982834, 35.43604772870002)	#252423	37.6299	36.4086	35.436	26.5992	14.8667	37.6299	44.7429	4.94882	4.02431	36.8125	36.6144	35.4458	21.8024	0.712403	0.716022	0.250338	6.37855	39.1175
390	3325	3241.67		(37.787732886749005, 36.55139208708395, 35.43960644756123)	#252423	37.7877	36.5514	35.4396	28.4087	15.8457	37.7877	44.8224	4.90126	4.15669	36.9348	36.7584	35.4507	21.6678	0.713669	0.709142	0.258573	6.42654	40.3008
391	3333.33	3250		(37.7850115135022, 36.49633661293699, 35.76763659200335)	#252423	37.785	36.4963	35.7676	21.6727	13.6147	37.785	44.7993	5.11422	3.81093	36.982	36.7166	35.7749	21.8603	0.713303	0.739953	0.237065	6.37796	36.6922
392	3341.67	3258.33		(38.12308980531714, 36.62738120159096, 36.23445677203266)	#262424	38.1231	36.6274	36.2345	12.4828	12.6328	38.1231	44.8937	5.42708	3.53931	37.2817	36.8879	36.2384	21.9133	0.714805	0.785219	0.220168	6.47919	33.1107
393	3350	3266.67		(37.955830018840274, 36.60163282394809, 36.029725769311284)	#252424	37.9558	36.6016	36.0297	17.8155	12.9402	37.9558	44.8647	5.23824	3.67903	37.1508	36.8352	36.0354	21.8711	0.714343	0.757898	0.228859	6.40113	35.0819
394	3358.33	3275		(38.27716139836718, 36.71697718233201, 36.136487335147585)	#262424	38.2772	36.717	36.1365	16.2703	14.261	38.2772	44.9482	5.39272	3.72291	37.3654	36.9869	36.1423	21.7665	0.715672	0.780249	0.231589	6.55298	34.6196
395	3366.67	3283.33		(37.63387063010258, 36.56437094410718, 36.05296211011095)	#252424	37.6339	36.5644	36.053	19.4094	10.7119	37.6339	44.8168	5.04902	3.57515	36.9861	36.7482	36.0581	21.9846	0.71358	0.730521	0.222397	6.18663	35.3018
396	3375	3291.67		(37.87439815783965, 36.55725350638476, 36.21854720535901)	#252424	37.8744	36.5573	36.2185	12.2731	11.1485	37.8744	44.838	5.31517	3.45861	37.1349	36.7867	36.2219	22.0129	0.713918	0.769028	0.215148	6.34137	33.0523
397	3383.33	3300		(37.89051706091689, 36.50743144232782, 36.004814737282814)	#252424	37.8905	36.5074	36.0048	15.9925	12.6906	37.8905	44.816	5.28916	3.61905	37.0846	36.7469	36.0098	21.9412	0.713568	0.765265	0.225128	6.4088	34.3814
398	3391.67	3308.33		(37.903914590747334, 36.629683902030564, 35.81536529202428)	#252423	37.9039	36.6297	35.8154	23.3938	14.0508	37.9039	44.871	5.06816	3.88868	37.0912	36.8465	35.8235	21.7616	0.714443	0.733289	0.241901	6.38812	37.4982
399	3400	3316.67		(37.76449654594934, 36.63428930290978, 36.056102156164954)	#252424	37.7645	36.6343	36.0561	20.3063	11.5357	37.7645	44.8608	5.06672	3.64757	37.0725	36.8282	36.0619	21.9059	0.714282	0.733082	0.226903	6.24312	35.7504
400	3408.33	3325		(37.94054846137743, 36.46744818924011, 36.253925057567514)	#252424	37.9405	36.4674	36.2539	7.59588	11.3359	37.9405	44.8044	5.48787	3.36888	37.1466	36.7259	36.2561	22.08	0.713384	0.794015	0.209566	6.43941	31.5448
401	3416.67	3333.33		(37.462842788360895, 36.4996859953946, 35.26418254134394)	#252423	37.4628	36.4997	35.2642	33.7161	14.9657	37.4628	44.7664	4.63461	4.22542	36.7245	36.657	35.2765	21.703	0.712778	0.67056	0.262849	6.27167	42.3558
402	3425	3341.67		(37.60100481473728, 36.43541971948922, 35.44253715721164)	#252423	37.601	36.4354	35.4425	27.5997	14.6382	37.601	44.7521	4.89797	4.03391	36.808	36.6311	35.4525	21.794	0.712551	0.708665	0.250936	6.34528	39.4745
403	3433.33	3350		(37.77454469332217, 36.59305003140046, 35.345823738748166)	#252423	37.7745	36.5931	35.3458	30.8119	16.3953	37.7745	44.8392	4.79908	4.2733	36.9225	36.7889	35.3583	21.5996	0.713937	0.694358	0.265827	6.42591	41.6832
404	3441.67	3358.33		(37.79861837973623, 36.561649570860375, 35.43583839229642)	#252423	37.7986	36.5616	35.4358	28.5886	15.94	37.7986	44.828	4.89567	4.16984	36.9426	36.7686	35.4471	21.6564	0.713759	0.708333	0.259391	6.4308	40.4224
405	3450	3366.67		(37.794222315260626, 36.51538622566464, 35.49863931337659)	#252423	37.7942	36.5154	35.4986	26.5749	15.4884	37.7942	44.8072	4.97582	4.07559	36.9387	36.7309	35.5088	21.7183	0.713428	0.719928	0.253528	6.43189	39.3202
406	3458.33	3375		(37.69311283232154, 36.595771404647266, 36.2149884864978)	#252424	37.6931	36.5958	36.215	15.4567	9.99975	37.6931	44.8376	5.13064	3.46075	37.0573	36.7859	36.2188	22.0262	0.713911	0.742329	0.215281	6.18872	34.0007
407	3466.67	3383.33		(37.706091689344774, 36.52815574628428, 35.87753820389366)	#252423	37.7061	36.5282	35.8775	21.3486	12.3662	37.7061	44.8066	5.06673	3.72075	36.9752	36.7297	35.884	21.909	0.713417	0.733082	0.231455	6.28615	36.2917
408	3475	3391.67		(37.85974460958761, 36.57546577349801, 35.74167887795688)	#252423	37.8597	36.5755	35.7417	23.6193	14.266	37.8597	44.842	5.06528	3.90783	37.038	36.7939	35.75	21.775	0.713981	0.732873	0.243092	6.39752	37.65
409	3483.33	3400		(37.7848021770986, 36.603935524387694, 35.894494452585306)	#252423	37.7848	36.6039	35.8945	22.5183	12.7572	37.7848	44.8483	5.0444	3.77622	37.0407	36.8054	35.9016	21.8454	0.714082	0.729852	0.234906	6.30126	36.8184
410	3491.67	3408.33		(37.70902239899519, 36.64915218756542, 36.08624659828344)	#252424	37.709	36.6492	36.0862	20.8127	10.9737	37.709	44.8623	5.02082	3.62195	37.0559	36.8307	36.0919	21.9232	0.714304	0.72644	0.225309	6.19089	35.8062
411	3500	3416.67		(37.88402763240528, 36.8216453841323, 36.30290977601005)	#252424	37.884	36.8216	36.3029	19.6849	10.6426	37.884	44.9576	5.04808	3.58446	37.2385	37.0041	36.3081	21.8643	0.715823	0.730384	0.222977	6.19124	35.3772
412	3508.33	3425		(37.67176051915428, 36.57860581955202, 35.646221477915006)	#252423	37.6718	36.5786	35.6462	27.6189	13.7109	37.6718	44.8245	4.87524	3.96671	36.9278	36.7622	35.6555	21.7736	0.713702	0.705376	0.246755	6.28512	39.1333
413	3516.67	3433.33		(37.80364245342265, 36.55264810550555, 35.8930290977601)	#252423	37.8036	36.5526	35.893	20.7144	12.8878	37.8036	44.8271	5.11877	3.74162	37.0337	36.767	35.8996	21.876	0.713745	0.740613	0.232753	6.34047	36.1653
414	3525	3441.67		(37.95185262717187, 36.55934687042077, 36.194054846137746)	#252424	37.9519	36.5593	36.1941	12.4687	11.8107	37.9519	44.8464	5.36009	3.49563	37.1686	36.8019	36.1977	21.9816	0.714051	0.775528	0.217451	6.39922	33.1107
415	3533.33	3450		(37.89868118065731, 36.70818505338078, 35.91626543855977)	#252423	37.8987	36.7082	35.9163	23.9683	13.3386	37.8987	44.9061	5.01731	3.85475	37.1331	36.9104	35.9242	21.756	0.715003	0.725933	0.239791	6.32713	37.5347
416	3541.67	3458.33		(37.919824157420976, 36.487753820389365, 35.89889051706092)	#252423	37.9198	36.4878	35.8989	17.4829	13.5902	37.9198	44.8094	5.28645	3.70625	37.0717	36.7349	35.9048	21.8975	0.713463	0.764873	0.230553	6.45623	35.0338
417	3550	3466.67		(37.75989114507013, 36.63198660247017, 35.500523341009)	#252423	37.7599	36.632	35.5005	30.0473	15.258	37.7599	44.8561	4.81255	4.15702	36.9584	36.8196	35.5118	21.648	0.714206	0.696306	0.258593	6.35936	40.82

## Sheet: Well 1
frame number	Time (s)	normalised time	Well Coordinates	average color	hexcode	red	green	blue	hue	saturation	value	lightness	a_component	b_component	x	y	z	delta_e	light_ratio	a_ratio	b_ratio	chroma_ab	hue_ab
1	83.3333	0	(110, 409)	(94.62298513711535, 80.91794012978858, 63.205777684739374)	#5e503f	94.623	80.9179	63.2058	33.8264	84.6664	94.623	63.8437	7.18314	15.4293	84.091	83.155	63.3829	0	1	1	1	17.0194	65.0356
2	91.6667	8.33333		(93.5348545111995, 80.01360686623404, 62.05233410090015)	#5d503e	93.5349	80.0136	62.0523	34.2309	85.8294	93.5349	63.5419	7.02384	15.6533	83.0468	82.2155	62.2319	0.408225	0.995272	0.977823	1.01452	17.1569	65.8336
3	100	16.6667		(94.46054008792129, 79.3573372409462, 62.8570232363408)	#5e4f3e	94.4605	79.3573	62.857	31.3262	85.315	94.4605	63.4254	8.10243	14.9404	83.4578	81.8548	63.022	1.12211	0.993447	1.12798	0.968314	16.996	61.5283
4	108.333	25		(93.87774754029726, 79.86183797362361, 61.920033493824576)	#5d4f3d	93.8777	79.8618	61.92	33.6854	86.8067	93.8777	63.5212	7.24553	15.704	83.1413	82.1515	62.0995	0.428162	0.994949	1.00869	1.0178	17.2949	65.2322
5	116.667	33.3333		(93.92003349382458, 79.84823110738958, 62.73414276742726)	#5d4f3e	93.92	79.8482	62.7341	32.9266	84.6721	93.92	63.5229	7.48992	15.1839	83.3206	82.1566	62.9053	0.507223	0.994974	1.04271	0.984096	16.9307	63.7438
6	125	41.6667		(94.14967552857442, 79.59577140464727, 62.445677203265646)	#5e4f3e	94.1497	79.5958	62.4457	32.4567	85.8688	94.1497	63.4688	7.69022	15.2771	83.2972	81.9891	62.6172	0.648755	0.994127	1.07059	0.990134	17.1035	63.2801
7	133.333	50		(93.59367804061127, 79.63805735817459, 62.804270462633454)	#5d4f3e	93.5937	79.6381	62.8043	32.8044	83.8871	93.5937	63.4493	7.51098	15.0136	83.1096	81.9288	62.9726	0.660174	0.993822	1.04564	0.973059	16.7876	63.4222
8	141.667	58.3333		(93.4632614611681, 79.37387481683065, 62.905798618379734)	#5d4f3e	93.4633	79.3739	62.9058	32.3353	83.3713	93.4633	63.3728	7.66475	14.8185	82.9841	81.6922	63.0705	0.909331	0.992623	1.06705	0.96041	16.6834	62.65
9	150	66.6667		(93.83357755913754, 80.00481473728281, 63.14004605400879)	#5d503f	93.8336	80.0048	63.14	32.9674	83.412	93.8336	63.5604	7.45073	14.9885	83.408	82.2728	63.3087	0.588428	0.995562	1.03725	0.971428	16.7382	63.5681
10	158.333	75		(93.647268159933, 79.83650826878794, 61.812643918777475)	#5d4f3d	93.6473	79.8365	61.8126	33.9703	86.6852	93.6473	63.5011	7.13274	15.7387	82.999	82.089	61.9929	0.464389	0.994633	0.992983	1.02005	17.2795	65.62
11	166.667	83.3333		(93.92547624031819, 79.22105924220222, 63.41029935105715)	#5d4f3f	93.9255	79.2211	63.4103	31.0877	82.8462	93.9255	63.3608	8.10938	14.4775	83.2641	81.6552	63.5684	1.41317	0.992436	1.12895	0.938313	16.594	60.7452
12	175	91.6667		(93.58153652920242, 79.80029307096504, 62.90203056311493)	#5d4f3e	93.5815	79.8003	62.902	33.048	83.5985	93.5815	63.4915	7.41865	15.0229	83.1734	82.0595	63.071	0.587066	0.994484	1.03279	0.973661	16.7548	63.7188
13	183.333	100		(93.08226920661502, 80.01946828553486, 62.5011513502198)	#5d503e	93.0823	80.0195	62.5012	34.3709	83.7773	93.0823	63.5191	6.93903	15.3255	82.9166	82.145	62.6763	0.41919	0.994916	0.966016	0.993275	16.8233	65.6401
14	191.667	108.333		(93.43332635545322, 80.24199288256227, 62.27527737073477)	#5d503e	93.4333	80.242	62.2753	34.5979	85.0371	93.4333	63.5967	6.87993	15.6028	83.1124	82.3855	62.4549	0.427869	0.99613	0.957788	1.01124	17.0523	66.2053
15	200	116.667		(93.80427046263345, 80.00272137324681, 62.63303328448817)	#5d503e	93.8043	80.0027	62.633	33.4341	84.7367	93.8043	63.5564	7.30471	15.3054	83.2915	82.2605	62.8067	0.335681	0.9955	1.01692	0.991971	16.9592	64.4866
16	208.333	125		(93.81055055474147, 80.02177098597446, 62.39062172911869)	#5d503e	93.8106	80.0218	62.3906	33.6687	85.407	93.8106	63.5609	7.22987	15.4685	83.252	82.2746	62.5669	0.28931	0.99557	1.0065	1.00254	17.0747	64.9489
17	216.667	133.333		(94.54762403181914, 80.1459074733096, 63.24324890098388)	#5e503f	94.5476	80.1459	63.2432	32.3967	84.4296	94.5476	63.6383	7.69383	15.0563	83.8222	82.5149	63.4123	0.664944	0.996783	1.0711	0.975823	16.9082	62.9327
18	225	141.667		(94.56458028051078, 80.29411764705883, 62.91417207452376)	#5e503e	94.5646	80.2941	62.9142	32.9473	85.3475	94.5646	63.6769	7.5115	15.3315	83.8107	82.6348	63.088	0.381078	0.997387	1.04571	0.993662	17.0727	63.898
19	233.333	150		(86.4664015072221, 74.20640569395017, 57.57567510990161)	#564a39	86.4664	74.2064	57.5757	34.5386	85.2023	86.4664	61.5523	6.72695	15.218	76.8877	76.1993	57.742	2.3459	0.964109	0.936491	0.986304	16.6385	66.1527
20	241.667	158.333		(93.647268159933, 79.50408205987021, 62.24073686414067)	#5d4f3e	93.6473	79.5041	62.2407	32.9804	85.5195	93.6473	63.4153	7.4781	15.317	82.9816	81.8235	62.4134	0.532163	0.993289	1.04106	0.992722	17.045	63.9774
21	250	166.667		(92.37450282604145, 77.94871258111786, 61.20787104877538)	#5c4d3d	92.3745	77.9487	61.2079	32.2284	86.0355	92.3745	62.927	7.72866	15.1532	81.6692	80.3237	61.3753	1.10187	0.985642	1.07594	0.982107	17.0104	62.9769
22	258.333	175		(88.2832321540716, 75.0345405065941, 58.494243248900986)	#584b3a	88.2832	75.0345	58.4942	33.3149	86.0434	88.2832	61.8915	7.2211	15.1783	78.2183	77.2033	58.6596	1.96868	0.969422	1.00528	0.983732	16.8085	64.5571
23	266.667	183.333		(91.67427255599749, 77.72116391040402, 61.378898890517064)	#5b4d3d	91.6743	77.7212	61.3789	32.3659	84.2692	91.6743	62.8264	7.6229	14.8701	81.2897	80.0167	61.5423	1.24144	0.984065	1.06122	0.963754	16.7101	62.8588
24	275	191.667		(91.08771195310865, 77.39083106552229, 60.13250994347917)	#5b4d3c	91.0877	77.3908	60.1325	33.4515	86.6591	91.0877	62.6996	7.25651	15.4681	80.6506	79.6313	60.3051	1.14713	0.982079	1.01021	1.00251	17.0856	64.8674
25	283.333	200		(91.98429976972996, 78.23047938036424, 60.94640988067825)	#5b4e3c	91.9843	78.2305	60.9464	33.4122	86.0436	91.9843	62.9785	7.28517	15.4103	81.513	80.4808	61.1193	0.871474	0.986447	1.0142	0.998766	17.0455	64.6977
26	291.667	208.333		(91.85178982625078, 78.25664643081431, 60.937199078919825)	#5b4e3c	91.8518	78.2566	60.9372	33.6141	85.8254	91.8518	62.9777	7.20497	15.4148	81.4544	80.4785	61.1104	0.866417	0.986435	1.00304	0.99906	17.0155	64.9483
27	300	216.667		(90.31484195101528, 76.8959598074105, 60.412602051496755)	#5a4c3c	90.3148	76.896	60.4126	33.0745	84.4277	90.3148	62.5227	7.33596	14.9824	80.1745	79.0955	60.5774	1.40295	0.979308	1.02127	0.971033	16.6819	63.9118
28	308.333	225		(90.78877956876701, 76.79401297885703, 60.28281348126439)	#5a4c3c	90.7888	76.794	60.2828	32.4747	85.6826	90.7888	62.5226	7.58736	15.068	80.3492	79.0952	60.4479	1.42805	0.979307	1.05627	0.976585	16.8705	63.2729
29	316.667	233.333		(110.87649152187565, 94.28930290977601, 76.9631567929663)	#6e5e4c	110.876	94.2893	76.9632	30.6537	77.9958	110.876	68.0612	8.58876	14.4318	98.9518	97.0406	77.1364	4.55611	1.06606	1.19568	0.935348	16.7941	59.2419
30	325	241.667		(120.34749842997697, 101.44128113879003, 83.84257902449237)	#786553	120.347	101.441	83.8426	28.9255	77.349	120.347	70.1897	9.42971	14.3304	107.186	104.6	84.0186	6.82097	1.0994	1.31275	0.928778	17.1546	56.6542
31	333.333	250		(120.22964203474984, 101.31337659619008, 83.57860581955202)	#786553	120.23	101.313	83.5786	29.0329	77.7347	120.23	70.1546	9.40279	14.41	107.035	104.472	83.756	6.76706	1.09885	1.30901	0.933937	17.2064	56.8748
32	341.667	258.333		(121.83525225036634, 103.41385806991836, 84.17081850533808)	#796754	121.835	103.414	84.1708	30.6544	78.8313	121.835	70.7001	8.88828	15.027	108.592	106.469	84.3632	7.07664	1.10739	1.23738	0.973928	17.4589	59.3963
33	350	266.667		(122.54008792128951, 103.31065522294327, 84.12874188821436)	#7a6754	122.54	103.311	84.1287	29.9629	79.9322	122.54	70.711	9.19878	15.0686	108.897	106.51	84.3206	7.1661	1.10756	1.28061	0.976625	17.6545	58.5977
34	358.333	275		(122.5367385388319, 103.11011094829391, 84.53150512874188)	#7a6754	122.537	103.11	84.5315	29.3306	79.0892	122.537	70.6678	9.40476	14.7836	108.913	106.351	84.7173	7.2056	1.10689	1.30928	0.958151	17.5215	57.537
35	366.667	283.333		(128.87230479380364, 109.22587397948503, 90.50638476030981)	#806d5a	128.872	109.226	90.5064	29.2752	75.9148	128.872	72.308	9.46286	14.5171	115.109	112.504	90.6936	8.81327	1.13258	1.31737	0.94088	17.329	56.902
36	375	291.667		(128.75947247226293, 109.50366338706301, 90.2516223571279)	#806d5a	128.759	109.504	90.2516	29.9971	76.2624	128.759	72.3611	9.21132	14.735	115.089	112.707	90.4441	8.78302	1.13341	1.28235	0.955003	17.3773	57.9892
37	383.333	300		(128.91626543855978, 109.352731840067, 90.16705045007326)	#806d5a	128.916	109.353	90.1671	29.7075	76.647	128.916	72.3361	9.33406	14.7351	115.102	112.611	90.3589	8.78797	1.13302	1.29944	0.955009	17.4427	57.6475
38	391.667	308.333		(128.89679715302492, 109.46975088967972, 89.61063428930291)	#806d59	128.897	109.47	89.6106	30.3299	77.7209	128.897	72.3585	9.14195	15.0533	115.017	112.697	89.8092	8.74526	1.13337	1.2727	0.975629	17.6118	58.7294
39	400	316.667		(129.44065312957923, 109.60016746912288, 90.20473100272137)	#816d5a	129.441	109.6	90.2047	29.6597	77.2953	129.441	72.4129	9.38781	14.8475	115.443	112.905	90.3987	8.86739	1.13422	1.30692	0.96229	17.5664	57.6955
40	408.333	325		(129.21645384132302, 109.715930500314, 90.07598911450701)	#816d5a	129.216	109.716	90.076	30.1069	77.2411	129.216	72.4268	9.21572	14.9354	115.343	112.958	90.2724	8.83426	1.13444	1.28297	0.96799	17.5498	58.3238
41	416.667	333.333		(129.1848440443793, 109.61544902658572, 89.57965250157002)	#816d59	129.185	109.615	89.5797	30.3533	78.1773	129.185	72.4026	9.15512	15.1443	115.197	112.866	89.78	8.78777	1.13406	1.27453	0.981527	17.6965	58.8459
42	425	341.667		(128.72576931128324, 109.6824366757379, 89.62110110948294)	#806d59	128.726	109.682	89.6211	30.781	77.4646	128.726	72.3957	8.96351	15.1112	115.001	112.839	89.8217	8.74117	1.13395	1.24785	0.97938	17.5696	59.3248
43	433.333	350		(129.3922964203475, 109.500523341009, 89.84802177098598)	#816d59	129.392	109.501	89.848	29.8185	77.9319	129.392	72.3886	9.35078	14.9854	115.317	112.812	90.0445	8.82669	1.13384	1.30177	0.971227	17.6635	58.0361
44	441.667	358.333		(129.05756751099017, 109.84257902449237, 89.12643918777475)	#816d59	129.058	109.843	89.1264	31.1278	78.8984	129.058	72.4437	8.88504	15.4429	115.115	113.023	89.3336	8.76672	1.1347	1.23693	1.00088	17.8165	60.0861
45	450	366.667		(129.6767845928407, 109.68557672179192, 89.59095666736445)	#816d59	129.677	109.686	89.591	30.0774	78.8259	129.677	72.4403	9.292	15.2031	115.462	113.01	89.7919	8.85431	1.13465	1.29358	0.985338	17.8178	58.5671
46	458.333	375		(129.3935524387691, 109.65438559765543, 89.29788570232364)	#816d59	129.394	109.654	89.2979	30.4619	79.0178	129.394	72.4198	9.1468	15.3159	115.255	112.931	89.5015	8.7987	1.13433	1.27337	0.992651	17.8393	59.154
47	466.667	383.333		(129.38182960016746, 109.33975298304375, 89.23822482729747)	#816d59	129.382	109.34	89.2382	30.0444	79.1195	129.382	72.3523	9.30753	15.2314	115.14	112.673	89.4392	8.77199	1.13327	1.29575	0.987171	17.8501	58.5719
48	475	391.667		(129.39690182122672, 109.855348545112, 89.11680971320912)	#816d59	129.397	109.855	89.1168	30.8915	79.3792	129.397	72.462	8.99602	15.4793	115.283	113.093	89.3242	8.80702	1.13499	1.25238	1.00324	17.9036	59.8364
49	483.333	400		(129.61503035377854, 109.63973204940339, 89.27737073477077)	#816d59	129.615	109.64	89.2774	30.2879	79.3589	129.615	72.4268	9.22905	15.3385	115.355	112.958	89.481	8.82403	1.13444	1.28482	0.994117	17.901	58.9651
50	491.667	408.333		(129.6351266485242, 109.42202218965878, 89.13732468076198)	#816d59	129.635	109.422	89.1373	30.053	79.6616	129.635	72.3812	9.32912	15.3318	115.27	112.784	89.3402	8.80357	1.13372	1.29875	0.993682	17.9471	58.6803
51	500	416.667		(129.570232363408, 109.55599748796315, 89.2486916474775)	#816d59	129.57	109.556	89.2487	30.2181	79.3546	129.57	72.4069	9.25432	15.3192	115.302	112.882	89.4518	8.81079	1.13413	1.28834	0.992861	17.8975	58.8638
52	508.333	425		(129.78166213104458, 109.74502826041449, 88.90789198241575)	#816d58	129.782	109.745	88.9079	30.5875	80.3104	129.782	72.4558	9.14969	15.5751	115.396	113.069	89.1163	8.83495	1.13489	1.27377	1.00945	18.0638	59.5676
53	516.667	433.333		(129.50680343311703, 109.61921708185054, 88.83169353150512)	#816d58	129.507	109.619	88.8317	30.6638	80.0896	129.507	72.4162	9.10706	15.5461	115.207	112.918	89.0396	8.78652	1.13427	1.26784	1.00757	18.0172	59.6379
54	525	441.667		(129.4335356918568, 109.70609168934477, 88.35126648524178)	#816d58	129.434	109.706	88.3513	31.1884	80.9371	129.434	72.4299	8.92935	15.8135	115.102	112.97	88.5648	8.7704	1.13449	1.2431	1.0249	18.1604	60.5481
55	533.333	450		(129.2886749005652, 109.73016537575884, 88.86016328239481)	#816d58	129.289	109.73	88.8602	30.9732	79.7384	129.289	72.4298	8.97332	15.5545	115.14	112.97	89.0689	8.77157	1.13449	1.24922	1.00811	17.9572	60.0195
56	541.667	458.333		(129.69332216872513, 109.72870002093364, 88.29725769311283)	#816d58	129.693	109.729	88.2973	31.063	81.392	129.693	72.4466	8.99712	15.8696	115.225	113.034	88.5116	8.80303	1.13475	1.25253	1.02853	18.2426	60.4493
57	550	466.667		(129.573372409462, 109.4647268159933, 88.44965459493406)	#816d58	129.573	109.465	88.4497	30.6612	80.9314	129.573	72.3855	9.13608	15.688	115.115	112.8	88.6598	8.76598	1.13379	1.27188	1.01677	18.1544	59.7852
58	558.333	475		(129.56206824366757, 109.74167887795687, 88.52292233619427)	#816d58	129.562	109.742	88.5229	31.0222	80.772	129.562	72.4439	8.99157	15.75	115.21	113.024	88.7351	8.79409	1.13471	1.25176	1.02079	18.1359	60.2783
59	566.667	483.333		(129.80154908938664, 109.83085618589072, 88.59995813271928)	#816d58	129.802	109.831	88.6	30.9176	80.9421	129.802	72.474	9.04259	15.7624	115.37	113.139	88.8123	8.83464	1.13518	1.25886	1.02159	18.172	60.1579
60	575	491.667		(129.62319447351894, 109.54050659409671, 88.31232991417207)	#816d58	129.623	109.541	88.3123	30.8319	81.2684	129.623	72.4035	9.08159	15.7886	115.135	112.869	88.5246	8.77511	1.13407	1.26429	1.02328	18.2141	60.0925
61	583.333	500		(130.08813062591585, 109.4628427883609, 87.98555578815156)	#826d57	130.088	109.463	87.9856	30.6071	82.5299	130.088	72.4076	9.22016	15.9627	115.274	112.885	88.2003	8.81893	1.13414	1.28358	1.03457	18.4342	59.989
62	591.667	508.333		(129.92087083943898, 109.57734980113041, 87.84090433326355)	#816d57	129.921	109.577	87.8409	30.9931	82.5917	129.921	72.4237	9.06543	16.0638	115.198	112.946	88.0583	8.80694	1.13439	1.26204	1.04113	18.4453	60.5623
63	600	516.667		(129.84111366966715, 109.61126229851371, 87.86100062800921)	#816d57	129.841	109.611	87.861	31.0865	82.4464	129.841	72.4273	9.02235	16.0595	115.174	112.96	88.0785	8.801	1.13445	1.25605	1.04085	18.4204	60.6724
64	608.333	525		(129.642034749843, 109.38203893657106, 87.31588863303328)	#816d57	129.642	109.382	87.3159	31.2802	83.2536	129.642	72.368	8.96436	16.2376	114.896	112.733	87.5366	8.74577	1.13352	1.24797	1.05238	18.5477	61.098
65	616.667	533.333		(129.39983253087712, 109.69918358802596, 87.25476240318191)	#816d57	129.4	109.699	87.2548	31.9531	83.0526	129.4	72.4239	8.68648	16.3637	114.864	112.947	87.4792	8.76082	1.13439	1.20929	1.06056	18.5264	62.0389
66	625	541.667		(129.87439815783964, 109.55139208708394, 87.48775382038937)	#816d57	129.874	109.551	87.4878	31.232	83.2234	129.874	72.4151	8.98805	16.2298	115.097	112.913	87.7084	8.79585	1.13426	1.25127	1.05188	18.5524	61.0224
67	633.333	550		(130.08247854301862, 109.3544065312958, 86.95143395436466)	#826d56	130.082	109.354	86.9514	31.165	84.5496	130.082	72.3814	9.05814	16.4482	115.031	112.785	87.1755	8.80037	1.13373	1.26103	1.06604	18.7775	61.1582
68	641.667	558.333		(129.8559765543228, 109.42495289930919, 86.67699392924429)	#816d56	129.856	109.425	86.677	31.6098	84.7912	129.856	72.3852	8.87921	16.5957	114.887	112.799	86.9045	8.78598	1.13379	1.23612	1.0756	18.8217	61.8518
69	650	566.667		(129.76679924638896, 109.44065312957923, 86.53883190286791)	#816d56	129.767	109.441	86.5388	31.7875	84.9457	129.767	72.384	8.80908	16.6649	114.82	112.794	86.7679	8.78104	1.13377	1.22635	1.08008	18.8499	62.139
70	658.333	575		(129.80133975298304, 109.4986393133766, 86.72409462005443)	#816d56	129.801	109.499	86.7241	31.7215	84.627	129.801	72.3984	8.82835	16.5938	114.892	112.85	86.9518	8.78895	1.13399	1.22904	1.07548	18.7962	61.9859
71	666.667	583.333		(129.8924010885493, 109.2863722001256, 86.19928825622776)	#816d56	129.892	109.286	86.1993	31.7035	85.7767	129.892	72.3561	8.86793	16.7931	114.766	112.688	86.4302	8.78404	1.13333	1.23455	1.08839	18.9907	62.1628
72	675	591.667		(129.69646221477916, 109.37073477077664, 86.0330751517689)	#816d56	129.696	109.371	86.0331	32.0694	85.8479	129.696	72.3645	8.71505	16.8932	114.663	112.72	86.2665	8.78029	1.13346	1.21326	1.09488	19.0087	62.7112
73	683.333	600		(130.0667783127486, 109.18421603516852, 85.81285325518108)	#826d55	130.067	109.184	85.8129	31.6872	86.7612	130.067	72.3414	8.90469	16.9686	114.742	112.631	86.0466	8.8059	1.1331	1.23966	1.09976	19.1631	62.3106
74	691.667	608.333		(130.0711743772242, 109.20808038517899, 85.83441490475194)	#826d55	130.071	109.208	85.8344	31.7026	86.7246	130.071	72.3468	8.8974	16.9664	114.756	112.652	86.0682	8.80925	1.13319	1.23865	1.09962	19.1579	62.3269
75	700	616.667		(129.66631777266068, 109.39229642034749, 84.86602470169562)	#816d54	129.666	109.392	84.866	32.8475	88.1036	129.666	72.3645	8.44159	17.5004	114.421	112.719	85.1113	8.85867	1.13346	1.17519	1.13423	19.43	64.249
76	708.333	625		(129.93845509734143, 109.04500732677413, 84.9290349591794)	#816d54	129.938	109.045	84.929	32.1479	88.3295	129.938	72.3034	8.74798	17.3641	114.46	112.486	85.1702	8.81811	1.13251	1.21785	1.1254	19.4433	63.2612
77	716.667	633.333		(129.80866652710907, 108.97550764077873, 84.05861419300817)	#816c54	129.809	108.976	84.0586	32.6779	89.8728	129.809	72.2802	8.55387	17.7809	114.2	112.397	84.3078	8.86474	1.13214	1.19082	1.15241	19.7314	64.3092
78	725	641.667		(130.00732677412603, 109.15155955620682, 83.79003558718861)	#826d53	130.007	109.152	83.79	32.9247	90.6519	130.007	72.3261	8.46761	18.0006	114.299	112.573	84.0437	8.95612	1.13286	1.17882	1.16665	19.8927	64.8073
79	733.333	650		(130.02763240527528, 108.87251413020725, 83.3209127067197)	#826c53	130.028	108.873	83.3209	32.8239	91.5976	130.028	72.2664	8.53144	18.1469	114.128	112.345	83.5764	8.95238	1.13193	1.1877	1.17613	20.0524	64.8203
80	741.667	658.333		(130.1360686623404, 108.64224408624659, 82.55097341427674)	#826c52	130.136	108.642	82.551	32.8985	93.2424	130.136	72.2203	8.53451	18.4774	113.956	112.169	82.8119	9.01574	1.1312	1.18813	1.19755	20.3532	65.2083
81	750	666.667		(129.99267322587397, 108.72786267531924, 81.97739166841113)	#816c51	129.993	108.728	81.9774	33.4274	94.1891	129.993	72.2303	8.31121	18.8002	113.798	112.207	82.2449	9.10878	1.13136	1.15704	1.21848	20.5554	66.1507
82	758.333	675		(130.38141092736026, 108.30877119531087, 81.29474565626963)	#826c51	130.381	108.309	81.2947	33.02	96.0037	130.381	72.1571	8.54011	19.0425	113.722	111.928	81.5649	9.16564	1.13021	1.18891	1.23418	20.8699	65.845
83	766.667	683.333		(130.05107808247854, 108.30479380364245, 80.62486916474775)	#826c50	130.051	108.305	80.6249	33.6015	96.9133	130.051	72.139	8.27938	19.3727	113.424	111.859	80.9017	9.2501	1.12993	1.15261	1.25558	21.0678	66.8594
84	775	691.667		(130.8875863512665, 108.03035377852208, 79.68557672179192)	#826c4f	130.888	108.03	79.6856	33.2152	99.7536	130.888	72.1167	8.5317	19.8457	113.561	111.774	79.969	9.47449	1.12958	1.18774	1.28624	21.6019	66.7371
85	783.333	700		(130.62905589281976, 107.76721791919614, 78.35189449445258)	#826b4e	130.629	107.767	78.3519	33.7608	102.05	130.629	72.0447	8.29978	20.454	113.086	111.5	78.646	9.68254	1.12845	1.15545	1.32566	22.0738	67.9138
86	791.667	708.333		(129.73623613146327, 105.25685576721791, 74.84592840694997)	#81694a	129.736	105.257	74.8459	33.2419	107.888	129.736	71.4526	8.64857	21.4089	111.17	109.266	75.15	9.7876	1.11918	1.20401	1.38755	23.0898	68.0027
87	800	716.667		(126.3966924848231, 97.9290349591794, 70.45258530458447)	#7e6146	126.397	97.929	70.4526	29.4685	112.865	126.397	69.6576	10.7697	20.9035	106.383	102.675	70.7273	8.75397	1.09106	1.4993	1.35479	23.5148	62.742
88	808.333	725		(119.6072849068453, 85.66820180029308, 61.512874188821435)	#77553d	119.607	85.6682	61.5129	24.9477	123.856	119.607	66.4052	13.8626	20.9015	97.4673	91.4176	61.7544	9.00673	1.04012	1.92987	1.35467	25.0808	56.4464
89	816.667	733.333		(96.59242202218965, 54.76554322796734, 41.29328030144442)	#603629	96.5924	54.7655	41.2933	14.6175	145.987	96.5924	56.4101	22.3798	18.7666	72.5663	62.0244	41.428	17.2434	0.883565	3.1156	1.2163	29.2068	39.9816
90	825	741.667		(75.84320703370317, 44.27318400669876, 31.868536738538833)	#4b2c1f	75.8432	44.2732	31.8685	16.9252	147.852	75.8432	51.2686	19.1465	18.6582	57.2616	49.7283	31.9926	17.6545	0.803033	2.66548	1.20927	26.7342	44.2599
91	833.333	750		(72.13648733514758, 43.294536319866026, 31.573791082269206)	#482b1f	72.1365	43.2945	31.5738	17.3372	143.388	72.1365	50.6064	18.0299	17.8233	55.0829	48.2741	31.691	17.2804	0.792661	2.51004	1.15516	25.3525	44.6697
92	841.667	758.333		(69.29432698346243, 42.330542181285324, 31.85011513502198)	#452a1f	69.2943	42.3305	31.8501	16.7937	137.793	69.2943	50.0109	17.545	16.528	53.4467	46.9909	31.9549	17.3182	0.783334	2.44252	1.07121	24.104	43.2905
93	850	766.667		(66.98325308771196, 42.14088339962319, 32.106133556625494)	#422a20	66.9833	42.1409	32.1061	17.263	132.774	66.9833	49.7475	16.5172	15.8192	52.3067	46.4306	32.2065	16.911	0.779207	2.29945	1.02527	22.8706	43.7634
94	858.333	775		(65.74084153234247, 41.753820389365714, 32.255181075989114)	#412920	65.7408	41.7538	32.2552	17.0198	129.886	65.7408	49.4951	16.2634	15.2391	51.6077	45.8978	32.3502	16.9815	0.775254	2.26411	0.987676	22.2874	43.1378
95	866.667	783.333		(64.0360058614193, 41.34666108436257, 32.98555578815156)	#402920	64.036	41.3467	32.9856	16.1565	123.647	64.036	49.1966	15.9691	14.0061	50.7922	45.2731	33.0692	17.1393	0.770578	2.22313	0.907759	21.241	41.2532
96	875	791.667		(61.54092526690391, 40.71781452794641, 33.09901611890308)	#3d2821	61.5409	40.7178	33.099	16.0723	117.851	61.5409	48.7367	15.2073	13.1082	49.3974	44.3219	33.1752	17.2626	0.763375	2.11708	0.849564	20.077	40.7603
97	883.333	800		(59.98576512455516, 40.27150931546996, 33.74272555997488)	#3b2821	59.9858	40.2715	33.7427	14.9269	111.559	59.9858	48.4281	14.9975	11.9536	48.6257	43.6909	33.808	17.6292	0.758541	2.08788	0.774735	19.1785	38.5563
98	891.667	808.333		(57.779150094201384, 39.953945991207874, 33.63261461168097)	#392721	57.7792	39.9539	33.6326	15.7074	106.567	57.7792	48.1071	13.9495	11.5101	47.424	43.0413	33.6958	17.5723	0.753514	1.94197	0.745986	18.085	39.5269
99	900	816.667		(56.02365501360686, 39.94892191752146, 34.24324890098388)	#382722	56.0237	39.9489	34.2432	15.7178	99.1368	56.0237	47.9537	13.0938	10.6569	46.6844	42.733	34.3003	17.6126	0.751111	1.82285	0.690695	16.8825	39.1419
100	908.333	825		(54.555160142348754, 39.32719279882772, 34.163282394808455)	#362722	54.5552	39.3272	34.1633	15.194	95.3151	54.5552	47.5694	12.8237	10.077	45.7561	41.9672	34.2149	18.0366	0.745091	1.78525	0.653108	16.3093	38.1607
101	916.667	833.333		(53.77873142139418, 39.2491103202847, 35.1078082478543)	#352723	53.7787	39.2491	35.1078	13.3083	88.531	53.7787	47.4729	12.788	9.01287	45.5404	41.7764	35.1492	18.4551	0.74358	1.78028	0.58414	15.645	35.1758
102	925	841.667		(52.045007326774126, 39.51727025329705, 34.98597446095876)	#342722	52.045	39.5173	34.986	15.9375	83.5825	52.045	47.4271	11.318	9.04644	44.7496	41.6861	35.0313	18.0926	0.742863	1.57563	0.586315	14.4891	38.6353
103	933.333	850		(51.53338915637429, 39.218756541762616, 35.003977391668414)	#332723	51.5334	39.2188	35.004	15.2992	81.7916	51.5334	47.2579	11.3255	8.74043	44.41	41.3533	35.0461	18.3573	0.740212	1.57667	0.566482	14.306	37.6591
104	941.667	858.333		(51.562486916474775, 39.2499476658991, 35.020514967552856)	#332723	51.5625	39.2499	35.0205	15.3407	81.8076	51.5625	47.2735	11.3161	8.75146	44.4372	41.3839	35.0628	18.3371	0.740457	1.57537	0.567197	14.3054	37.717
105	950	866.667		(50.438141092736025, 39.519782290140256, 34.944525853045846)	#322722	50.4381	39.5198	34.9445	17.718	78.331	50.4381	47.2834	10.2417	8.83777	43.9547	41.4034	34.9903	18.0845	0.740612	1.4258	0.572791	13.5277	40.7916
106	958.333	875		(50.287000209336405, 39.481055055474144, 35.628846556416164)	#322723	50.287	39.4811	35.6288	15.7682	74.3299	50.287	47.2574	10.4626	8.15036	44.0055	41.3524	35.6674	18.4077	0.740205	1.45655	0.528239	13.2625	37.9186
107	966.667	883.333		(48.95645802805108, 39.42432489009839, 35.56730165375759)	#302723	48.9565	39.4243	35.5673	17.2842	69.7402	48.9565	47.1132	9.61432	7.95972	43.3237	41.0702	35.6059	18.4828	0.737946	1.33846	0.515883	12.4817	39.6214
108	975	891.667		(48.2844881724932, 39.3225873979485, 35.8568138999372)	#302723	48.2845	39.3226	35.8568	16.7325	65.633	48.2845	47.0114	9.39535	7.51519	43.0208	40.8717	35.8915	18.7311	0.736351	1.30797	0.487073	12.0312	38.6558
109	983.333	900		(48.31526062382248, 39.15218756541763, 36.11701904961273)	#302724	48.3153	39.1522	36.117	14.9292	64.3803	48.3153	46.9444	9.71522	7.15992	43.0351	40.7415	36.1474	18.9837	0.735301	1.3525	0.464047	12.0686	36.3895
110	991.667	908.333		(47.06761565836299, 39.23382876282186, 36.20221896587817)	#2f2724	47.0676	39.2338	36.2022	16.7409	58.8659	47.0676	46.8652	8.81248	6.94386	42.4661	40.5879	36.2325	19.0507	0.734061	1.22683	0.450043	11.2195	38.2366
111	1000	916.667		(47.10320284697509, 38.94682855348545, 36.470588235294116)	#2f2624	47.1032	38.9468	36.4706	13.9735	57.5612	47.1032	46.7493	9.27268	6.4994	42.4482	40.3639	36.4954	19.3992	0.732246	1.29089	0.421237	11.3236	35.0274
112	1008.33	925		(46.95897006489429, 38.730584048566044, 36.678877956876704)	#2e2624	46.959	38.7306	36.6789	11.9748	55.8237	46.959	46.646	9.50671	6.13216	42.3522	40.165	36.6994	19.6875	0.730629	1.32347	0.397436	11.3129	32.8234
113	1016.67	933.333		(46.11764705882353, 38.75361105296211, 36.655013606866234)	#2e2624	46.1176	38.7536	36.655	13.3066	52.3221	46.1176	46.5782	8.89463	6.03677	41.9423	40.0345	36.676	19.7294	0.729565	1.23826	0.391253	10.7497	34.1646
114	1025	941.667		(45.49152187565418, 39.09776010048147, 36.61607703579652)	#2d2724	45.4915	39.0978	36.6161	16.7767	49.7508	45.4915	46.6658	8.0559	6.22031	41.7344	40.2029	36.6409	19.5102	0.730937	1.1215	0.403149	10.1779	37.6733
115	1033.33	950		(45.494243248900986, 38.90726397320494, 36.920870839438976)	#2d2624	45.4942	38.9073	36.9209	13.9016	48.0547	45.4942	46.5872	8.40178	5.80785	41.7376	40.0518	36.9407	19.7951	0.729707	1.16965	0.376417	10.2138	34.6547
116	1041.67	958.333		(44.65208289721583, 39.086455934687045, 37.013606866234035)	#2c2725	44.6521	39.0865	37.0136	16.2822	43.622	44.6521	46.5859	7.65314	5.71946	41.399	40.0494	37.0343	19.8074	0.729686	1.06543	0.370688	9.5542	36.7721
117	1050	966.667		(43.913125392505755, 39.00209336403601, 36.837136277998745)	#2b2724	43.9131	39.0021	36.8371	18.3575	41.0897	43.9131	46.4809	7.15632	5.70019	40.9755	39.8482	36.8588	19.9028	0.728042	0.996265	0.369439	9.14904	38.5382
118	1058.33	975		(43.80992254553067, 38.89700648942851, 36.4657734980113)	#2b2624	43.8099	38.897	36.4658	19.8626	42.7473	43.8099	46.4246	7.0444	5.94448	40.8181	39.7406	36.4901	19.8345	0.727161	0.980685	0.385272	9.2174	40.1596
119	1066.67	983.333		(43.8226920661503, 38.90370525434373, 37.02867908729328)	#2b2625	43.8227	38.9037	37.0287	16.5589	39.5337	43.8227	46.4318	7.2859	5.44175	40.939	39.7543	37.0474	20.0733	0.727273	1.0143	0.352689	9.09378	36.7556
120	1075	991.667		(43.44902658572326, 38.70860372618798, 37.04772870002093)	#2b2625	43.449	38.7086	37.0477	15.5675	37.5689	43.449	46.3141	7.25261	5.22326	40.6992	39.5299	37.0643	20.2844	0.725429	1.00967	0.338529	8.93772	35.7611
121	1083.33	1000		(43.078919824157424, 38.87502616705045, 36.69646221477915)	#2b2624	43.0789	38.875	36.6965	20.4802	37.7801	43.0789	46.3487	6.65065	5.60214	40.4992	39.5958	36.7182	20.0731	0.725972	0.92587	0.363084	8.6957	40.1089
122	1091.67	1008.33		(42.844881724931966, 39.112413648733515, 37.02281766799246)	#2a2725	42.8449	39.1124	37.0228	21.5346	34.6512	42.8449	46.43	6.35546	5.44196	40.5234	39.7507	37.0437	20.0916	0.727244	0.884774	0.352703	8.367	40.5723
123	1100	1016.67		(42.886958342055685, 39.09755076407787, 36.830856185890724)	#2a2724	42.887	39.0976	36.8309	22.457	36.0088	42.887	46.4265	6.31978	5.61114	40.501	39.7441	36.8535	20.0126	0.727189	0.879808	0.363667	8.4513	41.6009
124	1108.33	1025		(42.730165375758844, 38.787942223152605, 37.220012560184216)	#2a2625	42.7302	38.7879	37.22	17.0732	32.8828	42.7302	46.2821	6.7267	5.01076	40.406	39.4689	37.2357	20.4246	0.724927	0.936456	0.324756	8.38786	36.6826
125	1116.67	1033.33		(42.23969018212267, 38.94326983462424, 36.80217709859745)	#2a2624	42.2397	38.9433	36.8022	23.6258	32.8261	42.2397	46.3004	6.02007	5.42151	40.1303	39.5039	36.8236	20.2306	0.725215	0.838083	0.351377	8.10148	42.0053
126	1125	1041.67		(42.35963994138581, 39.05924220221897, 37.02365501360686)	#2a2725	42.3596	39.0592	37.0237	22.889	32.122	42.3596	46.3623	6.0701	5.32507	40.2693	39.6217	37.044	20.2221	0.726184	0.845047	0.345127	8.0748	41.2593
127	1133.33	1050		(42.0349591794013, 38.805317144651454, 37.029725769311284)	#2a2625	42.035	38.8053	37.0297	21.2848	30.3636	42.035	46.2237	6.12834	5.08283	40.0327	39.358	37.0475	20.4604	0.724013	0.853155	0.329427	7.96189	39.6722
128	1141.67	1058.33		(42.01842160351685, 38.894285116181706, 37.068871676784596)	#2a2625	42.0184	38.8943	37.0689	22.1282	30.0377	42.0184	46.2604	6.03231	5.10974	40.06	39.4278	37.0871	20.4204	0.724588	0.839788	0.331171	7.90558	40.2666
129	1150	1066.67		(41.94682855348545, 38.92128951224618, 37.3571279045426)	#292625	41.9468	38.9213	37.3571	20.4479	27.9014	41.9468	46.2669	6.07497	4.85913	40.091	39.4401	37.3728	20.5402	0.72469	0.845725	0.314928	7.77922	38.6549
130	1158.33	1075		(41.656060288884234, 39.019677621938456, 37.3221687251413)	#292725	41.6561	39.0197	37.3222	23.5009	26.5302	41.6561	46.2817	5.73948	4.91537	39.972	39.4682	37.3391	20.5196	0.724921	0.79902	0.318574	7.55662	40.5772
131	1166.67	1083.33		(41.56688298095039, 38.86665271090643, 37.26418254134394)	#292625	41.5669	38.8667	37.2642	22.346	26.3957	41.5669	46.2076	5.82379	4.84154	39.8693	39.3275	37.2802	20.6151	0.723761	0.810759	0.313789	7.57345	39.738
132	1175	1091.67		(41.67238852836508, 38.85304584467239, 37.41553276114716)	#292625	41.6724	38.853	37.4155	20.2616	26.0484	41.6724	46.2124	5.9808	4.71303	39.947	39.3367	37.4299	20.6675	0.723837	0.832616	0.30546	7.61463	38.2391
133	1183.33	1100		(41.60163282394809, 38.66568976344986, 37.31023655013607)	#292625	41.6016	38.6657	37.3102	18.9512	26.3044	41.6016	46.1249	6.0976	4.65908	39.8332	39.1709	37.3238	20.7638	0.722465	0.848877	0.301963	7.67383	37.3828
134	1191.67	1108.33		(41.280301444421184, 38.79024492359221, 36.886539669248485)	#292624	41.2803	38.7902	36.8865	25.9965	27.1415	41.2803	46.1459	5.53952	5.07946	39.6296	39.2107	36.9056	20.5678	0.722795	0.771184	0.329208	7.5158	42.5192
135	1200	1116.67		(41.34059032865815, 39.169562486916476, 37.75361105296211)	#292725	41.3406	39.1696	37.7536	23.6849	22.1255	41.3406	46.3188	5.52976	4.5887	39.9502	39.5387	37.7678	20.6731	0.725502	0.769824	0.297401	7.18571	39.6865
136	1208.33	1125		(41.344777056730166, 38.76763659200335, 37.24199288256228)	#292625	41.3448	38.7676	37.242	22.3113	25.3045	41.3448	46.1443	5.76661	4.75338	39.7253	39.2075	37.2572	20.7184	0.722769	0.802797	0.308075	7.47318	39.4986
137	1216.67	1133.33		(41.3585932593678, 38.805526481055054, 37.04333263554532)	#292625	41.3586	38.8055	37.0433	24.5018	26.6061	41.3586	46.1607	5.64705	4.96186	39.7041	39.2386	37.061	20.6062	0.723026	0.786153	0.321587	7.51726	41.3046
138	1225	1141.67		(40.80782918149466, 38.93322168725141, 37.1419300816412)	#282625	40.8078	38.9332	37.1419	29.3182	22.9075	40.8078	46.1646	5.14589	4.87769	39.4935	39.2459	37.1598	20.6891	0.723087	0.716384	0.316132	7.09028	43.4673
139	1233.33	1150		(40.98953317981997, 38.89093573372409, 37.63261461168097)	#282625	40.9895	38.8909	37.6326	22.4906	20.8837	40.9895	46.1661	5.53964	4.43697	39.6676	39.2489	37.6452	20.8813	0.723112	0.771201	0.287567	7.09749	38.6929
140	1241.67	1158.33		(40.91647477496337, 38.895331798199706, 37.36403600586142)	#282625	40.9165	38.8953	37.364	25.8633	22.1395	40.9165	46.1597	5.3647	4.66828	39.5794	39.2367	37.3793	20.7805	0.723011	0.746845	0.302559	7.11146	41.0293
141	1250	1166.67		(40.92422022189659, 38.911450701276955, 37.44756123089805)	#282625	40.9242	38.9115	37.4476	25.2637	21.6632	40.9242	46.1678	5.38843	4.60658	39.6049	39.2521	37.4622	20.8036	0.723138	0.750149	0.298561	7.08913	40.5272
142	1258.33	1175		(40.90370525434373, 38.93364036005861, 37.04228595352732)	#282625	40.9037	38.9336	37.0423	29.3885	24.0727	40.9037	46.1731	5.17155	4.98308	39.5207	39.2622	37.0612	20.6257	0.723221	0.719957	0.322962	7.18165	43.9367
143	1266.67	1183.33		(40.72283860163282, 39.011513502198035, 37.59807410508687)	#282725	40.7228	39.0115	37.5981	27.1401	19.5668	40.7228	46.1927	5.19451	4.51284	39.5674	39.2993	37.6122	20.849	0.723528	0.723153	0.292485	6.88104	40.9831
144	1275	1191.67		(41.030981787732884, 39.079129160561024, 37.687460749424325)	#292725	41.031	39.0791	37.6875	24.9737	20.7794	41.031	46.2509	5.38	4.53206	39.7572	39.4098	37.7014	20.7728	0.72444	0.748976	0.293731	7.03449	40.1104
145	1283.33	1200		(40.946200544274646, 39.0343311701905, 37.681180657316304)	#282725	40.9462	39.0343	37.6812	24.8663	20.3335	40.9462	46.2238	5.36671	4.49138	39.7005	39.3583	37.6947	20.8182	0.724015	0.747126	0.291094	6.99815	39.9258
146	1291.67	1208.33		(40.46702951643291, 38.83315888633033, 37.280510780824784)	#282625	40.467	38.8332	37.2805	29.2353	20.0796	40.467	46.0905	5.07208	4.62515	39.3232	39.1058	37.296	20.8893	0.721926	0.706109	0.299764	6.86426	42.3611
147	1300	1216.67		(40.65250157002303, 38.92568557672179, 37.52355034540506)	#282625	40.6525	38.9257	37.5236	26.887	19.6269	40.6525	46.1489	5.20827	4.50532	39.4914	39.2164	37.5376	20.8887	0.722842	0.725069	0.291997	6.88651	40.8608
148	1308.33	1225		(40.6414067406322, 39.01695624869165, 37.36382666945782)	#282725	40.6414	39.017	37.3638	30.2625	20.5648	40.6414	46.1862	5.02692	4.71298	39.4823	39.2869	37.3804	20.7673	0.723425	0.699822	0.305456	6.89073	43.1538
149	1316.67	1233.33		(40.895750471006906, 38.688298095038725, 37.6763659200335)	#282625	40.8958	38.6883	37.6764	18.8595	20.074	40.8958	46.0706	5.72156	4.23463	39.5676	39.0682	37.6865	21.0557	0.721615	0.796525	0.274453	7.11816	36.5058
150	1325	1241.67		(40.80971320912707, 38.88612099644128, 37.879840904333264)	#282625	40.8097	38.8861	37.8798	20.6073	18.3073	40.8097	46.1487	5.52268	4.18467	39.6274	39.2158	37.8899	21.0313	0.722838	0.768839	0.271216	6.92903	37.1521
151	1333.33	1250		(40.77642872095458, 38.71090642662759, 37.71027841741679)	#282625	40.7764	38.7109	37.7103	19.5808	19.1745	40.7764	46.0693	5.62412	4.20173	39.5229	39.0658	37.7203	21.0813	0.721595	0.782961	0.272321	7.02034	36.7631
152	1341.67	1258.33		(40.619426418254136, 39.05003140046054, 37.53192380154909)	#282725	40.6194	39.05	37.5319	29.5017	19.3827	40.6194	46.1992	5.0469	4.58331	39.5154	39.3116	37.5471	20.8213	0.72363	0.702604	0.297052	6.81748	42.244
153	1350	1266.67		(40.58990998534645, 38.89972786267532, 37.345195729537366)	#282625	40.5899	38.8997	37.3452	28.7458	20.3844	40.5899	46.1309	5.11427	4.63572	39.417	39.1823	37.3607	20.8452	0.72256	0.711983	0.300449	6.90259	42.1901
154	1358.33	1275		(40.305003140046054, 38.75779778103412, 37.162026376386855)	#282625	40.305	38.7578	37.162	30.4636	19.8849	40.305	46.0422	4.98757	4.65009	39.1968	39.0146	37.178	20.9262	0.72117	0.694344	0.30138	6.81903	42.9945
155	1366.67	1283.33		(40.52627171865188, 38.85932593678041, 37.60372618798409)	#282625	40.5263	38.8593	37.6037	25.7775	18.3893	40.5263	46.1091	5.22694	4.3649	39.425	39.141	37.6163	20.9944	0.722218	0.727668	0.282897	6.8098	39.8645
156	1375	1291.67		(40.64789616914381, 38.85074314423278, 37.961482101737495)	#282625	40.6479	38.8507	37.9615	19.8613	16.8529	40.6479	46.1188	5.48128	4.06034	39.5535	39.1593	37.9704	21.1264	0.72237	0.763076	0.263157	6.82135	36.5297
157	1383.33	1300		(40.521038308561856, 38.77224199288256, 37.86435001046682)	#282625	40.521	38.7722	37.8644	20.5043	16.7186	40.521	46.0726	5.43619	4.0685	39.4476	39.0721	37.8734	21.1644	0.721647	0.756798	0.263686	6.79005	36.8116
158	1391.67	1308.33		(40.54364664015072, 38.60058614193008, 37.66024701695625)	#282625	40.5436	38.6006	37.6602	19.5673	18.1352	40.5436	45.9997	5.55919	4.12768	39.3646	38.9345	37.6697	21.1843	0.720504	0.773922	0.267522	6.92404	36.5937
159	1400	1316.67		(40.461586769939295, 38.91710278417417, 37.762193845509735)	#282625	40.4616	38.9171	37.7622	25.6704	17.0123	40.4616	46.1287	5.18353	4.25567	39.4429	39.1782	37.7737	21.0397	0.722526	0.721625	0.275817	6.70669	39.3859
160	1408.33	1325		(40.411974042285955, 38.844044379317566, 37.296001674691226)	#282625	40.412	38.844	37.296	29.8085	19.6618	40.412	46.0901	5.02635	4.61034	39.3027	39.1051	37.3115	20.902	0.72192	0.699743	0.298804	6.82052	42.5281
161	1416.67	1333.33		(40.41009001465355, 38.85953527318401, 37.170399832530876)	#282625	40.4101	38.8595	37.1704	31.2833	20.4434	40.4101	46.0959	4.95232	4.73408	39.2815	39.116	37.1873	20.8411	0.722011	0.689437	0.306824	6.85106	43.7093
162	1425	1341.67		(40.11869374084153, 38.6772032656479, 37.37659619007746)	#282625	40.1187	38.6772	37.3766	28.4587	17.4292	40.1187	45.9912	5.03742	4.36836	39.1234	38.9185	37.3896	21.1107	0.720371	0.701283	0.283121	6.66769	40.9313
163	1433.33	1350		(40.51810759891145, 38.80761984509106, 37.870211429767636)	#282625	40.5181	38.8076	37.8702	21.2412	16.6645	40.5181	46.0876	5.39633	4.08874	39.4583	39.1004	37.8796	21.1443	0.721881	0.751249	0.264998	6.77039	37.1508
164	1441.67	1358.33		(40.419300816411976, 38.784592840695, 37.52229432698346)	#282625	40.4193	38.7846	37.5223	26.1435	18.2768	40.4193	46.0665	5.19845	4.36555	39.3331	39.0605	37.5349	21.0327	0.721551	0.723702	0.282939	6.78837	40.0228
165	1450	1366.67		(40.44923592212686, 38.855348545111994, 37.80636382666946)	#282625	40.4492	38.8553	37.8064	23.8147	16.6612	40.4492	46.1013	5.26405	4.16924	39.4266	39.1263	37.8169	21.1013	0.722096	0.732834	0.270216	6.71512	38.38
166	1458.33	1375		(40.19719489219175, 38.80761984509106, 37.55850952480636)	#282625	40.1972	38.8076	37.5585	28.403	16.7391	40.1972	46.0558	5.02614	4.3142	39.2387	39.0403	37.571	21.0858	0.721383	0.699713	0.279611	6.62378	40.6413
167	1466.67	1383.33		(40.54971739585514, 38.779150094201384, 37.894285116181706)	#282625	40.5497	38.7792	37.8943	19.9937	16.6989	40.5497	46.0784	5.46222	4.05164	39.4698	39.0831	37.9031	21.1664	0.721738	0.760423	0.262594	6.80086	36.5664
168	1475	1391.67		(40.311492568557675, 38.837554950805945, 37.33158886330333)	#282625	40.3115	38.8376	37.3316	30.3224	18.8501	40.3115	46.0781	4.97601	4.55747	39.2586	39.0824	37.3466	20.9448	0.721732	0.692734	0.295377	6.74768	42.4862
169	1483.33	1400		(40.280510780824784, 38.937827088130625, 37.34707975716977)	#282625	40.2805	38.9378	37.3471	32.5369	18.5704	40.2805	46.1184	4.84631	4.61199	39.2776	39.1585	37.363	20.8965	0.722363	0.674679	0.298911	6.69008	43.5808
170	1491.67	1408.33		(40.29830437513083, 38.77454469332217, 37.580071174377224)	#282625	40.2983	38.7745	37.5801	26.3658	17.2005	40.2983	46.0511	5.14702	4.28707	39.2823	39.0315	37.592	21.092	0.72131	0.716541	0.277853	6.69856	39.7917
171	1500	1416.67		(40.27192798827716, 38.94243248900984, 37.17207452375968)	#282625	40.2719	38.9424	37.1721	34.2666	19.6281	40.2719	46.1186	4.75806	4.77094	39.2398	39.1589	37.1898	20.8246	0.722366	0.662393	0.309213	6.73803	45.0774
172	1508.33	1425		(40.13920870839439, 38.73142139418045, 37.620891773079336)	#282625	40.1392	38.7314	37.6209	26.4589	15.9986	40.1392	46.0179	5.09793	4.19331	39.1991	38.9688	37.632	21.1744	0.720789	0.709707	0.271776	6.60096	39.4391
173	1516.67	1433.33		(40.44881724931966, 38.744190914800086, 37.43269834624241)	#282625	40.4488	38.7442	37.4327	26.0897	19.0144	40.4488	46.0513	5.22671	4.42076	39.3172	39.0319	37.4458	21.0139	0.721314	0.727636	0.286517	6.84555	40.2246
174	1525	1441.67		(40.629893238434164, 38.654804270462634, 37.854301863093994)	#282625	40.6299	38.6548	37.8543	17.3045	17.4201	40.6299	46.0322	5.64476	4.00891	39.4625	38.9958	37.8623	21.2142	0.721014	0.785835	0.259825	6.92349	35.3824
175	1533.33	1450		(40.24283022817668, 38.66506175423906, 37.063638266694575)	#282625	40.2428	38.6651	37.0636	30.2232	20.1451	40.2428	45.9958	5.0045	4.66045	39.1179	38.9273	37.0797	20.9586	0.720444	0.696701	0.302052	6.83848	42.9612
176	1541.67	1458.33		(40.34373037471216, 38.77580071174377, 37.37680552648106)	#282625	40.3437	38.7758	37.3768	28.2918	18.753	40.3437	46.0548	5.0896	4.47694	39.2643	39.0384	37.3908	20.9948	0.721367	0.708548	0.290158	6.77843	41.3357
177	1550	1466.67		(40.41867280720117, 38.56604563533598, 37.36801339752983)	#282625	40.4187	38.566	37.368	23.5628	19.2465	40.4187	45.9714	5.37962	4.34298	39.2342	38.8812	37.38	21.1088	0.720061	0.748923	0.281476	6.91388	38.914
178	1558.33	1475		(40.44944525853046, 38.82541343939711, 37.95876072849069)	#282625	40.4494	38.8254	37.9588	20.8775	15.7017	40.4494	46.0893	5.36489	4.01217	39.4479	39.1036	37.9674	21.1867	0.721908	0.746873	0.260036	6.69922	36.7913
179	1566.67	1483.33		(40.33514758216454, 39.05233410090015, 37.995185262717186)	#282725	40.3351	39.0523	37.9952	27.1068	14.7933	40.3351	46.1763	5.03999	4.12742	39.4695	39.2681	38.0058	21.0823	0.72327	0.701641	0.267506	6.51438	39.3153
180	1575	1491.67		(40.30270043960645, 38.88947037889889, 37.4655641616077)	#282625	40.3027	38.8895	37.4656	30.1129	17.9509	40.3027	46.1003	4.96934	4.47419	39.2972	39.1244	37.4798	20.9701	0.722081	0.691806	0.28998	6.68676	41.9986
181	1583.33	1500		(40.19175214569814, 38.8216453841323, 37.67259786476868)	#282625	40.1918	38.8216	37.6726	27.3675	15.983	40.1918	46.0619	5.05625	4.22192	39.2632	39.0519	37.6841	21.1263	0.721479	0.703905	0.27363	6.58713	39.8616
182	1591.67	1508.33		(40.20745237596818, 38.75821645384132, 37.45844672388528)	#282625	40.2075	38.7582	37.4584	28.3689	17.4345	40.2075	46.0349	5.04595	4.36899	39.2084	39.0009	37.4714	21.0726	0.721056	0.702471	0.283162	6.67455	40.8874
183	1600	1516.67		(40.16684111366967, 38.8919824157421, 37.6786686204731)	#282625	40.1668	38.892	37.6787	29.258	15.7962	40.1668	46.0899	4.96076	4.26402	39.274	39.1047	37.6908	21.0903	0.721917	0.690612	0.276359	6.54149	40.6807
184	1608.33	1525		(40.06845300397739, 38.920033493824576, 37.68180866652711)	#282625	40.0685	38.92	37.6818	31.1288	15.1889	40.0685	46.0928	4.85842	4.26588	39.2351	39.1101	37.6942	21.0979	0.721962	0.676365	0.276479	6.46545	41.2843
185	1616.67	1533.33		(40.09713209127067, 38.819552020096296, 37.470797571697716)	#282625	40.0971	38.8196	37.4708	30.813	16.7023	40.0971	46.051	4.90094	4.38509	39.1758	39.0313	37.4843	21.0657	0.721309	0.682284	0.284205	6.57634	41.8204
186	1625	1541.67		(40.27674272555998, 38.67385388319029, 37.6083315888633)	#282625	40.2767	38.6739	37.6083	23.9586	16.8942	40.2767	46.0059	5.25844	4.18451	39.2462	38.9462	37.619	21.174	0.720602	0.732053	0.271205	6.72021	38.5117
187	1633.33	1550		(40.545740004186726, 39.072849068453, 38.24283022817668)	#282726	40.5457	39.0728	38.2428	21.6253	14.4834	40.5457	46.2061	5.27769	3.95753	39.6286	39.3247	38.2511	21.1262	0.723738	0.734733	0.256494	6.59667	36.8648
188	1641.67	1558.33		(40.34959179401298, 38.75193636173331, 37.68432070337032)	#282625	40.3496	38.7519	37.6843	24.0339	16.8439	40.3496	46.0468	5.25583	4.1859	39.3213	39.0233	37.695	21.139	0.721242	0.73169	0.271296	6.71904	38.5349
189	1650	1566.67		(40.269415951433956, 38.78961691438141, 37.87356081222524)	#282625	40.2694	38.7896	37.8736	22.941	15.1714	40.2694	46.0566	5.2374	4.03239	39.3315	39.0418	37.8827	21.2146	0.721395	0.729124	0.261346	6.60988	37.5935
190	1658.33	1575		(40.09922545530668, 38.91438141092736, 37.43562905589282)	#282625	40.0992	38.9144	37.4356	33.3103	16.9384	40.0992	46.0918	4.77929	4.48634	39.1992	39.1083	37.4504	20.9918	0.721948	0.665348	0.290767	6.55506	43.1891
191	1666.67	1583.33		(40.29055892819761, 38.76072849068453, 37.51747958970065)	#282625	40.2906	38.7607	37.5175	26.8997	17.5509	40.2906	46.0441	5.12966	4.33154	39.2617	39.0182	37.5299	21.0761	0.7212	0.714124	0.280735	6.71384	40.1781
192	1675	1591.67		(40.3234247435629, 38.87649152187566, 37.97404228595353)	#282625	40.3234	38.8765	37.974	23.0473	14.8572	40.3234	46.0996	5.22184	4.01569	39.405	39.123	37.9831	21.189	0.722069	0.726957	0.260264	6.58736	37.5609
193	1683.33	1600		(39.95143395436467, 38.830646849487124, 37.45886539669249)	#272625	39.9514	38.8306	37.4589	33.0209	15.9094	39.9514	46.0421	4.77644	4.38032	39.1055	39.0144	37.4726	21.0896	0.721168	0.664951	0.283896	6.48086	42.523
194	1691.67	1608.33		(39.83567092317354, 38.79757169771823, 37.29055892819761)	#272625	39.8357	38.7976	37.2906	35.5272	16.292	39.8357	46.016	4.65507	4.48797	39.0048	38.9653	37.3056	21.0697	0.72076	0.648055	0.290873	6.46619	43.953
195	1700	1616.67		(40.419091480008376, 38.70651036215198, 37.96629683902031)	#282625	40.4191	38.7065	37.9663	18.107	15.4744	40.4191	46.0353	5.48163	3.91344	39.3976	39.0017	37.9737	21.2755	0.721063	0.763124	0.253637	6.73523	35.5238
196	1708.33	1625		(40.05086874607494, 38.90265857232573, 37.77747540297258)	#282625	40.0509	38.9027	37.7775	29.6961	14.4745	40.0509	46.0842	4.90728	4.16522	39.2402	39.0939	37.7887	21.1533	0.721828	0.683167	0.269955	6.43666	40.3241
197	1716.67	1633.33		(40.2147791500942, 38.794850324471426, 37.92401088549299)	#282625	40.2148	38.7949	37.924	22.8091	14.5257	40.2148	46.054	5.21374	3.98266	39.3164	39.0369	37.9327	21.2457	0.721355	0.725829	0.258123	6.56084	37.3754
198	1725	1641.67		(40.261461168097135, 39.01381620263764, 37.811597236759475)	#282725	40.2615	39.0138	37.8116	29.4437	15.5165	40.2615	46.1518	4.94972	4.25021	39.3847	39.2218	37.8236	21.0467	0.722887	0.689075	0.275463	6.52411	40.6519
199	1733.33	1650		(39.863093992045215, 38.854720535901194, 37.69081013188193)	#272625	39.8631	38.8547	37.6908	32.148	13.8959	39.8631	46.0455	4.78635	4.17682	39.116	39.0208	37.7024	21.193	0.721221	0.666331	0.270707	6.35256	41.1097
200	1741.67	1658.33		(40.23361942641825, 38.854511199497594, 37.88235294117647)	#282625	40.2336	38.8545	37.8824	24.8077	14.9023	40.2336	46.0812	5.14132	4.06636	39.3358	39.0882	37.8921	21.1847	0.721781	0.715747	0.263548	6.55503	38.3411
201	1750	1666.67		(40.02616705045007, 38.85639522713, 37.755913753401714)	#282625	40.0262	38.8564	37.7559	29.0844	14.4634	40.0262	46.0618	4.93235	4.1465	39.2095	39.0517	37.7669	21.1793	0.721478	0.686657	0.268742	6.44373	40.0529
202	1758.33	1675		(40.13355662549717, 38.73163073058405, 37.580699183588024)	#282625	40.1336	38.7316	37.5807	27.0504	16.2203	40.1336	46.0172	5.07591	4.22838	39.1884	38.9675	37.5922	21.1586	0.720779	0.706642	0.274049	6.60637	39.7953
203	1766.67	1683.33		(40.24283022817668, 38.805735817458654, 37.79715302491103)	#282625	40.2428	38.8057	37.7972	24.7436	15.4971	40.2428	46.0606	5.1662	4.10774	39.3082	39.0493	37.8072	21.1775	0.721458	0.719212	0.26623	6.60024	38.4889
204	1775	1691.67		(40.178982625078504, 38.763031191124135, 37.554532133137954)	#282625	40.179	38.763	37.5545	27.6286	16.6563	40.179	46.0348	5.06184	4.28211	39.2151	39.0008	37.5666	21.1167	0.721055	0.704684	0.277531	6.63014	40.2299
205	1783.33	1700		(40.045007326774126, 38.83315888633033, 37.521247644965456)	#282625	40.045	38.8332	37.5212	31.1894	16.0709	40.045	46.0523	4.8695	4.34158	39.1646	39.0337	37.5344	21.0909	0.721328	0.677907	0.281385	6.5239	41.7197
206	1791.67	1708.33		(40.10027213732468, 38.93531505128742, 37.53945991207871)	#282625	40.1003	38.9353	37.5395	32.705	16.2844	40.1003	46.1015	4.80187	4.40908	39.227	39.1266	37.5534	21.0215	0.722099	0.668491	0.28576	6.51904	42.5582
207	1800	1716.67		(40.00858279254762, 38.81850533807829, 37.595980741050866)	#282625	40.0086	38.8185	37.596	30.4035	15.377	40.0086	46.043	4.89235	4.25827	39.1571	39.0161	37.6082	21.1402	0.721182	0.681088	0.275986	6.48598	41.0361
208	1808.33	1725		(40.07536110529621, 38.629474565626964, 37.595980741050866)	#282625	40.0754	38.6295	37.596	25.0101	15.7763	40.0754	45.9677	5.15661	4.13029	39.1313	38.8744	37.6063	21.2444	0.720004	0.717876	0.267691	6.6068	38.6937
209	1816.67	1733.33		(40.268997278626756, 38.80133975298305, 37.64726815993301)	#282625	40.269	38.8013	37.6473	26.4117	16.6019	40.269	46.0603	5.1246	4.24208	39.2897	39.0488	37.6588	21.1102	0.721454	0.71342	0.274937	6.65258	39.6176
210	1825	1741.67		(39.9658781662131, 38.77307933849696, 37.144023445677206)	#272625	39.9659	38.7731	37.144	34.638	18.0047	39.9659	46.0168	4.71395	4.6226	39.0317	38.9669	37.1603	20.9924	0.720773	0.656252	0.299599	6.60226	44.4394
211	1833.33	1750		(40.28972158258321, 38.98346242411555, 38.15972367594725)	#282626	40.2897	38.9835	38.1597	23.2039	13.4811	40.2897	46.1434	5.15698	3.92433	39.4588	39.2059	38.168	21.2078	0.722755	0.717928	0.254343	6.48034	37.2702
212	1841.67	1758.33		(40.23299141720745, 38.5735817458656, 37.48503244714256)	#282625	40.233	38.5736	37.485	23.7678	17.4168	40.233	45.9578	5.28688	4.21376	39.169	38.8557	37.4959	21.1965	0.719849	0.736012	0.273101	6.76069	38.5556
213	1850	1766.67		(40.00816411974042, 38.962319447351895, 37.330542181285324)	#282625	40.0082	38.9623	37.3305	36.5648	17.0664	40.0082	46.1033	4.61209	4.60077	39.1484	39.1301	37.3469	20.9425	0.722128	0.642071	0.298184	6.51448	44.9296
214	1858.33	1775		(39.996022608331586, 38.84236968808876, 37.41490475193636)	#272625	39.996	38.8424	37.4149	33.1825	16.4563	39.996	46.0511	4.77644	4.43543	39.1222	39.0314	37.4292	21.0532	0.721309	0.664952	0.287468	6.51824	42.88
215	1866.67	1783.33		(39.99371990789198, 38.70274230688717, 37.336403600586145)	#272625	39.9937	38.7027	37.3364	30.8508	16.9431	39.9937	45.9902	4.89913	4.40286	39.0621	38.9167	37.3501	21.108	0.720356	0.682032	0.285357	6.58685	41.9461
216	1875	1791.67		(40.34666108436257, 38.755076407787314, 37.67196985555788)	#282625	40.3467	38.7551	37.672	24.2968	16.9047	40.3467	46.0478	5.24471	4.19873	39.3183	39.0252	37.6828	21.1324	0.721258	0.730141	0.272127	6.71835	38.6795
217	1883.33	1800		(40.444421184844046, 38.80887586351267, 37.75361105296211)	#282625	40.4444	38.8089	37.7536	23.5304	16.9654	40.4444	46.0806	5.29035	4.18132	39.3992	39.0871	37.7642	21.1099	0.721771	0.736496	0.270998	6.74324	38.3217
218	1891.67	1808.33		(40.1071802386435, 38.755495080594514, 37.636801339752985)	#282625	40.1072	38.7555	37.6368	27.1706	15.7066	40.1072	46.0253	5.05409	4.19162	39.1941	38.9828	37.648	21.1734	0.720906	0.703604	0.271666	6.56608	39.6707
219	1900	1816.67		(39.919196148210176, 39.044588653966926, 37.63554532133138)	#272725	39.9192	39.0446	37.6355	37.0208	14.5877	39.9192	46.132	4.5877	4.37413	39.1913	39.1844	37.6496	21.0394	0.722578	0.638676	0.283495	6.33877	43.6348
220	1908.33	1825		(39.970064894285116, 39.00648942851162, 37.60937827088131)	#272725	39.9701	39.0065	37.6094	35.5094	15.0606	39.9701	46.1203	4.65661	4.37779	39.1992	39.1622	37.6233	21.039	0.722393	0.648269	0.283732	6.39132	43.2323
221	1916.67	1833.33		(40.261879840904335, 38.671132509943476, 37.66087502616705)	#282625	40.2619	38.6711	37.6609	23.3046	16.4736	40.2619	46.0036	5.27375	4.13329	39.2485	38.9419	37.671	21.2018	0.720566	0.734184	0.267886	6.70049	38.0875
222	1925	1841.67		(40.18170399832531, 38.58132719279883, 37.495917940129786)	#282625	40.1817	38.5813	37.4959	24.2479	17.0445	40.1817	45.9564	5.24535	4.20142	39.1484	38.853	37.5068	21.2079	0.719826	0.730231	0.272301	6.72054	38.694
223	1933.33	1850		(40.357965250157, 38.98911450701277, 37.79715302491103)	#282625	40.358	38.9891	37.7972	27.9277	16.1804	40.358	46.1502	5.04169	4.26054	39.4215	39.2187	37.8091	21.033	0.722861	0.701878	0.276133	6.60082	40.1999
224	1941.67	1858.33		(40.47812434582374, 38.75863512664852, 38.219593887377016)	#282626	40.4781	38.7586	38.2196	14.3201	14.2281	40.4781	46.0647	5.57575	3.73735	39.4934	39.0572	38.225	21.3396	0.721523	0.776228	0.242224	6.71244	33.8334
225	1950	1866.67		(40.16391040401926, 38.76679924638895, 37.68536738538832)	#282625	40.1639	38.7668	37.6854	26.1791	15.7362	40.1639	46.0358	5.10396	4.16584	39.2351	39.0026	37.6962	21.1734	0.72107	0.710547	0.269995	6.58822	39.2212
226	1958.33	1875		(40.30165375758845, 38.65626962528784, 37.89889051706092)	#282625	40.3017	38.6563	37.8989	18.9127	15.203	40.3017	46.0023	5.42403	3.9173	39.311	38.9394	37.9065	21.3058	0.720545	0.755105	0.253887	6.69069	35.8373
227	1966.67	1883.33		(40.038099225455305, 38.91731212057777, 37.544065312957926)	#282625	40.0381	38.9173	37.5441	33.0368	15.8843	40.0381	46.088	4.77886	4.38175	39.1918	39.1011	37.5578	21.0498	0.721887	0.665288	0.283989	6.48362	42.5178
228	1975	1891.67		(40.180866652710904, 38.678877956876704, 37.57818714674482)	#282625	40.1809	38.6789	37.5782	25.3744	16.5174	40.1809	45.9989	5.16951	4.19955	39.1947	38.933	37.5892	21.1802	0.720492	0.719672	0.27218	6.66033	39.0894
229	1983.33	1900		(40.08436257065104, 38.63910404019259, 37.79359430604982)	#282625	40.0844	38.6391	37.7936	22.1457	14.5729	40.0844	45.9739	5.239	3.96295	39.1782	38.8859	37.802	21.3211	0.7201	0.729347	0.256845	6.56903	37.105
230	1991.67	1908.33		(40.52145698136906, 39.02386435001047, 38.32447142558091)	#282726	40.5215	39.0239	38.3245	19.1005	13.8255	40.5215	46.1833	5.35123	3.84596	39.6178	39.2815	38.3315	21.1995	0.72338	0.744971	0.249263	6.58992	35.705
231	2000	1916.67		(40.079129160561024, 38.843835042913966, 37.73539878584886)	#282625	40.0791	38.8438	37.7354	28.3762	14.9118	40.0791	46.0613	4.97633	4.1641	39.2274	39.0507	37.7465	21.1658	0.721469	0.692779	0.269882	6.48873	39.922
232	2008.33	1925		(40.129160561021564, 38.905798618379734, 37.64077873142139)	#282625	40.1292	38.9058	37.6408	30.5022	15.8124	40.1292	46.0921	4.90094	4.3018	39.2522	39.1088	37.6534	21.0749	0.721952	0.682283	0.278807	6.52109	41.275
233	2016.67	1933.33		(40.104458865396694, 38.95897006489429, 37.13125392505757)	#282625	40.1045	38.959	37.1313	36.8838	18.9048	40.1045	46.1098	4.59885	4.7927	39.1547	39.1423	37.1495	20.8401	0.722229	0.640228	0.310623	6.64224	46.1825
234	2025	1941.67		(40.42516223571279, 38.62298513711534, 37.49801130416579)	#282625	40.4252	38.623	37.498	23.0594	18.4643	40.4252	45.9973	5.37631	4.26962	39.2811	38.93	37.5093	21.1258	0.720467	0.748463	0.276722	6.86545	38.455
235	2033.33	1950		(40.33514758216454, 38.971111576303116, 38.08373456144023)	#282626	40.3351	38.9711	38.0837	23.6485	14.2335	40.3351	46.1419	5.17082	3.98975	39.462	39.2031	38.0926	21.1723	0.722732	0.719854	0.258582	6.53111	37.6534
236	2041.67	1958.33		(40.245132928616286, 38.93908310655223, 37.31630730584049)	#282625	40.2451	38.9391	37.3163	33.2442	18.5575	40.2451	46.1154	4.80555	4.63477	39.2545	39.153	37.3325	20.8918	0.722317	0.669004	0.300387	6.67641	43.9636
237	2050	1966.67		(39.84655641616077, 38.87439815783965, 37.231107389575044)	#272625	39.8466	38.8744	37.2311	37.6981	16.7377	39.8466	46.0498	4.54958	4.59941	39.0221	39.029	37.2475	20.9963	0.721289	0.633369	0.298096	6.46941	45.3121
238	2058.33	1975		(40.37492149884865, 38.828972158258324, 37.48419510152816)	#282625	40.3749	38.829	37.4842	27.9122	18.2573	40.3749	46.0812	5.09893	4.42491	39.3175	39.0883	37.4976	20.9988	0.721781	0.709847	0.286786	6.75122	40.9518
239	2066.67	1983.33		(40.42244086246598, 38.74356290558928, 38.088339962319445)	#282626	40.4224	38.7436	38.0883	16.843	14.7244	40.4224	46.0523	5.49517	3.83317	39.4352	39.0337	38.0949	21.3039	0.721328	0.765009	0.248435	6.70001	34.8978
240	2075	1991.67		(40.12811387900356, 38.818924010885496, 37.62382248272975)	#282625	40.1281	38.8189	37.6238	28.6333	15.9139	40.1281	46.0545	4.99148	4.25309	39.2214	39.0379	37.6358	21.1227	0.721363	0.694888	0.27565	6.55772	40.4333
241	2083.33	2000		(40.194892191752146, 38.73895750471007, 38.05170609168935)	#282626	40.1949	38.739	38.0517	19.2401	13.5966	40.1949	46.0288	5.31888	3.82538	39.3149	38.9893	38.0586	21.3424	0.72096	0.740467	0.24793	6.55165	35.724
242	2091.67	2008.33		(40.26774126020515, 39.06028888423697, 37.487544483985765)	#282725	40.2677	39.0603	37.4875	33.9417	17.6059	40.2677	46.1705	4.75977	4.57381	39.3374	39.2573	37.5033	20.882	0.72318	0.66263	0.296436	6.60114	43.8586
243	2100	2016.67		(40.513711534435835, 38.89909985346452, 38.09671341846347)	#282626	40.5137	38.8991	38.0967	19.9186	15.213	40.5137	46.1278	5.38798	3.95441	39.5298	39.1763	38.1047	21.1837	0.722511	0.750087	0.256292	6.68339	36.2761
244	2108.33	2025		(40.319866024701696, 39.09859744609587, 37.80887586351267)	#282725	40.3199	39.0986	37.8089	30.8178	15.8806	40.3199	46.1936	4.89502	4.32395	39.4391	39.301	37.8218	20.9783	0.723542	0.68146	0.280242	6.53129	41.4553
245	2116.67	2033.33		(40.22273393343102, 38.98157839648315, 37.57755913753402)	#282625	40.2227	38.9816	37.5776	31.8471	16.7696	40.2227	46.1331	4.85554	4.42869	39.3089	39.1863	37.5916	20.9785	0.722593	0.675963	0.287031	6.57188	42.3677
246	2125	2041.67		(40.72870002093364, 38.904123927150934, 37.94306049822064)	#282625	40.7287	38.9041	37.9431	20.7004	17.4407	40.7287	46.1492	5.4711	4.12872	39.606	39.2168	37.9527	21.0649	0.722846	0.761658	0.26759	6.85414	37.0397
247	2133.33	2050		(40.337240946200545, 38.84885911660038, 37.7852208499058)	#282625	40.3372	38.8489	37.7852	25.007	16.1331	40.3372	46.0879	5.18069	4.16519	39.3654	39.101	37.7959	21.1225	0.721886	0.721229	0.269953	6.64743	38.7987
248	2141.67	2058.33		(40.1764705882353, 38.95645802805108, 38.28972158258321)	#282626	40.1765	38.9565	38.2897	21.2027	11.9752	40.1765	46.1219	5.16211	3.77169	39.4209	39.1653	38.2964	21.3084	0.722419	0.718643	0.24445	6.3932	36.1537
249	2150	2066.67		(40.02302700439606, 39.0002093364036, 37.63910404019259)	#282725	40.023	39.0002	37.6391	34.2571	15.1888	40.023	46.1227	4.71552	4.35525	39.2292	39.1667	37.6527	21.0418	0.722431	0.65647	0.282271	6.41906	42.7256
250	2158.33	2075		(40.287418882143605, 38.68515804898472, 37.76470588235294)	#282625	40.2874	38.6852	37.7647	21.892	15.9676	40.2874	46.0126	5.32189	4.05534	39.2862	38.9589	37.7739	21.2316	0.720707	0.740886	0.262834	6.69091	37.3078
251	2166.67	2083.33		(40.180866652710904, 38.96713418463471, 37.20975507640779)	#282625	40.1809	38.9671	37.2098	35.4893	18.8556	40.1809	46.1209	4.68	4.74048	39.2104	39.1632	37.2273	20.8475	0.722402	0.651526	0.307239	6.66142	45.3678
252	2175	2091.67		(40.37785220849906, 39.09713209127067, 37.91814946619217)	#282725	40.3779	39.0971	37.9181	28.7591	15.5339	40.3779	46.199	4.98664	4.23525	39.4889	39.3112	37.9299	21.0111	0.723627	0.694214	0.274494	6.54247	40.3419
253	2183.33	2100		(40.37806154490266, 38.795478333682226, 37.83567092317354)	#282625	40.3781	38.7955	37.8357	22.6513	16.056	40.3781	46.0691	5.29323	4.08787	39.379	39.0653	37.8453	21.1693	0.721591	0.736896	0.264942	6.68798	37.6783
254	2191.67	2108.33		(39.8934477705673, 38.9650408205987, 37.804270462633454)	#272625	39.8934	38.965	37.8043	33.3367	13.3541	39.8934	46.0964	4.73313	4.16167	39.1878	39.117	37.8159	21.1643	0.722019	0.658922	0.269725	6.30254	41.324
255	2200	2116.67		(40.330332844881724, 38.90810131881934, 37.69729956039355)	#282625	40.3303	38.9081	37.6973	27.591	16.6481	40.3303	46.1122	5.06984	4.28563	39.3628	39.1469	37.7094	21.0488	0.722267	0.705796	0.277759	6.63851	40.2085
256	2208.33	2125		(40.454050659409674, 38.95729537366548, 37.905379945572534)	#282625	40.4541	38.9573	37.9054	24.7639	16.0654	40.4541	46.1461	5.19499	4.15672	39.4803	39.211	37.9159	21.0768	0.722798	0.72322	0.269404	6.65329	38.6647
257	2216.67	2133.33		(40.20766171237178, 38.77789407577978, 37.85137115344359)	#282625	40.2077	38.7779	37.8514	23.5928	14.9438	40.2077	46.0456	5.19603	4.0335	39.2932	39.0211	37.8606	21.227	0.721224	0.723364	0.261418	6.57783	37.821
258	2225	2141.67		(40.19907891982416, 38.855557881515594, 37.59953945991208)	#282625	40.1991	38.8556	37.5995	28.9902	16.49	40.1991	46.0768	4.99099	4.31305	39.2627	39.08	37.6121	21.0723	0.721712	0.69482	0.279536	6.59639	40.8325
259	2233.33	2150		(40.270043960644756, 38.92317353987858, 37.55013606866234)	#282625	40.27	38.9232	37.5501	30.2886	17.2231	40.27	46.1122	4.94431	4.41807	39.3085	39.1469	37.5639	20.992	0.722267	0.688321	0.286343	6.63065	41.7829
260	2241.67	2158.33		(40.36780406112623, 39.162026376386855, 38.32656478961692)	#282726	40.3678	39.162	38.3266	24.5575	12.8943	40.3678	46.2282	5.08416	3.92019	39.5858	39.3665	38.3349	21.1465	0.724083	0.70779	0.254075	6.42001	37.6344
261	2250	2166.67		(40.66443374502826, 38.86749005652083, 37.92212685786058)	#282625	40.6644	38.8675	37.9221	20.684	17.1966	40.6644	46.1273	5.45705	4.11013	39.5589	39.1754	37.9316	21.0944	0.722503	0.759703	0.266385	6.83173	36.9862
262	2258.33	2175		(40.62675319238016, 38.86811806573163, 37.844672388528366)	#282625	40.6268	38.8681	37.8447	22.0722	17.4622	40.6268	46.1236	5.39521	4.17322	39.5252	39.1685	37.8549	21.0689	0.722446	0.751093	0.270473	6.82085	37.7221
263	2266.67	2183.33		(40.29830437513083, 38.99016118903077, 38.48147372828135)	#282626	40.2983	38.9902	38.4815	16.7992	11.4966	40.2983	46.1489	5.29614	3.64738	39.5294	39.2163	38.4866	21.342	0.722841	0.737302	0.236393	6.43059	34.5546
264	2275	2191.67		(40.19112413648733, 38.83504291396274, 37.47749633661294)	#282625	40.1911	38.835	37.4775	30.0162	17.2171	40.1911	46.0665	4.95497	4.40565	39.228	39.0606	37.4911	21.036	0.721552	0.689805	0.285538	6.63034	41.6415
265	2283.33	2200		(40.25873979485032, 38.829390831065524, 37.73142139418045)	#282625	40.2587	38.8294	37.7314	26.0664	16.0081	40.2587	46.0719	5.12208	4.18608	39.3102	39.0707	37.7424	21.1305	0.721635	0.71307	0.271307	6.61506	39.2578
266	2291.67	2208.33		(40.15197822901403, 38.95750471006908, 37.80929453631987)	#282625	40.152	38.9575	37.8093	29.4076	14.8781	40.152	46.1174	4.93277	4.19342	39.3132	39.1567	37.8208	21.1076	0.722348	0.686715	0.271783	6.47434	40.3684
267	2300	2216.67		(40.562905589281975, 38.6780406112623, 37.70734770776638)	#282625	40.5629	38.678	37.7073	20.3959	17.9516	40.5629	46.0351	5.50536	4.14571	39.4075	39.0013	37.7171	21.149	0.721059	0.766428	0.268691	6.89173	36.9809
268	2308.33	2225		(40.55641616077036, 38.48398576512456, 37.921080175842576)	#282625	40.5564	38.484	37.9211	12.816	16.5698	40.5564	45.952	5.81602	3.81229	39.3869	38.8448	37.9267	21.3761	0.719758	0.809676	0.247081	6.95411	33.2441
269	2316.67	2233.33		(40.29809503872723, 38.9644128113879, 37.854092526690394)	#282625	40.2981	38.9644	37.8541	27.2582	15.4653	40.2981	46.1343	5.05104	4.18227	39.3959	39.1886	37.8652	21.0871	0.722613	0.70318	0.27106	6.55778	39.6248
270	2325	2241.67		(40.24220221896588, 38.76763659200335, 37.77768473937618)	#282625	40.2422	38.7676	37.7777	24.1009	15.6167	40.2422	46.044	5.2006	4.09701	39.2922	39.0181	37.7876	21.1939	0.721199	0.724	0.265534	6.62055	38.2309
271	2333.33	2250		(40.30751517688926, 38.99078919824157, 37.62172911869374)	#282625	40.3075	38.9908	37.6217	30.5846	16.9913	40.3075	46.1452	4.92628	4.40972	39.3622	39.2093	37.6354	20.9705	0.722783	0.685811	0.285802	6.61165	41.833
272	2341.67	2258.33		(40.396064475612306, 38.7144651454888, 37.937827088130625)	#282625	40.3961	38.7145	37.9378	18.956	15.5176	40.3961	46.0364	5.44336	3.94078	39.3831	39.0038	37.9456	21.2629	0.72108	0.757796	0.255409	6.72011	35.9031
273	2350	2266.67		(40.09859744609587, 38.93238434163701, 37.32865815365292)	#282625	40.0986	38.9324	37.3287	34.7385	17.6149	40.0986	46.0989	4.71142	4.59515	39.1831	39.1217	37.3447	20.9372	0.722058	0.6559	0.297819	6.58125	44.2842
274	2358.33	2275		(39.93573372409462, 38.95666736445468, 36.99685995394599)	#272624	39.9357	38.9567	36.9969	40.0114	18.7655	39.9357	46.0922	4.41859	4.88474	39.0444	39.1091	37.0165	20.8314	0.721954	0.615134	0.316588	6.5867	47.8684
275	2366.67	2283.33		(40.22461796106343, 38.65940967134185, 37.77140464726816)	#282625	40.2246	38.6594	37.7714	21.7186	15.5519	40.2246	45.9957	5.30843	4.02031	39.2488	38.927	37.7803	21.2658	0.720442	0.739012	0.260563	6.65901	37.1383
276	2375	2291.67		(39.987649152187565, 38.8582792547624, 37.68976344986393)	#272625	39.9876	38.8583	37.6898	30.5111	14.6535	39.9876	46.0587	4.87301	4.2005	39.178	39.0457	37.7014	21.1597	0.721428	0.678395	0.272242	6.43354	40.7611
277	2383.33	2300		(40.21833786895541, 38.68620473100272, 37.61461168097132)	#282625	40.2183	38.6862	37.6146	24.6937	16.5086	40.2183	46.0058	5.20449	4.17852	39.2226	38.946	37.6253	21.1823	0.7206	0.724543	0.270817	6.67434	38.7599
278	2391.67	2308.33		(40.35189449445259, 38.92149884864978, 37.40841532342474)	#282625	40.3519	38.9215	37.4084	30.8428	18.601	40.3519	46.1184	4.94382	4.55667	39.3198	39.1586	37.4235	20.9145	0.722364	0.688253	0.295325	6.72344	42.6664
279	2400	2316.67		(40.284069499686, 38.879631567929664, 37.669457818714676)	#282625	40.2841	38.8796	37.6695	27.771	16.5506	40.2841	46.0955	5.05627	4.28211	39.3258	39.1153	37.6816	21.0662	0.722005	0.703908	0.277531	6.62589	40.2609
280	2408.33	2325		(40.037889889051705, 38.75821645384132, 37.711325099434795)	#282625	40.0379	38.7582	37.7113	26.9984	14.8178	40.0379	46.0204	5.03308	4.11605	39.1759	38.9736	37.7218	21.2199	0.720829	0.700679	0.266768	6.50182	39.2763
281	2416.67	2333.33		(39.95834205568348, 38.770776638057356, 37.245760937827086)	#272625	39.9583	38.7708	37.2458	33.7321	17.3107	39.9583	46.0157	4.75584	4.52834	39.0477	38.9647	37.261	21.0371	0.720756	0.662083	0.293489	6.56687	43.5963
282	2425	2341.67		(39.93971111576303, 38.8580699183588, 37.7157211639104)	#272625	39.9397	38.8581	37.7157	30.8189	14.1993	39.9397	46.0542	4.84958	4.1695	39.1596	39.0373	37.7271	21.1824	0.721359	0.675133	0.270232	6.39556	40.6878
283	2433.33	2350		(39.79840904333263, 38.72283860163282, 37.04186728072012)	#272625	39.7984	38.7228	37.0419	36.5887	17.662	39.7984	45.9789	4.60308	4.65048	38.9137	38.8953	37.0587	21.0236	0.720178	0.640817	0.301406	6.54334	45.2935
284	2441.67	2358.33		(40.0732677412602, 38.88151559556207, 37.830228176679924)	#282625	40.0733	38.8815	37.8302	28.1213	14.2732	40.0733	46.0775	4.97081	4.1065	39.2552	39.0812	37.8407	21.1835	0.721723	0.69201	0.266149	6.44766	39.5609
285	2450	2366.67		(40.06405693950178, 38.73309608540925, 37.411974042285955)	#282625	40.0641	38.7331	37.412	29.8887	16.88	40.0641	46.0103	4.94929	4.3689	39.121	38.9546	37.4252	21.1034	0.720671	0.689015	0.283156	6.60173	41.4359
286	2458.33	2375		(40.011304165794435, 38.47561230898053, 37.581117856395224)	#282625	40.0113	38.4756	37.5811	22.0846	15.4881	40.0113	45.8951	5.27914	4.01989	39.0492	38.7379	37.5901	21.353	0.718867	0.734935	0.260536	6.63543	37.2881
287	2466.67	2383.33		(39.938664433745025, 38.6769939292443, 37.45111994975926)	#272625	39.9387	38.677	37.4511	29.5683	15.8825	39.9387	45.9746	4.93863	4.27237	39.05	38.8872	37.4634	21.1854	0.720111	0.68753	0.2769	6.53018	40.8629
288	2475	2391.67		(39.76847393761775, 38.655641616077034, 37.17353987858488)	#272625	39.7685	38.6556	37.1735	34.2691	16.639	39.7685	45.9478	4.71572	4.47781	38.9045	38.8368	37.1884	21.1255	0.719692	0.656498	0.290214	6.50298	43.5176
289	2483.33	2400		(40.09001465354825, 38.34749842997697, 37.219803223780616)	#282625	40.09	38.3475	37.2198	23.5738	18.2565	40.09	45.845	5.32449	4.26147	38.9758	38.6439	37.2311	21.2633	0.718082	0.741248	0.276194	6.81985	38.6721
290	2491.67	2408.33		(39.90893866443375, 38.681180657316304, 37.19928825622776)	#272625	39.9089	38.6812	37.1993	32.8137	17.3134	39.9089	45.9722	4.80115	4.49624	38.9864	38.8827	37.2141	21.0855	0.720074	0.668391	0.291409	6.57778	43.1216
291	2500	2416.67		(40.18379736236132, 38.70755704416998, 37.56395227129998)	#282625	40.1838	38.7076	37.564	26.191	16.6251	40.1838	46.0114	5.1327	4.23378	39.2022	38.9567	37.5754	21.155	0.720688	0.714547	0.274399	6.65353	39.518
292	2508.33	2425		(40.22775800711744, 38.66673644546787, 37.65689763449864)	#282625	40.2278	38.6667	37.6569	23.5681	16.2964	40.2278	45.9985	5.25213	4.12808	39.2297	38.9323	37.667	21.2108	0.720486	0.731174	0.267548	6.68026	38.1667
293	2516.67	2433.33		(40.30081641197404, 38.67322587397948, 37.95101528155746)	#282625	40.3008	38.6732	37.951	18.441	14.8682	40.3008	46.0098	5.42689	3.88341	39.3263	38.9536	37.9582	21.3176	0.720663	0.755504	0.251691	6.67324	35.587
294	2525	2441.67		(40.036843207033705, 38.62445049194055, 37.76868327402135)	#282625	40.0368	38.6245	37.7687	22.6377	14.4462	40.0368	45.9629	5.21008	3.96661	39.1454	38.8653	37.7772	21.3309	0.719929	0.725321	0.257083	6.5482	37.2832
295	2533.33	2450		(39.8229014025539, 38.755495080594514, 37.561649570860375)	#272625	39.8229	38.7555	37.5616	31.6775	14.4796	39.8229	45.9982	4.81297	4.21259	39.0398	38.9317	37.5736	21.2107	0.720481	0.670037	0.273025	6.39614	41.1943
296	2541.67	2458.33		(40.35294117647059, 38.67490056520829, 37.4640988067825)	#282625	40.3529	38.6749	37.4641	25.1478	18.2553	40.3529	46.0127	5.24956	4.32634	39.255	38.959	37.4762	21.0941	0.720708	0.730816	0.280398	6.80258	39.4931
297	2550	2466.67		(40.02344567720326, 38.804898471844254, 37.57734980113042)	#282625	40.0234	38.8049	37.5773	30.1104	15.5847	40.0234	46.0384	4.91052	4.26731	39.1565	39.0075	37.5896	21.1373	0.721111	0.683617	0.276571	6.50562	40.9911
298	2558.33	2475		(39.994975926313586, 38.48419510152816, 37.29244295583002)	#272625	39.995	38.4842	37.2924	26.4586	17.2308	39.995	45.8957	5.13025	4.28167	38.9861	38.7389	37.3044	21.2277	0.718875	0.714206	0.277502	6.68222	39.8481
299	2566.67	2483.33		(39.74754029725769, 38.71655850952481, 37.09085199916265)	#272625	39.7475	38.7166	37.0909	36.7158	17.044	39.7475	45.9717	4.59443	4.59354	38.8966	38.8817	37.1071	21.0601	0.720065	0.639612	0.297715	6.49687	44.9944
300	2575	2491.67		(40.09796943688507, 38.52836508268788, 37.40883399623195)	#282625	40.098	38.5284	37.4088	24.979	17.1014	40.098	45.9251	5.20638	4.2267	39.0736	38.7942	37.42	21.2246	0.719337	0.724806	0.27394	6.70608	39.0708
301	2583.33	2500		(40.0008373456144, 38.66799246388947, 37.22775800711744)	#282625	40.0008	38.668	37.2278	31.1618	17.678	40.0008	45.9753	4.89613	4.47589	39.033	38.8886	37.2422	21.0829	0.720122	0.681614	0.29009	6.63368	42.4326
302	2591.67	2508.33		(39.76700858279255, 38.569185681389996, 37.29725769311283)	#272625	39.767	38.5692	37.2973	30.9002	15.8369	39.767	45.911	4.8679	4.30292	38.9017	38.7676	37.31	21.2306	0.719115	0.677684	0.27888	6.49705	41.4747
303	2600	2516.67		(39.80259577140465, 38.57462842788361, 36.995394599120786)	#272624	39.8026	38.5746	36.9954	33.7539	17.9847	39.8026	45.915	4.7546	4.58401	38.8605	38.7752	37.0112	21.094	0.719178	0.66191	0.297097	6.60449	43.9535
304	2608.33	2525		(39.97718233200754, 38.48210173749215, 37.320912706719696)	#272625	39.9772	38.4821	37.3209	26.229	16.9434	39.9772	45.8933	5.13214	4.25172	38.9825	38.7343	37.3325	21.2453	0.718837	0.71447	0.275561	6.66453	39.64
305	2616.67	2533.33		(40.00921080175843, 38.51475821645384, 37.03223780615449)	#282625	40.0092	38.5148	37.0322	29.8798	18.9738	40.0092	45.9088	4.99105	4.54029	38.9505	38.7635	37.0471	21.0959	0.71908	0.694828	0.294264	6.74721	42.2923
306	2625	2541.67		(39.89847184425371, 38.612099644128115, 37.74314423278208)	#272625	39.8985	38.6121	37.7431	24.19	13.7752	39.8985	45.9444	5.11176	3.95778	39.0686	38.8305	37.7518	21.3605	0.719639	0.711633	0.256511	6.46484	37.7489
307	2633.33	2550		(39.9997906635964, 38.54322796734352, 37.66527109064266)	#272625	39.9998	38.5432	37.6653	22.5646	14.8826	39.9998	45.9238	5.23036	3.99284	39.0814	38.7917	37.6741	21.3479	0.719315	0.728144	0.258783	6.58023	37.3579
308	2641.67	2558.33		(39.870002093364036, 38.404228595352734, 37.295792338287626)	#272625	39.87	38.4042	37.2958	25.8356	16.4641	39.87	45.8493	5.13163	4.19937	38.9008	38.6518	37.3069	21.3101	0.718149	0.714398	0.272169	6.63086	39.2946
309	2650	2566.67		(39.97781034121834, 38.76847393761775, 37.45153862256647)	#272625	39.9778	38.7685	37.4515	31.2778	16.1139	39.9778	46.0177	4.86327	4.34553	39.0977	38.9685	37.4647	21.1187	0.720787	0.677039	0.281641	6.52188	41.7821
310	2658.33	2575		(40.06405693950178, 38.663177726606655, 37.4278836089596)	#282625	40.0641	38.6632	37.4279	28.1156	16.7787	40.0641	45.9803	5.03598	4.30332	39.1025	38.898	37.4402	21.1542	0.7202	0.701083	0.278905	6.62417	40.5144
311	2666.67	2583.33		(40.06091689344777, 38.47686832740214, 37.52417835461587)	#282625	40.0609	38.4769	37.5242	22.5334	16.1471	40.0609	45.9	5.28895	4.07969	39.0625	38.7471	37.5337	21.3161	0.718944	0.7363	0.264412	6.67958	37.6452
312	2675	2591.67		(39.79882771613984, 38.46828553485451, 37.33137952689973)	#272625	39.7988	38.4683	37.3314	27.6457	15.8095	39.7988	45.8705	5.02171	4.20316	38.8929	38.6917	37.3427	21.301	0.718481	0.699096	0.272414	6.5486	39.9293
313	2683.33	2600		(40.00293070965041, 38.57400041867281, 37.636801339752985)	#282625	40.0029	38.574	37.6368	23.7654	15.083	40.0029	45.9372	5.18496	4.04135	39.0867	38.8169	37.6462	21.3148	0.719526	0.721823	0.261927	6.57391	37.9342
314	2691.67	2608.33		(39.69081013188193, 38.611471634917315, 37.055055474146954)	#272625	39.6908	38.6115	37.0551	35.4301	16.9338	39.6908	45.9207	4.65663	4.53925	38.8291	38.7859	37.0706	21.1237	0.719268	0.648272	0.294196	6.503	44.2687
315	2700	2616.67		(39.7494243248901, 38.538203893657105, 37.369688088758636)	#272625	39.7494	38.5382	37.3697	29.4616	15.2665	39.7494	45.8963	4.92234	4.21237	38.898	38.7401	37.3814	21.2847	0.718886	0.685263	0.273011	6.4787	40.5557
316	2708.33	2625		(39.679087293280304, 38.28323215407159, 36.90893866443375)	#272624	39.6791	38.2832	36.9089	29.7665	17.8025	39.6791	45.7766	4.95896	4.42683	38.6923	38.5156	36.9227	21.2703	0.717009	0.690361	0.286911	6.64741	41.7551
317	2716.67	2633.33		(39.59912078710488, 38.561858907263975, 37.22189658781662)	#272625	39.5991	38.5619	37.2219	33.82	15.3082	39.5991	45.8916	4.71948	4.33784	38.8021	38.7312	37.2353	21.2455	0.718811	0.657021	0.281143	6.41017	42.5872
318	2725	2641.67		(39.91835880259577, 38.66087502616705, 36.979066359639944)	#272624	39.9184	38.6609	36.9791	34.3309	18.7763	39.9184	45.9631	4.73413	4.68097	38.9407	38.8655	36.9959	21.0058	0.719931	0.659061	0.303381	6.65758	44.6765
319	2733.33	2650		(40.03286581536529, 38.38266694578187, 37.12811387900356)	#282625	40.0329	38.3827	37.1281	25.9138	18.5026	40.0329	45.8544	5.20187	4.36049	38.9404	38.6614	37.1407	21.2146	0.718228	0.724177	0.282611	6.78773	39.9716
320	2741.67	2658.33		(39.96859953945991, 38.44128113879004, 37.494033912497386)	#272625	39.9686	38.4413	37.494	22.9676	15.7877	39.9686	45.8758	5.24886	4.06537	39.0002	38.7015	37.5035	21.3478	0.718563	0.730719	0.263484	6.63911	37.7586
321	2750	2666.67		(40.36675737910823, 38.67259786476868, 38.08289721582583)	#282626	40.3668	38.6726	38.0829	15.4922	14.4273	40.3668	46.0165	5.53331	3.77691	39.3848	38.9661	38.0888	21.3614	0.720767	0.770319	0.244788	6.69945	34.3166
322	2758.33	2675		(40.13355662549717, 38.536738538831905, 37.65815365292024)	#282625	40.1336	38.5367	37.6582	21.2956	15.7282	40.1336	45.9335	5.33243	4.01611	39.1435	38.81	37.6669	21.3181	0.719468	0.742354	0.260291	6.67563	36.9852
323	2766.67	2683.33		(40.06866234038099, 38.5352731840067, 37.69960226083316)	#282625	40.0687	38.5353	37.6996	21.1646	15.0769	40.0687	45.927	5.30491	3.9676	39.1195	38.7978	37.708	21.352	0.719366	0.738523	0.257147	6.6245	36.7932
324	2775	2691.67		(39.9637848021771, 38.61523969018212, 37.388528365082685)	#272625	39.9638	38.6152	37.3885	28.5807	16.4321	39.9638	45.9499	4.99994	4.28702	39.0307	38.8409	37.4008	21.1921	0.719725	0.696065	0.277849	6.58619	40.6103
325	2783.33	2700		(40.063010257483775, 38.60016746912288, 37.744400251203686)	#282625	40.063	38.6002	37.7444	22.1452	14.7579	40.063	45.9548	5.24628	3.97458	39.1458	38.8499	37.753	21.3302	0.719801	0.730359	0.2576	6.58185	37.1476
326	2791.67	2708.33		(39.84906845300398, 38.49173121205778, 37.19991626543856)	#272625	39.8491	38.4917	37.1999	29.258	16.9523	39.8491	45.8847	4.97377	4.34652	38.8985	38.7182	37.2128	21.2188	0.718703	0.692422	0.281705	6.60534	41.1498
327	2800	2716.67		(40.113460330751515, 38.69185681389994, 37.65794431651664)	#282625	40.1135	38.6919	37.6579	25.2634	15.6096	40.1135	45.9986	5.14049	4.12708	39.1817	38.9324	37.6683	21.2217	0.720487	0.715632	0.267483	6.59223	38.7595
328	2808.33	2725		(39.87230479380364, 38.38434163701068, 36.89993719907892)	#272624	39.8723	38.3843	36.8999	29.9641	19.0095	39.8723	45.8386	4.98131	4.54115	38.8166	38.6319	36.9148	21.1562	0.717982	0.693472	0.29432	6.74059	42.3535
329	2816.67	2733.33		(39.637638685367385, 38.55767217919196, 36.94850324471425)	#272624	39.6376	38.5577	36.9485	35.9038	17.3	39.6376	45.8918	4.63175	4.58699	38.765	38.7317	36.9646	21.1267	0.718815	0.644808	0.297291	6.51871	44.7219
330	2825	2741.67		(40.32551810759891, 38.406112622985134, 37.57546577349801)	#282625	40.3255	38.4061	37.5755	18.1229	17.3901	40.3255	45.8946	5.58581	4.02478	39.1805	38.737	37.5838	21.3257	0.718859	0.777628	0.260853	6.88478	35.7741
331	2833.33	2750		(40.137324680761985, 38.51873560812225, 37.25329704835671)	#282625	40.1373	38.5187	37.2533	26.3265	18.3228	40.1373	45.9238	5.17776	4.36533	39.0588	38.7917	37.266	21.1555	0.719316	0.720821	0.282925	6.77239	40.134
332	2841.67	2758.33		(39.9660875026167, 38.41846347079757, 37.52606238224827)	#272625	39.9661	38.4185	37.5261	21.9441	15.5684	39.9661	45.8658	5.28727	4.01953	38.9983	38.6829	37.535	21.3771	0.718408	0.736067	0.260513	6.64168	37.2431
333	2850	2766.67		(40.06677831274859, 38.65312957923383, 37.295792338287626)	#282625	40.0668	38.6531	37.2958	29.3903	17.6356	40.0668	45.9755	4.99134	4.41463	39.0744	38.8889	37.3094	21.1046	0.720125	0.694868	0.28612	6.66351	41.4914
334	2858.33	2775		(40.06719698555579, 38.494661921708186, 37.894494452585306)	#282625	40.0672	38.4947	37.8945	16.5739	13.8277	40.0672	45.9104	5.43597	3.76432	39.1452	38.7666	37.9005	21.4646	0.719106	0.756768	0.243972	6.6121	34.7019
335	2866.67	2783.33		(39.99099853464517, 38.50157002302701, 37.65878166213105)	#272625	39.991	38.5016	37.6588	21.6821	14.8712	39.991	45.9049	5.26874	3.96651	39.0628	38.7562	37.6672	21.3743	0.71902	0.733487	0.257076	6.59491	36.9738
336	2875	2791.67		(39.9650408205987, 38.24701695624869, 36.969018212267116)	#272624	39.965	38.247	36.969	25.5939	19.1164	39.965	45.7882	5.23754	4.39249	38.8332	38.5375	36.9818	21.2508	0.717192	0.729143	0.284685	6.83562	39.9851
337	2883.33	2800		(40.072849068453, 38.2147791500942, 37.720117228386016)	#282625	40.0728	38.2148	37.7201	12.615	14.9714	40.0728	45.7887	5.68479	3.71356	39.0263	38.5383	37.7251	21.5752	0.717199	0.791408	0.240682	6.79024	33.1544
338	2891.67	2808.33		(40.10927360267951, 38.45321331379527, 37.41741678877957)	#282625	40.1093	38.4532	37.4174	23.0873	17.1138	40.1093	45.8938	5.30443	4.16551	39.0575	38.7353	37.4278	21.2745	0.718845	0.738456	0.269974	6.74452	38.1421
339	2900	2816.67		(40.087921289512245, 38.587816621310445, 37.9997906635964)	#282625	40.0879	38.5878	37.9998	16.8962	13.2826	40.0879	45.9532	5.39073	3.74295	39.2053	38.847	38.0057	21.4442	0.719777	0.75047	0.242587	6.56275	34.7734
340	2908.33	2825		(40.078919824157424, 38.64077873142139, 37.54678668620473)	#282625	40.0789	38.6408	37.5468	25.9226	16.1106	40.0789	45.9727	5.12469	4.18305	39.1267	38.8837	37.5577	21.2153	0.720081	0.713432	0.271111	6.61516	39.2232
341	2916.67	2833.33		(39.96629683902031, 38.60351685158049, 37.90663596399414)	#272625	39.9663	38.6035	37.9066	20.3008	13.1414	39.9663	45.948	5.24307	3.8173	39.1319	38.8373	37.9136	21.421	0.719695	0.729913	0.247406	6.48549	36.0571
342	2925	2841.67		(39.830228176679924, 38.42181285325518, 37.2859535273184)	#272625	39.8302	38.4218	37.286	26.7862	16.2889	39.8302	45.8531	5.07793	4.2147	38.8848	38.659	37.2973	21.304	0.718208	0.706924	0.273162	6.59917	39.6927
343	2933.33	2850		(39.962528783755495, 38.49842997697299, 37.59744609587607)	#272625	39.9625	38.4984	37.5974	22.8571	15.0915	39.9625	45.9005	5.22451	4.01422	39.0356	38.748	37.6065	21.3565	0.718951	0.727329	0.260169	6.58859	37.5367
344	2941.67	2858.33		(40.12413648733515, 38.3573372409462, 37.74837764287209)	#282625	40.1241	38.3573	37.7484	15.3793	15.0986	40.1241	45.8555	5.5708	3.80209	39.1013	38.6635	37.7545	21.4795	0.718246	0.775538	0.24642	6.7446	34.3136
345	2950	2866.67		(40.09755076407787, 38.50847812434582, 37.687670085827925)	#282625	40.0976	38.5085	37.6877	20.4361	15.3256	40.0976	45.9181	5.35144	3.96318	39.123	38.781	37.6959	21.3578	0.719226	0.745	0.256861	6.65918	36.523
346	2958.33	2875		(40.154071593050034, 38.36738538831903, 37.19007745446933)	#282625	40.1541	38.3674	37.1901	23.8322	18.823	40.1541	45.8595	5.3355	4.31326	39.0074	38.6711	37.2019	21.2229	0.718309	0.74278	0.27955	6.86089	38.9524
347	2966.67	2883.33		(39.81787732886749, 38.612936989742515, 37.11764705882353)	#272625	39.8179	38.6129	37.1176	33.2258	17.2927	39.8179	45.9337	4.77608	4.50464	38.9043	38.8103	37.1326	21.1166	0.71947	0.664901	0.291953	6.56527	43.3247
348	2975	2891.67		(39.93615239690182, 38.26690391459075, 37.20703370316098)	#272625	39.9362	38.2669	37.207	23.3014	17.4259	39.9362	45.7955	5.29858	4.18834	38.8729	38.551	37.2176	21.346	0.717306	0.737641	0.271454	6.75405	38.3251
349	2983.33	2900		(39.787942223152605, 38.27464936152397, 37.04186728072012)	#272625	39.7879	38.2746	37.0419	26.9355	17.5995	39.7879	45.7839	5.1078	4.3184	38.7696	38.5294	37.0542	21.3053	0.717124	0.711082	0.279883	6.68867	40.2129
350	2991.67	2908.33		(39.720954574000416, 38.562068243667575, 37.45153862256647)	#272625	39.721	38.5621	37.4515	29.3608	14.5692	39.721	45.9044	4.91027	4.15211	38.9078	38.7554	37.4626	21.311	0.719013	0.683582	0.269105	6.43046	40.2177
351	3000	2916.67		(39.84278836089596, 38.44944525853046, 37.7140464726816)	#272625	39.8428	38.4494	37.714	20.7277	13.6243	39.8428	45.8687	5.24426	3.8548	38.9851	38.6882	37.7214	21.467	0.718452	0.730079	0.249836	6.50859	36.3178
352	3008.33	2925		(40.04165794431652, 38.238224827297465, 37.31609796943688)	#282625	40.0417	38.2382	37.3161	20.2995	17.3574	40.0417	45.7936	5.45701	4.08652	38.9375	38.5476	37.3253	21.388	0.717277	0.759697	0.264855	6.81752	36.828
353	3016.67	2933.33		(39.83148419510153, 38.48586979275696, 37.15197822901403)	#272625	39.8315	38.4859	37.152	29.8687	17.1541	39.8315	45.8802	4.94639	4.3824	38.8784	38.7098	37.1653	21.2067	0.718633	0.688611	0.284031	6.6085	41.5402
354	3025	2941.67		(40.11701904961273, 38.505547414695414, 37.94285116181704)	#282625	40.117	38.5055	37.9429	15.5286	13.8199	40.117	45.9201	5.4811	3.73755	39.1826	38.7847	37.9485	21.4674	0.719258	0.763051	0.242237	6.63414	34.29
355	3033.33	2950		(40.02763240527528, 38.40757797781034, 37.73204940339125)	#282625	40.0276	38.4076	37.732	17.6564	14.6242	40.0276	45.8681	5.43546	3.83797	39.0663	38.6871	37.7388	21.4601	0.718443	0.756697	0.248746	6.65389	35.2259
356	3041.67	2958.33		(39.60958760728491, 38.61105296211011, 36.94766589909985)	#272624	39.6096	38.6111	36.9477	37.4929	17.137	39.6096	45.9123	4.54978	4.62251	38.7677	38.7701	36.9643	21.1011	0.719135	0.633396	0.299593	6.48599	45.4543
357	3050	2966.67		(40.0351685158049, 38.213104458865395, 37.22147791500942)	#282625	40.0352	38.2131	37.2215	21.1457	17.9215	40.0352	45.7816	5.43942	4.15174	38.9076	38.525	37.2314	21.3651	0.717088	0.757247	0.269082	6.84282	37.3534
358	3058.33	2975		(39.94096713418463, 38.287628218547205, 36.71781452794641)	#272624	39.941	38.2876	36.7178	29.2226	20.578	39.941	45.8021	5.0622	4.64559	38.7838	38.5635	36.7335	21.1255	0.71741	0.704733	0.301089	6.87076	42.5427
359	3066.67	2983.33		(39.63261461168097, 38.305421812853254, 37.030981787732884)	#272625	39.6326	38.3054	37.031	29.3917	16.7392	39.6326	45.7825	4.95328	4.32563	38.7009	38.5267	37.0437	21.3184	0.717102	0.68957	0.280351	6.57617	41.1303
360	3075	2991.67		(39.87544483985765, 38.269206615030356, 37.38392296420348)	#272625	39.8754	38.2692	37.3839	21.3191	15.9331	39.8754	45.7917	5.32946	4.02159	38.8792	38.5441	37.3928	21.4347	0.717247	0.74194	0.260646	6.67655	37.0381
361	3083.33	3000		(39.92589491312539, 38.28134812643919, 37.65920033493825)	#272625	39.9259	38.2813	37.6592	16.4684	14.477	39.9259	45.8033	5.47389	3.79304	38.9627	38.5658	37.6654	21.5355	0.717429	0.762047	0.245833	6.65963	34.7194
362	3091.67	3008.33		(39.962528783755495, 38.519782290140256, 37.454888005024074)	#272625	39.9625	38.5198	37.4549	25.4796	16.0012	39.9625	45.9089	5.13731	4.15721	39.0137	38.7638	37.4655	21.2815	0.719083	0.71519	0.269436	6.60866	38.9804
363	3100	3016.67		(40.120787104877536, 38.388528365082685, 37.79191961482102)	#282625	40.1208	38.3885	37.7919	15.3708	14.8018	40.1208	45.869	5.55169	3.78585	39.118	38.6887	37.7979	21.4785	0.718457	0.772878	0.245368	6.71967	34.2911
364	3108.33	3025		(40.33577559137534, 38.604772870002094, 37.961272765333895)	#282625	40.3358	38.6048	37.9613	16.2602	15.0114	40.3358	45.9836	5.53502	3.82971	39.3243	38.9043	37.9677	21.36	0.720253	0.770557	0.24821	6.73076	34.6795
365	3116.67	3033.33		(39.836508268787945, 38.588653966924845, 37.11680971320913)	#272625	39.8365	38.5887	37.1168	32.4708	17.4092	39.8365	45.9249	4.81712	4.49054	38.9057	38.7938	37.1315	21.1267	0.719333	0.670614	0.29104	6.58556	42.9905
366	3125	3041.67		(40.27820808038518, 38.305421812853254, 37.754657734980114)	#282625	40.2782	38.3054	37.7547	13.095	15.9765	40.2782	45.8476	5.7456	3.78326	39.1619	38.6487	37.7602	21.4839	0.718122	0.799873	0.2452	6.87932	33.3634
367	3133.33	3050		(39.90223989951853, 38.20326564789617, 37.23278208080385)	#272625	39.9022	38.2033	37.2328	21.813	17.0595	39.9022	45.7648	5.35822	4.11263	38.8417	38.4936	37.2425	21.4067	0.716825	0.745943	0.266547	6.75457	37.5076
368	3141.67	3058.33		(39.79924638894704, 38.312957923382875, 37.545321331379526)	#272625	39.7992	38.313	37.5453	20.4347	14.4413	39.7992	45.8044	5.29452	3.89728	38.8877	38.5678	37.553	21.4935	0.717446	0.737076	0.252589	6.57425	36.3567
369	3150	3066.67		(39.94326983462424, 38.25685576721792, 37.56667364454679)	#272625	39.9433	38.2569	37.5667	17.4245	15.1723	39.9433	45.7938	5.47399	3.86024	38.9452	38.548	37.5736	21.5073	0.71728	0.762061	0.250189	6.69821	35.1913
370	3158.33	3075		(40.2495289930919, 38.479589700648944, 37.654594934059034)	#282625	40.2495	38.4796	37.6546	19.0755	16.4401	40.2495	45.9197	5.48093	3.99604	39.1819	38.784	37.6628	21.3281	0.719252	0.763027	0.25899	6.78299	36.095
371	3166.67	3083.33		(39.83546158676994, 37.99330123508478, 37.15930500314005)	#272525	39.8355	37.9933	37.1593	18.6984	17.131	39.8355	45.6666	5.5187	4.01207	38.7292	38.3104	37.1676	21.5297	0.715288	0.768285	0.260029	6.82296	36.017
372	3175	3091.67		(40.26836926941595, 38.49298723047938, 37.80657316307306)	#282625	40.2684	38.493	37.8066	16.7296	15.5894	40.2684	45.9281	5.54603	3.87378	39.2256	38.7999	37.8134	21.3817	0.719384	0.772089	0.251067	6.76496	34.9335
373	3183.33	3100		(40.13125392505757, 38.486707138371365, 37.60184216035169)	#282625	40.1313	38.4867	37.6018	20.9898	16.0723	40.1313	45.9114	5.36326	4.02908	39.1156	38.7683	37.6107	21.3271	0.719121	0.746645	0.261131	6.70806	36.9152
374	3191.67	3108.33		(39.987439815783965, 38.28972158258321, 37.61670504500733)	#272625	39.9874	38.2897	37.6167	17.0331	15.1182	39.9874	45.8125	5.49059	3.84712	38.987	38.583	37.6234	21.4973	0.717573	0.764372	0.249338	6.70425	35.0179
375	3200	3116.67		(39.83441490475194, 38.420347498429976, 37.39690182122671)	#272625	39.8344	38.4203	37.3969	25.1924	15.6037	39.8344	45.8535	5.13164	4.11493	38.9086	38.6597	37.4071	21.3512	0.718214	0.714401	0.266696	6.57772	38.7252
376	3208.33	3125		(39.945991207871046, 38.42139418044798, 37.62403181913335)	#272625	39.946	38.4214	37.624	20.604	14.8225	39.946	45.8658	5.31235	3.93105	39.009	38.6827	37.632	21.4224	0.718407	0.739557	0.254778	6.60864	36.5008
377	3216.67	3133.33		(39.911869374084155, 38.336403600586145, 37.32405275277371)	#272625	39.9119	38.3364	37.3241	23.4719	16.5338	39.9119	45.824	5.2526	4.13079	38.9059	38.6045	37.3342	21.3564	0.717753	0.731239	0.267724	6.68231	38.1825
378	3225	3141.67		(40.18589072639732, 38.254553066778314, 37.77140464726816)	#282625	40.1859	38.2546	37.7714	12.0062	15.3211	40.1859	45.8169	5.74412	3.71578	39.1043	38.5912	37.7762	21.5463	0.717642	0.799667	0.240826	6.8412	32.8982
379	3233.33	3150		(39.95080594515386, 38.28218547205359, 37.179401297885704)	#272625	39.9508	38.2822	37.1794	23.8749	17.6895	39.9508	45.8033	5.27958	4.22684	38.8793	38.5658	37.1904	21.3208	0.717429	0.734996	0.273949	6.76315	38.6808
380	3241.67	3158.33		(39.994766589909986, 38.17605191542809, 37.27569604354197)	#272625	39.9948	38.1761	37.2757	19.8676	17.3363	39.9948	45.7619	5.47635	4.0691	38.8872	38.4883	37.2847	21.4224	0.716781	0.76239	0.263725	6.82261	36.6135
381	3250	3166.67		(39.93489637848022, 38.38392296420348, 37.83127485869793)	#272625	39.9349	38.3839	37.8313	15.7628	13.4324	39.9349	45.8496	5.43845	3.71726	39.0334	38.6525	37.8368	21.5407	0.718154	0.757113	0.240922	6.58747	34.3531
382	3258.33	3175		(39.87146744818924, 38.28993091898681, 37.62214779150094)	#272625	39.8715	38.2899	37.6221	17.8129	14.3856	39.8715	45.8017	5.40782	3.82352	38.9313	38.5627	37.6288	21.5258	0.717403	0.752849	0.247809	6.62298	35.2617
383	3266.67	3183.33		(40.10069081013188, 38.40171655850953, 37.70002093364036)	#282625	40.1007	38.4017	37.7	17.5375	15.2658	40.1007	45.8723	5.48149	3.87403	39.0939	38.6949	37.707	21.4335	0.718508	0.763104	0.251082	6.71229	35.2506
384	3275	3191.67		(39.888005024073685, 38.337031609796945, 37.55704416998116)	#272625	39.888	38.337	37.557	20.0772	14.9016	39.888	45.8233	5.33713	3.91907	38.941	38.6032	37.5648	21.4622	0.717742	0.743008	0.254002	6.62149	36.2899
385	3283.33	3200		(40.1417207452376, 38.455725350638474, 37.669457818714676)	#282625	40.1417	38.4557	37.6695	19.0821	15.705	40.1417	45.8993	5.43611	3.94771	39.1246	38.7457	37.6773	21.3748	0.718932	0.756787	0.255858	6.71831	35.9872
386	3291.67	3208.33		(39.604563533598494, 38.07536110529621, 37.45677203265648)	#272625	39.6046	38.0754	37.4568	17.2807	13.8289	39.6046	45.6822	5.38584	3.76861	38.701	38.3394	37.463	21.6574	0.715531	0.749789	0.24425	6.57341	34.9815
387	3300	3216.67		(39.8229014025539, 38.33996231944735, 37.594934059032866)	#272625	39.8229	38.34	37.5949	20.0639	14.2665	39.8229	45.8187	5.30275	3.87683	38.9176	38.5945	37.6024	21.4918	0.717669	0.738222	0.251264	6.56879	36.1705
388	3308.33	3225		(39.85220849905799, 38.331170190496124, 37.4653548252041)	#272625	39.8522	38.3312	37.4654	21.7646	15.2726	39.8522	45.8169	5.27718	3.99078	38.9033	38.5911	37.474	21.4345	0.717641	0.734661	0.258649	6.61626	37.0978
389	3316.67	3233.33		(39.854720535901194, 38.238643500104665, 37.23613146326146)	#272625	39.8547	38.2386	37.2361	22.9707	16.7544	39.8547	45.7757	5.28412	4.12805	38.83	38.514	37.2462	21.3958	0.716995	0.735628	0.267546	6.70542	37.9976
390	3325	3241.67		(39.887795687670085, 38.312957923382875, 37.519363617333056)	#272625	39.8878	38.313	37.5194	20.1043	15.1412	39.8878	45.8127	5.34801	3.93488	38.9259	38.5832	37.5273	21.4618	0.717575	0.744522	0.255026	6.63961	36.3443
391	3333.33	3250		(39.818924010885496, 38.362361314632615, 37.33975298304375)	#272625	39.8189	38.3624	37.3398	24.7488	15.8766	39.8189	45.8266	5.16153	4.12076	38.8716	38.6093	37.35	21.3679	0.717793	0.718561	0.267074	6.6047	38.6025
392	3341.67	3258.33		(40.18484404437932, 38.40192589491313, 37.836298932384345)	#282625	40.1848	38.4019	37.8363	14.4505	14.9031	40.1848	45.8811	5.60256	3.76673	39.1624	38.7114	37.842	21.4749	0.718646	0.77996	0.244128	6.75107	33.9139
393	3350	3266.67		(39.920870839438976, 38.24638894703789, 37.29976972995604)	#272625	39.9209	38.2464	37.2998	21.6692	16.7426	39.9209	45.7856	5.35187	4.0875	38.8776	38.5327	37.3092	21.4029	0.717152	0.74506	0.264918	6.73425	37.3708
394	3358.33	3275		(40.155327611471634, 38.404019258949134, 37.47163491731212)	#282625	40.1553	38.404	37.4716	20.8456	17.0424	40.1553	45.8771	5.41833	4.08827	39.0757	38.704	37.481	21.3198	0.718584	0.754312	0.264968	6.78765	37.0355
395	3366.67	3283.33		(39.69164747749634, 38.119531086455936, 37.4268369269416)	#272625	39.6916	38.1195	37.4268	18.351	14.5503	39.6916	45.7095	5.38571	3.84238	38.7513	38.3904	37.4338	21.5948	0.715959	0.74977	0.249031	6.61587	35.5056
396	3375	3291.67		(39.91689344777057, 38.295164329076826, 37.30772451329286)	#272625	39.9169	38.2952	37.3077	22.707	16.6681	39.9169	45.8065	5.29642	4.11578	38.8923	38.5717	37.3176	21.3752	0.717478	0.737341	0.266751	6.70759	37.8503
397	3383.33	3300		(39.93908310655223, 38.16705045007327, 37.845091061335566)	#272625	39.9391	38.1671	37.8451	9.22523	13.3696	39.9391	45.756	5.69701	3.54537	38.971	38.4772	37.8483	21.6934	0.716688	0.793109	0.229781	6.71011	31.8948
398	3391.67	3308.33		(40.155955620682434, 38.381201590956664, 37.56625497173959)	#282625	40.156	38.3812	37.5663	18.8813	16.4452	40.156	45.8678	5.48657	3.98707	39.0878	38.6866	37.5744	21.3761	0.718439	0.763813	0.258409	6.78227	36.0057
399	3400	3316.67		(39.90663596399414, 38.41490475193636, 37.44881724931966)	#272625	39.9066	38.4149	37.4488	23.584	15.7053	39.9066	45.8582	5.21375	4.07624	38.9526	38.6686	37.4585	21.36	0.718289	0.725832	0.264188	6.61808	38.0192
400	3408.33	3325		(39.731212057776844, 38.47770567301654, 37.30249110320285)	#272625	39.7312	38.4777	37.3025	29.0329	15.5878	39.7312	45.8681	4.94849	4.225	38.8569	38.687	37.3142	21.2992	0.718443	0.688903	0.273829	6.50678	40.4905
401	3416.67	3333.33		(39.63198660247017, 38.053799455725354, 36.786476868327405)	#272624	39.632	38.0538	36.7865	26.7226	18.3086	39.632	45.6716	5.13383	4.3598	38.5736	38.3196	36.7992	21.3766	0.715365	0.714706	0.282566	6.73529	40.3389
402	3425	3341.67		(39.57860581955202, 38.09189868118066, 36.94724722629265)	#272624	39.5786	38.0919	36.9472	26.1002	16.9535	39.5786	45.684	5.12186	4.23411	38.5915	38.3428	36.9587	21.4326	0.71556	0.713039	0.27442	6.64539	39.5797
403	3433.33	3350		(39.70902239899519, 38.26501988695834, 37.33305421812853)	#272625	39.709	38.265	37.3331	23.5348	15.2578	39.709	45.7739	5.18957	4.0369	38.7862	38.5107	37.3424	21.4541	0.716968	0.722465	0.261638	6.57481	37.8789
404	3441.67	3358.33		(39.64831484195101, 38.25225036633871, 37.169771823320076)	#272625	39.6483	38.2523	37.1698	26.2044	15.9409	39.6483	45.7617	5.08734	4.16402	38.7198	38.4878	37.1806	21.407	0.716776	0.708234	0.269877	6.5742	39.3005
405	3450	3366.67		(39.80280510780825, 38.144442118484406, 37.445049194054846)	#272625	39.8028	38.1444	37.445	17.7981	15.1052	39.8028	45.731	5.44671	3.86272	38.8172	38.4305	37.452	21.5609	0.716296	0.758262	0.25035	6.67737	35.3437
406	3458.33	3375		(39.72744400251204, 38.379526899727864, 37.43939711115763)	#272625	39.7274	38.3795	37.4394	24.6532	14.6864	39.7274	45.8259	5.11865	4.02937	38.852	38.6081	37.4488	21.4211	0.717783	0.712592	0.261151	6.51432	38.2097
407	3466.67	3383.33		(39.819342683692696, 38.13879003558719, 37.24262089177308)	#272625	39.8193	38.1388	37.2426	20.8677	16.5011	39.8193	45.7289	5.3759	4.04253	38.783	38.4267	37.2516	21.4725	0.716264	0.748405	0.262003	6.72624	36.9421
408	3475	3391.67		(39.52773707347708, 38.154280929453634, 37.0732677412602)	#272625	39.5277	38.1543	37.0733	26.4256	15.8342	39.5277	45.7071	5.06838	4.15852	38.6111	38.3859	37.0841	21.4579	0.715921	0.705593	0.269521	6.55605	39.3683
409	3483.33	3400		(39.805107808247854, 38.094410718023866, 37.58551392087084)	#272625	39.8051	38.0944	37.5855	13.7565	14.2192	39.8051	45.7102	5.56812	3.70061	38.8309	38.3917	37.5906	21.6563	0.715971	0.775165	0.239843	6.68569	33.6082
410	3491.67	3408.33		(39.7161398367176, 38.28909357337241, 37.72870002093364)	#272625	39.7161	38.2891	37.7287	16.9181	12.7605	39.7161	45.7873	5.3419	3.70271	38.8763	38.5357	37.7343	21.6088	0.717177	0.743672	0.239979	6.49969	34.7276
411	3500	3416.67		(39.70002093364036, 38.43165166422441, 37.60184216035169)	#272625	39.7	38.4317	37.6018	23.7294	13.477	39.7	45.8469	5.11046	3.91837	38.8872	38.6473	37.6101	21.4636	0.718111	0.711453	0.253956	6.43976	37.4786
412	3508.33	3425		(39.63952271299979, 38.15867699392924, 37.171237178145276)	#272625	39.6395	38.1587	37.1712	24.0031	15.8784	39.6395	45.7201	5.18914	4.09197	38.6868	38.4102	37.1811	21.4703	0.716126	0.722405	0.265207	6.60843	38.258
413	3516.67	3433.33		(39.686414067406325, 38.24241155536948, 37.29328030144442)	#272625	39.6864	38.2424	37.2933	23.7964	15.3768	39.6864	45.7617	5.18134	4.05212	38.7601	38.4879	37.3028	21.4571	0.716777	0.721319	0.262625	6.57769	38.0275
414	3525	3441.67		(39.64873351475821, 38.27150931546996, 37.57693112832322)	#272625	39.6487	38.2715	37.5769	20.1152	13.3248	39.6487	45.7724	5.24559	3.81389	38.8074	38.5079	37.5839	21.5695	0.716944	0.730264	0.247185	6.48552	36.0196
415	3533.33	3450		(39.943897843835046, 38.46870420766171, 37.52355034540506)	#272625	39.9439	38.4687	37.5236	23.4302	15.4514	39.9439	45.8855	5.21236	4.05521	39.0025	38.7197	37.533	21.3484	0.718715	0.725637	0.262825	6.60405	37.8829
416	3541.67	3458.33		(39.90035587188612, 38.288256227758005, 37.19677621938455)	#272625	39.9004	38.2883	37.1968	24.223	17.2784	39.9004	45.8013	5.24325	4.2075	38.8599	38.5619	37.2077	21.3359	0.717397	0.729938	0.272695	6.7227	38.7457
417	3550	3466.67		(39.54239062172912, 38.404228595352734, 37.15930500314005)	#272625	39.5424	38.4042	37.1593	31.344	15.368	39.5424	45.8176	4.83029	4.26852	38.7129	38.5924	37.1718	21.3317	0.717652	0.672449	0.27665	6.44608	41.4669

## Sheet: Well 2
frame number	Time (s)	normalised time	Well Coordinates	average color	hexcode	red	green	blue	hue	saturation	value	lightness	a_component	b_component	x	y	z	delta_e	light_ratio	a_ratio	b_ratio	chroma_ab	hue_ab
1	83.3333	0	(126, 107)	(79.91584676575256, 72.85639522713, 53.295792338287626)	#4f4835	79.9158	72.8564	53.2958	44.0884	84.9408	79.9158	60.7636	3.36429	16.84	72.4034	73.8978	53.4914	0	1	1	1	17.1727	78.7022
2	91.6667	8.33333		(79.40925266903915, 72.0330751517689, 53.09901611890308)	#4f4835	79.4093	72.0331	53.099	43.1788	84.4878	79.4093	60.4993	3.66603	16.5307	71.8606	73.1372	53.2884	0.506527	0.995651	1.08969	0.981632	16.9323	77.4958
3	100	16.6667		(77.715930500314, 70.23759681808667, 52.00983881096923)	#4d4634	77.7159	70.2376	52.0098	42.545	84.3463	77.7159	59.8771	3.84805	16.2546	70.2564	71.3673	52.1921	1.16722	0.985412	1.14379	0.965239	16.7039	76.6812
4	108.333	25		(74.91249738329495, 68.29558300188403, 49.537994557253505)	#4a4431	74.9125	68.2956	49.538	44.3538	86.3741	74.9125	59.1255	3.16375	16.7926	67.7864	69.2672	49.7256	1.65101	0.973041	0.940393	0.997185	17.088	79.3304
5	116.667	33.3333		(80.13983671760519, 71.55516014234875, 52.714883818296)	#504734	80.1398	71.5552	52.7149	41.2185	87.2645	80.1398	60.4074	4.2674	16.6509	71.9936	72.8741	52.9033	0.989028	0.99414	1.26844	0.988772	17.189	75.6253
6	125	41.6667		(79.84278836089597, 72.1069709022399, 52.02805107808248)	#4f4834	79.8428	72.107	52.0281	43.3128	88.834	79.8428	60.543	3.51043	17.3757	71.8817	73.2625	52.2288	0.597506	0.99637	1.04344	1.03181	17.7268	78.5782
7	133.333	50		(79.41867280720118, 71.62361314632615, 51.00816411974042)	#4f4733	79.4187	71.6236	51.0082	43.5377	91.2214	79.4187	60.3759	3.35971	17.8346	71.3201	72.784	51.2143	1.06745	0.993621	0.998641	1.05906	18.1482	79.3315
8	141.667	58.3333		(79.11157630311911, 71.51329286162864, 52.573372409462)	#4f4734	79.1116	71.5133	52.5734	42.8211	85.5405	79.1116	60.3314	3.75121	16.6217	71.4485	72.6566	52.7628	0.619791	0.992887	1.11501	0.987038	17.0397	77.2825
9	150	66.6667		(79.90705463680133, 71.97781034121834, 52.8224827297467)	#4f4734	79.9071	71.9778	52.8225	42.4345	86.4325	79.9071	60.5133	3.87054	16.7532	72.0321	73.1774	53.014	0.571358	0.995882	1.15048	0.994845	17.1945	76.991
10	158.333	75		(80.08268787942224, 72.8187146744819, 51.24324890098388)	#504833	80.0827	72.8187	51.2432	44.8874	91.8308	80.0827	60.7556	2.87379	18.3082	72.063	73.8749	51.459	1.54798	0.999869	0.854204	1.08718	18.5323	81.0792
11	166.667	83.3333		(78.85095248063638, 71.26460121415114, 52.86497801967762)	#4e4734	78.851	71.2646	52.865	42.4836	84.0373	78.851	60.2454	3.89397	16.266	71.302	72.4116	53.049	0.93723	0.991473	1.15744	0.965918	16.7256	76.5372
12	175	91.6667		(78.86979275696044, 70.98639313376596, 52.480427046263344)	#4e4634	78.8698	70.9864	52.4804	42.076	85.3215	78.8698	60.1658	3.99794	16.4069	71.1481	72.1848	52.6655	0.97283	0.990162	1.18835	0.974283	16.887	76.3054
13	183.333	100		(79.2859535273184, 72.30374712162445, 51.38141092736027)	#4f4833	79.286	72.3037	51.3814	44.9869	89.7468	79.286	60.5619	2.90035	17.8771	71.5406	73.317	51.5906	1.15387	0.996682	0.8621	1.06158	18.1108	80.7847
14	191.667	108.333		(78.54322796734353, 72.03956458028051, 51.48880050240737)	#4e4833	78.5432	72.0396	51.4888	45.5765	87.8354	78.5432	60.4417	2.75913	17.5933	71.1162	72.9721	51.6943	1.01851	0.994703	0.820125	1.04474	17.8084	81.087
15	200	116.667		(79.19970692903496, 71.16809713209128, 52.461377433535695)	#4f4734	79.1997	71.1681	52.4614	41.9773	86.0896	79.1997	60.2381	4.01934	16.544	71.3622	72.3906	52.6484	0.890405	0.991352	1.19471	0.982423	17.0252	76.3446
16	208.333	125		(80.11890307724514, 71.84278836089597, 51.35084781243458)	#504733	80.1189	71.8428	51.3508	42.7389	91.5621	80.1189	60.4827	3.64336	17.7662	71.7997	73.0896	51.5558	1.00726	0.995378	1.08295	1.055	18.1359	78.4109
17	216.667	133.333		(79.6054008792129, 70.59786476868328, 51.780615449026584)	#4f4633	79.6054	70.5979	51.7806	40.5766	89.1311	79.6054	60.0979	4.44631	16.7988	71.2481	71.9919	51.9688	1.27107	0.989045	1.32162	0.997555	17.3773	75.1749
18	225	141.667		(79.3935524387691, 71.62403181913335, 50.8218547205359)	#4f4732	79.3936	71.624	50.8219	43.6842	91.7679	79.3936	60.3738	3.29202	17.9677	71.2707	72.7779	51.0299	1.19537	0.993586	0.978521	1.06697	18.2668	79.6175
19	233.333	150		(76.26836926941596, 68.44316516642245, 49.93322168725141)	#4c4431	76.2684	68.4432	49.9332	42.1716	88.0504	76.2684	59.2568	3.86147	16.7231	68.5755	69.6312	50.1183	1.59093	0.975204	1.14778	0.993058	17.1631	76.9979
20	241.667	158.333		(79.94954992673226, 71.63847603098179, 52.24073686414067)	#4f4734	79.9495	71.6385	52.2407	42.0034	88.3776	79.9495	60.4176	3.97297	17.0091	71.8314	72.9031	52.4347	0.720289	0.994306	1.18093	1.01005	17.467	76.8527
21	250	166.667		(78.22336194264183, 70.16872514130208, 50.46702951643291)	#4e4632	78.2234	70.1687	50.467	42.5885	90.4827	78.2234	59.8833	3.69375	17.3945	70.1752	71.3847	50.664	1.09123	0.985514	1.09793	1.03293	17.7823	78.0112
22	258.333	175		(77.01590956667364, 68.77412602051497, 50.638057358174585)	#4d4432	77.0159	68.7741	50.6381	41.2529	87.3372	77.0159	59.4038	4.1983	16.4518	69.1854	70.0399	50.8194	1.64172	0.977622	1.2479	0.976949	16.979	75.6843
23	266.667	183.333		(77.69164747749633, 69.83336822273394, 50.7848021770986)	#4d4532	77.6916	69.8334	50.7848	42.4767	88.3138	77.6916	59.7544	3.77584	16.9404	69.8742	71.0216	50.9753	1.09444	0.983393	1.12233	1.00596	17.3561	77.4347
24	275	191.667		(79.42683692694159, 71.05966087502617, 51.80050240736864)	#4f4733	79.4268	71.0597	51.8005	41.8278	88.6944	79.4268	60.2188	4.01777	16.9895	71.3077	72.3357	51.9931	0.8638	0.991035	1.19424	1.00888	17.4581	76.6948
25	283.333	200		(75.22210592422022, 68.14025539041239, 48.620054427464936)	#4b4430	75.2221	68.1403	48.6201	44.0271	90.1799	75.2221	59.0961	3.16153	17.4341	67.7063	69.186	48.8153	1.78172	0.972558	0.939733	1.03528	17.7185	79.7216
26	291.667	208.333		(77.33075151768892, 69.17374921498849, 50.538203893657105)	#4d4532	77.3308	69.1737	50.5382	41.733	88.3491	77.3308	59.5396	4.02164	16.7568	69.4436	70.4192	50.7246	1.39176	0.979858	1.19539	0.995058	17.2326	76.5042
27	300	216.667		(94.36382666945782, 82.99371990789199, 66.31526062382248)	#5e5242	94.3638	82.9937	66.3153	35.6777	75.7958	94.3638	64.3758	6.46801	14.3861	85.2294	84.8286	66.482	5.35752	1.05945	1.92255	0.854282	15.7732	65.7912
28	308.333	225		(98.79966506175424, 87.10969227548671, 69.8961691438141)	#625745	98.7997	87.1097	69.8962	35.7331	74.5994	98.7997	65.6709	6.54431	14.4249	89.3951	88.9955	70.0683	6.32671	1.08076	1.94523	0.856584	15.84	65.597
29	316.667	233.333		(99.62863722001256, 88.16621310445886, 70.43688507431442)	#635846	99.6286	88.1662	70.4369	36.4404	74.7164	99.6286	65.9789	6.33868	14.6286	90.2369	90.0063	70.6142	6.39823	1.08583	1.88411	0.868682	15.9428	66.5725
30	325	241.667		(99.87104877538204, 88.24513292861629, 70.11597236759472)	#635846	99.871	88.2451	70.116	36.5568	75.9734	99.871	66.0104	6.30818	14.8726	90.316	90.1099	70.2973	6.32976	1.08635	1.87504	0.883174	16.1551	67.0159
31	333.333	250		(100.23738748168306, 88.29956039355244, 70.29265229223363)	#645846	100.237	88.2996	70.2927	36.0803	76.1782	100.237	66.044	6.47062	14.8255	90.5477	90.2208	70.4727	6.44909	1.0869	1.92333	0.880373	16.176	66.421
32	341.667	258.333		(101.46012141511409, 88.91752145698138, 70.17291186937409)	#655846	101.46	88.9175	70.1729	35.9468	78.6342	101.46	66.2608	6.54971	15.2666	91.3145	90.9379	70.3604	6.5454	1.09047	1.94684	0.906569	16.6123	66.7796
33	350	266.667		(101.72451329286163, 89.47707766380573, 70.33368222733934)	#655946	101.725	89.4771	70.3337	36.5904	78.6896	101.725	66.4122	6.33836	15.429	91.6496	91.441	70.5251	6.53785	1.09296	1.88401	0.91621	16.6801	67.6667
34	358.333	275		(101.7142558090852, 89.1055055474147, 70.47205359011932)	#655946	101.714	89.1055	70.4721	35.7852	78.3249	101.714	66.3213	6.60839	15.1925	91.5571	91.1388	70.6584	6.64284	1.09147	1.96428	0.902169	16.5675	66.4921
35	366.667	283.333		(106.62340380992255, 93.73163073058404, 75.12434582373875)	#6a5d4b	106.623	93.7316	75.1243	35.4435	75.333	106.623	67.7059	6.81126	14.8572	96.3271	95.8153	75.3104	8.00061	1.11425	2.02458	0.882257	16.3441	65.3709
36	375	291.667		(105.77684739376177, 93.9991626543856, 74.78040611262298)	#695d4a	105.777	93.9992	74.7804	37.2019	74.7242	105.777	67.7245	6.22072	15.0831	95.9265	95.8792	74.9726	7.72663	1.11456	1.84905	0.895673	16.3156	67.5873
37	383.333	300		(101.92380154908939, 90.23299141720746, 72.52480636382667)	#655a48	101.924	90.233	72.5248	36.1404	73.5524	101.924	66.6138	6.47946	14.4866	92.4199	92.1137	72.7019	7.03338	1.09628	1.92595	0.860248	15.8696	65.9023
38	391.667	308.333		(104.81641197404228, 92.68767008582793, 73.69436885074315)	#685c49	104.816	92.6877	73.6944	36.6171	75.7145	104.816	67.36	6.39067	15.0831	94.8321	94.6322	73.8843	7.46715	1.10856	1.89956	0.895673	16.3811	67.0378
39	400	316.667		(106.35147582164538, 94.0364245342265, 74.69269415951435)	#6a5e4a	106.351	94.0364	74.6927	36.6604	75.9086	106.351	67.7626	6.40759	15.1986	96.2021	96.0102	74.8861	7.80662	1.11519	1.90459	0.902528	16.494	67.1401
40	408.333	325		(106.37554950805945, 93.83734561440234, 74.82625078501151)	#6a5d4a	106.376	93.8373	74.8263	36.155	75.629	106.376	67.7172	6.57376	15.0454	96.1788	95.8541	75.0164	7.86607	1.11444	1.95398	0.893434	16.4189	66.3981
41	416.667	333.333		(107.06489428511618, 93.8972158258321, 75.09168934477705)	#6b5d4b	107.065	93.8972	75.0917	35.2899	76.1516	107.065	67.7677	6.87686	14.9813	96.5883	96.0276	75.2797	8.05302	1.11527	2.04408	0.889626	16.4842	65.3434
42	425	341.667		(106.42390621729119, 94.04396064475613, 74.6778312748587)	#6a5e4a	106.424	94.044	74.6778	36.6019	76.0661	106.424	67.7681	6.42842	15.2164	96.2369	96.029	74.8715	7.81593	1.11528	1.91078	0.903588	16.5186	67.0976
43	433.333	350		(103.45363198660247, 90.99518526271719, 72.70630102574837)	#675a48	103.454	90.9952	72.7063	35.6887	75.7882	103.454	66.8796	6.66571	14.835	93.442	93.0055	72.8892	7.23361	1.10065	1.98132	0.88094	16.2637	65.8045
44	441.667	358.333		(106.43876910194683, 93.38936571069709, 74.22189658781662)	#6a5d4a	106.439	93.3894	74.2219	35.6971	77.1834	106.439	67.6125	6.7335	15.2121	95.9501	95.495	74.4136	7.80449	1.11272	2.00146	0.903335	16.6358	66.1239
45	450	366.667		(106.08561858907264, 93.51433954364664, 73.94494452585305)	#6a5d49	106.086	93.5143	73.9449	36.532	77.2571	106.086	67.6231	6.446	15.3881	95.7604	95.5311	74.1406	7.65884	1.11289	1.91601	0.913786	16.6837	67.2715
46	458.333	375		(107.00942013816203, 93.57881515595562, 74.28867490056521)	#6b5d4a	107.009	93.5788	74.2887	35.3723	77.9725	107.009	67.6871	6.86025	15.3014	96.3018	95.7506	74.4816	7.90723	1.11394	2.03914	0.908634	16.7689	65.8513
47	466.667	383.333		(102.98848649780197, 91.09273602679507, 71.19384550973415)	#665b47	102.988	91.0927	71.1938	37.5514	78.7237	102.988	66.8739	6.03977	15.7076	92.9419	92.9864	71.3928	6.76585	1.10056	1.79526	0.932756	16.8288	68.9676
48	475	391.667		(106.23047938036424, 93.61837973623614, 73.54825204102994)	#6a5d49	106.23	93.6184	73.5483	36.8459	78.4518	106.23	67.654	6.34333	15.6686	95.7843	95.637	73.749	7.59768	1.1134	1.88549	0.930442	16.9039	67.9598
49	483.333	400		(104.13941804479799, 91.61230898053171, 72.36529202428302)	#685b48	104.139	91.6123	72.3653	36.3447	77.8034	104.139	67.0631	6.46987	15.3458	93.9012	93.6246	72.5578	7.18062	1.10367	1.9231	0.911269	16.6539	67.1394
50	491.667	408.333		(107.09985346451748, 93.87837554950806, 73.76449654594934)	#6b5d49	107.1	93.8784	73.7645	36.2028	79.37	107.1	67.761	6.58297	15.7273	96.3341	96.0044	73.9656	7.78214	1.11516	1.95672	0.933925	17.0494	67.2873
51	500	416.667		(102.93468704207662, 90.98011304165794, 70.83274021352314)	#665a46	102.935	90.9801	70.8327	37.6564	79.5261	102.935	66.8427	6.00008	15.8672	92.8084	92.8815	71.0342	6.69703	1.10005	1.78346	0.942232	16.9637	69.2862
52	508.333	425		(107.40820598702115, 93.52355034540507, 73.41846347079758)	#6b5d49	107.408	93.5236	73.4185	35.4903	80.6957	107.408	67.6919	6.84501	15.8092	96.306	95.767	73.6195	7.82173	1.11402	2.03461	0.93879	17.2274	66.5885
53	516.667	433.333		(106.86309399204522, 93.51475821645384, 73.43646640150722)	#6a5d49	106.863	93.5148	73.4365	36.0401	79.7636	106.863	67.6617	6.63588	15.7469	96.0398	95.6636	73.6372	7.71252	1.11352	1.97245	0.935092	17.088	67.149
54	525	441.667		(107.47330960854093, 94.02784174167888, 73.36005861419301)	#6b5e49	107.473	94.0278	73.3601	36.3515	80.9399	107.473	67.8142	6.54217	16.0508	96.4826	96.1876	73.5667	7.77389	1.11603	1.94459	0.953139	17.3329	67.8247
55	533.333	450		(107.62549717395855, 93.6445467866862, 73.70232363407996)	#6b5d49	107.625	93.6445	73.7023	35.2719	80.3751	107.625	67.7326	6.92484	15.7154	96.5068	95.9068	73.9017	7.90628	1.11469	2.05834	0.933219	17.1734	66.2198
56	541.667	458.333		(103.92694159514339, 91.48733514758216, 71.05212476449654)	#675b47	103.927	91.4873	71.0521	37.2964	80.6632	103.927	67.0178	6.1397	16.0367	93.4957	93.4715	71.2565	6.88937	1.10293	1.82496	0.952298	17.1718	69.0505
57	550	466.667		(107.10906426627591, 93.51015281557463, 72.86895541134604)	#6b5d48	107.109	93.5102	72.869	36.1702	81.5172	107.109	67.6716	6.6006	16.0916	96.0454	95.6973	73.0754	7.66515	1.11369	1.96196	0.955556	17.3927	67.697
58	558.333	475		(107.18714674481892, 93.87042076617124, 73.13879003558719)	#6b5d49	107.187	93.8704	73.1388	36.5333	81.0016	107.187	67.7616	6.4721	16.0887	96.2493	96.0067	73.3461	7.69389	1.11517	1.92377	0.95539	17.3417	68.0863
59	566.667	483.333		(107.77663805735817, 93.70630102574837, 73.2865815365292)	#6b5d49	107.777	93.7063	73.2866	35.5228	81.6036	107.777	67.7536	6.84669	15.9907	96.5168	95.9793	73.4908	7.85557	1.11504	2.03511	0.949566	17.3948	66.8209
60	575	491.667		(107.92715093154699, 93.92380154908939, 72.86916474774964)	#6b5d48	107.927	93.9238	72.8692	36.034	82.8317	107.927	67.8115	6.67078	16.3302	96.5745	96.1782	73.0797	7.80165	1.11599	1.98282	0.969729	17.6402	67.7803
61	583.333	500		(103.52689972786267, 90.53003977391668, 70.21184844044379)	#675a46	103.527	90.53	70.2118	36.5928	82.0592	103.527	66.7631	6.37766	16.0999	92.8349	92.6141	70.415	6.7545	1.09874	1.8957	0.956054	17.3171	68.39
62	591.667	508.333		(107.41951015281558, 93.43353569185682, 71.52250366338707)	#6b5d47	107.42	93.4335	71.5225	36.6232	85.2148	107.42	67.6653	6.44806	16.8653	95.9045	95.6757	71.7416	7.55936	1.11358	1.91662	1.0015	18.0559	69.0768
63	600	516.667		(108.11806573163074, 93.7864768683274, 71.59535273184007)	#6c5d47	108.118	93.7865	71.5954	36.4559	86.14	108.118	67.7849	6.52617	17.0268	96.3707	96.0868	71.8173	7.70274	1.11555	1.93984	1.0111	18.2347	69.0288
64	608.333	525		(104.7125811178564, 91.69478752355035, 70.49382457609379)	#685b46	104.713	91.6948	70.4938	37.1743	83.3308	104.713	67.107	6.19278	16.5187	93.8333	93.7732	70.7058	6.95289	1.1044	1.84074	0.980922	17.6414	69.4492
65	616.667	533.333		(107.85932593678041, 93.63575465773498, 71.57295373665481)	#6b5d47	107.859	93.6358	71.573	36.4811	85.7879	107.859	67.7359	6.51088	16.9564	96.1927	95.9184	71.7936	7.65041	1.11475	1.93529	1.00691	18.1634	68.9943
66	625	541.667		(108.50324471425581, 93.65815365292025, 71.2501570023027)	#6c5d47	108.503	93.6582	71.2502	36.0904	87.5507	108.503	67.7734	6.67759	17.2101	96.4506	96.0471	71.4742	7.76225	1.11536	1.98485	1.02198	18.4602	68.7935
67	633.333	550		(108.22419928825623, 93.19405484613775, 70.94368850743145)	#6c5d46	108.224	93.1941	70.9437	35.8102	87.8411	108.224	67.6483	6.78178	17.1774	96.1088	95.6174	71.1662	7.69366	1.1133	2.01582	1.02004	18.4677	68.4555
68	641.667	558.333		(107.23969018212267, 92.40129788570232, 69.51852627171866)	#6b5c45	107.24	92.4013	69.5185	36.3978	89.6953	107.24	67.4045	6.53698	17.6072	95.0956	94.784	69.7474	7.39981	1.10929	1.94305	1.04556	18.7815	69.6316
69	650	566.667		(107.25936780406113, 92.7485869792757, 70.25559974879631)	#6b5c46	107.259	92.7486	70.2556	36.4714	87.9733	107.259	67.4905	6.50569	17.3148	95.3603	95.0775	70.4805	7.43948	1.11071	1.93375	1.02819	18.4966	69.4073
70	658.333	575		(107.71195310864559, 92.98450910613356, 69.44693322168725)	#6b5c45	107.712	92.9845	69.4469	36.9072	90.5896	107.712	67.5675	6.34443	17.9273	95.4934	95.3406	69.6823	7.50713	1.11197	1.88582	1.06457	19.0169	70.5113
71	666.667	583.333		(108.16035168515805, 93.2507850115135, 69.39187774754029)	#6c5d45	108.16	93.2508	69.3919	36.9252	91.401	108.16	67.6536	6.34547	18.1071	95.7847	95.6357	69.6305	7.61353	1.11339	1.88613	1.07525	19.1868	70.6875
72	675	591.667		(108.51266485241784, 93.40422859535273, 68.50910613355663)	#6c5d44	108.513	93.4042	68.5091	37.3394	94.0066	108.513	67.7054	6.1781	18.7253	95.8283	95.8133	68.7581	7.72403	1.11424	1.83638	1.11196	19.7182	71.7406
73	683.333	600		(108.6028888423697, 93.50261670504501, 68.4975926313586)	#6c5d44	108.603	93.5026	68.4976	37.4091	94.1674	108.603	67.7332	6.15032	18.7797	95.9007	95.9091	68.7476	7.7525	1.1147	1.82812	1.11519	19.7612	71.8665
74	691.667	608.333		(108.33682227339334, 93.11408833996232, 67.69311283232155)	#6c5d43	108.337	93.1141	67.6931	37.5275	95.666	108.337	67.625	6.09061	19.0824	95.489	95.5378	67.9473	7.71632	1.11292	1.81037	1.13316	20.0309	72.2983
75	700	616.667		(104.09127067196985, 89.49005652082897, 64.572325727444)	#685940	104.091	89.4901	64.5723	37.8316	96.8125	104.091	66.5227	5.87735	19.1303	91.6611	91.8092	64.8215	6.68794	1.09478	1.74698	1.13601	20.0128	72.9216
76	708.333	625		(108.92024283022818, 92.78249947665898, 66.34435838392297)	#6c5c42	108.92	92.7825	66.3444	37.2579	99.6771	108.92	67.5724	6.20679	19.8186	95.4024	95.3574	66.6087	7.95686	1.11205	1.84491	1.17688	20.7677	72.6104
77	716.667	633.333		(108.52564370944107, 92.63052124764496, 65.01423487544484)	#6c5c41	108.526	92.6305	65.0142	38.0814	102.238	108.526	67.5117	5.81857	20.5393	94.8959	95.1499	65.2904	8.07753	1.11106	1.72951	1.21968	21.3476	74.1831
78	725	641.667		(108.9987439815784, 92.11492568557672, 63.76805526481055)	#6c5c3f	108.999	92.1149	63.7681	37.6031	105.816	108.999	67.4097	6.03056	21.1492	94.7186	94.8015	64.0515	8.35757	1.10938	1.79252	1.25589	21.9922	74.0848
79	733.333	650		(109.15344358383923, 92.2846975088968, 63.84299769729956)	#6d5c3f	109.153	92.2847	63.843	37.6624	105.852	109.153	67.4583	6.00513	21.1847	94.862	94.9676	64.1274	8.40659	1.11018	1.78496	1.258	22.0194	74.1738
80	741.667	658.333		(108.78940757797781, 91.59325936780407, 61.493824576093786)	#6c5b3d	108.789	91.5933	61.4938	38.1847	110.86	108.789	67.2672	5.71725	22.3613	93.9995	94.3165	61.7948	8.84978	1.10703	1.6994	1.32787	23.0806	75.6581
81	750	666.667		(106.49696462214779, 84.41846347079758, 55.05903286581537)	#6a5437	106.497	84.4185	55.059	34.2464	123.165	106.497	65.3694	7.80358	23.4566	89.365	88.0136	55.3526	9.20335	1.0758	2.31954	1.39291	24.7206	71.5987
82	758.333	675		(91.96127276533389, 61.6767845928407, 42.25329704835671)	#5b3d2a	91.9613	61.6768	42.2533	23.4451	137.836	91.9613	58.2337	14.6193	21.0477	72.6315	66.8298	42.4475	12.2793	0.958366	4.34545	1.24987	25.6268	55.2169
83	766.667	683.333		(61.62654385597656, 36.861837973623615, 31.11136696671551)	#3d241f	61.6265	36.8618	31.1114	11.3068	126.267	61.6265	47.1711	18.8434	12.4361	47.8464	41.1833	31.1689	21.0654	0.776306	5.60101	0.738484	22.5772	33.4236
84	775	691.667		(45.821226711325096, 35.23508478124346, 32.03181913334729)	#2d2320	45.8212	35.2351	32.0318	13.9379	76.7395	45.8212	44.9962	10.8443	7.77153	39.7816	37.0745	32.0639	19.6671	0.740513	3.22337	0.461493	13.3415	35.6271
85	783.333	700		(41.64098806782499, 34.62800921080176, 31.664433745028262)	#29221f	41.641	34.628	31.6644	17.8232	61.0942	41.641	44.3102	8.39646	6.96462	37.4717	35.8376	31.6941	19.8383	0.729224	2.49576	0.413577	10.909	39.6747
86	791.667	708.333		(39.680552648105504, 35.23592212685786, 32.07850115135022)	#272320	39.6806	35.2359	32.0785	24.9203	48.8532	39.6806	44.395	6.37528	6.68815	36.7823	35.9889	32.1101	19.495	0.730619	1.89499	0.397159	9.23989	46.372
87	800	716.667		(38.16600376805526, 34.911660037680555, 32.55725350638476)	#262220	38.166	34.9117	32.5573	25.1864	37.474	38.166	44.0991	5.83313	5.70415	36.0354	35.4626	32.5808	20.1942	0.725749	1.73384	0.338726	8.15859	44.3595
88	808.333	725		(36.84802177098597, 35.2859535273184, 32.68536738538832)	#242320	36.848	35.286	32.6854	37.4845	28.8069	36.848	44.1399	4.41637	5.64378	35.5312	35.5347	32.7114	20.0701	0.72642	1.31272	0.335142	7.16635	51.9561
89	816.667	733.333		(36.63135859325937, 35.29307096504082, 33.65710697090224)	#242321	36.6314	35.2931	33.6571	33.0025	20.7045	36.6314	44.1273	4.69381	4.6702	35.6216	35.5125	33.6735	20.6552	0.726213	1.39519	0.277328	6.62138	44.8556
90	825	741.667		(36.51852627171865, 35.43332635545321, 33.9652501570023)	#242321	36.5185	35.4333	33.9653	34.4986	17.8289	36.5185	44.1821	4.5804	4.46533	35.6715	35.6098	33.9799	20.7257	0.727116	1.36148	0.265162	6.39681	44.2712
91	833.333	750		(35.44651454888005, 34.786267531923805, 32.92380154908939)	#232220	35.4465	34.7863	32.9238	44.2967	18.1482	35.4465	43.7701	4.03169	4.77595	34.7373	34.8833	32.9424	20.851	0.720334	1.19838	0.283608	6.25014	49.83
92	841.667	758.333		(35.904961272765334, 35.056102156164954, 33.654176261251834)	#232321	35.905	35.0561	33.6542	37.3717	15.9853	35.905	43.9455	4.41131	4.36198	35.1917	35.1914	33.6682	20.9676	0.723222	1.31122	0.259025	6.20375	44.6778
93	850	766.667		(35.45070127695206, 35.34833577559137, 33.33535691856814)	#232321	35.4507	35.3483	33.3354	57.0965	15.2159	35.4507	44.0326	3.54766	4.81959	34.9959	35.3451	33.3555	20.6021	0.724656	1.05451	0.286199	5.98451	53.6435
94	858.333	775		(35.080803851789824, 34.51559556206824, 32.729118693740844)	#232220	35.0808	34.5156	32.7291	45.5795	17.0942	35.0808	43.6059	3.9788	4.6876	34.4353	34.5966	32.747	21.0343	0.717632	1.18266	0.278361	6.14853	49.6756
95	866.667	783.333		(34.930290977601004, 34.39041239271509, 32.87314213941804)	#222220	34.9303	34.3904	32.8731	44.2536	15.0177	34.9303	43.533	4.08139	4.42099	34.3515	34.4698	32.8883	21.2518	0.716432	1.21315	0.26253	6.01688	47.2873
96	875	791.667		(35.26606656897634, 35.02239899518526, 34.171027841741676)	#232322	35.2661	35.0224	34.171	46.6488	7.91795	35.2661	43.8688	4.19291	3.73105	34.9715	35.0565	34.1795	21.4001	0.721959	1.2463	0.221559	5.61259	41.6642
97	883.333	800		(35.19740422859535, 34.57567510990161, 33.169353150512876)	#232221	35.1974	34.5757	33.1694	41.6061	14.6929	35.1974	43.6484	4.20849	4.32714	34.5991	34.6708	33.1834	21.2182	0.718332	1.25093	0.256956	6.03619	45.7964
98	891.667	808.333		(34.26606656897634, 34.24178354615868, 32.79840904333263)	#222220	34.2661	34.2418	32.7984	59.0073	10.922	34.2661	43.395	3.69469	4.25832	33.965	34.2307	32.8128	21.4493	0.714162	1.09821	0.252869	5.63773	49.0538
99	900	816.667		(34.66108436257065, 34.48189240108855, 33.29202428302282)	#222221	34.6611	34.4819	33.292	52.1468	10.0721	34.6611	43.5509	3.95413	4.03987	34.3317	34.501	33.3039	21.4585	0.716727	1.17532	0.239898	5.65293	45.6145
100	908.333	825		(35.26104249528993, 35.213104458865395, 33.870420766171236)	#232321	35.261	35.2131	33.8704	57.9317	10.0567	35.261	43.9546	3.81465	4.16663	34.9681	35.2073	33.8838	21.0561	0.723371	1.13387	0.247425	5.6491	47.5251
101	916.667	833.333		(34.45886539669249, 34.461796106342895, 33.229223361942644)	#222221	34.4589	34.4618	33.2292	60.1427	9.12042	34.4618	43.5205	3.78645	4.0491	34.2138	34.4482	33.2415	21.4734	0.716227	1.12548	0.240446	5.54368	46.9199
102	925	841.667		(34.54092526690391, 34.48586979275696, 33.19803223780615)	#222221	34.5409	34.4859	33.198	57.5401	9.91397	34.5409	43.5399	3.80775	4.11289	34.2553	34.4819	33.2109	21.4203	0.716547	1.13181	0.244234	5.60489	47.2063
103	933.333	850		(34.1073895750471, 34.119949759263136, 32.94661921708185)	#222220	34.1074	34.1199	32.9466	60.6423	8.76904	34.1199	43.3224	3.78883	3.98816	33.8791	34.1053	32.9584	21.669	0.712966	1.12619	0.236827	5.50097	46.4682
104	941.667	858.333		(34.487963156792965, 34.495708603726186, 32.979485032447144)	#222220	34.488	34.4957	32.9795	60.3065	11.2083	34.4957	43.5378	3.64801	4.32358	34.1887	34.4782	32.9946	21.2948	0.716512	1.08433	0.256745	5.65697	49.8441
105	950	866.667		(33.804061126229854, 33.74126020514968, 32.76470588235294)	#212120	33.8041	33.7413	32.7647	56.3746	7.84035	33.8041	43.111	3.92553	3.80687	33.5767	33.742	32.7745	21.9497	0.709488	1.16682	0.226062	5.46828	44.1208
106	958.333	875		(34.886539669248485, 34.85011513502198, 33.48880050240737)	#222221	34.8865	34.8501	33.4888	58.4364	10.2166	34.8865	43.7465	3.77721	4.1816	34.5957	34.8421	33.5024	21.2128	0.719947	1.12274	0.248314	5.63499	47.9087
107	966.667	883.333		(34.38162026376387, 34.40192589491313, 32.94850324471425)	#222220	34.3816	34.4019	32.9485	60.8383	10.7733	34.4019	43.4829	3.66284	4.26029	34.1013	34.3829	32.963	21.3766	0.715608	1.08874	0.252987	5.61841	49.3122
108	975	891.667		(35.18463470797572, 34.94975926313586, 33.80008373456144)	#232221	35.1846	34.9498	33.8001	49.8216	10.0345	35.1846	43.8247	4.04097	4.01337	34.8349	34.9791	33.8116	21.258	0.721234	1.20114	0.238324	5.69531	44.8037
109	983.333	900		(34.669667155118276, 34.33347289093573, 32.83608959598074)	#222220	34.6697	34.3335	32.8361	48.9987	13.4862	34.6697	43.4795	3.92479	4.36592	34.1987	34.3771	32.8511	21.3226	0.715553	1.1666	0.259259	5.87071	48.0457
110	991.667	908.333		(34.3221687251413, 34.331170190496124, 33.23885283650827)	#222221	34.3222	34.3312	33.2389	60.4944	8.11335	34.3312	43.4454	3.84211	3.91151	34.1083	34.318	33.2498	21.6169	0.714992	1.14203	0.232275	5.48285	45.5128
111	1000	916.667		(34.78229014025539, 34.69081013188193, 33.58362989323843)	#222221	34.7823	34.6908	33.5836	55.4209	8.78776	34.7823	43.6625	3.93419	3.946	34.5142	34.6952	33.5947	21.4249	0.718563	1.1694	0.234323	5.57214	45.0858
112	1008.33	925		(35.04626334519573, 35.06740632195939, 33.97153024911032)	#232321	35.0463	35.0674	33.9715	61.1576	7.96889	35.0674	43.8663	3.86934	3.91824	34.8379	35.052	33.9825	21.2778	0.721918	1.15012	0.232675	5.50676	45.3598
113	1016.67	933.333		(34.719489219175216, 34.611262298513715, 33.661503035377855)	#222221	34.7195	34.6113	33.6615	53.8623	7.77046	34.7195	43.6195	4.01886	3.79708	34.4743	34.6203	33.671	21.5514	0.717856	1.19457	0.22548	5.52893	43.3746
114	1025	941.667		(34.9644128113879, 34.962110110948295, 33.8936571069709)	#222221	34.9644	34.9621	33.8937	59.871	7.80916	34.9644	43.8088	3.89554	3.89533	34.7495	34.9512	33.9043	21.338	0.720972	1.15791	0.231314	5.50897	44.9984
115	1033.33	950		(35.22210592422022, 35.07557044169981, 34.019258949131256)	#232322	35.2221	35.0756	34.0193	52.6906	8.70834	35.2221	43.8881	4.02145	3.9097	34.9361	35.0903	34.0298	21.2698	0.722276	1.19533	0.232168	5.60872	44.1928
116	1041.67	958.333		(34.586769939292445, 34.43604772870002, 33.31023655013607)	#222221	34.5868	34.436	33.3102	52.9157	9.41158	34.5868	43.522	3.95974	3.9727	34.2847	34.4508	33.3215	21.5219	0.716252	1.17699	0.235909	5.60909	45.0936
117	1050	966.667		(35.27799874398158, 34.861837973623615, 33.7839648314842)	#232221	35.278	34.8618	33.784	43.2871	10.7993	35.278	43.7933	4.21464	3.97567	34.8502	34.924	33.7947	21.312	0.720717	1.25276	0.236085	5.79388	43.3287
118	1058.33	975		(34.88193426836927, 34.857441909148, 33.68411136696672)	#222221	34.8819	34.8574	33.6841	58.7732	8.75653	34.8819	43.7506	3.85778	3.99887	34.6348	34.8493	33.6958	21.3208	0.720015	1.14669	0.237463	5.55639	46.0288
119	1066.67	983.333		(35.255181075989114, 35.203893657106974, 34.03307515176889)	#232322	35.2552	35.2039	34.0331	57.482	8.83947	35.2552	43.9507	3.89825	4.00317	34.9949	35.2005	34.0448	21.1599	0.723307	1.15872	0.237718	5.58764	45.7607
120	1075	991.667		(34.43437303747122, 34.4264182541344, 33.34205568348336)	#222221	34.4344	34.4264	33.3421	59.5631	8.08904	34.4344	43.5021	3.86458	3.9075	34.2134	34.4163	33.3529	21.5744	0.715925	1.14871	0.232037	5.49577	45.3163
121	1083.33	1000		(34.93468704207662, 34.89868118065731, 33.47498429976973)	#222221	34.9347	34.8987	33.475	58.52	10.6549	34.9347	43.7739	3.74974	4.24169	34.6316	34.8899	33.4892	21.1546	0.720397	1.11457	0.251882	5.66149	48.5226
122	1091.67	1008.33		(35.329076826460124, 35.35147582164539, 33.805107808247854)	#232321	35.3291	35.3515	33.8051	60.8691	11.1544	35.3515	44.0247	3.67002	4.3494	35.0312	35.3311	33.8206	20.8877	0.724525	1.09088	0.258278	5.69089	49.8423
123	1100	1016.67		(35.20305631149257, 35.128951224617964, 33.95897006489429)	#232321	35.2031	35.129	33.959	56.426	9.01177	35.2031	43.9104	3.91286	4.00588	34.9313	35.1296	33.9707	21.1906	0.722644	1.16306	0.237879	5.59978	45.673
124	1108.33	1025		(34.98890517060917, 34.88905170609169, 33.70985974460959)	#222221	34.9889	34.8891	33.7099	55.3159	9.32171	34.9889	43.7763	3.91663	4.0178	34.7021	34.8942	33.7217	21.2904	0.720437	1.16418	0.238587	5.61095	45.7306
125	1116.67	1033.33		(34.90223989951853, 34.26418254134394, 33.12413648733515)	#222221	34.9022	34.2642	33.1241	38.4695	12.991	34.9022	43.4726	4.33505	4.07132	34.3488	34.365	33.1355	21.5165	0.715438	1.28855	0.241765	5.94712	43.2031
126	1125	1041.67		(35.261251831693535, 34.90663596399414, 34.07619845091061)	#232222	35.2613	34.9066	34.0762	42.0456	8.56999	35.2613	43.8142	4.28536	3.72913	34.9143	34.9606	34.0845	21.4482	0.72106	1.27378	0.221445	5.68074	41.0299
127	1133.33	1050		(35.254553066778314, 35.07536110529621, 33.7496336612937)	#232321	35.2546	35.0754	33.7496	52.8558	10.8852	35.2546	43.8896	3.9195	4.17279	34.898	35.093	33.7629	21.1068	0.722301	1.16503	0.247791	5.72492	46.7928
128	1141.67	1058.33		(34.73142139418045, 34.52710906426628, 33.20075361105296)	#222221	34.7314	34.5271	33.2008	51.9912	11.2382	34.7314	43.5786	3.91109	4.17651	34.362	34.5492	33.214	21.3538	0.717184	1.16253	0.248011	5.72188	46.8796
129	1150	1066.67		(34.381201590956664, 34.38308561858907, 33.213104458865395)	#222221	34.3812	34.3831	33.2131	60.0966	8.67709	34.3831	43.4756	3.81319	3.98828	34.1482	34.3703	33.2248	21.5462	0.715489	1.13343	0.236834	5.51786	46.2857
130	1158.33	1075		(34.79694368850743, 34.82541343939711, 33.37617751727025)	#222221	34.7969	34.8254	33.3762	61.1787	10.6117	34.8254	43.7253	3.68204	4.255	34.5216	34.805	33.3907	21.1845	0.719598	1.09445	0.252673	5.62694	49.1289
131	1166.67	1083.33		(34.55704416998116, 34.47582164538413, 33.22482729746703)	#222221	34.557	34.4758	33.2248	56.3419	9.83057	34.557	43.5371	3.84592	4.08178	34.2654	34.4769	33.2373	21.4419	0.716499	1.14316	0.242386	5.60821	46.7041
132	1175	1091.67		(35.45907473309609, 35.40946200544275, 33.75256437094411)	#232321	35.4591	35.4095	33.7526	58.2556	12.2722	35.4591	44.0641	3.67791	4.46755	35.1024	35.4006	33.7691	20.7857	0.725173	1.09322	0.265294	5.78671	50.5371
133	1183.33	1100		(34.736654804270465, 34.62696252878376, 33.54992673225874)	#222221	34.7367	34.627	33.5499	54.454	8.71171	34.7367	43.6279	3.95992	3.91975	34.4653	34.6349	33.5607	21.469	0.717994	1.17705	0.232765	5.57184	44.708
134	1191.67	1108.33		(34.14046472681599, 34.06384760309818, 32.64936152396902)	#222220	34.1405	34.0638	32.6494	56.917	11.1373	34.1405	43.2975	3.74115	4.23926	33.8185	34.0624	32.6635	21.5403	0.712557	1.11202	0.251738	5.65398	48.5716
135	1200	1116.67		(35.2489009838811, 35.20682436675738, 34.21645384132301)	#232322	35.2489	35.2068	34.2165	57.5547	7.469	35.2489	43.9525	3.97656	3.82999	35.0294	35.2037	34.2264	21.2661	0.723337	1.18199	0.227434	5.52104	43.9244
136	1208.33	1125		(34.6424534226502, 34.519572953736656, 33.30835252250366)	#222221	34.6425	34.5196	33.3084	54.4736	9.8202	34.6425	43.5667	3.9007	4.0508	34.3375	34.5284	33.3205	21.4379	0.716988	1.15944	0.240547	5.62356	46.0815
137	1216.67	1133.33		(35.23885283650827, 35.10194682855349, 34.070546368013396)	#232322	35.2389	35.1019	34.0705	52.969	8.45425	35.2389	43.9022	4.02693	3.88451	34.9628	35.1152	34.0809	21.2741	0.722509	1.19696	0.230672	5.59514	43.9687
138	1225	1141.67		(35.019258949131256, 34.02365501360686, 33.60351685158049)	#232221	35.0193	34.0237	33.6035	17.8057	10.309	35.0193	43.3746	4.95628	3.43684	34.4275	34.1954	33.6077	22.0126	0.713825	1.4732	0.204088	6.0313	34.7387
139	1233.33	1150		(34.554532133137954, 34.379736236131464, 33.054636801339754)	#222221	34.5545	34.3797	33.0546	53.0077	11.0687	34.5545	43.4908	3.88039	4.1698	34.2004	34.3966	33.0679	21.4277	0.715738	1.15341	0.247613	5.69602	47.0589
140	1241.67	1158.33		(34.380992254553064, 34.404228595352734, 32.68557672179192)	#222220	34.381	34.4042	32.6856	60.8112	12.7384	34.4042	43.4823	3.53271	4.51866	34.0491	34.3818	32.7028	21.2246	0.715598	1.05006	0.268329	5.7357	51.9815
141	1250	1166.67		(34.61775172702533, 34.663596399413855, 33.230688716767844)	#222221	34.6178	34.6636	33.2307	61.9196	10.5411	34.6636	43.6309	3.6669	4.23605	34.3546	34.6403	33.245	21.2715	0.718045	1.08995	0.251547	5.6027	49.1192
142	1258.33	1175		(35.43269834624241, 34.61503035377852, 33.938036424534225)	#232221	35.4327	34.615	33.938	27.1765	10.7567	35.4327	43.6953	4.71259	3.66016	34.8803	34.7525	33.9448	21.6067	0.719104	1.40077	0.217349	5.96702	37.8356
143	1266.67	1183.33		(34.06489428511618, 33.994766589909986, 32.96085409252669)	#222120	34.0649	33.9948	32.9609	56.1889	8.26453	34.0649	43.259	3.91665	3.86626	33.8223	33.9962	32.9712	21.7952	0.711924	1.16418	0.229588	5.50346	44.629
144	1275	1191.67		(34.4998953317982, 34.4659828344149, 33.037680552648105)	#222221	34.4999	34.466	33.0377	58.6084	10.8077	34.4999	43.5255	3.72215	4.24542	34.1969	34.4568	33.052	21.3519	0.716309	1.10637	0.252103	5.64606	48.7575
145	1283.33	1200		(34.694787523550346, 34.67259786476868, 33.579024492359224)	#222221	34.6948	34.6726	33.579	58.8068	8.20064	34.6948	43.6451	3.88441	3.92067	34.4648	34.6649	33.59	21.4528	0.718277	1.1546	0.232819	5.51908	45.2662
146	1291.67	1208.33		(35.011513502198035, 34.563533598492775, 33.24869164747749)	#232221	35.0115	34.5635	33.2487	44.7524	12.8392	35.0115	43.6244	4.11315	4.20813	34.5201	34.6288	33.2618	21.3044	0.717937	1.22259	0.249889	5.88442	45.6539
147	1300	1216.67		(35.05128741888215, 35.093782708813066, 33.50638476030982)	#232321	35.0513	35.0938	33.5064	61.6062	11.5344	35.0938	43.8762	3.62008	4.38561	34.7555	35.0694	33.5223	20.9848	0.72208	1.07603	0.260428	5.68669	50.4622
148	1308.33	1225		(34.84090433326355, 34.880678249947664, 33.53966924848231)	#222221	34.8409	34.8807	33.5397	61.7796	9.80363	34.8807	43.7564	3.72778	4.14884	34.593	34.8594	33.5531	21.2236	0.72011	1.10804	0.246369	5.57756	48.06
149	1316.67	1233.33		(34.22357127904542, 34.25308771195311, 32.44128113879004)	#222220	34.2236	34.2531	32.4413	60.9775	13.4881	34.2531	43.3938	3.47362	4.60986	33.8763	34.2286	32.4594	21.2437	0.714142	1.0325	0.273745	5.77207	53.0012
150	1325	1241.67		(34.70630102574838, 34.711953108645595, 33.67469122880469)	#222221	34.7063	34.712	33.6747	60.3269	7.6199	34.712	43.6652	3.89114	3.86203	34.5017	34.6999	33.6851	21.4723	0.718608	1.1566	0.229337	5.48236	44.7848
151	1333.33	1250		(34.12204312329914, 33.92275486707138, 32.796106342893026)	#222120	34.122	33.9228	32.7961	50.982	9.90896	34.122	43.2299	3.97256	3.97908	33.7951	33.946	32.8074	21.7532	0.711445	1.1808	0.236288	5.62266	45.047
152	1341.67	1258.33		(34.71069709022399, 34.619426418254136, 33.493824576093786)	#222221	34.7107	34.6194	33.4938	55.4997	8.93968	34.7107	43.6214	3.92156	3.96321	34.439	34.6236	33.5051	21.447	0.717887	1.16565	0.235346	5.57546	45.3027
153	1350	1266.67		(34.930500314004604, 34.895959807410506, 33.59870211429767)	#222221	34.9305	34.896	33.5987	58.4439	9.72241	34.9305	43.7729	3.80873	4.11978	34.6534	34.8883	33.6117	21.2293	0.720381	1.13211	0.244643	5.61061	47.2467
154	1358.33	1275		(34.50240736864141, 34.39648314841951, 33.46116809713209)	#222221	34.5024	34.3965	33.4612	53.8963	7.69558	34.5024	43.4958	4.01333	3.78068	34.2613	34.4053	33.4705	21.6597	0.715821	1.19292	0.224506	5.51365	43.2903
155	1366.67	1283.33		(34.956248691647474, 34.98995185262717, 33.73163073058405)	#222221	34.9562	34.99	33.7316	61.6071	9.1704	34.99	43.8199	3.77798	4.07091	34.7218	34.9706	33.7442	21.2205	0.721154	1.12297	0.241741	5.55387	47.1373
156	1375	1291.67		(34.89784383504291, 34.88570232363408, 33.670713837136276)	#222221	34.8978	34.8857	33.6707	59.4063	8.96669	34.8978	43.7653	3.82957	4.03684	34.6487	34.8749	33.6829	21.2856	0.720256	1.1383	0.239717	5.56432	46.5093
157	1383.33	1300		(34.61084362570651, 34.59263135859326, 33.48524178354616)	#222221	34.6108	34.5926	33.4852	59.0292	8.29302	34.6108	43.5987	3.87045	3.9327	34.3801	34.5841	33.4963	21.4822	0.717514	1.15045	0.233533	5.51783	45.4571
158	1391.67	1308.33		(34.56709231735399, 34.606028888423694, 33.238643500104665)	#222221	34.5671	34.606	33.2386	61.7085	10.0758	34.606	43.599	3.70066	4.17375	34.3135	34.5846	33.2523	21.3347	0.717519	1.09998	0.247848	5.57809	48.4382
159	1400	1316.67		(34.67490056520829, 34.694996859953946, 33.470797571697716)	#222221	34.6749	34.695	33.4708	60.985	8.99757	34.695	43.6528	3.78926	4.03911	34.4403	34.6784	33.483	21.3733	0.718405	1.12632	0.239852	5.53831	46.8281
160	1408.33	1325		(35.295792338287626, 34.868955411346036, 33.712790454259995)	#232221	35.2958	34.869	33.7128	43.8217	11.4366	35.2958	43.798	4.18624	4.05257	34.8469	34.9322	33.7244	21.2608	0.720794	1.24432	0.240652	5.82649	44.0705
161	1416.67	1333.33		(34.230060707557044, 34.054846137743354, 32.72158258321122)	#222220	34.2301	34.0548	32.7216	53.0308	11.2375	34.2301	43.3029	3.85979	4.17722	33.874	34.0717	32.7349	21.5747	0.712646	1.14728	0.248053	5.68745	47.2617
162	1425	1341.67		(34.62507850115135, 34.64684948712581, 33.105714883818294)	#222221	34.6251	34.6468	33.1057	60.8476	11.3427	34.6468	43.6231	3.63334	4.34516	34.328	34.6266	33.1211	21.2129	0.717916	1.07997	0.258026	5.66406	50.0983
163	1433.33	1350		(34.15030353778522, 34.00983881096923, 32.62842788360896)	#222220	34.1503	34.0098	32.6284	54.4622	11.3638	34.1503	43.2729	3.80596	4.21814	33.8024	34.02	32.6422	21.5738	0.712152	1.13128	0.250484	5.68137	47.9406
164	1441.67	1358.33		(35.01590956667364, 35.02198032237806, 33.60247016956249)	#232321	35.0159	35.022	33.6025	60.2566	10.3357	35.022	43.84	3.72496	4.23048	34.7351	35.0058	33.6167	21.1078	0.721485	1.10721	0.251217	5.63669	48.6359
165	1450	1366.67		(34.72702532970484, 34.761356499895335, 33.32656478961692)	#222221	34.727	34.7614	33.3266	61.4357	10.5252	34.7614	43.6881	3.68069	4.23998	34.4576	34.74	33.3409	21.2233	0.718986	1.09405	0.251781	5.6147	49.039
166	1458.33	1375		(35.24722629265229, 34.88528365082688, 33.68913544065313)	#232221	35.2472	34.8853	33.6891	46.0621	11.2722	35.2472	43.8005	4.11656	4.07969	34.8234	34.9366	33.7011	21.24	0.720835	1.22361	0.242262	5.79568	44.7423
167	1466.67	1383.33		(34.687042076617125, 34.12434582373875, 32.97760100481474)	#222220	34.687	34.1243	32.9776	40.2498	12.5669	34.687	43.384	4.26532	4.06397	34.1707	34.2117	32.9891	21.589	0.713981	1.26782	0.241329	5.89142	43.6152
168	1475	1391.67		(34.43604772870002, 34.3217500523341, 32.72221059242202)	#222220	34.436	34.3218	32.7222	55.9985	12.691	34.436	43.4495	3.69638	4.42667	34.0578	34.325	32.7382	21.3068	0.715058	1.09871	0.262867	5.76704	50.1373
169	1483.33	1400		(34.55746284278836, 34.56520828972158, 33.24010885492987)	#222221	34.5575	34.5652	33.2401	60.3507	9.77574	34.5652	43.579	3.74374	4.13819	34.2964	34.5498	33.2534	21.3726	0.717189	1.11279	0.245736	5.58034	47.865
170	1491.67	1408.33		(34.93133765961901, 34.93154699602261, 33.42453422650199)	#222221	34.9313	34.9315	33.4245	60.0083	11.0012	34.9315	43.7885	3.68293	4.31568	34.63	34.9155	33.4396	21.0977	0.720637	1.09471	0.256276	5.67354	49.5231
171	1500	1416.67		(34.31526062382248, 34.330332844881724, 33.13983671760519)	#222221	34.3153	34.3303	33.1398	60.7596	8.84281	34.3303	43.4437	3.78986	4.00555	34.0848	34.315	33.1517	21.5611	0.714963	1.1265	0.237859	5.51429	46.5849
172	1508.33	1425		(35.0730584048566, 34.34666108436257, 33.5352731840067)	#232221	35.0731	34.3467	33.5353	31.658	11.1805	35.0731	43.5311	4.5662	3.76993	34.5403	34.4666	33.5434	21.6617	0.716402	1.35726	0.223868	5.92136	39.5436
173	1516.67	1433.33		(35.00628009210802, 35.004605400879214, 33.763240527527735)	#232321	35.0063	35.0046	33.7632	59.9192	9.05481	35.0063	43.8319	3.81498	4.06088	34.7572	34.9917	33.7757	21.2176	0.721352	1.13396	0.241145	5.57179	46.7883
174	1525	1441.67		(34.696043541971946, 34.715930500314, 32.96085409252669)	#222220	34.696	34.7159	32.9609	60.6799	12.8916	34.7159	43.6616	3.5362	4.55318	34.3552	34.6938	32.9784	21.0588	0.718549	1.0511	0.270379	5.76508	52.1655
175	1533.33	1450		(34.05945153862257, 34.06405693950178, 32.39857651245551)	#222220	34.0595	34.0641	32.3986	60.1659	12.4676	34.0641	43.2877	3.55354	4.47134	33.7287	34.0455	32.4152	21.4108	0.712396	1.05625	0.26552	5.71144	51.5245
176	1541.67	1458.33		(34.26690391459075, 34.30165375758845, 32.91731212057777)	#222220	34.2669	34.3017	32.9173	61.5061	10.2913	34.3017	43.424	3.67889	4.19038	34.0078	34.2808	32.9312	21.4656	0.714638	1.09351	0.248835	5.57615	48.7189
177	1550	1466.67		(34.569185681389996, 34.55202009629475, 33.087293280301445)	#222221	34.5692	34.552	33.0873	59.305	10.9312	34.5692	43.5731	3.69595	4.27788	34.2675	34.5395	33.1019	21.2939	0.717092	1.09858	0.254031	5.65334	49.1741
178	1558.33	1475		(34.579861837973624, 34.444211848440446, 33.12183378689554)	#222221	34.5799	34.4442	33.1218	54.4178	10.7518	34.5799	43.524	3.85364	4.16042	34.2462	34.4542	33.1351	21.4059	0.716284	1.14546	0.247056	5.67094	47.1922
179	1566.67	1483.33		(35.3925057567511, 35.13167259786477, 33.94012978857023)	#232321	35.3925	35.1317	33.9401	49.2246	10.4642	35.3925	43.9306	4.05053	4.05885	35.0212	35.1652	33.952	21.1465	0.722977	1.20398	0.241025	5.7342	45.0588
180	1575	1491.67		(35.31567929662968, 35.311701904961275, 34.14800083734561)	#232322	35.3157	35.3117	34.148	59.7956	8.43133	35.3157	44.0071	3.8698	3.98887	35.0809	35.3	34.1596	21.1231	0.724236	1.15026	0.236869	5.55755	45.8681
181	1583.33	1500		(34.61063428930291, 34.48545111994976, 32.61649570860373)	#222220	34.6106	34.4855	32.6165	56.2335	14.6922	34.6106	43.5433	3.58463	4.69141	34.173	34.4877	32.6352	21.0754	0.716602	1.06549	0.278588	5.90414	52.6172
182	1591.67	1508.33		(34.80887586351267, 34.838182960016745, 33.2151978229014)	#222221	34.8089	34.8382	33.2152	61.0835	11.8795	34.8382	43.7315	3.59902	4.42281	34.4992	34.8157	33.2314	21.0792	0.719699	1.06977	0.262638	5.70212	50.8634
183	1600	1516.67		(34.811597236759475, 34.80280510780825, 33.269206615030356)	#222221	34.8116	34.8028	33.2692	59.658	11.2982	34.8116	43.7156	3.67022	4.34302	34.5004	34.7881	33.2845	21.14	0.719438	1.09094	0.2579	5.68616	49.7993
184	1608.33	1525		(35.25308771195311, 34.91438141092736, 33.636592003349385)	#232221	35.2531	34.9144	33.6366	47.4281	11.6928	35.2531	43.8143	4.06073	4.1541	34.8248	34.9607	33.6494	21.1824	0.721062	1.20701	0.246681	5.80914	45.6512
185	1616.67	1533.33		(35.12392715093155, 35.08373456144023, 34.17291186937408)	#232322	35.1239	35.0837	34.1729	57.4642	6.90438	35.1239	43.8829	4.00664	3.75288	34.9213	35.0812	34.182	21.3692	0.722191	1.19093	0.222855	5.48974	43.1269
186	1625	1541.67		(34.75905379945573, 34.58153652920243, 33.30311911241365)	#222221	34.7591	34.5815	33.3031	52.6844	10.6811	34.7591	43.6075	3.91542	4.12557	34.4128	34.5994	33.3159	21.361	0.717658	1.16382	0.244987	5.68778	46.4971
187	1633.33	1550		(34.88947037889889, 34.7150931546996, 33.5342265019887)	#222221	34.8895	34.7151	33.5342	52.2799	9.9052	34.8895	43.6843	3.96636	4.0315	34.5644	34.7334	33.546	21.3569	0.718923	1.17896	0.2394	5.65552	45.4666
188	1641.67	1558.33		(34.87146744818924, 34.82708813062592, 33.54218128532552)	#222221	34.8715	34.8271	33.5422	57.9969	9.7205	34.8715	43.7346	3.8188	4.10938	34.5919	34.8213	33.555	21.2664	0.719751	1.1351	0.244025	5.60983	47.0991
189	1650	1566.67		(34.35189449445259, 34.25308771195311, 32.695624869164746)	#222220	34.3519	34.2531	32.6956	56.4206	12.2948	34.3519	43.4085	3.70038	4.38297	33.99	34.254	32.7112	21.3656	0.714384	1.0999	0.260272	5.73613	49.8269
190	1658.33	1575		(34.31609796943688, 34.29244295583002, 32.8932384341637)	#222220	34.3161	34.2924	32.8932	59.0025	10.5731	34.3161	43.4245	3.71833	4.21515	34.0242	34.2818	32.9072	21.4512	0.714647	1.10523	0.250306	5.6208	48.5834
191	1666.67	1583.33		(33.720535901193216, 33.755076407787314, 32.36780406112623)	#212120	33.7205	33.7551	32.3678	61.4939	10.48	33.7551	43.1064	3.64676	4.19255	33.4607	33.7342	32.3817	21.7212	0.709413	1.08396	0.248964	5.55665	48.9826
192	1675	1591.67		(34.49235922126858, 34.504919405484614, 33.215407159305)	#222221	34.4924	34.5049	33.2154	60.5844	9.52982	34.5049	43.544	3.75367	4.10271	34.2409	34.489	33.2283	21.422	0.716614	1.11574	0.243629	5.56078	47.5438
193	1683.33	1600		(34.83567092317354, 34.82729746702952, 33.604144860791294)	#222221	34.8357	34.8273	33.6041	59.592	9.01487	34.8357	43.7315	3.81957	4.04373	34.5868	34.8158	33.6164	21.3083	0.719699	1.13533	0.240127	5.56245	46.6329
194	1691.67	1608.33		(34.31735398785849, 34.281138790035584, 32.95708603726188)	#222220	34.3174	34.2811	32.9571	58.4026	10.1077	34.3174	43.4197	3.76411	4.14415	34.0341	34.2735	32.9703	21.4977	0.714569	1.11884	0.24609	5.59843	47.7513
195	1700	1616.67		(34.180447979903704, 33.95897006489429, 32.41720745237597)	#222120	34.1804	33.959	32.4172	52.4635	13.1545	34.1804	43.2507	3.79109	4.39001	33.7591	33.9818	32.4326	21.4915	0.711786	1.12686	0.26069	5.80039	49.187
196	1708.33	1625		(34.86749005652083, 34.731212057776844, 33.58404856604564)	#222221	34.8675	34.7312	33.584	53.6291	9.38632	34.8675	43.6899	3.95288	3.99252	34.5686	34.7431	33.5955	21.3755	0.719015	1.17495	0.237086	5.61832	45.2858
197	1716.67	1633.33		(34.04668201800293, 33.93426836926942, 33.04668201800293)	#222121	34.0467	33.9343	33.0467	53.2552	7.48972	34.0467	43.2291	4.01872	3.7309	33.8118	33.9447	33.0556	21.9028	0.711432	1.19452	0.22155	5.48359	42.8731
198	1725	1641.67		(34.0343311701905, 33.904333263554534, 32.71111576303119)	#222120	34.0343	33.9043	32.7111	54.1054	9.9141	34.0343	43.2116	3.88319	4.03175	33.7294	33.9147	32.723	21.7345	0.711144	1.15424	0.239415	5.59769	46.0753
199	1733.33	1650		(34.594306049822066, 34.38329495499267, 33.4661921708185)	#222221	34.5943	34.3833	33.4662	48.7771	8.3155	34.5943	43.499	4.10566	3.78149	34.3033	34.4109	33.4754	21.6596	0.715874	1.22037	0.224554	5.58177	42.6464
200	1741.67	1658.33		(34.830228176679924, 34.170818505338076, 33.554741469541554)	#222221	34.8302	34.1708	33.5547	28.9808	9.33813	34.8302	43.4241	4.5995	3.56813	34.3707	34.281	33.5609	21.8707	0.71464	1.36715	0.211885	5.82125	37.8031
201	1750	1666.67		(35.07557044169981, 35.018840276324056, 34.07724513292862)	#232322	35.0756	35.0188	34.0772	56.5905	7.25784	35.0756	43.8474	4.00193	3.78433	34.8583	35.0189	34.0867	21.3779	0.721607	1.18953	0.224723	5.50787	43.3992
202	1758.33	1675		(34.762821854720535, 34.80720117228386, 33.44190914800084)	#222221	34.7628	34.8072	33.4419	61.9503	10.0022	34.8072	43.7138	3.70845	4.17123	34.5124	34.7848	33.4556	21.2441	0.719408	1.1023	0.247698	5.58138	48.3612
203	1766.67	1683.33		(34.47393761775173, 34.387900355871885, 33.069709022398996)	#222221	34.4739	34.3879	33.0697	56.3238	10.3869	34.4739	43.4865	3.81281	4.14749	34.1664	34.3891	33.0829	21.4429	0.715667	1.13332	0.246288	5.63375	47.4076
204	1775	1691.67		(34.344777056730166, 34.370734770776636, 32.66003768055265)	#222220	34.3448	34.3707	32.66	60.9104	12.6918	34.3707	43.4627	3.53238	4.51056	34.0159	34.348	32.6771	21.2453	0.715276	1.04996	0.267848	5.72912	51.9342
205	1783.33	1700		(34.245132928616286, 34.095248063638266, 32.74649361523969)	#222220	34.2451	34.0952	32.7465	53.9992	11.1593	34.2451	43.3236	3.83395	4.18794	33.8989	34.1074	32.76	21.551	0.712987	1.1396	0.248691	5.67786	47.5267
206	1791.67	1708.33		(33.8578605819552, 33.84236968808876, 32.455516014234874)	#212120	33.8579	33.8424	32.4555	59.3372	10.5617	33.8579	43.1625	3.69267	4.20114	33.5726	33.8304	32.4694	21.6713	0.710336	1.09761	0.249474	5.59333	48.6856
207	1800	1716.67		(34.406112622985134, 34.24094620054427, 32.861419300816415)	#222220	34.4061	34.2409	32.8614	53.5845	11.4485	34.4061	43.4093	3.83914	4.22087	34.046	34.2555	32.8752	21.4624	0.714398	1.14115	0.250646	5.70567	47.7115
208	1808.33	1725		(34.86623403809922, 34.29014025539041, 33.088549298723045)	#222221	34.8662	34.2901	33.0885	40.5558	13.0014	34.8662	43.4808	4.25711	4.12023	34.3321	34.3793	33.1006	21.4775	0.715574	1.26538	0.24467	5.92447	44.0639
209	1816.67	1733.33		(34.75277370734771, 34.57609378270881, 33.1429767636592)	#222221	34.7528	34.5761	33.143	53.4148	11.812	34.7528	43.6033	3.84033	4.27518	34.376	34.5921	33.1573	21.2738	0.71759	1.1415	0.253871	5.74677	48.0671
210	1825	1741.67		(34.29662968390203, 34.294954992673226, 33.24031819133347)	#222221	34.2966	34.295	33.2403	59.9049	7.85382	34.2966	43.4258	3.86696	3.87665	34.0848	34.284	33.2509	21.654	0.714669	1.14942	0.230205	5.47556	45.0717
211	1833.33	1750		(34.54197194892192, 34.56081222524597, 33.20640569395018)	#222221	34.542	34.5608	33.2064	60.8346	9.99322	34.5608	43.5751	3.72052	4.16461	34.2807	34.5431	33.2199	21.3596	0.717126	1.10589	0.247305	5.58446	48.2235
212	1841.67	1758.33		(34.40004186728072, 34.44881724931966, 33.02344567720326)	#222221	34.4	34.4488	33.0234	62.0532	10.551	34.4488	43.5072	3.65607	4.22802	34.1398	34.425	33.0377	21.3759	0.716008	1.08673	0.251071	5.58955	49.1492
213	1850	1766.67		(34.67615658362989, 34.61084362570651, 33.40946200544275)	#222221	34.6762	34.6108	33.4095	56.9063	9.31496	34.6762	43.6134	3.86406	4.03165	34.4026	34.6096	33.4215	21.411	0.717755	1.14855	0.239409	5.58437	46.2159
214	1858.33	1775		(34.413020724303955, 34.44651454888005, 32.75151768892611)	#222220	34.413	34.4465	32.7515	61.1856	12.5477	34.4465	43.5058	3.53833	4.49352	34.0911	34.4226	32.7685	21.2202	0.715985	1.05173	0.266836	5.7194	51.782
215	1866.67	1783.33		(33.97278626753192, 33.98388109692276, 32.75842579024492)	#212120	33.9728	33.9839	32.7584	60.5432	9.19527	33.9839	43.2432	3.75736	4.03859	33.7334	33.9689	32.7707	21.7024	0.711663	1.11684	0.239821	5.51616	47.0659
216	1875	1791.67		(34.32489009838811, 34.30102574837764, 32.545321331379526)	#222220	34.3249	34.301	32.5453	59.1954	13.2204	34.3249	43.4273	3.54679	4.56384	33.9616	34.2866	32.5629	21.2434	0.714693	1.05425	0.271012	5.78	52.1474
217	1883.33	1800		(34.7490056520829, 34.770567301653756, 33.65773498011304)	#222221	34.749	34.7706	33.6577	61.1625	8.16128	34.7706	43.6967	3.84537	3.93222	34.5374	34.7549	33.6689	21.4037	0.719126	1.143	0.233505	5.49993	45.6397
218	1891.67	1808.33		(34.344358383922966, 34.36822273393343, 33.069499685995396)	#222221	34.3444	34.3682	33.0695	61.1025	9.63606	34.3682	43.464	3.73266	4.10919	34.0968	34.3502	33.0825	21.4821	0.715298	1.1095	0.244014	5.55141	47.7489
219	1900	1816.67		(34.68264601214151, 34.686414067406325, 33.63261461168097)	#222221	34.6826	34.6864	33.6326	60.2145	7.74709	34.6864	43.6506	3.88341	3.87802	34.4738	34.6745	33.6432	21.474	0.718368	1.15431	0.230286	5.48816	44.9602
220	1908.33	1825		(33.854092526690394, 33.86853673853883, 32.5340171655851)	#212120	33.8541	33.8685	32.534	60.6494	10.0477	33.8685	43.175	3.69525	4.14444	33.5946	33.8518	32.5474	21.6943	0.710542	1.09838	0.246107	5.55259	48.2793
221	1916.67	1833.33		(34.01695624869165, 34.00146535482521, 32.454050659409674)	#222220	34.017	34.0015	32.4541	59.4053	11.7159	34.017	43.2541	3.62358	4.35894	33.6996	33.9878	32.4695	21.504	0.711844	1.07707	0.258845	5.66839	50.2633
222	1925	1841.67		(34.61523969018212, 34.62131044588654, 33.144860791291606)	#222221	34.6152	34.6213	33.1449	60.2467	10.8747	34.6213	43.6104	3.67553	4.28518	34.323	34.6045	33.1596	21.2591	0.717707	1.09252	0.254465	5.64556	49.3793
223	1933.33	1850		(34.59765543227967, 34.38476030981788, 33.23613146326146)	#222221	34.5977	34.3848	33.2361	50.6181	10.035	34.5977	43.4986	3.99606	4.0054	34.2594	34.4102	33.2476	21.5221	0.715867	1.18779	0.237851	5.6579	45.0669
224	1941.67	1858.33		(34.268997278626756, 34.29935105714884, 32.77245132928616)	#222220	34.269	34.2994	32.7725	61.1928	11.3518	34.2994	43.4222	3.61345	4.33023	33.9791	34.2777	32.7877	21.3841	0.714609	1.07406	0.25714	5.63985	50.156
225	1950	1866.67		(34.8915637429349, 34.88444630521248, 33.49717395855139)	#222221	34.8916	34.8844	33.4972	59.6937	10.1907	34.8916	43.763	3.74331	4.20155	34.6105	34.871	33.511	21.1871	0.720218	1.11266	0.249499	5.6272	48.3011
226	1958.33	1875		(35.08582792547624, 35.045844672388526, 33.91794012978857)	#232321	35.0858	35.0458	33.9179	57.9459	8.48808	35.0858	43.86	3.90151	3.95927	34.8399	35.0409	33.9292	21.2587	0.721814	1.15969	0.235112	5.55856	45.421
227	1966.67	1883.33		(34.99644128113879, 34.780406112622984, 33.59367804061126)	#222221	34.9964	34.7804	33.5937	50.7596	10.2212	34.9964	43.7259	4.00002	4.04473	34.6489	34.806	33.6055	21.3168	0.719607	1.18897	0.240186	5.68859	45.3185
228	1975	1891.67		(34.57734980113042, 34.471006908101316, 33.27590537994557)	#222221	34.5773	34.471	33.2759	55.0973	9.59785	34.5773	43.5372	3.89266	4.03208	34.2841	34.4771	33.2879	21.4725	0.716502	1.15706	0.239435	5.60451	46.0079
229	1983.33	1900		(34.72200125601842, 34.34770776638057, 33.380782918149464)	#222221	34.722	34.3477	33.3808	43.2558	9.84997	34.722	43.4949	4.21082	3.85792	34.3377	34.4037	33.3905	21.6208	0.715805	1.25162	0.229093	5.71091	42.4957
230	1991.67	1908.33		(34.18421603516852, 33.888214360477285, 32.6416160770358)	#222120	34.1842	33.8882	32.6416	48.4869	11.5072	34.1842	43.219	3.99096	4.11342	33.7839	33.9273	32.6541	21.6834	0.711266	1.18627	0.244265	5.73131	45.8657
231	2000	1916.67		(34.80908519991627, 34.768892610424956, 33.55285744190915)	#222221	34.8091	34.7689	33.5529	58.0803	9.20271	34.8091	43.7013	3.84527	4.04215	34.5454	34.7631	33.565	21.3339	0.719203	1.14297	0.240033	5.57899	46.4299
232	2008.33	1925		(34.744190914800086, 34.64056939501779, 33.14716349173121)	#222221	34.7442	34.6406	33.1472	56.107	11.7212	34.7442	43.6325	3.75639	4.32083	34.3927	34.643	33.1621	21.2216	0.718071	1.11655	0.256581	5.72538	48.9974
233	2016.67	1933.33		(34.36801339752983, 34.387691019468285, 33.01863093992045)	#222221	34.368	34.3877	33.0186	60.8624	10.1522	34.3877	43.4753	3.70321	4.17832	34.1042	34.3697	33.0323	21.4317	0.715482	1.10074	0.248119	5.5832	48.4496
234	2025	1941.67		(34.72241992882562, 34.17437722419929, 32.88884236968809)	#222220	34.7224	34.1744	32.8888	42.0664	13.4657	34.7224	43.4106	4.18905	4.19668	34.1858	34.2577	32.9017	21.4862	0.714419	1.24515	0.249209	5.92961	45.0521
235	2033.33	1950		(34.47812434582374, 34.34791710278417, 33.405693950177934)	#222221	34.4781	34.3479	33.4057	52.7152	7.93169	34.4781	43.4702	4.02709	3.79114	34.2233	34.3609	33.4151	21.6742	0.7154	1.19701	0.225127	5.53084	43.2713
236	2041.67	1958.33		(34.4657734980113, 34.463470797571695, 32.93343102365501)	#222220	34.4658	34.4635	32.9334	59.9098	11.3373	34.4658	43.5202	3.64762	4.33883	34.1586	34.4476	32.9487	21.3001	0.716222	1.08422	0.257651	5.66838	49.9465
237	2050	1966.67		(34.37366548042704, 34.38476030981788, 32.92317353987858)	#222220	34.3737	34.3848	32.9232	60.4555	10.8392	34.3848	43.4739	3.66536	4.26986	34.087	34.3673	32.9378	21.3783	0.71546	1.08949	0.253555	5.62731	49.3563
238	2058.33	1975		(34.12622985137115, 33.85953527318401, 32.67280720117228)	#222120	34.1262	33.8595	32.6728	48.9903	10.8603	34.1262	43.1997	3.99483	4.04948	33.7529	33.8941	32.6847	21.7367	0.710947	1.18742	0.240468	5.68832	45.3893
239	2066.67	1983.33		(34.48231107389575, 34.47163491731212, 32.99120787104877)	#222220	34.4823	34.4716	32.9912	59.5704	11.0269	34.4823	43.526	3.67869	4.29201	34.1808	34.4578	33.006	21.3233	0.716318	1.09345	0.25487	5.6528	49.4
240	2075	1991.67		(33.91480008373456, 33.61796106342893, 32.98597446095876)	#212120	33.9148	33.618	32.986	40.8249	6.98369	33.9148	43.0653	4.27732	3.51119	33.637	33.6638	32.9923	22.1747	0.708735	1.27139	0.208503	5.53389	39.3821
241	2083.33	2000		(34.27611471634917, 34.31379526899728, 32.887377014862885)	#222220	34.2761	34.3138	32.8874	61.585	10.6003	34.3138	43.4304	3.65689	4.23088	34.01	34.292	32.9016	21.4363	0.714744	1.08697	0.25124	5.59224	49.1621
242	2091.67	2008.33		(35.35001046682018, 35.15051287418882, 33.36047728700021)	#232321	35.35	35.1505	33.3605	53.9836	14.3516	35.35	43.9315	3.71922	4.62272	34.8903	35.1668	33.3784	20.8015	0.722992	1.1055	0.274509	5.93314	51.1815
243	2100	2016.67		(34.79233828762822, 34.82436675737911, 33.38287628218547)	#222221	34.7923	34.8244	33.3829	61.3331	10.5553	34.8244	43.7244	3.68284	4.24691	34.5204	34.8034	33.3973	21.1901	0.719583	1.09469	0.252192	5.62135	49.0687
244	2108.33	2025		(34.25894913125393, 34.17521456981369, 32.55118275068034)	#222220	34.2589	34.1752	32.5512	57.0581	12.7114	34.2589	43.3615	3.65164	4.44578	33.8914	34.1728	32.5674	21.3666	0.71361	1.08541	0.264002	5.75321	50.6013
245	2116.67	2033.33		(34.255599748796314, 34.11387900355872, 32.77810341218338)	#222220	34.2556	34.1139	32.7781	54.2448	10.9985	34.2556	43.3337	3.83462	4.17385	33.9162	34.1248	32.7915	21.5512	0.713152	1.1398	0.247853	5.66792	47.4255
246	2125	2041.67		(34.95059660875026, 34.786476868327405, 33.713209127067195)	#222221	34.9506	34.7865	33.7132	52.042	9.02799	34.9506	43.7248	4.01309	3.9268	34.6522	34.8041	33.7239	21.389	0.719589	1.19285	0.233183	5.61468	44.3774
247	2133.33	2050		(34.62235712790454, 34.60958760728491, 33.21080175842579)	#222221	34.6224	34.6096	33.2108	59.4572	10.3964	34.6224	43.6061	3.72726	4.21322	34.3361	34.597	33.2248	21.306	0.717636	1.10789	0.250191	5.62527	48.5021
248	2141.67	2058.33		(34.21812853255181, 34.18547205359012, 32.97571697718233)	#222220	34.2181	34.1855	32.9757	58.4229	9.25869	34.2181	43.3647	3.81127	4.03194	33.9595	34.1784	32.9878	21.6094	0.713663	1.13286	0.239427	5.54819	46.6116
249	2150	2066.67		(34.630311911241364, 34.681180657316304, 33.23571279045426)	#222221	34.6303	34.6812	33.2357	62.1115	10.6281	34.6812	43.6404	3.65784	4.24734	34.3672	34.6568	33.2502	21.257	0.718201	1.08725	0.252218	5.60533	49.2648
250	2158.33	2075		(34.57420975507641, 34.419510152815576, 33.179191961482104)	#222221	34.5742	34.4195	33.1792	53.3463	10.2889	34.5742	43.5122	3.90708	4.08413	34.2472	34.4337	33.1916	21.462	0.71609	1.16134	0.242526	5.65202	46.2692
251	2166.67	2083.33		(34.74858697927569, 34.72870002093364, 33.330751517688924)	#222221	34.7486	34.7287	33.3308	59.1584	10.4047	34.7486	43.6751	3.73989	4.21382	34.4589	34.7174	33.3447	21.2503	0.718772	1.11165	0.250227	5.6341	48.41
252	2175	2091.67		(34.53150512874189, 34.36110529621101, 32.89721582583211)	#222220	34.5315	34.3611	32.8972	53.7441	12.0685	34.5315	43.4787	3.80909	4.30405	34.1518	34.3757	32.9119	21.3568	0.71554	1.13221	0.255585	5.74752	48.4912
253	2183.33	2100		(34.930500314004604, 34.93154699602261, 33.57734980113042)	#222221	34.9305	34.9315	33.5773	60.0464	9.88563	34.9315	43.7893	3.75514	4.16841	34.6602	34.917	33.5909	21.186	0.720651	1.11618	0.247531	5.61041	47.9857
254	2191.67	2108.33		(34.645593468704206, 34.66673644546787, 33.2512036843207)	#222221	34.6456	34.6667	33.2512	60.8962	10.4123	34.6667	43.6353	3.6952	4.22356	34.3733	34.6479	33.2654	21.2758	0.718117	1.09836	0.250806	5.61186	48.8173
255	2200	2116.67		(34.40653129579234, 34.44651454888005, 32.47603098178773)	#222220	34.4065	34.4465	32.476	61.2175	14.5871	34.4465	43.5034	3.40021	4.7624	34.0328	34.4185	32.4957	21.0661	0.715946	1.01068	0.282803	5.85165	54.4743
256	2208.33	2125		(34.22566464308143, 34.19070546368013, 32.969646221477916)	#222220	34.2257	34.1907	32.9696	58.33	9.35803	34.2257	43.3679	3.80795	4.04337	33.9636	34.1839	32.9819	21.5999	0.713716	1.13187	0.240106	5.55422	46.7175
257	2216.67	2133.33		(34.66087502616705, 34.07850115135022, 33.19279882771614)	#222221	34.6609	34.0785	33.1928	36.1985	10.8006	34.6609	43.3611	4.40471	3.81372	34.1867	34.1721	33.2017	21.7626	0.713604	1.30926	0.226468	5.82631	40.8869
258	2225	2141.67		(34.5714883818296, 34.588025957714045, 33.295164329076826)	#222221	34.5715	34.588	33.2952	60.7675	9.53161	34.588	43.5914	3.7534	4.10554	34.3214	34.5714	33.3081	21.3823	0.717393	1.11566	0.243797	5.56269	47.5656
259	2233.33	2150		(33.94703788988905, 33.971111576303116, 32.49654594934059)	#212120	33.947	33.9711	32.4965	60.9796	11.0686	33.9711	43.2329	3.6251	4.28036	33.6644	33.9512	32.5113	21.567	0.711494	1.07752	0.254178	5.60917	49.7383
260	2241.67	2158.33		(34.386644337450285, 34.41385806991836, 32.60079547833368)	#222220	34.3866	34.4139	32.6008	60.9006	13.4344	34.4139	43.4869	3.48451	4.61038	34.0379	34.3898	32.6189	21.1675	0.715673	1.03574	0.273776	5.77905	52.9181
261	2250	2166.67		(34.53359849277789, 34.40988067824995, 33.19091480008373)	#222221	34.5336	34.4099	33.1909	54.4715	9.91453	34.5336	43.5036	3.89197	4.05795	34.2267	34.4188	33.2031	21.4841	0.715949	1.15685	0.240971	5.62267	46.1961
262	2258.33	2175		(35.04856604563533, 35.04689135440653, 33.380782918149464)	#232321	35.0486	35.0469	33.3808	59.9398	12.1342	35.0486	43.8534	3.61509	4.46926	34.7145	35.0295	33.3974	20.9535	0.721706	1.07455	0.265396	5.74832	51.0313
263	2266.67	2183.33		(34.96818086665271, 34.7843835042914, 33.69981159723676)	#222221	34.9682	34.7844	33.6998	51.3055	9.24938	34.9682	43.7255	4.02326	3.94106	34.6575	34.8054	33.7107	21.3801	0.719601	1.19587	0.23403	5.63193	44.4087
264	2275	2191.67		(34.19740422859535, 34.07515176889261, 32.695415532761146)	#222220	34.1974	34.0752	32.6954	55.1164	11.1999	34.1974	43.3089	3.79554	4.21333	33.8591	34.0821	32.7092	21.5472	0.712745	1.12818	0.250198	5.67082	47.9862
265	2283.33	2200		(34.805526481055054, 34.81494661921708, 33.59912078710488)	#222221	34.8055	34.8149	33.5991	60.4649	8.90524	34.8149	43.7227	3.80821	4.03352	34.5672	34.8004	33.6113	21.3212	0.719554	1.13195	0.23952	5.54723	46.6457
266	2291.67	2208.33		(34.353987858488594, 34.162235712790455, 32.920242830228176)	#222220	34.354	34.1622	32.9202	51.9755	10.6423	34.354	43.3674	3.92285	4.09134	34.0078	34.183	32.9327	21.5747	0.713707	1.16603	0.242954	5.66814	46.2044
267	2300	2216.67		(34.413439397111155, 34.1067615658363, 33.15637429348964)	#222221	34.4134	34.1068	33.1564	45.3622	9.31472	34.4134	43.3488	4.15339	3.82794	34.067	34.1509	33.1659	21.7534	0.713402	1.23455	0.227312	5.64834	42.665
268	2308.33	2225		(34.713627799874395, 34.63219593887377, 33.588653966924845)	#222221	34.7136	34.6322	33.5887	55.6569	8.26385	34.7136	43.6282	3.95363	3.88264	34.4634	34.6355	33.5991	21.4909	0.718	1.17518	0.230561	5.54131	44.481
269	2316.67	2233.33		(34.51664224408625, 34.405903286581534, 33.62549717395855)	#222221	34.5166	34.4059	33.6255	52.544	6.58355	34.5166	43.5027	4.09203	3.63262	34.3041	34.4172	33.6333	21.7463	0.715934	1.21632	0.215714	5.47181	41.5964
270	2325	2241.67		(34.37785220849906, 34.39752983043751, 33.14653548252041)	#222221	34.3779	34.3975	33.1465	60.9438	9.27403	34.3975	43.4817	3.76063	4.06372	34.1377	34.3807	33.159	21.4954	0.715588	1.11781	0.241314	5.5368	47.2183
271	2333.33	2250		(34.17353987858488, 33.97299560393552, 32.94264182541344)	#222120	34.1735	33.973	32.9426	50.2245	9.18485	34.1735	43.2598	4.02274	3.88574	33.8652	33.9975	32.9529	21.7859	0.711937	1.19572	0.230745	5.59298	44.0076
272	2341.67	2258.33		(34.33368222733933, 33.871048775382036, 33.02742306887168)	#222121	34.3337	33.871	33.0274	38.75	9.70173	34.3337	43.2287	4.31988	3.74968	33.929	33.944	33.0359	21.903	0.711425	1.28404	0.222665	5.72026	40.9581
273	2350	2266.67		(34.83253087711953, 34.7146744818924, 33.10236550136069)	#222221	34.8325	34.7147	33.1024	55.9129	12.6661	34.8325	43.6757	3.71489	4.43852	34.45	34.7184	33.1185	21.1166	0.718782	1.10421	0.26357	5.78799	50.0718
274	2358.33	2275		(34.238643500104665, 34.2156164957086, 33.03181913334729)	#222221	34.2386	34.2156	33.0318	58.8552	8.9881	34.2386	43.3813	3.81765	4.00515	33.9901	34.2071	33.0437	21.612	0.713937	1.13476	0.237836	5.53315	46.373
275	2366.67	2283.33		(34.32405275277371, 34.17186518735608, 33.26753192380155)	#222221	34.3241	34.1719	33.2675	51.3572	7.8491	34.3241	43.371	4.05438	3.75666	34.0656	34.1892	33.2766	21.775	0.713766	1.20512	0.22308	5.52725	42.8172
276	2375	2291.67		(34.14360477287, 34.00355871886121, 33.03349382457609)	#222221	34.1436	34.0036	33.0335	52.4307	8.29081	34.1436	43.2717	4.00455	3.81663	33.8782	34.018	33.0432	21.817	0.712133	1.19031	0.226641	5.532	43.6236
277	2383.33	2300		(33.911450701276955, 33.95080594515386, 32.35294117647059)	#212120	33.9115	33.9508	32.3529	61.4778	12.0014	33.9508	43.2187	3.55152	4.399	33.6119	33.9269	32.3689	21.5089	0.711261	1.05565	0.261224	5.65371	51.0844
278	2391.67	2308.33		(34.92484823110739, 34.662759053799455, 33.34896378480218)	#222221	34.9248	34.6628	33.349	50.0213	11.5061	34.9248	43.6624	3.97019	4.17477	34.5284	34.6952	33.3621	21.289	0.718563	1.1801	0.247908	5.76117	46.4388
279	2400	2316.67		(34.9273602679506, 34.904333263554534, 33.5735817458656)	#222221	34.9274	34.9043	33.5736	58.9794	9.88376	34.9274	43.7763	3.78403	4.14999	34.6495	34.8943	33.5869	21.208	0.720437	1.12476	0.246437	5.61617	47.6409
280	2408.33	2325		(34.44777056730165, 34.42390621729119, 33.09127067196986)	#222221	34.4478	34.4239	33.0913	58.9444	10.0415	34.4478	43.5008	3.75779	4.15067	34.1691	34.414	33.1046	21.4284	0.715903	1.11697	0.246477	5.59903	47.844
281	2416.67	2333.33		(34.670923173539876, 34.68578605819552, 33.19049612727653)	#222221	34.6709	34.6858	33.1905	60.5964	10.9929	34.6858	43.6464	3.66307	4.30189	34.3794	34.6673	33.2054	21.22	0.718299	1.08881	0.255457	5.65016	49.5855
282	2425	2341.67		(34.19866024701695, 34.15135021980323, 32.60226083315889)	#222220	34.1987	34.1514	32.6023	58.2219	11.9034	34.1987	43.3444	3.65709	4.3659	33.8647	34.1433	32.6178	21.427	0.713329	1.08703	0.259258	5.69521	50.0488
283	2433.33	2350		(34.30290977601005, 34.31484195101528, 32.44316516642244)	#222220	34.3029	34.3148	32.4432	60.3825	13.9088	34.3148	43.4309	3.4626	4.67138	33.9347	34.2928	32.4619	21.1779	0.714753	1.02922	0.277398	5.81475	53.4528
284	2441.67	2358.33		(34.3223780615449, 34.170190496127276, 32.46054008792129)	#222220	34.3224	34.1702	32.4605	55.0956	13.8326	34.3224	43.365	3.66529	4.542	33.9028	34.1789	32.4776	21.3082	0.713669	1.08947	0.269715	5.83645	51.0973
285	2450	2366.67		(34.87670085827926, 34.88988905170609, 33.33242620891773)	#222221	34.8767	34.8899	33.3324	60.5081	11.383	34.8899	43.763	3.64615	4.36215	34.5719	34.871	33.348	21.0901	0.720219	1.08378	0.259035	5.68531	50.109
286	2458.33	2375		(34.44651454888005, 34.136906007954785, 33.3577559137534)	#222221	34.4465	34.1369	33.3578	42.9379	8.05984	34.4465	43.3676	4.23964	3.6631	34.1328	34.1834	33.3655	21.8407	0.713711	1.26019	0.217524	5.60293	40.8274
287	2466.67	2383.33		(34.33200753611053, 34.26041448607913, 33.205777684739374)	#222221	34.332	34.2604	33.2058	56.1859	8.36504	34.332	43.413	3.92146	3.88871	34.0846	34.2619	33.2163	21.6584	0.714458	1.16562	0.230921	5.52267	44.7597
288	2475	2391.67		(34.63910404019259, 34.06761565836299, 33.15114088339962)	#222221	34.6391	34.0676	33.1511	36.9555	10.9538	34.6391	43.3535	4.38072	3.84152	34.1644	34.159	33.1603	21.7509	0.713479	1.30213	0.228119	5.82649	41.248
289	2483.33	2400		(34.34875444839858, 34.319238015490896, 32.94075779778103)	#222220	34.3488	34.3192	32.9408	58.7422	10.4528	34.3488	43.4407	3.73453	4.19603	34.058	34.3098	32.9545	21.4496	0.714914	1.11005	0.249171	5.61724	48.3304
290	2491.67	2408.33		(34.61000628009211, 34.270462633451956, 33.043751308352526)	#222221	34.61	34.2705	33.0438	46.9928	11.5399	34.61	43.4452	4.05453	4.10291	34.1915	34.3175	33.056	21.509	0.714987	1.20517	0.243641	5.76829	45.3398
291	2500	2416.67		(34.91647477496337, 34.78312748586979, 33.46870420766171)	#222221	34.9165	34.7831	33.4687	54.4737	10.5733	34.9165	43.7183	3.87335	4.15318	34.5856	34.7928	33.4818	21.2545	0.719483	1.15131	0.246626	5.67906	46.9967
292	2508.33	2425		(34.08478124345824, 33.90705463680134, 32.30625915846766)	#222120	34.0848	33.9071	32.3063	54.0042	13.3057	34.0848	43.2156	3.72409	4.44058	33.674	33.9215	32.3223	21.4896	0.711209	1.10695	0.263693	5.79548	50.0151
293	2516.67	2433.33		(34.980113041657944, 34.395855139208706, 33.42327820808038)	#222221	34.9801	34.3959	33.4233	37.4829	11.3491	34.9801	43.544	4.37793	3.90066	34.4876	34.4889	33.433	21.5631	0.716613	1.3013	0.231631	5.86356	41.7005
294	2525	2441.67		(34.11848440443793, 34.030981787732884, 32.93489637848022)	#222220	34.1185	34.031	32.9349	55.5642	8.84608	34.1185	43.2815	3.90245	3.93013	33.8546	34.0348	32.9459	21.7388	0.712294	1.15997	0.233381	5.5385	45.2024
295	2533.33	2450		(33.954783336822274, 33.97215825832112, 32.7142558090852)	#212120	33.9548	33.9722	32.7143	60.8288	9.442	33.9722	43.2355	3.73587	4.06915	33.7121	33.9557	32.7268	21.6902	0.711537	1.11045	0.241636	5.52401	47.4451
296	2541.67	2458.33		(34.171027841741676, 34.12329914172074, 32.59032865815365)	#222220	34.171	34.1233	32.5903	58.1883	11.7959	34.171	43.3283	3.66365	4.35023	33.8401	34.1155	32.6057	21.4493	0.713063	1.08898	0.258327	5.68743	49.8968
297	2550	2466.67		(34.612727653338915, 34.45342265019887, 33.0347498429977)	#222221	34.6127	34.4534	33.0347	53.9427	11.6253	34.6127	43.5311	3.82684	4.25808	34.2477	34.4665	33.0489	21.3419	0.716401	1.13749	0.252856	5.72503	48.0532
298	2558.33	2475		(34.23173539878585, 34.17479589700649, 32.931128323215404)	#222220	34.2317	34.1748	32.9311	57.3732	9.68852	34.2317	43.3608	3.81392	4.0692	33.954	34.1717	32.9436	21.5905	0.713599	1.13365	0.241639	5.57713	46.8548
299	2566.67	2483.33		(34.76638057358175, 34.83190286790873, 32.953945991207874)	#222220	34.7664	34.8319	32.9539	62.0934	13.7483	34.8319	43.7227	3.44761	4.66406	34.4242	34.8003	32.9727	20.944	0.719554	1.02477	0.276963	5.79995	53.5286
300	2575	2491.67		(34.19719489219175, 34.17353987858488, 32.52229432698346)	#222220	34.1972	34.1735	32.5223	59.1526	12.4893	34.1972	43.3542	3.58974	4.46189	33.8549	34.1602	32.5388	21.3625	0.71349	1.06701	0.264958	5.72666	51.1822
301	2583.33	2500		(34.29348963784802, 34.19866024701695, 32.70985974460959)	#222220	34.2935	34.1987	32.7099	56.4071	11.7756	34.2935	43.377	3.72733	4.31518	33.9474	34.1996	32.7247	21.4311	0.713866	1.10791	0.256246	5.70209	49.1805
302	2591.67	2508.33		(35.33996231944735, 35.11555369478752, 33.84069499685995)	#232321	35.34	35.1156	33.8407	51.0193	10.8182	35.34	43.9173	3.98146	4.13207	34.9705	35.1417	33.8534	21.1109	0.722757	1.18345	0.245372	5.73812	46.0634
303	2600	2516.67		(34.75151768892611, 34.70776638057358, 33.52773707347708)	#222221	34.7515	34.7078	33.5277	57.8549	8.97987	34.7515	43.6669	3.86211	4.00782	34.4932	34.703	33.5395	21.3824	0.718636	1.14797	0.237994	5.56583	46.0606
304	2608.33	2525		(34.404856604563534, 34.404856604563534, 33.019258949131256)	#222221	34.4049	34.4049	33.0193	60	10.2697	34.4049	43.4871	3.71204	4.19788	34.1277	34.3901	33.0331	21.4108	0.715677	1.10337	0.249281	5.6037	48.5148
305	2616.67	2533.33		(35.070546368013396, 35.00774544693322, 33.57525643709441)	#232321	35.0705	35.0077	33.5753	57.4801	10.8723	35.0705	43.8387	3.7728	4.25491	34.752	35.0036	33.5896	21.095	0.721464	1.12143	0.252667	5.68668	48.4369
306	2625	2541.67		(35.129997906635964, 34.87439815783965, 33.494243248900986)	#232221	35.13	34.8744	33.4942	50.6245	11.8735	35.13	43.7824	3.94405	4.23798	34.7236	34.905	33.508	21.1543	0.720538	1.17233	0.251662	5.7893	47.0574
307	2633.33	2550		(34.21708185053381, 34.1777266066569, 32.530667783127484)	#222220	34.2171	34.1777	32.5307	58.5998	12.5679	34.2171	43.3582	3.60472	4.46053	33.8676	34.1672	32.5471	21.3601	0.713557	1.07147	0.264878	5.73501	51.0571
308	2641.67	2558.33		(34.39104040192589, 34.362361314632615, 33.02239899518526)	#222221	34.391	34.3624	33.0224	58.7427	10.1481	34.391	43.4658	3.75479	4.15849	34.1084	34.3532	33.0358	21.452	0.715326	1.11607	0.246941	5.60281	47.9205
309	2650	2566.67		(35.06761565836299, 34.937199078919825, 33.31651664224409)	#232221	35.0676	34.9372	33.3165	55.5314	12.7334	35.0676	43.8042	3.73315	4.44814	34.677	34.9431	33.3327	21.0075	0.720896	1.10964	0.264142	5.8071	49.9946
310	2658.33	2575		(34.19698555578815, 34.1770985974461, 32.594934059032866)	#222220	34.197	34.1771	32.5949	59.2552	11.9462	34.197	43.3563	3.62034	4.39342	33.8704	34.1638	32.6108	21.4008	0.713524	1.07611	0.260892	5.6929	50.5102
311	2666.67	2583.33		(34.69248482311074, 34.1069709022399, 32.8237387481683)	#222220	34.6925	34.107	32.8237	41.2009	13.7358	34.6925	43.3755	4.21716	4.20096	34.1372	34.1969	32.8366	21.5132	0.71384	1.25351	0.249463	5.95252	44.8897
312	2675	2591.67		(33.84990579861838, 33.72535063847603, 32.36759472472263)	#212120	33.8499	33.7254	32.3676	54.9583	11.1666	33.8499	43.1057	3.78921	4.1918	33.5148	33.733	32.3812	21.7246	0.709401	1.12631	0.248919	5.6506	47.8877
313	2683.33	2600		(34.14360477287, 33.99727862675319, 32.712581117856395)	#222120	34.1436	33.9973	32.7126	53.8648	10.6875	34.1436	43.2668	3.85692	4.12447	33.812	34.0095	32.7254	21.6348	0.712052	1.14643	0.244921	5.64686	46.92
314	2691.67	2608.33		(34.5356918568139, 34.52752773707348, 33.34980113041658)	#222221	34.5357	34.5275	33.3498	59.5869	8.75622	34.5357	43.5598	3.82522	3.99835	34.296	34.5165	33.3616	21.473	0.716874	1.13701	0.237432	5.53346	46.2677
315	2700	2616.67		(34.072849068453, 34.09294536319866, 32.394389784383506)	#222220	34.0728	34.0929	32.3944	60.7099	12.7044	34.0929	43.3027	3.52661	4.50103	33.7434	34.0713	32.4114	21.3813	0.712642	1.04825	0.267282	5.71806	51.9209
316	2708.33	2625		(34.12518316935315, 34.15721163910404, 32.65082687879422)	#222220	34.1252	34.1572	32.6508	61.2757	11.2459	34.1572	43.3399	3.61387	4.31002	33.8402	34.1355	32.6659	21.4627	0.713255	1.07419	0.25594	5.62462	50.0208
317	2716.67	2633.33		(34.670504500732676, 34.45363198660247, 33.141511408834)	#222221	34.6705	34.4536	33.1415	51.4896	11.2457	34.6705	43.5377	3.92422	4.16476	34.2975	34.4781	33.1546	21.394	0.716511	1.16643	0.247314	5.7223	46.7033
318	2725	2641.67		(34.78354615867699, 34.82604144860791, 32.904123927150934)	#222220	34.7835	34.826	32.9041	61.3267	14.0725	34.826	43.7214	3.44466	4.71094	34.4208	34.7981	32.9233	20.9178	0.719533	1.02389	0.279747	5.83597	53.8256
319	2733.33	2650		(34.8224827297467, 33.73184006698765, 32.81808666527109)	#222120	34.8225	33.7318	32.8181	27.3525	14.6779	34.8225	43.2119	4.78558	3.92829	34.0835	33.9151	32.8272	21.8356	0.711149	1.42247	0.233272	6.19139	39.3812
320	2741.67	2658.33		(35.42537157211639, 35.38162026376387, 33.59681808666527)	#232321	35.4254	35.3816	33.5968	58.5644	13.1623	35.4254	44.047	3.61121	4.58938	35.0461	35.3704	33.6147	20.7264	0.724892	1.0734	0.272529	5.83979	51.8021
321	2750	2666.67		(34.444211848440446, 34.20368432070337, 33.11848440443793)	#222221	34.4442	34.2037	33.1185	49.1142	9.81473	34.4442	43.3973	4.03983	3.94773	34.1045	34.2347	33.1293	21.6391	0.7142	1.2008	0.234426	5.64844	44.3394
322	2758.33	2675		(34.05714883818296, 34.02700439606448, 32.56520828972158)	#222220	34.0571	34.027	32.5652	58.7877	11.1708	34.0571	43.271	3.67849	4.27741	33.7494	34.0168	32.5798	21.5385	0.712121	1.09339	0.254003	5.64159	49.3051
323	2766.67	2683.33		(34.38601632823948, 34.40150722210593, 33.02344567720326)	#222221	34.386	34.4015	33.0234	60.6745	10.2148	34.4015	43.4836	3.70301	4.18783	34.1183	34.3841	33.0372	21.4193	0.71562	1.10068	0.248684	5.59019	48.5158
324	2775	2691.67		(34.45111994975926, 34.20975507640779, 33.154699602260834)	#222221	34.4511	34.2098	33.1547	48.8293	9.59583	34.4511	43.4011	4.05532	3.91869	34.117	34.2413	33.1653	21.6539	0.714262	1.2054	0.232701	5.63931	44.0183
325	2783.33	2700		(34.670085827925476, 34.61523969018212, 33.10215616495709)	#222221	34.6701	34.6152	33.1022	57.9012	11.5322	34.6701	43.6129	3.70647	4.33139	34.3395	34.6089	33.1173	21.2303	0.717748	1.10171	0.257209	5.70078	49.4456
326	2791.67	2708.33		(34.84718442537157, 34.67176051915428, 33.24178354615868)	#222221	34.8472	34.6718	33.2418	53.4437	11.7478	34.8472	43.6581	3.84588	4.27194	34.4717	34.6876	33.2561	21.2317	0.718491	1.14315	0.253679	5.74806	48.0044
327	2800	2716.67		(35.15365292024283, 35.029516432907684, 33.656060288884234)	#232321	35.1537	35.0295	33.6561	55.0266	10.8633	35.1537	43.8577	3.85078	4.2089	34.8157	35.0369	33.6698	21.109	0.721776	1.1446	0.249935	5.70467	47.5442
328	2808.33	2725		(34.30165375758845, 34.32656478961692, 32.88235294117647)	#222220	34.3017	34.3266	32.8824	61.0349	10.7285	34.3266	43.439	3.65932	4.25048	34.0255	34.3068	32.8968	21.4178	0.714885	1.0877	0.252404	5.60868	49.2742
329	2816.67	2733.33		(34.262926522922335, 34.2857441909148, 32.61063428930291)	#222220	34.2629	34.2857	32.6106	60.8173	12.4586	34.2857	43.4142	3.54712	4.47663	33.9395	34.2639	32.6274	21.3046	0.714478	1.05435	0.265834	5.71159	51.608
330	2825	2741.67		(34.98576512455516, 34.855348545111994, 33.437094410718025)	#222221	34.9858	34.8553	33.4371	54.9473	11.2878	34.9858	43.7587	3.82526	4.25286	34.6356	34.8634	33.4513	21.1616	0.720147	1.13702	0.252545	5.72009	48.03
331	2833.33	2750		(33.80824785430186, 33.656060288884234, 32.306049822064054)	#212120	33.8082	33.6561	32.306	53.9214	11.3304	33.8082	43.0681	3.81178	4.18901	33.4606	33.6686	32.3195	21.7572	0.708782	1.13301	0.248754	5.6637	47.6995
332	2841.67	2758.33		(34.91019468285535, 34.836717605191545, 33.31777266066569)	#222221	34.9102	34.8367	33.3178	57.2315	11.6318	34.9102	43.7417	3.73078	4.34011	34.5689	34.8336	33.333	21.1217	0.719867	1.10894	0.257727	5.72322	49.3175
333	2850	2766.67		(35.03181913334729, 35.04835670923173, 33.769101946828556)	#232321	35.0318	35.0484	33.7691	60.7757	9.30743	35.0484	43.8548	3.78481	4.0942	34.7844	35.0318	33.7819	21.1787	0.721728	1.125	0.243124	5.57559	47.2487
334	2858.33	2775		(34.29914172074524, 33.87565417626125, 32.9277789407578)	#222120	34.2991	33.8757	32.9278	41.4715	10.1955	34.2991	43.2267	4.23809	3.8442	33.8936	33.9405	32.9373	21.8448	0.711392	1.25973	0.228278	5.72183	42.2099
335	2866.67	2783.33		(35.230479380364244, 34.54301863093992, 33.66003768055265)	#232221	35.2305	34.543	33.66	33.735	11.3669	35.2305	43.6396	4.50883	3.83377	34.7033	34.6553	33.6689	21.5337	0.718187	1.3402	0.227659	5.91839	40.3739
336	2875	2791.67		(33.94934059032866, 33.90998534645175, 32.30814318610006)	#212120	33.9493	33.91	32.3081	58.5612	12.3273	33.9493	43.2031	3.61126	4.41703	33.6089	33.8999	32.3242	21.5119	0.711003	1.07341	0.262294	5.70538	50.7314
337	2883.33	2800		(33.680552648105504, 33.480427046263344, 32.34079966506175)	#212120	33.6806	33.4804	32.3408	51.0375	10.1435	33.6806	42.9715	3.94449	3.98959	33.3506	33.5037	32.3522	21.9551	0.707192	1.17246	0.236912	5.61034	45.3257
338	2891.67	2808.33		(34.380573581745864, 34.071802386435, 32.8580699183588)	#222220	34.3806	34.0718	32.8581	47.8317	11.2924	34.3806	43.3272	4.0263	4.08415	33.9804	34.1135	32.8702	21.6143	0.713045	1.19678	0.242527	5.7351	45.4087
339	2900	2816.67		(34.79966506175424, 33.88465564161608, 33.33975298304375)	#222121	34.7997	33.8847	33.3398	22.3946	10.6977	34.7997	43.285	4.82762	3.54061	34.224	34.0408	33.3452	22.0117	0.712351	1.43496	0.21025	5.98681	36.2566
340	2908.33	2825		(34.37554950805945, 34.270881306259156, 33.028888423696884)	#222221	34.3755	34.2709	33.0289	55.3365	9.98962	34.3755	43.4213	3.85831	4.07637	34.0738	34.2762	33.0413	21.5385	0.714595	1.14684	0.242065	5.61279	46.5742
341	2916.67	2833.33		(34.63135859325937, 34.588235294117645, 33.546158676993926)	#222221	34.6314	34.5882	33.5462	57.6157	7.99062	34.6314	43.5991	3.92146	3.87417	34.401	34.5848	33.5566	21.5184	0.71752	1.16561	0.230058	5.51244	44.6524
342	2925	2841.67		(34.39690182122671, 34.40841532342474, 32.961272765333895)	#222220	34.3969	34.4084	32.9613	60.4774	10.7247	34.4084	43.4876	3.67332	4.25572	34.1133	34.391	32.9757	21.3757	0.715685	1.09186	0.252716	5.62178	49.201
343	2933.33	2850		(34.60016746912288, 34.51747958970065, 33.33368222733933)	#222221	34.6002	34.5175	33.3337	56.0826	9.33388	34.6002	43.5616	3.88154	4.01724	34.3212	34.5195	33.3455	21.4615	0.716903	1.15375	0.238554	5.5861	45.9843
344	2941.67	2858.33		(33.93384969646222, 33.73895750471007, 32.694159514339546)	#212120	33.9338	33.739	32.6942	50.5674	9.3158	33.9338	43.1229	3.99953	3.89711	33.6255	33.7623	32.7046	21.8887	0.709683	1.18882	0.23142	5.58424	44.2569
345	2950	2866.67		(34.454050659409674, 34.269834624241156, 33.15888633033285)	#222221	34.4541	34.2698	33.1589	51.466	9.58572	34.4541	43.4296	3.98542	3.96319	34.1379	34.2906	33.17	21.6024	0.714732	1.18463	0.235344	5.62054	44.8398
346	2958.33	2875		(34.81410927360268, 34.66003768055265, 33.38392296420348)	#222221	34.8141	34.66	33.3839	53.5363	10.4756	34.8141	43.6501	3.90182	4.11949	34.4803	34.6737	33.3967	21.33	0.718361	1.15978	0.244626	5.67401	46.5545
347	2966.67	2883.33		(34.69813690600795, 34.69185681389994, 33.54992673225874)	#222221	34.6981	34.6919	33.5499	59.6718	8.43831	34.6981	43.6542	3.84956	3.96451	34.4665	34.6808	33.5613	21.4183	0.718428	1.14424	0.235423	5.52598	45.8428
348	2975	2891.67		(34.386644337450285, 34.0722210592422, 33.32593678040611)	#222221	34.3866	34.0722	33.3259	42.2143	7.86586	34.3866	43.3309	4.25644	3.63141	34.077	34.1199	33.3334	21.8897	0.713106	1.26518	0.215642	5.59503	40.4693
349	2983.33	2900		(34.69897425162236, 34.62340380992254, 33.004396064475614)	#222221	34.699	34.6234	33.0044	57.3243	12.4533	34.699	43.6191	3.67273	4.43791	34.3366	34.6196	33.0206	21.1622	0.717849	1.09168	0.263534	5.76055	50.3895
350	2991.67	2908.33		(34.34100900146535, 34.270881306259156, 32.92233619426418)	#222220	34.341	34.2709	32.9223	57.0341	10.5344	34.341	43.4171	3.77908	4.17395	34.0355	34.269	32.9358	21.4825	0.714526	1.12329	0.24786	5.63057	47.8424
351	3000	2916.67		(34.95101528155746, 34.92526690391459, 33.30144442118485)	#222221	34.951	34.9253	33.3014	59.0635	12.0351	34.951	43.7868	3.64755	4.43298	34.6131	34.9126	33.3177	21.0291	0.720609	1.0842	0.263242	5.74073	50.5518
352	3008.33	2925		(34.11806573163073, 33.99874398157839, 32.90642662759054)	#222120	34.1181	33.9987	32.9064	54.0912	9.05585	34.1181	43.2661	3.92835	3.93188	33.8387	34.0082	32.9173	21.7509	0.71204	1.16766	0.233485	5.55802	45.0257
353	3016.67	2933.33		(34.49361523969018, 34.50764077873142, 33.26460121415114)	#222221	34.4936	34.5076	33.2646	60.677	9.18565	34.5076	43.5457	3.77498	4.05748	34.2522	34.4919	33.277	21.448	0.716642	1.12207	0.240944	5.54199	47.0657
354	3025	2941.67		(34.604982206405694, 34.30290977601005, 33.721163910404016)	#222221	34.605	34.3029	33.7212	39.4931	6.51275	34.605	43.464	4.33581	3.47419	34.3346	34.3502	33.727	21.8829	0.715298	1.28877	0.206306	5.55601	38.7045
355	3033.33	2950		(34.9277789407578, 34.22838601632824, 33.37617751727025)	#222221	34.9278	34.2284	33.3762	32.9547	11.3279	34.9278	43.4599	4.52051	3.80336	34.4006	34.3431	33.3847	21.6957	0.71523	1.34368	0.225853	5.90767	40.0758
356	3041.67	2958.33		(34.58132719279883, 34.605610215616494, 33.186937408415325)	#222221	34.5813	34.6056	33.1869	61.027	10.4538	34.6056	43.5999	3.68778	4.22598	34.31	34.5862	33.2011	21.3028	0.717534	1.09615	0.250949	5.6088	48.8906
357	3050	2966.67		(34.69729956039355, 34.41699811597237, 33.214360477287)	#222221	34.6973	34.417	33.2144	48.6589	10.8985	34.6973	43.5238	4.02576	4.06969	34.3138	34.4538	33.2264	21.4646	0.716281	1.19662	0.241669	5.72444	45.3109
358	3058.33	2975		(35.01025748377643, 34.8934477705673, 33.28239480845719)	#232221	35.0103	34.8934	33.2824	55.9438	12.585	35.0103	43.7779	3.7245	4.43659	34.6285	34.897	33.2985	21.0354	0.720463	1.10707	0.263456	5.79269	49.9867
359	3066.67	2983.33		(34.77224199288256, 34.69081013188193, 33.15365292024283)	#222221	34.7722	34.6908	33.1537	56.9814	11.8698	34.7722	43.6588	3.72041	4.35931	34.4233	34.6889	33.169	21.177	0.718504	1.10585	0.258866	5.73106	49.5212
360	3075	2991.67		(33.62424115553695, 33.49110320284697, 32.63282394808457)	#212120	33.6242	33.4911	32.6328	51.9426	7.51872	33.6242	42.9726	4.02791	3.7012	33.3847	33.5055	32.6414	22.1266	0.70721	1.19726	0.219787	5.47019	42.5795
361	3083.33	3000		(35.22524597027423, 34.76072849068453, 33.84341637010676)	#232221	35.2252	34.7607	33.8434	39.8303	10.0032	35.2252	43.7414	4.32475	3.82968	34.8049	34.8332	33.8526	21.4463	0.719863	1.28549	0.227416	5.77667	41.5257
362	3091.67	3008.33		(34.646012141511406, 34.29139627381202, 33.38601632823948)	#222221	34.646	34.2914	33.386	43.1135	9.27376	34.646	43.4608	4.22204	3.79456	34.2841	34.3445	33.3951	21.6865	0.715244	1.25496	0.22533	5.67664	41.9477
363	3100	3016.67		(34.92568557672179, 34.48900983881097, 33.269415951433956)	#222221	34.9257	34.489	33.2694	44.181	12.0928	34.9257	43.581	4.14617	4.11382	34.4591	34.5533	33.2816	21.3964	0.717223	1.23241	0.244289	5.84074	44.7756
364	3108.33	3025		(34.42579024492359, 34.23550345405066, 32.8924010885493)	#222220	34.4258	34.2355	32.8924	52.5543	11.3582	34.4258	43.409	3.87667	4.18978	34.0601	34.2549	32.9058	21.4819	0.714392	1.1523	0.2488	5.70813	47.2229
365	3116.67	3033.33		(34.54846137743353, 34.488381829600165, 33.178982625078504)	#222221	34.5485	34.4884	33.179	57.3678	10.108	34.5485	43.5418	3.80155	4.13467	34.2559	34.4851	33.1921	21.4057	0.716577	1.12997	0.245527	5.6167	47.4036
366	3125	3041.67		(34.84174167887796, 34.59158467657526, 33.50743144232782)	#222221	34.8417	34.5916	33.5074	48.7512	9.76556	34.8417	43.6218	4.06694	3.95095	34.4973	34.6243	33.5183	21.4583	0.717894	1.20886	0.234617	5.6701	44.1712
367	3133.33	3050		(34.58237387481683, 34.4638894703789, 33.27381201590957)	#222221	34.5824	34.4639	33.2738	54.5673	9.64894	34.5824	43.5344	3.90445	4.02932	34.2839	34.4722	33.2857	21.4767	0.716455	1.16056	0.239271	5.61072	45.9018
368	3141.67	3058.33		(34.66715511827507, 34.19363617333054, 32.91710278417417)	#222220	34.6672	34.1936	32.9171	43.7656	12.8728	34.6672	43.4142	4.13446	4.1748	34.1704	34.2639	32.9299	21.4942	0.714477	1.22893	0.24791	5.8756	45.2782
369	3150	3066.67		(34.819761356499896, 34.613564998953315, 33.58237387481683)	#222221	34.8198	34.6136	33.5824	50.0017	9.06192	34.8198	43.6303	4.05824	3.89247	34.5084	34.6391	33.5927	21.4865	0.718034	1.20627	0.231144	5.62322	43.8055
370	3158.33	3075		(34.80657316307306, 34.72430395645803, 33.31861000628009)	#222221	34.8066	34.7243	33.3186	56.6826	10.9011	34.8066	43.6789	3.78583	4.23221	34.4835	34.7239	33.3327	21.2372	0.718834	1.1253	0.251319	5.67839	48.1864
371	3166.67	3083.33		(34.54259995813272, 34.261879840904335, 33.43981578396483)	#222221	34.5426	34.2619	33.4398	44.7267	8.14096	34.5426	43.4367	4.2015	3.70088	34.235	34.3028	33.448	21.7614	0.714848	1.24885	0.219767	5.59902	41.3751
372	3175	3091.67		(34.129160561021564, 34.038727234666105, 32.68955411346033)	#222220	34.1292	34.0387	32.6896	56.2309	10.7562	34.1292	43.2847	3.78262	4.17774	33.8132	34.0404	32.703	21.5874	0.712347	1.12435	0.248085	5.63576	47.8416
373	3183.33	3100		(34.52229432698346, 33.95101528155746, 32.536319866024705)	#222120	34.5223	33.951	32.5363	42.7406	14.6695	34.5223	43.2828	4.13505	4.32713	33.948	34.0371	32.5505	21.5114	0.712315	1.2291	0.256956	5.98521	46.3003
374	3191.67	3108.33		(34.879003558718864, 34.693950177935946, 33.5727444002512)	#222221	34.879	34.694	33.5727	51.5	9.55005	34.879	43.6737	4.00231	3.97586	34.5604	34.7148	33.584	21.3999	0.718748	1.18965	0.236097	5.64145	44.8101
375	3200	3116.67		(34.80971320912707, 34.72555997487963, 33.254762403181914)	#222221	34.8097	34.7256	33.2548	56.7528	11.3909	34.8097	43.6794	3.75626	4.29548	34.4726	34.7248	33.2695	21.1987	0.718842	1.11651	0.255077	5.70619	48.8314
376	3208.33	3125		(34.50847812434582, 34.33891563742935, 33.380573581745864)	#222221	34.5085	34.3389	33.3806	50.98	8.33464	34.5085	43.469	4.05049	3.81354	34.2303	34.3587	33.3902	21.6625	0.715379	1.20397	0.226457	5.56323	43.2742
377	3216.67	3133.33		(34.45907473309609, 34.45635335984928, 32.919196148210176)	#222220	34.4591	34.4564	32.9192	59.894	11.3952	34.4591	43.5161	3.64412	4.34585	34.1503	34.4405	32.9346	21.2992	0.716154	1.08318	0.258067	5.67151	50.0191
378	3225	3141.67		(34.4264182541344, 34.1417207452376, 33.62800921080176)	#222221	34.4264	34.1417	33.628	38.6051	5.9139	34.4264	43.3695	4.34762	3.40317	34.1785	34.1866	33.6331	22.0015	0.713742	1.29229	0.202089	5.52118	38.0527
379	3233.33	3150		(34.27485869792757, 33.99225455306678, 33.103830856185894)	#222121	34.2749	33.9923	33.1038	45.5202	8.71228	34.2749	43.2803	4.15855	3.76249	33.953	34.0328	33.1127	21.8475	0.712274	1.23609	0.223426	5.60802	42.1375
380	3241.67	3158.33		(33.90831065522294, 33.80908519991627, 32.27862675319238)	#212120	33.9083	33.8091	32.2786	56.3468	12.2557	33.9083	43.1509	3.68902	4.35753	33.5516	33.8104	32.2939	21.5899	0.710144	1.09652	0.258761	5.70937	49.7492
381	3250	3166.67		(34.48984718442537, 34.455097341427674, 33.33305421812853)	#222221	34.4898	34.4551	33.3331	58.1976	8.55273	34.4898	43.5212	3.86949	3.9488	34.2477	34.4493	33.3443	21.5346	0.716238	1.15017	0.23449	5.52865	45.5812
382	3258.33	3175		(34.91103202846975, 34.71006908101319, 33.78982625078501)	#222221	34.911	34.7101	33.7898	49.2457	8.1896	34.911	43.6857	4.11169	3.78598	34.6245	34.7359	33.799	21.5085	0.718946	1.22216	0.224821	5.58925	42.6384
383	3266.67	3183.33		(34.62445049194055, 34.49110320284697, 33.25664643081432)	#222221	34.6245	34.4911	33.2566	54.1506	10.0735	34.6245	43.5513	3.89646	4.07499	34.3096	34.5016	33.269	21.4358	0.716733	1.15818	0.241983	5.63808	46.2829
384	3275	3191.67		(34.512246179610635, 34.49131253925058, 33.31588863303328)	#222221	34.5122	34.4913	33.3159	58.9501	8.83951	34.5122	43.5403	3.83466	3.99817	34.2665	34.4825	33.3276	21.4889	0.716553	1.13981	0.237421	5.53985	46.1959
385	3283.33	3200		(34.88298095038727, 34.762403181913335, 33.18191333472891)	#222221	34.883	34.7624	33.1819	55.747	12.4351	34.883	43.7035	3.73492	4.40801	34.5054	34.7669	33.1977	21.1124	0.719239	1.11017	0.261758	5.77755	49.7253
386	3291.67	3208.33		(34.79045425999581, 34.80971320912707, 33.59786476868327)	#222221	34.7905	34.8097	33.5979	60.9535	8.87745	34.8097	43.7187	3.80198	4.02795	34.5579	34.7934	33.61	21.3276	0.719489	1.1301	0.23919	5.53891	46.6531
387	3300	3216.67		(34.66443374502826, 34.66736445467867, 33.51015281557463)	#222221	34.6644	34.6674	33.5102	60.152	8.51201	34.6674	43.6391	3.83359	3.97745	34.4345	34.6545	33.5217	21.4222	0.718179	1.1395	0.236191	5.52418	46.0552
388	3308.33	3225		(34.84048566045635, 34.76742725559975, 33.25350638476031)	#222221	34.8405	34.7674	33.2535	57.2378	11.6152	34.8405	43.702	3.72905	4.33524	34.5004	34.7643	33.2686	21.1565	0.719214	1.10842	0.257438	5.7184	49.2989
389	3316.67	3233.33		(34.25999581327193, 33.979485032447144, 33.04333263554532)	#222121	34.26	33.9795	33.0433	46.1666	9.05573	34.26	43.2724	4.1332	3.80835	33.9297	34.0192	33.0527	21.8256	0.712144	1.22855	0.226149	5.62021	42.6576
390	3325	3241.67		(34.562277580071175, 34.39794850324471, 33.57672179191962)	#222221	34.5623	34.3979	33.5767	49.9958	7.27142	34.5623	43.5033	4.11499	3.68117	34.3142	34.4183	33.5849	21.7171	0.715944	1.22314	0.218597	5.52124	41.8151
391	3333.33	3250		(34.545111994975926, 34.41532342474356, 33.05317144651455)	#222221	34.5451	34.4153	33.0532	54.7804	11.013	34.5451	43.5065	3.82828	4.19794	34.2065	34.4238	33.0668	21.3973	0.715996	1.13792	0.249284	5.68141	47.637
392	3341.67	3258.33		(34.27716139836718, 33.98283441490475, 32.70064894285116)	#222120	34.2772	33.9828	32.7006	48.7983	11.7282	34.2772	43.2736	3.97711	4.1482	33.8706	34.0213	32.7135	21.6184	0.712164	1.18215	0.246331	5.74674	46.2063
393	3350	3266.67		(34.2505756751099, 33.8566045635336, 33.0736864140674)	#222121	34.2506	33.8566	33.0737	39.9146	8.76209	34.2506	43.2136	4.29324	3.67835	33.8931	33.918	33.0815	21.9566	0.711176	1.27612	0.21843	5.65351	40.5893
394	3358.33	3275		(34.51496755285744, 34.00293070965041, 32.89679715302491)	#222220	34.515	34.0029	32.8968	41.0142	11.9552	34.515	43.3087	4.23873	4.01492	34.0326	34.0818	32.9079	21.6776	0.712742	1.25992	0.238416	5.83836	43.4467
395	3366.67	3283.33		(34.086455934687045, 33.98974251622357, 32.904542599958134)	#222120	34.0865	33.9897	32.9045	55.0903	8.84187	34.0865	43.2585	3.91305	3.92088	33.8201	33.9953	32.9154	21.763	0.711916	1.16311	0.232831	5.53942	45.0572
396	3375	3291.67		(34.68453003977392, 34.605400879212894, 33.41553276114716)	#222221	34.6845	34.6054	33.4155	56.2587	9.32964	34.6845	43.6117	3.88035	4.02294	34.4062	34.6068	33.4274	21.418	0.717728	1.15339	0.238892	5.58938	46.0336
397	3383.33	3300		(34.51580489847184, 34.370734770776636, 33.38538831902868)	#222221	34.5158	34.3707	33.3854	52.3	8.35143	34.5158	43.4846	4.01942	3.83557	34.2447	34.3859	33.3952	21.6357	0.715637	1.19473	0.227766	5.55584	43.6592
398	3391.67	3308.33		(34.69876491521876, 34.51643290768265, 33.5011513502198)	#222221	34.6988	34.5164	33.5012	50.8652	8.80122	34.6988	43.5721	4.04206	3.87221	34.4027	34.5379	33.5113	21.5445	0.717077	1.20146	0.229941	5.59752	43.7705
399	3400	3316.67		(34.24283022817668, 34.03223780615449, 33.11429767636592)	#222221	34.2428	34.0322	33.1143	48.8036	8.40397	34.2428	43.296	4.08811	3.77878	33.9518	34.0597	33.1235	21.8228	0.712532	1.21515	0.224393	5.56703	42.7482
400	3408.33	3325		(34.444630521247646, 34.428720954574, 33.27297467029516)	#222221	34.4446	34.4287	33.273	59.1853	8.67399	34.4446	43.5039	3.83677	3.9779	34.2054	34.4193	33.2845	21.5303	0.715953	1.14044	0.236218	5.52671	46.0347
401	3416.67	3333.33		(33.94347917102784, 33.945153862256646, 32.41406740632196)	#212120	33.9435	33.9452	32.4141	60.0656	11.5017	33.9452	43.2197	3.61433	4.33994	33.6381	33.9286	32.4294	21.543	0.711277	1.07432	0.257716	5.64787	50.2122
402	3425	3341.67		(34.18275068034331, 34.10299351057149, 32.944525853045846)	#222220	34.1828	34.103	32.9445	56.1352	9.23704	34.1828	43.3221	3.86975	3.98993	33.9104	34.1048	32.9561	21.6699	0.712962	1.15024	0.236932	5.55828	45.8761
403	3433.33	3350		(34.8235294117647, 34.194473518944946, 32.98450910613356)	#222220	34.8235	34.1945	32.9845	39.4764	13.4665	34.8235	43.431	4.29124	4.13742	34.2607	34.2929	32.9966	21.5089	0.714754	1.27553	0.24569	5.96096	43.9545
404	3441.67	3358.33		(34.39836717605191, 34.394180447979906, 31.915846765752566)	#22221f	34.3984	34.3942	31.9158	59.8988	18.4033	34.3984	43.4746	3.18716	5.27303	33.9006	34.3686	31.9406	20.8022	0.715472	0.947351	0.313126	6.1614	58.8501
405	3450	3366.67		(34.66401507222106, 34.52438769101947, 33.35231316725979)	#222221	34.664	34.5244	33.3523	53.6132	9.64931	34.664	43.5714	3.93313	4.01595	34.3584	34.5366	33.364	21.4557	0.717065	1.16908	0.238477	5.62115	45.5969
406	3458.33	3375		(34.59284069499686, 33.862256646430815, 32.7161398367176)	#222120	34.5928	33.8623	32.7161	36.6425	13.834	34.5928	43.2493	4.38919	4.09209	33.991	33.9794	32.7276	21.6866	0.711763	1.30464	0.242999	6.00085	42.9938
407	3466.67	3383.33		(34.43458237387482, 34.39648314841951, 33.319866024701696)	#222221	34.4346	34.3965	33.3199	57.9493	8.25486	34.4346	43.488	3.89096	3.90509	34.1998	34.3918	33.3306	21.5878	0.715692	1.15655	0.231894	5.51265	45.1038
408	3475	3391.67		(34.45279464098807, 33.56855767217919, 32.61628637220013)	#222120	34.4528	33.5686	32.6163	31.1114	13.5928	34.4528	43.0952	4.59499	3.92817	33.8114	33.7149	32.6258	21.9181	0.709227	1.36581	0.233264	6.0452	40.5265
409	3483.33	3400		(34.44693322168725, 34.255390412392714, 33.394180447979906)	#222221	34.4469	34.2554	33.3942	49.0833	7.7932	34.4469	43.4236	4.11082	3.72284	34.177	34.2801	33.4028	21.7553	0.714632	1.2219	0.221071	5.54602	42.1646
410	3491.67	3408.33		(34.57379108226921, 34.355453213313794, 33.20912706719699)	#222221	34.5738	34.3555	33.2091	50.4004	10.0651	34.5738	43.4823	4.00008	4.00397	34.2332	34.3819	33.2206	21.5362	0.715599	1.18898	0.237766	5.65972	45.0279
411	3500	3416.67		(34.16872514130207, 34.03349382457609, 32.886330332844885)	#222220	34.1687	34.0335	32.8863	53.6729	9.57047	34.1687	43.2875	3.91645	3.98836	33.8703	34.0452	32.8978	21.6998	0.712393	1.16412	0.236839	5.58977	45.5212
412	3508.33	3425		(34.18442537157212, 33.81431861000628, 32.511827506803435)	#222120	34.1844	33.8143	32.5118	46.7234	12.4768	34.1844	43.1833	4.02018	4.18125	33.7352	33.866	32.5249	21.6735	0.710678	1.19496	0.248293	5.80041	46.1251
413	3516.67	3433.33		(34.72430395645803, 34.59158467657526, 33.520200962947456)	#222221	34.7243	34.5916	33.5202	53.3866	8.8424	34.7243	43.6099	3.97925	3.91809	34.4423	34.6037	33.5309	21.4849	0.717699	1.18279	0.232666	5.58443	44.5563
414	3525	3441.67		(33.97236759472472, 33.80866652710906, 32.69311283232154)	#212120	33.9724	33.8087	32.6931	52.322	9.60221	33.9724	43.1599	3.94332	3.96126	33.6658	33.8258	32.7043	21.8194	0.710292	1.17211	0.235229	5.5894	45.13
415	3533.33	3450		(34.6435001046682, 34.511618170399835, 33.38182960016747)	#222221	34.6435	34.5116	33.3818	53.7282	9.28676	34.6435	43.5635	3.94656	3.9737	34.3503	34.5229	33.3931	21.4877	0.716936	1.17307	0.235968	5.6005	45.1963
416	3541.67	3458.33		(34.64664015072221, 34.14360477287, 32.89051706091689)	#222220	34.6466	34.1436	32.8905	42.8132	12.9251	34.6466	43.3884	4.16711	4.15706	34.1395	34.2193	32.903	21.5267	0.714053	1.23863	0.246857	5.88608	44.9308
417	3550	3466.67		(34.42369688088758, 34.29118693740841, 33.15155955620683)	#222221	34.4237	34.2912	33.1516	53.7502	9.4236	34.4237	43.4365	3.93111	3.98201	34.1282	34.3025	33.163	21.5841	0.714845	1.16848	0.236462	5.59553	45.3686

## Sheet: Well 3
frame number	Time (s)	normalised time	Well Coordinates	average color	hexcode	red	green	blue	hue	saturation	value	lightness	a_component	b_component	x	y	z	delta_e	light_ratio	a_ratio	b_ratio	chroma_ab	hue_ab
1	83.3333	0	(318, 724)	(133.57881515595562, 110.32970483567092, 88.27778940757798)	#856e58	133.579	110.33	88.2778	29.2072	86.479	133.579	72.7522	10.0211	16.4033	117.311	114.21	88.4983	0	1	1	1	19.2221	58.5784
2	91.6667	8.33333		(132.1819133347289, 109.42097550764078, 87.57337240946201)	#846d57	132.182	109.421	87.5734	29.3858	86.057	132.182	72.4942	9.89416	16.323	116.204	113.217	87.7918	0.298487	0.996454	0.987333	0.995108	19.0876	58.778
3	100	16.6667		(132.59430604982205, 108.94117647058823, 87.38538831902868)	#846c57	132.594	108.941	87.3854	28.6082	86.944	132.594	72.4111	10.2702	16.2785	116.22	112.898	87.6009	0.440412	0.995312	1.02486	0.992394	19.2475	57.752
4	108.333	25		(132.95310864559346, 109.41490475193636, 87.18756541762613)	#846d57	132.953	109.415	87.1876	29.1407	87.7769	132.953	72.5274	10.0863	16.5782	116.503	113.344	87.4098	0.292151	0.996911	1.0065	1.01066	19.4054	58.6834
5	116.667	33.3333		(124.6026795059661, 102.04061126229851, 79.42662759053799)	#7c664f	124.603	102.041	79.4266	30.0345	92.453	124.603	70.5161	9.6595	17.2604	108.573	105.793	79.6528	2.42185	0.969265	0.963917	1.05225	19.7795	60.7672
6	125	41.6667		(127.13125392505756, 104.65878166213105, 81.18610006280092)	#7f6851	127.131	104.659	81.1861	30.6531	92.1568	127.131	71.2173	9.43845	17.5005	110.976	108.386	81.4208	1.97464	0.978903	0.941858	1.06689	19.8835	61.661
7	133.333	50		(127.3945991207871, 105.04019258949131, 80.88005024073686)	#7f6950	127.395	105.04	80.8801	31.1646	93.1061	127.395	71.3119	9.24578	17.8266	111.162	108.739	81.1217	2.16825	0.980204	0.922632	1.08677	20.0817	62.5865
8	141.667	58.3333		(127.8570232363408, 104.83085618589072, 82.56499895331798)	#7f6852	127.857	104.831	82.565	29.4964	90.3311	127.857	71.2931	9.90266	16.8918	111.661	108.669	82.7877	1.54322	0.979945	0.988182	1.02978	19.5805	59.6195
9	150	66.6667		(127.97341427674273, 105.64036005861419, 82.26418254134394)	#7f6952	127.973	105.64	82.2642	30.6846	91.0803	127.973	71.4735	9.41064	17.3589	111.908	109.344	82.4979	1.70903	0.982424	0.939083	1.05826	19.7456	61.5369
10	158.333	75		(124.23927150931547, 102.98115972367594, 79.24429558300189)	#7c664f	124.239	102.981	79.2443	31.6527	92.3518	124.239	70.7059	8.9318	17.6822	108.65	106.491	79.4817	2.6475	0.971874	0.8913	1.07797	19.81	63.2003
11	166.667	83.3333		(125.45174795897006, 103.43311701904962, 81.12204312329914)	#7d6751	125.452	103.433	81.122	30.1979	90.107	125.452	70.8689	9.52768	16.941	109.76	107.093	81.3452	2.01971	0.974114	0.950762	1.03278	19.4365	60.6465
12	175	91.6667		(128.0422859535273, 105.42725559974879, 82.02700439606447)	#806952	128.042	105.427	82.027	30.5119	91.6408	128.042	71.4299	9.50679	17.4116	111.829	109.181	82.261	1.74057	0.981825	0.948678	1.06147	19.8379	61.3653
13	183.333	100		(128.10320284697508, 105.26167050450073, 81.87795687670086)	#806951	128.103	105.262	81.878	30.3519	92.0152	128.103	71.3964	9.59196	17.4345	111.777	109.055	82.1118	1.75661	0.981365	0.957177	1.06287	19.899	61.1817
14	191.667	108.333		(123.70420766171237, 102.29976972995604, 78.84906845300398)	#7b664e	123.704	102.3	78.8491	31.3686	92.463	123.704	70.5285	9.04694	17.5967	108.098	105.838	79.0836	2.70517	0.969435	0.90279	1.07275	19.7861	62.7911
15	200	116.667		(127.98471844253716, 105.49675528574419, 81.5710697090224)	#7f6951	127.985	105.497	81.5711	30.9293	92.4757	127.985	71.4409	9.34641	17.6746	111.731	109.222	81.8103	1.94696	0.981977	0.932674	1.0775	19.9936	62.1299
16	208.333	125		(128.3594306049822, 105.40694996859953, 80.97467029516433)	#806950	128.359	105.407	80.9747	30.9369	94.135	128.359	71.4375	9.40339	17.99	111.767	109.209	81.219	2.15121	0.981929	0.938359	1.09673	20.2994	62.4039
17	216.667	133.333		(128.03014444211848, 104.82457609378271, 81.92505756751099)	#806851	128.03	104.825	81.9251	29.8009	91.8284	128.03	71.2981	9.82904	17.2422	111.615	108.688	82.1541	1.68965	0.980014	0.980835	1.05114	19.847	60.3144
18	225	141.667		(125.04040192589491, 102.72828134812644, 79.12832321540716)	#7d664f	125.04	102.728	79.1283	30.8415	93.6304	125.04	70.6883	9.34902	17.7167	108.941	106.426	79.3643	2.53699	0.971632	0.932934	1.08007	20.0321	62.1796
19	233.333	150		(164.02972576931128, 141.64936152396902, 139.69771823320076)	#a48d8b	164.03	141.649	139.698	4.81253	37.8264	164.03	80.2323	13.3955	6.83918	152.225	145.589	139.717	12.6021	1.10282	1.33673	0.41694	15.0404	27.0469
20	241.667	158.333		(128.7517270253297, 105.24722629265229, 82.20054427464936)	#806952	128.752	105.247	82.2005	29.705	92.1972	128.752	71.4248	9.90416	17.3111	112.155	109.162	82.431	1.61232	0.981756	0.988332	1.05534	19.9441	60.2249
21	250	166.667		(122.35021980322378, 100.33451957295374, 77.58990998534645)	#7a644d	122.35	100.335	77.5899	30.4885	93.2886	122.35	70.0215	9.42794	17.4286	106.573	103.989	77.8174	2.97654	0.962466	0.940809	1.06251	19.8152	61.589
22	258.333	175		(124.10090014653548, 101.8974251622357, 79.08289721582584)	#7c654f	124.101	101.897	79.0829	30.4072	92.5021	124.101	70.4592	9.48284	17.3511	108.214	105.584	79.311	2.53889	0.968482	0.946288	1.05778	19.7734	61.3422
23	266.667	183.333		(127.43269834624242, 104.93489637848022, 81.84069499685995)	#7f6851	127.433	104.935	81.8407	30.3924	91.2322	127.433	71.2936	9.53081	17.2789	111.34	108.671	82.0716	1.77049	0.979951	0.951075	1.05338	19.7332	61.1195
24	275	191.667		(122.715930500314, 101.76156583629893, 78.55955620682437)	#7a654e	122.716	101.762	78.5596	31.5271	91.7556	122.716	70.3605	8.93397	17.4692	107.389	105.223	78.7916	2.83515	0.967126	0.891517	1.06498	19.6212	62.9142
25	283.333	200		(130.66841113669668, 107.13230060707556, 85.0008373456144)	#826b55	130.668	107.132	85.0008	29.0773	89.1205	130.668	71.9293	10.1102	16.6916	114.239	111.062	85.2222	0.876479	0.988689	1.00889	1.01757	19.5147	58.7964
26	291.667	208.333		(142.1785639522713, 117.42411555369479, 94.83671760519154)	#8e755e	142.179	117.424	94.8367	28.6268	84.9085	142.179	74.6179	10.4136	16.3224	125.036	121.565	95.0626	1.90828	1.02564	1.03917	0.995072	19.3615	57.4623
27	300	216.667		(141.28030144442118, 116.80636382666945, 94.16516642244086)	#8d745e	141.28	116.806	94.1652	28.833	85.0392	141.28	74.4516	10.3098	16.3657	124.27	120.897	94.3916	1.72421	1.02336	1.02881	0.997711	19.3424	57.7905
28	308.333	225		(138.3175633242621, 115.09043332635545, 93.08750261670505)	#8a735d	138.318	115.09	93.0875	29.188	83.3854	138.318	73.9677	10.0206	16.0679	122.071	118.967	93.3075	1.261	1.01671	0.999956	0.979555	18.9365	58.0506
29	316.667	233.333		(140.64538413230062, 116.67385388319029, 93.78082478543018)	#8c745d	140.645	116.674	93.7808	29.3096	84.9688	140.645	74.3957	10.0898	16.4578	123.841	120.673	94.0098	1.64586	1.02259	1.00685	1.00332	19.3045	58.4888
30	325	241.667		(140.72430395645802, 116.95687670085827, 93.58676993929244)	#8c745d	140.724	116.957	93.5868	29.7471	85.4157	140.724	74.456	9.9239	16.6554	123.929	120.915	93.8205	1.72516	1.02342	0.990301	1.01537	19.3878	59.212
31	333.333	250		(141.51936361733306, 117.29453631986603, 93.92296420347499)	#8d755d	141.519	117.295	93.923	29.4622	85.7627	141.519	74.5603	10.0774	16.669	124.49	121.333	94.1567	1.82842	1.02485	1.00562	1.0162	19.4785	58.8445
32	341.667	258.333		(142.2855348545112, 118.34603307515177, 94.19572953736655)	#8e765e	142.286	118.346	94.1957	30.1315	86.1852	142.286	74.8066	9.82459	16.9553	125.246	122.326	94.4372	2.13637	1.02824	0.980391	1.03365	19.596	59.9103
33	350	266.667		(142.77266066568976, 118.87021142976764, 94.714883818296)	#8e765e	142.773	118.87	94.7149	30.1579	85.8339	142.773	74.9345	9.8119	16.9204	125.751	122.843	94.9564	2.2525	1.03	0.979125	1.03153	19.5595	59.8912
34	358.333	275		(142.5449026585723, 118.3931337659619, 94.27171865187356)	#8e765e	142.545	118.393	94.2717	29.9811	86.3564	142.545	74.8276	9.90144	16.9543	125.403	122.411	94.5129	2.15068	1.02853	0.98806	1.03359	19.6338	59.7147
35	366.667	283.333		(144.88339962319446, 120.85095248063638, 97.05693950177935)	#907861	144.883	120.851	97.0569	29.8504	84.1763	144.883	75.4272	9.92994	16.6311	127.868	124.851	97.2949	2.68625	1.03677	0.990904	1.01389	19.37	59.1598
36	375	291.667		(147.23320075361104, 122.68683274021352, 98.95980741050869)	#937a62	147.233	122.687	98.9598	29.4908	83.6069	147.233	75.8953	10.1131	16.5252	129.969	126.779	99.1971	3.14684	1.0432	1.00918	1.00743	19.3741	58.5341
37	383.333	300		(147.60037680552648, 123.02009629474566, 98.01004814737283)	#937b62	147.6	123.02	98.01	30.26	85.6741	147.6	75.9739	9.87144	17.1089	130.062	127.104	98.2601	3.30151	1.04428	0.985066	1.04302	19.7525	60.0161
38	391.667	308.333		(147.81243458237387, 122.95394599120787, 98.26857860581956)	#937a62	147.812	122.954	98.2686	29.8952	85.471	147.812	75.9706	10.0261	16.9809	130.198	127.091	98.5154	3.26992	1.04424	1.0005	1.03522	19.7199	59.441
39	400	316.667		(147.15218756541762, 122.50680343311701, 98.37764287209546)	#937a62	147.152	122.507	98.3776	29.6825	84.5214	147.152	75.855	10.066	16.7319	129.757	126.612	98.6189	3.12049	1.04265	1.00448	1.02003	19.5264	58.9688
40	408.333	325		(147.65585095248065, 122.80385178982625, 98.15009420138162)	#937a62	147.656	122.804	98.1501	29.8799	85.4959	147.656	75.9342	10.0301	16.9751	130.051	126.94	98.3966	3.23305	1.04374	1.0009	1.03486	19.7169	59.4224
41	416.667	333.333		(147.00628009210803, 122.48963784802177, 97.94473518944945)	#937a61	147.006	122.49	97.9447	30.0173	85.1031	147.006	75.8442	9.94173	16.919	129.594	126.567	98.1902	3.1358	1.0425	0.992081	1.03144	19.6237	59.5611
42	425	341.667		(146.6435001046682, 122.20242830228176, 97.15344358383923)	#927a61	146.644	122.202	97.1534	30.3685	86.0588	146.644	75.7702	9.81679	17.1698	129.169	126.261	97.4039	3.12053	1.04148	0.979613	1.04673	19.778	60.2413
43	433.333	350		(147.9342683692694, 122.92233619426418, 97.73665480427046)	#937a61	147.934	122.922	97.7367	30.1038	86.5276	147.934	75.9683	9.97745	17.2297	130.141	127.081	97.9885	3.32091	1.04421	0.995645	1.05038	19.9101	59.9256
44	441.667	358.333		(147.81389993719907, 123.12560184216035, 97.37220012560184)	#937b61	147.814	123.126	97.3722	30.6335	87.0191	147.814	76.002	9.76029	17.4606	130.072	127.221	97.6297	3.4275	1.04467	0.973975	1.06446	20.0034	60.7953
45	450	366.667		(145.16725978647688, 121.04647268159933, 95.59116600376805)	#91795f	145.167	121.046	95.5912	30.8076	87.0851	145.167	75.4744	9.62802	17.416	127.775	125.045	95.8457	2.93099	1.03742	0.960775	1.06174	19.9002	61.0651
46	458.333	375		(148.02260833158886, 123.26167050450073, 98.07368641406741)	#947b62	148.023	123.262	98.0737	30.2565	86.0475	148.023	76.0394	9.89566	17.1904	130.357	127.376	98.3256	3.38247	1.04518	0.987483	1.04799	19.8352	60.0732
47	466.667	383.333		(147.05693950177937, 121.98367176051916, 97.28030144442118)	#937961	147.057	121.984	97.2803	29.7771	86.3138	147.057	75.7452	10.0921	17.0671	129.329	126.158	97.5273	3.06657	1.04114	1.00708	1.04047	19.8277	59.4035
48	475	391.667		(146.55934687042077, 122.03140046054008, 96.87858488591166)	#927a60	146.559	122.031	96.8786	30.3773	86.44	146.559	75.7322	9.82439	17.2366	129.02	126.105	97.1301	3.10059	1.04096	0.980372	1.0508	19.8398	60.318
49	483.333	400		(147.52250366338706, 122.58216453841322, 97.56311492568558)	#937a61	147.523	122.582	97.5631	30.0473	86.3573	147.523	75.8835	9.98661	17.1679	129.799	126.73	97.8133	3.22355	1.04304	0.996559	1.04661	19.8612	59.8133
50	491.667	408.333		(147.6060288884237, 122.50680343311701, 97.54929872304794)	#937a61	147.606	122.507	97.5493	29.9151	86.4766	147.606	75.8723	10.0506	17.1554	129.814	126.683	97.7989	3.20961	1.04289	1.00294	1.04585	19.8827	59.6359
51	500	416.667		(148.60016746912288, 123.78166213104458, 98.3573372409462)	#947b62	148.6	123.782	98.3573	30.3617	86.2174	148.6	76.1663	9.86877	17.2722	130.858	127.904	98.6116	3.52626	1.04693	0.9848	1.05297	19.8927	60.2577
52	508.333	425		(148.4969646221478, 123.35126648524178, 98.33682227339334)	#947b62	148.497	123.351	98.3368	29.9215	86.1353	148.497	76.0778	10.0551	17.1314	130.67	127.535	98.587	3.40456	1.04571	1.00339	1.04439	19.8643	59.5896
53	516.667	433.333		(146.4626334519573, 121.75947247226293, 96.21059242202219)	#927960	146.463	121.759	96.2106	30.5049	87.4917	146.463	75.6727	9.80284	17.4559	128.754	125.86	96.4661	3.11212	1.04014	0.97822	1.06417	20.0201	60.6824
54	525	441.667		(147.87774754029726, 122.79296629683903, 97.18777475402973)	#937a61	147.878	122.793	97.1878	30.308	87.4097	147.878	75.9391	9.91832	17.4418	129.963	126.96	97.4438	3.35346	1.04381	0.989744	1.06331	20.0646	60.3752
55	533.333	450		(147.66024701695625, 122.48503244714256, 97.39941385806992)	#937a61	147.66	122.485	97.3994	29.9465	86.7973	147.66	75.8699	10.0501	17.223	129.804	126.674	97.6503	3.22384	1.04285	1.00289	1.04997	19.9408	59.7352
56	541.667	458.333		(146.8859116600377, 121.90977601004815, 96.48398576512456)	#927960	146.886	121.91	96.484	30.2676	87.4998	146.886	75.7212	9.91708	17.4075	129.063	126.06	96.7382	3.136	1.04081	0.98962	1.06122	20.0342	60.3297
57	550	466.667		(149.07557044169982, 123.6474774963366, 97.91270671969856)	#957b61	149.076	123.647	97.9127	30.1798	87.5162	149.076	76.1592	10.0056	17.4716	130.96	127.874	98.1701	3.57063	1.04683	0.998456	1.06513	20.1338	60.2012
58	558.333	475		(147.47289093573372, 122.82290140255391, 96.86644337450282)	#937a60	147.473	122.823	96.8664	30.7745	87.5052	147.473	75.9269	9.70698	17.5742	129.71	126.909	97.126	3.3983	1.04364	0.968655	1.07138	20.0768	61.0863
59	566.667	483.333		(145.84823110738958, 121.28720954574, 94.88319028679088)	#91795e	145.848	121.287	94.8832	31.0849	89.1069	145.848	75.5496	9.58481	17.8873	128.041	125.353	95.1472	3.19658	1.03845	0.956464	1.09047	20.2934	61.8156
60	575	491.667		(147.858488591166, 122.68494871258112, 96.99204521666317)	#937a60	147.858	122.685	96.992	30.3063	87.7254	147.858	75.9166	9.92984	17.4971	129.881	126.867	97.249	3.34938	1.0435	0.990894	1.06668	20.1184	60.4245
61	583.333	500		(147.98367176051914, 122.7850115135022, 96.40883399623195)	#937a60	147.984	122.785	96.4088	30.6849	88.8719	147.984	75.9401	9.80332	17.8166	129.857	126.964	96.6726	3.49396	1.04382	0.978269	1.08616	20.3356	61.1789
62	591.667	508.333		(148.0722210592422, 123.29746702951643, 96.76596190077454)	#947b60	148.072	123.297	96.766	31.0272	88.3562	148.072	76.0451	9.63552	17.824	130.131	127.4	97.0313	3.60705	1.04526	0.961524	1.08661	20.2617	61.6047
63	600	516.667		(146.8884236968809, 122.09859744609588, 95.73770148628847)	#927a5f	146.888	122.099	95.7377	30.9214	88.7982	146.888	75.7566	9.67091	17.8267	128.973	126.205	96.0013	3.34297	1.0413	0.965055	1.08678	20.281	61.5204
64	608.333	525		(148.209127067197, 123.72388528365083, 96.70546368013397)	#947b60	148.209	123.724	96.7055	31.4755	88.6142	148.209	76.1342	9.44655	18.0044	130.318	127.77	96.9756	3.78572	1.04649	0.942666	1.09761	20.3321	62.3149
65	616.667	533.333		(146.40967134184635, 121.64915218756542, 95.11953108645594)	#92795f	146.41	121.649	95.1195	31.0348	89.3314	146.41	75.6458	9.62657	17.9369	128.476	125.749	95.3848	3.29865	1.03977	0.960631	1.09349	20.3569	61.7779
66	625	541.667		(147.863722001256, 122.79547833368223, 96.13313795268998)	#937a60	147.864	122.795	96.1331	30.9245	89.2125	147.864	75.9363	9.70422	17.9426	129.746	126.948	96.3998	3.55087	1.04377	0.968379	1.09384	20.3987	61.5934
67	633.333	550		(147.82646012141512, 122.90621729118693, 95.36550136068662)	#937a5f	147.826	122.906	95.3655	31.4985	90.4949	147.826	75.9544	9.48255	18.3437	129.609	127.024	95.6409	3.78285	1.04402	0.946259	1.1183	20.6497	62.6639
68	641.667	558.333		(148.0399832530877, 123.12120577768474, 96.6030981787733)	#947b60	148.04	123.121	96.6031	30.9328	88.6004	148.04	76.0089	9.68469	17.8403	130.028	127.249	96.8683	3.57553	1.04476	0.96643	1.08761	20.2995	61.5045
69	650	566.667		(148.67155118275068, 123.25811178563953, 95.29390831065523)	#947b5f	148.672	123.258	95.2939	31.4336	91.5528	148.672	76.0592	9.56139	18.5573	130.118	127.458	95.5736	3.97337	1.04546	0.954127	1.13132	20.8756	62.7408
70	658.333	575		(145.86958342055684, 121.29244295583001, 94.03140046054008)	#91795e	145.87	121.292	94.0314	31.5532	90.6202	145.87	75.5493	9.41927	18.3015	127.883	125.352	94.304	3.43361	1.03845	0.939945	1.11572	20.5832	62.7664
71	666.667	583.333		(146.94452585304583, 122.24659828344149, 94.56562696252878)	#927a5e	146.945	122.247	94.5656	31.7085	90.8957	146.945	75.7851	9.37928	18.443	128.812	126.323	94.8424	3.71096	1.04169	0.935954	1.12435	20.691	63.0442
72	675	591.667		(148.80071174377224, 123.22461796106343, 95.05065940967134)	#947b5f	148.801	123.225	95.0507	31.45	92.1115	148.801	76.0575	9.57302	18.6724	130.122	127.451	95.3324	4.03425	1.04543	0.955287	1.13833	20.9833	62.8565
73	683.333	600		(148.5365292024283, 123.15867699392925, 94.87586351266485)	#947b5e	148.537	123.159	94.8759	31.6241	92.1219	148.537	76.0329	9.48657	18.7151	129.937	127.349	95.1587	4.0489	1.0451	0.94666	1.14093	20.9821	63.1198
74	691.667	608.333		(145.21770985974462, 120.19614821017375, 91.82625078501151)	#91785b	145.218	120.196	91.8263	31.8814	93.7546	145.218	75.298	9.34038	18.9589	126.783	124.323	92.1099	3.671	1.03499	0.932072	1.1558	21.1349	63.7722
75	700	616.667		(147.23738748168307, 121.81703998325308, 93.37806154490266)	#93795d	147.237	121.817	93.3781	31.6814	93.2788	147.237	75.71	9.4647	18.8958	128.585	126.013	93.6625	3.90783	1.04066	0.944478	1.15195	21.1336	63.3942
76	708.333	625		(148.8628846556416, 123.0722210592422, 94.2520410299351)	#947b5e	148.863	123.072	94.252	31.6642	93.5476	148.863	76.0283	9.51512	19.011	129.946	127.33	94.5402	4.21777	1.04503	0.949509	1.15898	21.2592	63.4118
77	716.667	633.333		(148.92108017584258, 123.15763031191125, 94.00544274649361)	#947b5e	148.921	123.158	94.0054	31.8512	94.0329	148.921	76.0469	9.44102	19.1629	129.951	127.407	94.297	4.33674	1.04529	0.942115	1.16824	21.3623	63.7718
78	725	641.667		(147.76554322796736, 121.96985555788152, 92.91438141092736)	#93795c	147.766	121.97	92.9144	31.7829	94.657	147.766	75.7616	9.46625	19.2117	128.799	126.226	93.2049	4.15356	1.04137	0.944633	1.17121	21.4173	63.769
79	733.333	650		(148.0741050868746, 122.32635545321331, 92.62068243667574)	#947a5c	148.074	122.326	92.6207	32.1412	95.4969	148.074	75.8442	9.32292	19.497	129.002	126.567	92.9177	4.42938	1.0425	0.93033	1.18861	21.6114	64.4442
80	741.667	658.333		(146.5024073686414, 120.95855139208709, 91.07682646012141)	#92785b	146.502	120.959	91.0768	32.3479	96.473	146.502	75.5029	9.21429	19.681	127.499	125.161	91.3756	4.35444	1.03781	0.91949	1.19982	21.7312	64.9119
81	750	666.667		(145.90956667364455, 120.85974460958761, 90.54950805945154)	#91785a	145.91	120.86	90.5495	32.8507	96.7504	145.91	75.4564	8.96415	19.8648	127.072	124.971	90.8526	4.51797	1.03717	0.894528	1.21103	21.7937	65.7124
82	758.333	675		(148.51308352522503, 122.5001046682018, 91.94138580699183)	#947a5b	148.513	122.5	91.9414	32.4106	97.1348	148.513	75.8953	9.24172	19.9202	129.135	126.779	92.247	4.78075	1.0432	0.922227	1.2144	21.9596	65.1116
83	766.667	683.333		(148.66757379108228, 122.6470588235294, 91.48105505547414)	#947a5b	148.668	122.647	91.4811	32.6993	98.0884	148.668	75.9296	9.12461	20.207	129.164	126.921	91.7927	5.03667	1.04367	0.91054	1.23189	22.1716	65.6981
84	775	691.667		(149.1417207452376, 122.38455097341428, 91.3556625497174)	#957a5b	149.142	122.385	91.3557	32.2177	98.8016	149.142	75.898	9.39229	20.2163	129.29	126.79	91.666	4.98305	1.04324	0.937252	1.23245	22.2915	65.0808
85	783.333	700		(146.63366129369896, 120.47896169143814, 89.6074942432489)	#927859	146.634	120.479	89.6075	32.4814	99.1701	146.634	75.4097	9.21645	20.2595	127.12	124.779	89.9162	4.75186	1.03653	0.919705	1.23509	22.2573	65.5382
86	791.667	708.333		(148.0701276952062, 122.09043332635545, 89.33054218128532)	#947a59	148.07	122.09	89.3305	33.4628	101.159	148.07	75.7892	8.79105	21.0452	128.269	126.34	89.6581	5.68192	1.04174	0.877254	1.28299	22.8076	67.3287
87	800	716.667		(148.90642662759055, 121.98597446095876, 89.30877119531087)	#947959	148.906	121.986	89.3088	32.8978	102.06	148.906	75.8044	9.11709	21.083	128.642	126.403	89.6355	5.6598	1.04195	0.90979	1.28529	22.9699	66.6145
88	808.333	725		(147.59116600376805, 121.3202846975089, 88.88821436047729)	#937958	147.591	121.32	88.8882	33.1487	101.424	147.591	75.6156	8.94753	20.9738	127.707	125.625	89.2125	5.49922	1.03936	0.89287	1.27863	22.8026	66.8966
89	816.667	733.333		(148.60142348754448, 121.83294954992674, 87.72430395645803)	#947957	148.601	121.833	87.7243	33.6172	104.465	148.601	75.7571	8.78116	21.8074	128.128	126.208	88.0654	6.30647	1.0413	0.876268	1.32945	23.5089	68.0669
90	825	741.667		(148.6376386853674, 121.63449863931338, 87.27925476240318)	#947957	148.638	121.634	87.2793	33.5947	105.265	148.638	75.7184	8.80818	21.9696	127.995	126.048	87.6228	6.42289	1.04077	0.878964	1.33934	23.6695	68.1528
91	833.333	750		(148.39857651245552, 121.73623613146326, 86.1061335566255)	#947956	148.399	121.736	86.1061	34.3189	107.04	148.399	75.7252	8.44172	22.585	127.675	126.076	86.4624	7.03893	1.04087	0.842395	1.37686	24.1111	69.5055
92	841.667	758.333		(149.01046682018003, 121.74188821436047, 85.62821854720536)	#957955	149.01	121.742	85.6282	34.1865	108.465	149.01	75.7513	8.54613	22.8777	127.881	126.184	85.9894	7.28622	1.04122	0.852814	1.3947	24.4218	69.5165
93	850	766.667		(146.54594934059034, 119.4322796734352, 83.0345405065941)	#927753	146.546	119.432	83.0345	34.3854	110.514	146.546	75.1806	8.41744	23.2666	125.438	123.844	83.3985	7.45483	1.03338	0.839972	1.41841	24.7424	70.1108
94	858.333	775		(148.68578605819553, 121.36926941595144, 83.8559765543228)	#947953	148.686	121.369	83.856	34.7186	111.185	148.686	75.6594	8.27892	23.6478	127.252	125.805	84.2311	7.99814	1.03996	0.826149	1.44165	25.0551	70.7052
95	866.667	783.333		(148.81243458237387, 121.00900146535483, 82.96985555788152)	#947952	148.812	121.009	82.9699	34.6637	112.826	148.812	75.5914	8.33209	24.0007	127.025	125.525	83.3502	8.28461	1.03903	0.831455	1.46316	25.4058	70.855
96	875	791.667		(149.28239480845718, 120.2499476658991, 82.14067406321959)	#957852	149.282	120.25	82.1407	34.0557	114.69	149.282	75.4593	8.72061	24.2181	126.854	124.983	82.5218	8.37209	1.03721	0.870226	1.47642	25.7404	70.1968
97	883.333	800		(149.21938455097342, 120.61942641825414, 80.73435210383086)	#957850	149.219	120.619	80.7344	34.9435	117.034	149.219	75.5261	8.22334	25.0862	126.656	125.257	81.1332	9.29081	1.03813	0.820603	1.52934	26.3996	71.8507
98	891.667	808.333		(149.07515176889262, 119.76093782708813, 78.93761775172703)	#95774e	149.075	119.761	78.9376	34.9228	119.974	149.075	75.345	8.26473	25.7557	125.96	124.515	79.3459	9.86288	1.03564	0.824734	1.57016	27.0493	72.2091
99	900	816.667		(149.02532970483568, 119.0360058614193, 76.92024283022818)	#95774c	149.025	119.036	76.9202	35.0453	123.38	149.025	75.1933	8.22301	26.613	125.308	123.896	77.3414	10.6504	1.03355	0.82057	1.62242	27.8545	72.8297
100	908.333	825		(144.05359011932174, 107.89972786267532, 69.98471844253716)	#906b45	144.054	107.9	69.9847	30.7133	131.115	144.054	72.6705	11.1753	26.3157	118.032	113.895	70.3639	9.97976	0.998878	1.11517	1.6043	28.5903	66.991
101	916.667	833.333		(134.6769939292443, 90.41197404228595, 59.33284488172493)	#865a3b	134.677	90.412	59.3328	24.7497	142.658	134.677	68.313	15.9729	25.5875	105.886	97.9152	59.6436	11.8102	0.938983	1.59393	1.5599	30.1638	58.0257
102	925	841.667		(115.62654385597655, 65.48691647477496, 41.94829390831065)	#734129	115.627	65.4869	41.9483	19.1687	162.488	115.627	60.8369	21.8849	25.7581	85.3476	74.1099	42.1837	19.2415	0.836222	2.18388	1.5703	33.7998	49.6477
103	933.333	850		(86.5719070546368, 42.212267113250995, 27.976763659200333)	#562a1b	86.5719	42.2123	27.9768	14.5768	172.594	86.5719	51.351	25.5515	22.8981	61.1014	49.9113	28.1191	27.2284	0.705835	2.54977	1.39595	34.3104	41.8653
104	941.667	858.333		(60.33451957295374, 34.89114507012769, 26.14988486497802)	#3c221a	60.3345	34.8911	26.1499	15.3424	144.479	60.3345	46.1936	18.4485	16.1338	45.6101	39.3009	26.2373	27.8649	0.634945	1.84096	0.983574	24.5081	41.1708
105	950	866.667		(55.714883818296, 33.70797571697718, 26.394599120787106)	#37211a	55.7149	33.708	26.3946	14.9658	134.195	55.7149	45.2422	17.0384	14.2276	43.0287	37.5248	26.4677	28.4741	0.621867	1.70025	0.867362	22.1975	39.8629
106	958.333	875		(52.145698136906006, 33.355662549717394, 27.30060707557044)	#34211b	52.1457	33.3557	27.3006	14.6227	121.496	52.1457	44.7441	15.4865	12.3521	41.3518	36.6166	27.3612	28.8225	0.61502	1.54539	0.753027	19.8092	38.5761
107	966.667	883.333		(49.66820180029307, 32.8924010885493, 27.970483567092316)	#31201b	49.6682	32.8924	27.9705	13.6104	111.398	49.6682	44.2941	14.6632	10.8411	40.1282	35.8089	28.0197	29.3658	0.608836	1.46323	0.660908	18.2356	36.4769
108	975	891.667		(47.88298095038727, 32.479799037052544, 27.97132091270672)	#2f201b	47.883	32.4798	27.9713	13.5854	106.039	47.883	43.9264	13.9424	10.2108	39.1257	35.1578	28.0164	29.743	0.603782	1.39131	0.622484	17.2815	36.2173
109	983.333	900		(45.82478543018631, 32.07577977810341, 28.76407787314214)	#2d201c	45.8248	32.0758	28.7641	11.6468	94.9373	45.8248	43.5352	13.3476	8.67924	38.1505	34.4737	28.7972	30.4032	0.598405	1.33195	0.529116	15.9213	33.0338
110	991.667	908.333		(44.093782708813066, 32.23361942641825, 29.143395436466403)	#2c201d	44.0938	32.2336	29.1434	12.4019	86.46	44.0938	43.4349	12.0631	8.09778	37.4271	34.2997	29.1743	30.5394	0.597025	1.20377	0.493669	14.529	33.873
111	1000	916.667		(43.22629265229224, 31.97069290349592, 29.79945572535064)	#2b1f1d	43.2263	31.9707	29.7995	9.70253	79.2074	43.2263	43.2261	12.0631	7.04543	37.0517	33.9395	29.8212	31.0407	0.594156	1.20377	0.429514	13.9698	30.2871
112	1008.33	925		(41.51538622566464, 31.83190286790873, 29.64622147791501)	#291f1d	41.5154	31.8319	29.6462	11.0489	72.904	41.5154	42.9824	10.9015	6.7883	36.1397	33.5224	29.6681	31.2963	0.590806	1.08786	0.413838	12.8423	31.9103
113	1016.67	933.333		(39.912706719698555, 31.930290977601004, 29.77454469332217)	#271f1d	39.9127	31.9303	29.7745	12.7582	64.7721	39.9127	42.8635	9.61879	6.44697	35.4105	33.32	29.7961	31.5059	0.589172	0.959854	0.393029	11.5795	33.8319
114	1025	941.667		(39.56081222524597, 31.902658572325727, 30.277998743981577)	#271f1e	39.5608	31.9027	30.278	10.5011	59.8349	39.5608	42.8168	9.62119	5.83959	35.3302	33.2407	30.2942	31.7471	0.588529	0.960094	0.356002	11.2547	31.2557
115	1033.33	950		(38.779778103412184, 31.943897843835042, 30.794012978857022)	#261f1e	38.7798	31.9439	30.794	8.63951	52.5111	38.7798	42.7582	9.20986	5.20395	35.0635	33.1414	30.8055	32.0269	0.587724	0.919048	0.317251	10.5784	29.4682
116	1041.67	958.333		(37.74063219593887, 31.989951852627172, 30.333263554532135)	#251f1e	37.7406	31.99	30.3333	13.4192	50.0489	37.7406	42.6686	8.12296	5.52568	34.4764	32.99	30.3498	32.046	0.586492	0.810587	0.336865	9.82424	34.2257
117	1050	966.667		(36.568767008582796, 32.10927360267951, 30.537994557253505)	#24201e	36.5688	32.1093	30.538	15.6326	42.0536	36.5688	42.6043	7.1415	5.20126	33.9802	32.8818	30.5537	32.2904	0.585609	0.712646	0.317086	8.83482	36.0664
118	1058.33	975		(35.63303328448817, 31.9642034749843, 30.191333472890935)	#231f1e	35.633	31.9642	30.1913	19.5476	38.9423	35.633	42.4332	6.41111	5.26801	33.4074	32.5946	30.2091	32.5002	0.583257	0.639762	0.321156	8.29785	39.4099
119	1066.67	983.333		(35.7500523341009, 31.98932384341637, 30.516223571279046)	#231f1e	35.7501	31.9893	30.5162	16.8874	37.3322	35.7501	42.4599	6.63122	4.97598	33.5375	32.6392	30.531	32.553	0.583623	0.661726	0.303353	8.29056	36.8841
120	1075	991.667		(35.387691019468285, 32.08226920661503, 30.88193426836927)	#23201e	35.3877	32.0823	30.8819	15.984	32.468	35.3877	42.469	6.39745	4.61347	33.4619	32.6545	30.8939	32.6986	0.583749	0.638399	0.281253	7.88743	35.7969
121	1083.33	1000		(35.07724513292862, 32.00167469122881, 30.728072011722837)	#23201e	35.0772	32.0017	30.7281	17.5703	31.6171	35.0772	42.396	6.1756	4.64691	33.254	32.5324	30.7408	32.7795	0.582746	0.61626	0.283292	7.72863	36.9601
122	1091.67	1008.33		(34.395436466401506, 32.338287628218545, 30.385178982625078)	#22201e	34.3954	32.3383	30.3852	29.2217	29.7311	34.3954	42.4852	5.01804	5.15183	32.9557	32.6816	30.4047	32.6759	0.583971	0.500748	0.314073	7.19181	45.7537
123	1100	1016.67		(34.8576512455516, 32.19007745446933, 30.826460121415113)	#22201e	34.8577	32.1901	30.8265	20.296	29.49	34.8577	42.4649	5.8024	4.66237	33.2245	32.6477	30.8401	32.7561	0.583693	0.579019	0.284234	7.4435	38.7827
124	1108.33	1025		(34.01444421184844, 32.16411974042286, 31.349173121205776)	#22201f	34.0144	32.1641	31.3492	18.3459	19.981	34.0144	42.3664	5.40532	3.95805	32.9078	32.4829	31.3573	33.1585	0.582339	0.539395	0.241296	6.69953	36.2134
125	1116.67	1033.33		(33.86769939292443, 32.320703370316096, 31.137324680761985)	#21201f	33.8677	32.3207	31.1373	26.0048	20.5578	33.8677	42.4256	4.97881	4.27456	32.8421	32.5819	31.1492	33.0489	0.583153	0.496833	0.260592	6.56204	40.6478
126	1125	1041.67		(34.03265647896169, 32.22231526062382, 31.006698764915217)	#22201f	34.0327	32.2223	31.0067	24.1038	22.6729	34.0327	42.3945	5.17625	4.3555	32.8663	32.5298	31.0189	33.0184	0.582724	0.516536	0.265526	6.76491	40.0786
127	1133.33	1050		(33.77496336612937, 32.2849068453004, 31.184425371572118)	#21201f	33.775	32.2849	31.1844	25.4885	19.5585	33.775	42.3987	4.97191	4.18043	32.7949	32.5369	31.1954	33.1093	0.582783	0.496144	0.254853	6.49583	40.0575
128	1141.67	1058.33		(33.91626543855977, 32.180238643500104, 31.214779150094202)	#21201f	33.9163	32.1802	31.2148	21.4429	20.3112	33.9163	42.363	5.23774	4.08891	32.8378	32.4772	31.2244	33.1365	0.582292	0.522672	0.249274	6.64478	37.9778
129	1150	1066.67		(33.744818924010886, 32.17207452375968, 31.69248482311074)	#21201f	33.7448	32.1721	31.6925	14.0208	15.5089	33.7448	42.3439	5.34359	3.57109	32.8468	32.4453	31.6973	33.3348	0.582029	0.533234	0.217706	6.42702	33.7546
130	1158.33	1075		(33.694996859953946, 32.41699811597237, 31.73853883190287)	#21201f	33.695	32.417	31.7385	20.8068	14.8063	33.695	42.4579	5.01015	3.71874	32.9075	32.636	31.7453	33.2227	0.583597	0.49996	0.226707	6.23944	36.5844
131	1166.67	1083.33		(33.09671341846347, 32.204312329914174, 30.73602679505966)	#21201e	33.0967	32.2043	30.736	37.3184	18.1884	33.0967	42.2847	4.29194	4.44457	32.3479	32.3466	30.7507	33.228	0.581215	0.42829	0.270956	6.17859	46.0009
132	1175	1091.67		(33.43521038308562, 32.04940339124974, 31.419510152815576)	#21201f	33.4352	32.0494	31.4195	18.7496	15.3731	33.4352	42.2494	5.1124	3.68599	32.6025	32.288	31.4258	33.4102	0.580731	0.510164	0.224711	6.30263	35.7912
133	1183.33	1100		(33.20891773079339, 32.138162026376385, 31.333472890935735)	#21201f	33.2089	32.1382	31.3335	25.7439	14.4009	33.2089	42.2681	4.76799	3.80484	32.5019	32.3191	31.3415	33.4005	0.580988	0.475795	0.231956	6.10004	38.5898
134	1191.67	1108.33		(33.1433954364664, 32.18589072639732, 31.252878375549507)	#21201f	33.1434	32.1859	31.2529	29.6113	14.5453	33.1434	42.2839	4.61205	3.91371	32.4685	32.3454	31.2622	33.37	0.581205	0.460234	0.238593	6.04881	40.3174
135	1200	1116.67		(33.288256227758005, 32.33368222733933, 31.46744818924011)	#21201f	33.2883	32.3337	31.4674	28.5445	13.948	33.2883	42.3727	4.6483	3.84696	32.6282	32.4934	31.4761	33.3083	0.582425	0.463852	0.234524	6.03373	39.6114
136	1208.33	1125		(33.05233410090015, 32.15197822901403, 31.61775172702533)	#21201f	33.0523	32.152	31.6178	22.3435	11.0679	33.0523	42.26	4.76195	3.50229	32.4863	32.3056	31.6231	33.5241	0.580877	0.475193	0.213512	5.91119	36.3335
137	1216.67	1133.33		(33.29914172074524, 32.061335566254975, 31.075989114507014)	#21201f	33.2991	32.0613	31.076	26.5932	17.0246	33.2991	42.2385	4.81379	4.01741	32.4708	32.2699	31.0858	33.3408	0.580581	0.480366	0.244915	6.26994	39.8471
138	1225	1141.67		(33.284069499686, 32.204312329914174, 31.702114297676367)	#21201f	33.2841	32.2043	31.7021	19.0472	12.1199	33.2841	42.3107	4.92784	3.50391	32.633	32.3901	31.7071	33.4517	0.581574	0.491747	0.21361	6.04657	35.4145
139	1233.33	1150		(33.03914590747331, 32.245551601423486, 30.804479799037054)	#21201e	33.0391	32.2456	30.8045	38.6923	17.2474	33.0391	42.2991	4.22515	4.39853	32.3462	32.3707	30.8189	33.243	0.581414	0.421625	0.26815	6.09909	46.1518
140	1241.67	1158.33		(33.13962738120159, 32.27485869792757, 31.26732258739795)	#21201f	33.1396	32.2749	31.2673	32.2876	14.4069	33.1396	42.327	4.50154	3.97234	32.4971	32.4172	31.2774	33.3269	0.581797	0.449207	0.242167	6.00361	41.4264
141	1250	1166.67		(33.154908938664434, 32.16851580489847, 31.205149675528574)	#21201f	33.1549	32.1685	31.2051	29.6457	14.9959	33.1549	42.2764	4.62023	3.94954	32.4592	32.3328	31.2148	33.3622	0.581101	0.461051	0.240777	6.07827	40.525
142	1258.33	1175		(32.91668411136697, 32.12350847812434, 30.898890517060916)	#20201e	32.9167	32.1235	30.8989	36.4146	15.6315	32.9167	42.2271	4.32749	4.17856	32.2672	32.2509	30.9111	33.3713	0.580424	0.431839	0.254739	6.01561	43.9969
143	1266.67	1183.33		(33.24283022817668, 32.51622357127904, 31.544274649361522)	#21201f	33.2428	32.5162	31.5443	34.3333	13.0293	33.2428	42.457	4.41473	3.91263	32.6779	32.6345	31.554	33.2452	0.583585	0.440544	0.238528	5.89903	41.5495
144	1275	1191.67		(33.06740632195939, 32.255181075989114, 31.64664015072221)	#21201f	33.0674	32.2552	31.6466	25.6991	10.9563	33.0674	42.3122	4.65571	3.56192	32.5315	32.3925	31.6527	33.4706	0.581593	0.464591	0.217147	5.86199	37.4184
145	1283.33	1200		(33.16516642244086, 32.26041448607913, 31.091689344777055)	#21201f	33.1652	32.2604	31.0917	33.8193	15.9425	33.1652	42.3216	4.45389	4.14242	32.47	32.4081	31.1034	33.2768	0.581722	0.444452	0.252536	6.0825	42.9249
146	1291.67	1208.33		(33.04207661712372, 32.32782080803852, 30.955620682436674)	#21201e	33.0421	32.3278	30.9556	39.4602	16.1021	33.0421	42.3405	4.19727	4.31371	32.4034	32.4396	30.9693	33.2407	0.581982	0.418843	0.262978	6.01873	45.7838
147	1300	1216.67		(32.98388109692276, 32.26815993301235, 31.352522503663387)	#20201f	32.9839	32.2682	31.3525	33.6764	12.6121	32.9839	42.3078	4.4234	3.85245	32.4357	32.3851	31.3617	33.4024	0.581533	0.441409	0.234859	5.86582	41.0534
148	1308.33	1225		(33.29181494661922, 32.438141092736025, 31.66401507222106)	#21201f	33.2918	32.4381	31.664	28.534	12.4682	33.2918	42.4251	4.61456	3.73717	32.7016	32.581	31.6718	33.3075	0.583145	0.460485	0.227831	5.93807	39.0028
149	1316.67	1233.33		(33.095457400041866, 32.304793803642454, 31.508478124345825)	#21201f	33.0955	32.3048	31.5085	30.1068	12.2277	33.0955	42.3384	4.54638	3.7466	32.533	32.4363	31.5164	33.394	0.581954	0.453681	0.228405	5.89123	39.4914
150	1325	1241.67		(33.178773288674904, 32.32530877119531, 31.583211220431235)	#21201f	33.1788	32.3253	31.5832	27.9061	12.2629	33.1788	42.3577	4.62606	3.70395	32.5951	32.4685	31.5906	33.3796	0.58222	0.461632	0.225805	5.92618	38.6833
151	1333.33	1250		(33.00774544693322, 32.269625287837556, 31.63659200334938)	#21201f	33.0077	32.2696	31.6366	27.7008	10.5928	33.0077	42.3128	4.58271	3.57304	32.5047	32.3935	31.6429	33.4775	0.581602	0.457306	0.217825	5.81101	37.9428
152	1341.67	1258.33		(33.35294117647059, 32.562486916474775, 31.62863722001256)	#21201f	33.3529	32.5625	31.6286	32.4948	13.1832	33.3529	42.4916	4.48818	3.88641	32.763	32.6924	31.638	33.2112	0.58406	0.447873	0.236929	5.93699	40.89
153	1350	1266.67		(33.17437722419929, 32.28909357337241, 31.589491312539252)	#21201f	33.1744	32.2891	31.5895	26.4853	12.1825	33.1744	42.3397	4.67213	3.66683	32.583	32.4383	31.5965	33.4028	0.581972	0.466229	0.223542	5.93923	38.1259
154	1358.33	1275		(33.40799665061754, 32.237387481683065, 31.012141511408835)	#21201f	33.408	32.2374	31.0121	30.6841	18.2873	33.408	42.3356	4.64508	4.24831	32.5659	32.4315	31.0244	33.1935	0.581916	0.46353	0.258992	6.29483	42.4455
155	1366.67	1283.33		(33.01046682018003, 32.15763031191124, 31.168306468494873)	#21201f	33.0105	32.1576	31.1683	32.2227	14.2304	33.0105	42.2555	4.49604	3.9512	32.3777	32.298	31.1782	33.401	0.580814	0.448658	0.240879	5.98552	41.3096
156	1375	1291.67		(33.35021980322378, 32.45677203265648, 31.91773079338497)	#21201f	33.3502	32.4568	31.9177	22.5778	10.953	33.3502	42.4419	4.76437	3.51026	32.7868	32.6092	31.9231	33.3553	0.583377	0.475434	0.213998	5.91786	36.3818
157	1383.33	1300		(33.187565417626125, 32.420766171237176, 31.83902030563115)	#21201f	33.1876	32.4208	31.839	25.8833	10.3617	33.1876	42.4067	4.63757	3.52915	32.6801	32.5503	31.8448	33.4002	0.582893	0.462781	0.215149	5.82769	37.2708
158	1391.67	1308.33		(33.280720117228384, 32.30772451329286, 31.277789407577977)	#21201f	33.2807	32.3077	31.2778	30.8528	15.3466	33.2807	42.358	4.58129	4.01485	32.5785	32.469	31.2881	33.2696	0.582224	0.457165	0.244759	6.09157	41.2299
159	1400	1316.67		(33.33347289093573, 32.655013606866234, 31.90328658153653)	#21201f	33.3335	32.655	31.9033	31.5369	10.9409	33.3335	42.5361	4.48969	3.68518	32.8371	32.7671	31.9108	33.2469	0.584672	0.448024	0.224661	5.80843	39.3795
160	1408.33	1325		(32.987230479380365, 32.48335775591375, 31.177517270253297)	#20201f	32.9872	32.4834	31.1775	43.2944	13.9896	32.9872	42.4117	4.06286	4.20786	32.4691	32.5586	31.1906	33.2381	0.582962	0.40543	0.256526	5.84918	46.0044
161	1416.67	1333.33		(33.06070755704417, 32.436885074314425, 31.402135231316727)	#21201f	33.0607	32.4369	31.4021	37.4328	12.7927	33.0607	42.3984	4.29511	3.95648	32.5356	32.5363	31.4125	33.3026	0.582778	0.428607	0.241201	5.83967	42.65
162	1425	1341.67		(32.870002093364036, 32.155746284278834, 31.291814946619215)	#20201f	32.87	32.1557	31.2918	32.8452	12.2433	32.87	42.2404	4.44334	3.79925	32.3329	32.273	31.3005	33.4805	0.580607	0.443398	0.231615	5.84616	40.5319
163	1433.33	1350		(32.805945153862254, 32.17479589700649, 31.28867490056521)	#20201f	32.8059	32.1748	31.2887	35.0414	11.7937	32.8059	42.2429	4.3639	3.80651	32.3068	32.2771	31.2975	33.4888	0.580641	0.435472	0.232058	5.79078	41.0973
164	1441.67	1358.33		(32.77517270253297, 32.18442537157212, 31.00376805526481)	#20201f	32.7752	32.1844	31.0038	39.9905	13.782	32.7752	42.2425	4.18343	4.09684	32.2378	32.2764	31.0156	33.4121	0.580635	0.417462	0.249757	5.85536	44.4009
165	1450	1366.67		(33.01611890307724, 32.295792338287626, 31.815155955620682)	#21201f	33.0161	32.2958	31.8152	24.0126	9.27564	33.0161	42.3276	4.64473	3.41802	32.5526	32.4182	31.82	33.5138	0.581805	0.463495	0.208374	5.76683	36.3491
166	1458.33	1375		(32.92254553066778, 32.17374921498848, 31.180866652710908)	#20201f	32.9225	32.1737	31.1809	34.2043	13.4901	32.9225	42.2541	4.40844	3.9358	32.3421	32.2957	31.1908	33.4227	0.580795	0.439916	0.23994	5.90972	41.758
167	1466.67	1383.33		(33.27276533389156, 32.395436466401506, 31.956667364454677)	#21201f	33.2728	32.3954	31.9567	20.0032	10.0865	33.2728	42.4042	4.79861	3.4067	32.7376	32.546	31.9611	33.4243	0.582858	0.478851	0.207684	5.88492	35.3722
168	1475	1391.67		(33.27464936152397, 32.45970274230689, 32.00983881096923)	#212020	33.2746	32.4597	32.0098	21.3406	9.69287	33.2746	42.4359	4.74396	3.40741	32.7691	32.5991	32.0143	33.4038	0.583295	0.473397	0.207727	5.84085	35.6883
169	1483.33	1400		(33.41448607912916, 32.48942851161817, 31.344986393133766)	#21201f	33.4145	32.4894	31.345	33.1803	15.7932	33.4145	42.4609	4.492	4.12192	32.7138	32.641	31.3564	33.1506	0.583638	0.448255	0.251286	6.09659	42.5399
170	1491.67	1408.33		(33.079966506175424, 32.3918777475403, 31.554532133137954)	#21201f	33.08	32.3919	31.5545	32.9354	11.759	33.08	42.3795	4.44455	3.76978	32.5616	32.5047	31.5629	33.3647	0.582518	0.443519	0.229819	5.82797	40.304
171	1500	1416.67		(33.37408415323425, 32.71048775382039, 31.45698136906008)	#21201f	33.3741	32.7105	31.457	39.2313	14.6479	33.3741	42.5644	4.23175	4.18425	32.7849	32.8146	31.4695	33.0775	0.58506	0.422284	0.255086	5.9511	44.6767
172	1508.33	1425		(33.25308771195311, 32.262717186518735, 31.53862256646431)	#21201f	33.2531	32.2627	31.5386	25.3407	13.1473	33.2531	42.3349	4.74587	3.71031	32.6032	32.4303	31.5459	33.3789	0.581905	0.473588	0.226193	6.02409	38.0182
173	1516.67	1433.33		(33.0720117228386, 32.412602051496755, 30.875863512664854)	#21201e	33.072	32.4126	30.8759	41.9846	16.9333	33.072	42.3844	4.07367	4.47045	32.4284	32.513	30.8912	33.1657	0.582586	0.40651	0.272534	6.04811	47.6588
174	1525	1441.67		(33.31735398785849, 32.47707766380574, 31.672388528365083)	#21201f	33.3174	32.4771	31.6724	29.351	12.59	33.3174	42.4467	4.58985	3.76565	32.7279	32.6172	31.6804	33.281	0.583443	0.458019	0.229567	5.9369	39.3665
175	1533.33	1450		(33.06698764915219, 32.437094410718025, 31.783127485869795)	#21201f	33.067	32.4371	31.7831	30.5625	9.90064	33.067	42.4015	4.4893	3.57636	32.6149	32.5416	31.7897	33.4109	0.582822	0.447985	0.218027	5.7397	38.5423
176	1541.67	1458.33		(33.32698346242412, 32.5729537366548, 31.68599539459912)	#21201f	33.327	32.573	31.686	32.4302	12.556	33.327	42.4943	4.48178	3.83297	32.765	32.697	31.6949	33.23	0.584097	0.447234	0.233671	5.89728	40.5382
177	1550	1466.67		(33.11032028469751, 32.54008792128951, 31.29265229223362)	#21201f	33.1103	32.5401	31.2927	41.177	13.9988	33.1103	42.453	4.14969	4.16106	32.57	32.6277	31.3051	33.2022	0.583529	0.414095	0.253672	5.87659	45.0784
178	1558.33	1475		(33.30270043960645, 32.81494661921708, 31.97843835042914)	#21201f	33.3027	32.8149	31.9784	37.9007	10.1399	33.3027	42.6106	4.29759	3.73651	32.8866	32.8924	31.9868	33.1921	0.585696	0.428854	0.22779	5.6948	41.0051
179	1566.67	1483.33		(33.588235294117645, 32.80971320912707, 31.91375340171656)	#21201f	33.5882	32.8097	31.9138	32.104	12.7126	33.5882	42.6377	4.50694	3.84822	33.012	32.938	31.9227	33.0895	0.586068	0.449746	0.2346	5.92632	40.4921
180	1575	1491.67		(33.35984927778941, 32.662968390203055, 31.843416370106763)	#21201f	33.3598	32.663	31.8434	32.4268	11.5915	33.3598	42.5424	4.47166	3.75612	32.8405	32.7776	31.8516	33.2171	0.584757	0.446225	0.228986	5.83988	40.0297
181	1583.33	1500		(32.99225455306678, 32.22692066150304, 31.28867490056521)	#20201f	32.9923	32.2269	31.2887	33.045	13.1671	32.9923	42.2881	4.45163	3.88402	32.4143	32.3524	31.2981	33.4037	0.581263	0.444226	0.236783	5.90785	41.1045
182	1591.67	1508.33		(33.34331170190496, 32.312748586979275, 31.38224827297467)	#21201f	33.3433	32.3127	31.3822	28.4693	14.9976	33.3433	42.3678	4.67842	3.92528	32.6316	32.4852	31.3916	33.2784	0.582358	0.466857	0.239299	6.107	39.9973
183	1600	1516.67		(33.24303956458028, 32.25748377642872, 30.862884655641615)	#21201e	33.243	32.2575	30.8629	35.1557	18.2576	33.243	42.3269	4.40835	4.38634	32.4615	32.4171	30.8768	33.1904	0.581796	0.439907	0.267406	6.2188	44.8566
184	1608.33	1525		(33.44902658572326, 32.454888005024074, 31.562696252878375)	#21201f	33.449	32.4549	31.5627	28.3786	14.3805	33.449	42.4492	4.67251	3.88107	32.7636	32.6213	31.5716	33.2217	0.583477	0.466268	0.236603	6.07413	39.7136
185	1616.67	1533.33		(33.169562486916476, 32.49047519363617, 31.651664224408623)	#21201f	33.1696	32.4905	31.6517	33.1568	11.6693	33.1696	42.4375	4.44042	3.7705	32.6555	32.6017	31.6601	33.3123	0.583316	0.443107	0.229863	5.82529	40.3356
186	1625	1541.67		(33.180866652710904, 32.3234247435629, 30.965250157002302)	#21201e	33.1809	32.3234	30.9653	36.78	17.0273	33.1809	42.3531	4.32299	4.32567	32.4719	32.4607	30.9788	33.203	0.582156	0.431389	0.263708	6.11553	45.0177
187	1633.33	1550		(33.63345195729537, 32.63449863931338, 32.20891773079339)	#212020	33.6335	32.6345	32.2089	17.9251	10.8004	33.6335	42.5597	4.91277	3.41973	33.0389	32.8068	32.2132	33.2603	0.584996	0.490243	0.208478	5.98581	34.8414
188	1641.67	1558.33		(33.418882143604776, 32.60121415114088, 31.043541971948923)	#21201f	33.4189	32.6012	31.0435	39.3461	18.1248	33.4189	42.5136	4.20338	4.51933	32.6903	32.7294	31.0591	33.0067	0.584363	0.419453	0.275514	6.17193	47.0745
189	1650	1566.67		(33.00795478333682, 32.24283022817668, 31.42537157211639)	#21201f	33.008	32.2428	31.4254	30.9921	12.2261	33.008	42.2984	4.51227	3.76257	32.4542	32.3695	31.4335	33.43	0.581404	0.450277	0.229379	5.87516	39.8232
190	1658.33	1575		(33.20912706719699, 32.178982625078504, 30.83190286790873)	#21201e	33.2091	32.179	30.8319	33.9996	18.2538	33.2091	42.2849	4.4658	4.34646	32.4143	32.347	30.8454	33.2338	0.581218	0.44564	0.264975	6.23178	44.2242
191	1666.67	1583.33		(33.24094620054427, 32.296001674691226, 31.1423487544484)	#21201f	33.2409	32.296	31.1423	32.9835	16.0989	33.2409	42.3473	4.49614	4.13456	32.5283	32.451	31.1539	33.2491	0.582076	0.448668	0.252057	6.10818	42.6011
192	1675	1591.67		(33.20159095666737, 32.42432489009839, 31.504710069081014)	#21201f	33.2016	32.4243	31.5047	32.5167	13.0326	33.2016	42.4078	4.47879	3.8688	32.6213	32.5521	31.5139	33.2958	0.582908	0.446936	0.235855	5.91838	40.8206
193	1683.33	1600		(33.06447561230898, 32.263554532133135, 31.124136487335146)	#21201f	33.0645	32.2636	31.1241	35.2336	14.9643	33.0645	42.3126	4.38246	4.09377	32.4281	32.3932	31.1355	33.3149	0.581599	0.437323	0.24957	5.99707	43.0493
194	1691.67	1608.33		(33.0006280092108, 32.40841532342474, 30.95750471006908)	#21201e	33.0006	32.4084	30.9575	42.6086	15.7875	33.0006	42.3753	4.06036	4.37101	32.4084	32.4978	30.972	33.2123	0.582461	0.405181	0.266472	5.96593	47.1101
195	1700	1616.67		(32.91103202846975, 32.362151978229015, 31.010466820180028)	#20201f	32.911	32.3622	31.0105	42.6721	14.7259	32.911	42.3436	4.07153	4.26258	32.3608	32.4449	31.024	33.2787	0.582026	0.406296	0.259861	5.89465	46.3132
196	1708.33	1625		(32.812853255181075, 32.17395855139209, 31.434582373874818)	#20201f	32.8129	32.174	31.4346	32.1871	10.711	32.8129	42.2441	4.44358	3.66029	32.3391	32.2792	31.442	33.5296	0.580658	0.443423	0.223144	5.75701	39.4791
197	1716.67	1633.33		(33.1770985974461, 32.13397529830438, 31.444002512036842)	#21201f	33.1771	32.134	31.444	23.8869	13.3206	33.1771	42.2634	4.80203	3.68439	32.5071	32.3112	31.4509	33.4451	0.580923	0.479192	0.224613	6.05262	37.4974
198	1725	1641.67		(33.29348963784802, 32.20159095666737, 31.19593887377015)	#21201f	33.2935	32.2016	31.1959	28.7665	16.0655	33.2935	42.3072	4.68778	4.0117	32.5355	32.3841	31.206	33.3	0.581525	0.467792	0.244567	6.17002	40.5562
199	1733.33	1650		(33.18275068034331, 32.10969227548671, 30.82897215825832)	#21201e	33.1828	32.1097	30.829	32.6467	18.0881	33.1828	42.2482	4.53176	4.287	32.3793	32.286	30.8418	33.278	0.580714	0.452222	0.26135	6.2382	43.4102
200	1741.67	1658.33		(33.59284069499686, 32.47456562696253, 30.86414067406322)	#21201e	33.5928	32.4746	30.8641	35.4108	20.7133	33.5928	42.4695	4.42003	4.62858	32.7004	32.6553	30.8802	32.9705	0.583756	0.441073	0.282174	6.40004	46.3203
201	1750	1666.67		(33.293908310655226, 32.188402763240525, 30.891563742934895)	#21201e	33.2939	32.1884	30.8916	32.3893	18.3997	33.2939	42.2988	4.55372	4.30915	32.4707	32.3703	30.9045	33.2199	0.58141	0.454413	0.262701	6.26938	43.4194
202	1758.33	1675		(33.286372200125605, 32.34268369269416, 31.068453003977393)	#21201f	33.2864	32.3427	31.0685	34.471	16.991	33.2864	42.3743	4.43705	4.25631	32.5502	32.4961	31.0812	33.1895	0.582448	0.442771	0.259479	6.14847	43.8089
203	1766.67	1683.33		(33.15030353778522, 32.38476030981788, 30.82897215825832)	#21201e	33.1503	32.3848	30.829	40.2128	17.8562	33.1503	42.3788	4.15106	4.50939	32.4487	32.5037	30.8445	33.143	0.58251	0.414232	0.274908	6.1291	47.3692
204	1775	1691.67		(33.01025748377643, 32.211639104040195, 30.600795478333684)	#21201e	33.0103	32.2116	30.6008	40.1129	18.6128	33.0103	42.2782	4.14296	4.57292	32.2808	32.3358	30.6169	33.214	0.581126	0.413424	0.278781	6.17055	47.8241
205	1783.33	1700		(33.23487544483986, 32.07703579652502, 30.659200334938244)	#21201e	33.2349	32.077	30.6592	33.0283	19.7623	33.2349	42.2367	4.53252	4.44248	32.3608	32.2669	30.6734	33.2322	0.580556	0.452298	0.270829	6.3466	44.4252
206	1791.67	1708.33		(33.20305631149257, 32.311911241364875, 30.566254971739585)	#21201e	33.2031	32.3119	30.5663	39.7221	20.2507	33.2031	42.3473	4.15743	4.72678	32.3994	32.4511	30.5837	33.0935	0.582076	0.414868	0.288161	6.29497	48.6668
207	1800	1716.67		(33.203893657106974, 32.37617751727025, 30.812853255181075)	#21201e	33.2039	32.3762	30.8129	39.2296	18.3628	33.2039	42.3803	4.19855	4.52847	32.4691	32.506	30.8285	33.1265	0.582529	0.418971	0.276071	6.17534	47.165
208	1808.33	1725		(33.20787104877538, 32.363617333054215, 31.208289721582585)	#21201f	33.2079	32.3636	31.2083	34.6671	15.3546	33.2079	42.3771	4.41467	4.11795	32.5462	32.5007	31.2198	33.2416	0.582486	0.440538	0.251044	6.03712	43.0084
209	1816.67	1733.33		(33.47707766380574, 32.09817877328867, 31.201381620263763)	#21201f	33.4771	32.0982	31.2014	23.6446	17.3343	33.4771	42.2763	4.97562	3.95393	32.5945	32.3327	31.2103	33.305	0.5811	0.496514	0.241045	6.35534	38.4728
210	1825	1741.67		(33.06740632195939, 31.969018212267112, 30.752564370944107)	#211f1e	33.0674	31.969	30.7526	31.5301	17.851	33.0674	42.1666	4.57947	4.22643	32.2639	32.1505	30.7647	33.3671	0.579592	0.456983	0.257658	6.23171	42.7042
211	1833.33	1750		(33.23571279045426, 32.19970692903496, 31.220221896587816)	#21201f	33.2357	32.1997	31.2202	29.1587	15.4638	33.2357	42.3003	4.65447	3.97505	32.5115	32.3726	31.23	33.3253	0.58143	0.464467	0.242332	6.12087	40.4983
212	1841.67	1758.33		(33.280929453631984, 32.37848021770986, 31.254553066778314)	#21201f	33.2809	32.3785	31.2546	33.2789	15.5262	33.2809	42.3923	4.47904	4.09692	32.5959	32.5262	31.2658	33.2247	0.582695	0.446962	0.249763	6.07014	42.4488
213	1850	1766.67		(33.079757169771824, 32.2495289930919, 30.505547414695414)	#21201e	33.0798	32.2495	30.5055	40.6489	19.8437	33.0798	42.3034	4.10459	4.71464	32.3075	32.3779	30.523	33.1474	0.581473	0.409595	0.28742	6.25104	48.957
214	1858.33	1775		(33.23487544483986, 32.286581536529205, 30.715721163910406)	#21201e	33.2349	32.2866	30.7157	37.414	19.3286	33.2349	42.3393	4.29088	4.55887	32.4371	32.4377	30.7314	33.1371	0.581966	0.428185	0.277924	6.26059	46.7345
215	1866.67	1783.33		(33.06845300397739, 32.03998325308771, 30.83650826878794)	#21201e	33.0685	32.04	30.8365	32.3523	17.2111	33.0685	42.202	4.53051	4.2003	32.3032	32.2092	30.8485	33.3522	0.580079	0.452098	0.256065	6.17803	42.834
216	1875	1791.67		(33.737910822692065, 32.28134812643919, 31.28197613564999)	#21201f	33.7379	32.2813	31.282	24.4153	18.5626	33.7379	42.3937	4.99426	4.0723	32.7952	32.5285	31.292	33.1505	0.582714	0.498374	0.248262	6.44409	39.1937
217	1883.33	1800		(33.54846137743353, 32.329704835670924, 31.310445886539668)	#21201f	33.5485	32.3297	31.3104	27.3258	17.011	33.5485	42.3973	4.79026	4.04906	32.723	32.5346	31.3206	33.1874	0.582764	0.478017	0.246845	6.27228	40.2069
218	1891.67	1808.33		(33.43876910194683, 32.41050868746075, 31.420556834833576)	#21201f	33.4388	32.4105	31.4206	29.4306	15.3906	33.4388	42.4257	4.65062	3.98513	32.7164	32.582	31.4305	33.2077	0.583153	0.464083	0.242947	6.1245	40.5934
219	1900	1816.67		(33.379108226920664, 32.214360477287, 31.191752145698135)	#21201f	33.3791	32.2144	31.1918	28.0505	16.7103	33.3791	42.3225	4.74005	4.04221	32.5806	32.4096	31.202	33.2664	0.581735	0.473008	0.246427	6.22957	40.4568
220	1908.33	1825		(33.20012560184216, 32.25999581327193, 30.61398367176052)	#21201e	33.2001	32.26	30.614	38.1884	19.8634	33.2001	42.322	4.24546	4.63436	32.3915	32.4089	30.6304	33.1339	0.581729	0.423652	0.282527	6.285	47.5078
221	1916.67	1833.33		(33.14716349173121, 32.46661084362571, 30.960226083315888)	#21201e	33.1472	32.4666	30.9602	41.3286	16.824	33.1472	42.4191	4.10896	4.44317	32.4988	32.571	30.9753	33.1374	0.583064	0.410031	0.270871	6.05188	47.238
222	1925	1841.67		(33.61754239062173, 32.12874188821436, 30.83253087711953)	#21201e	33.6175	32.1287	30.8325	27.9254	21.1252	33.6175	42.3038	4.86903	4.37892	32.599	32.3784	30.8455	33.1396	0.581478	0.485878	0.266954	6.54846	41.9664
223	1933.33	1850		(33.5359011932175, 32.329076826460124, 31.625915846765754)	#21201f	33.5359	32.3291	31.6259	22.089	14.5231	33.5359	42.3977	4.93684	3.72957	32.7798	32.5352	31.6329	33.2846	0.582769	0.492644	0.227367	6.18725	37.0695
224	1941.67	1858.33		(33.42516223571279, 32.31714465145489, 31.027213732468077)	#21201f	33.4252	32.3171	31.0272	32.2759	18.2939	33.4252	42.3763	4.56421	4.30228	32.6021	32.4995	31.0401	33.1497	0.582475	0.45546	0.262282	6.27229	43.3079
225	1950	1866.67		(33.05045007326774, 31.930081641197404, 30.672807201172283)	#211f1e	33.0505	31.9301	30.6728	31.7274	18.3446	33.0505	42.1452	4.57587	4.27218	32.2276	32.115	30.6854	33.3706	0.579298	0.456624	0.260447	6.2602	43.0342
226	1958.33	1875		(33.586560602888845, 32.24094620054427, 30.777475402972577)	#21201e	33.5866	32.2409	30.7775	31.2587	21.3275	33.5866	42.3548	4.67158	4.52239	32.6076	32.4635	30.7921	33.0722	0.582179	0.466175	0.2757	6.50198	44.0703
227	1966.67	1883.33		(33.28176679924639, 32.380154908938664, 30.33933431023655)	#21201e	33.2818	32.3802	30.3393	41.615	22.5445	33.2818	42.3874	4.02228	5.03053	32.4138	32.518	30.3597	32.9749	0.582628	0.401381	0.306678	6.44088	51.3551
228	1975	1891.67		(33.23320075361105, 32.06573163073058, 30.45342265019887)	#21201e	33.2332	32.0657	30.4534	34.8008	21.3294	33.2332	42.2297	4.443	4.64342	32.3153	32.2552	30.4695	33.1818	0.58046	0.443365	0.283079	6.42664	46.2636
229	1983.33	1900		(33.29328030144442, 32.229014025539044, 31.244923592212686)	#21201f	33.2933	32.229	31.2449	28.8258	15.6888	33.2933	42.3208	4.67663	3.985	32.5537	32.4069	31.2548	33.2993	0.581712	0.466679	0.242939	6.14419	40.4346
230	1991.67	1908.33		(33.76763659200335, 32.28930290977601, 31.174167887795686)	#21201f	33.7676	32.2893	31.1742	25.7987	19.5849	33.7676	42.4	4.95516	4.19309	32.7907	32.5391	31.1853	33.106	0.582801	0.494473	0.255625	6.49119	40.2382
231	2000	1916.67		(33.0, 32.0726397320494, 31.008792128951224)	#21201f	33	32.0726	31.0088	32.0563	15.3866	33	42.2118	4.51743	4.03996	32.3143	32.2254	31.0194	33.4044	0.580214	0.450792	0.24629	6.0604	41.8064
232	2008.33	1925		(33.18337868955411, 32.11764705882353, 30.52480636382667)	#21201e	33.1834	32.1176	30.5248	35.948	20.43	33.1834	42.2502	4.37023	4.6043	32.3213	32.2893	30.5407	33.1891	0.580742	0.436104	0.280694	6.34811	46.494
233	2016.67	1933.33		(33.054008792128954, 32.1065522294327, 30.710069081013188)	#21201e	33.054	32.1066	30.7101	35.7471	18.0827	33.054	42.2322	4.36938	4.38192	32.2915	32.2594	30.724	33.2855	0.580494	0.436019	0.267137	6.18811	45.0821
234	2025	1941.67		(33.11701904961273, 32.03349382457609, 30.972576931128323)	#21201e	33.117	32.0335	30.9726	29.6837	16.5121	33.117	42.2049	4.6472	4.06557	32.3522	32.214	30.9832	33.3801	0.580119	0.463742	0.247851	6.17458	41.1808
235	2033.33	1950		(33.65250157002303, 32.32551810759891, 31.080385178982624)	#21201f	33.6525	32.3255	31.0804	29.0453	19.4901	33.6525	42.4048	4.76744	4.29688	32.7267	32.5471	31.0928	33.0927	0.582867	0.475741	0.261952	6.41807	42.0282
236	2041.67	1958.33		(33.170818505338076, 31.975926313585934, 30.672179191961483)	#211f1e	33.1708	31.9759	30.6722	31.307	19.2082	33.1708	42.1805	4.6164	4.33323	32.3007	32.1735	30.6852	33.3095	0.579784	0.460668	0.264168	6.33151	43.1877
237	2050	1966.67		(33.087711953108645, 32.20033493824576, 30.67448189240109)	#21201e	33.0877	32.2003	30.6745	37.9372	18.5983	33.0877	42.2814	4.25884	4.50242	32.33	32.3412	30.6897	33.216	0.58117	0.424988	0.274483	6.19754	46.5925
238	2058.33	1975		(33.337031609796945, 32.188193426836925, 30.8578605819552)	#21201e	33.337	32.1882	30.8579	32.1962	18.9636	33.337	42.3031	4.57296	4.35114	32.4851	32.3774	30.8712	33.1976	0.581469	0.456333	0.26526	6.31224	43.5762
239	2066.67	1983.33		(33.413439397111155, 32.38496964622148, 30.662340380992255)	#21201e	33.4134	32.385	30.6623	37.5696	20.9955	33.4134	42.4058	4.28622	4.72748	32.5444	32.5487	30.6796	33.0169	0.58288	0.42772	0.288204	6.38129	47.8026
240	2075	1991.67		(33.370316097969436, 32.05359011932175, 30.937199078919825)	#21201e	33.3703	32.0536	30.9372	27.5299	18.5927	33.3703	42.2415	4.81366	4.16473	32.4755	32.2747	30.9484	33.2837	0.580621	0.480353	0.253896	6.36524	40.866
241	2083.33	2000		(33.45656269625288, 32.22859535273184, 31.081222524597028)	#21201f	33.4566	32.2286	31.0812	28.9821	18.1044	33.4566	42.3369	4.73085	4.17993	32.6008	32.4337	31.0927	33.2037	0.581934	0.472089	0.254823	6.3129	41.4621
242	2091.67	2008.33		(33.1080175842579, 32.1071802386435, 30.505128741888214)	#21201e	33.108	32.1072	30.5051	36.9294	20.0476	33.108	42.237	4.31115	4.60192	32.2772	32.2673	30.5211	33.2122	0.58056	0.430207	0.280549	6.30584	46.8685
243	2100	2016.67		(33.63198660247017, 32.12371781452794, 31.19593887377015)	#21201f	33.632	32.1237	31.1959	22.8513	18.4703	33.632	42.3052	5.06766	4.00903	32.6772	32.3808	31.2052	33.2441	0.581497	0.5057	0.244404	6.4617	38.3475
244	2108.33	2025		(33.50910613355663, 32.362151978229015, 31.214779150094202)	#21201f	33.5091	32.3622	31.2148	30.0055	17.4595	33.5091	42.4083	4.66875	4.16519	32.6947	32.5529	31.2263	33.1537	0.582915	0.465892	0.253924	6.25668	41.7375
245	2116.67	2033.33		(33.18484404437932, 32.245551601423486, 31.00397739166841)	#21201f	33.1848	32.2456	31.004	34.1582	16.7583	33.1848	42.3158	4.44567	4.22252	32.4575	32.3986	31.0164	33.2539	0.581644	0.443631	0.257419	6.13137	43.5254
246	2125	2041.67		(33.461796106342895, 32.30123508478124, 31.499476658991)	#21201f	33.4618	32.3012	31.4995	24.5146	14.9541	33.4618	42.3755	4.84907	3.81965	32.7096	32.4981	31.5075	33.2842	0.582464	0.483886	0.232859	6.17278	38.2278
247	2133.33	2050		(33.72744400251204, 32.179401297885704, 31.197613564998953)	#21201f	33.7274	32.1794	31.1976	23.2851	19.1271	33.7274	42.3424	5.07522	4.07102	32.7416	32.4429	31.2074	33.1858	0.582009	0.506454	0.248183	6.50623	38.7343
248	2141.67	2058.33		(33.230688716767844, 32.24366757379108, 31.162654385597655)	#21201f	33.2307	32.2437	31.1627	31.3635	15.8693	33.2307	42.3208	4.56506	4.06875	32.5111	32.4068	31.1735	33.2863	0.581712	0.455545	0.248045	6.11511	41.71
249	2150	2066.67		(33.38287628218547, 32.171237178145276, 30.35356918568139)	#21201e	33.3829	32.1712	30.3536	36.0017	23.1398	33.3829	42.2965	4.38165	4.86116	32.4014	32.3663	30.3717	33.0541	0.581378	0.437243	0.296353	6.54444	47.9698
250	2158.33	2075		(33.0720117228386, 32.12288046891354, 30.519363617333052)	#21201e	33.072	32.1229	30.5194	37.6907	19.6821	33.072	42.2409	4.26802	4.59379	32.2673	32.2738	30.5354	33.219	0.580614	0.425904	0.280053	6.27048	47.1053
251	2166.67	2083.33		(33.17500523341009, 32.12413648733515, 30.443165166422443)	#21201e	33.175	32.1241	30.4432	36.9195	20.9983	33.175	42.252	4.31413	4.69187	32.3029	32.2922	30.46	33.1661	0.580766	0.430504	0.286032	6.3738	47.4018
252	2175	2091.67		(33.49089386644337, 32.513292861628635, 31.22859535273184)	#21201f	33.4909	32.5133	31.2286	34.0724	17.2252	33.4909	42.4798	4.46686	4.27283	32.7354	32.6726	31.2414	33.0819	0.583898	0.445746	0.260486	6.18142	43.7282
253	2183.33	2100		(33.7506803433117, 32.379945572535064, 31.06342893029098)	#21201f	33.7507	32.3799	31.0634	29.3947	20.3033	33.7507	42.4415	4.77002	4.37696	32.7883	32.6085	31.0766	33.0294	0.583372	0.475998	0.266834	6.47386	42.5394
254	2191.67	2108.33		(33.16684111366967, 32.15323424743563, 30.655222943269834)	#21201e	33.1668	32.1532	30.6552	35.786	19.3103	33.1668	42.2667	4.37572	4.49745	32.3503	32.3167	30.6702	33.2112	0.580968	0.436651	0.27418	6.27487	45.786
255	2200	2116.67		(33.504919405484614, 32.00753611052962, 30.630311911241364)	#21201e	33.5049	32.0075	30.6303	28.746	21.8781	33.5049	42.2313	4.8319	4.46373	32.4658	32.2579	30.6441	33.1814	0.580482	0.482173	0.272124	6.57815	42.7319
256	2208.33	2125		(33.562696252878375, 32.39124973832949, 30.91396273812016)	#21201e	33.5627	32.3912	30.914	33.464	20.1243	33.5627	42.4262	4.52655	4.50361	32.6698	32.5829	30.9287	33.0372	0.583161	0.451703	0.274556	6.38531	44.8545
257	2216.67	2133.33		(33.28888423696881, 32.181075989114504, 30.881096922754868)	#21201e	33.2889	32.1811	30.8811	32.3944	18.4442	33.2889	42.2947	4.55378	4.31278	32.4639	32.3633	30.8941	33.2224	0.581353	0.454419	0.262922	6.27192	43.4431
258	2225	2141.67		(33.08247854301863, 32.05903286581537, 30.512664852417835)	#21201e	33.0825	32.059	30.5127	36.1046	19.8081	33.0825	42.2107	4.35574	4.54942	32.2512	32.2237	30.5281	33.2474	0.580199	0.434657	0.277348	6.29839	46.2459
259	2233.33	2150		(33.212267113250995, 32.22440862465983, 30.505966087502618)	#21201e	33.2123	32.2244	30.506	38.0987	20.7787	33.2123	42.3053	4.24742	4.71762	32.3648	32.381	30.5232	33.1195	0.581499	0.423848	0.287602	6.34795	48.0023
260	2241.67	2158.33		(34.13167259786477, 32.24806363826669, 31.12539250575675)	#22201f	34.1317	32.2481	31.1254	22.4065	22.4601	34.1317	42.4182	5.28277	4.2747	32.9465	32.5695	31.1366	33.0107	0.583051	0.527165	0.2606	6.79564	38.979
261	2250	2166.67		(33.305631149256854, 32.11743772241993, 30.62131044588654)	#21201e	33.3056	32.1174	30.6213	33.4415	20.5521	33.3056	42.2637	4.52027	4.52779	32.4004	32.3118	30.6363	33.1788	0.580928	0.451076	0.27603	6.39795	45.0476
262	2258.33	2175		(33.388737701486285, 32.4653548252041, 31.090851999162656)	#21201f	33.3887	32.4654	31.0909	35.8896	17.5497	33.3887	42.4449	4.37559	4.35381	32.6429	32.6142	31.1046	33.0997	0.583418	0.436638	0.265423	6.17264	44.8571
263	2266.67	2183.33		(33.54762403181913, 32.136277998743985, 31.05003140046054)	#21201f	33.5476	32.1363	31.05	26.095	18.9845	33.5476	42.3014	4.90954	4.15156	32.6106	32.3745	31.0609	33.2187	0.581445	0.48992	0.253093	6.42954	40.2182
264	2275	2191.67		(33.28176679924639, 32.245551601423486, 30.909776010048148)	#21201e	33.2818	32.2456	30.9098	33.7887	18.1738	33.2818	42.3255	4.47916	4.33586	32.4861	32.4147	30.9231	33.1981	0.581777	0.446973	0.264329	6.23398	44.0687
265	2283.33	2200		(33.13209127067197, 32.34854511199497, 30.587816621310445)	#21201e	33.1321	32.3485	30.5878	41.5221	19.5819	33.1321	42.3578	4.06215	4.72211	32.3803	32.4685	30.6054	33.1025	0.58222	0.405359	0.287876	6.22891	49.2966
266	2291.67	2208.33		(33.48398576512456, 32.00355871886121, 30.850743144232784)	#21201e	33.484	32.0036	30.8507	26.2676	20.0537	33.484	42.2285	4.9294	4.23181	32.4984	32.2533	30.8623	33.253	0.580444	0.491902	0.257986	6.49671	40.6456
267	2300	2216.67		(33.69625287837555, 32.287209545740005, 31.65417626125183)	#21201f	33.6963	32.2872	31.6542	18.5997	15.4536	33.6963	42.3945	5.1364	3.69591	32.851	32.5298	31.6605	33.2705	0.582725	0.512559	0.225316	6.32791	35.737
268	2308.33	2225		(33.36696671551183, 32.23152606238225, 30.72116391040402)	#21201e	33.367	32.2315	30.7212	34.2511	20.22	33.367	42.3265	4.47397	4.53182	32.4858	32.4164	30.7363	33.1273	0.581791	0.446455	0.276275	6.36819	45.368
269	2316.67	2233.33		(33.28344149047519, 32.136696671551185, 30.877747540297257)	#21201e	33.2834	32.1367	30.8777	31.3992	18.4311	33.2834	42.2724	4.6048	4.27832	32.4468	32.3263	30.8903	33.247	0.581047	0.459511	0.260821	6.28555	42.8951
270	2325	2241.67		(33.37429348963785, 32.27360267950596, 30.669876491521876)	#21201e	33.3743	32.2736	30.6699	35.5802	20.6634	33.3743	42.3475	4.40043	4.6204	32.4922	32.4513	30.6859	33.0888	0.582079	0.439117	0.281675	6.38059	46.3969
271	2333.33	2250		(33.35356918568139, 32.15365292024283, 30.934268369269414)	#21201e	33.3536	32.1537	30.9343	30.2414	18.4964	33.3536	42.2885	4.66918	4.24784	32.4977	32.353	30.9465	33.233	0.581268	0.465935	0.258963	6.31232	42.2947
272	2341.67	2258.33		(33.37178145279464, 32.012141511408835, 30.966296839020305)	#21201e	33.3718	32.0121	30.9663	26.0865	18.3808	33.3718	42.2215	4.88294	4.10096	32.4692	32.2416	30.9768	33.3147	0.580348	0.487267	0.250009	6.3766	40.0254
273	2350	2266.67		(33.35315051287419, 32.294117647058826, 30.395227129997906)	#21201e	33.3532	32.2941	30.3952	38.518	22.6147	33.3532	42.3535	4.21979	4.91485	32.4333	32.4613	30.4142	33.0109	0.582161	0.42109	0.299626	6.47783	49.3513
274	2358.33	2275		(33.395855139208706, 32.2838601632824, 31.081641197404227)	#21201f	33.3959	32.2839	31.0816	31.1696	17.6706	33.3959	42.3574	4.60978	4.21423	32.5883	32.4679	31.0937	33.1918	0.582215	0.460007	0.256914	6.24578	42.4334
275	2366.67	2283.33		(33.47540297257693, 32.24345823738748, 31.150722210592424)	#21201f	33.4754	32.2435	31.1507	28.2035	17.7083	33.4754	42.3466	4.76176	4.12541	32.6286	32.4499	31.1616	33.21	0.582067	0.475174	0.251499	6.30027	40.9044
276	2375	2291.67		(32.88235294117647, 32.44839857651245, 30.462005442746495)	#20201e	32.8824	32.4484	30.462	49.2423	18.7696	32.8824	42.3791	3.66316	4.88807	32.2638	32.5041	30.4819	33.0991	0.582513	0.365545	0.297994	6.10835	53.1519
277	2383.33	2300		(33.41699811597237, 32.37596818086665, 30.571907054636803)	#21201e	33.417	32.376	30.5719	38.0458	21.7105	33.417	42.4012	4.25575	4.81314	32.5253	32.541	30.5899	32.9962	0.582817	0.424679	0.293426	6.42477	48.5171
278	2391.67	2308.33		(33.39794850324471, 32.42537157211639, 30.989533179819972)	#21201e	33.3979	32.4254	30.9895	35.7705	18.3887	33.3979	42.4258	4.38415	4.42508	32.6148	32.5822	31.0039	33.0899	0.583156	0.437492	0.269768	6.22913	45.2662
279	2400	2316.67		(33.24869164747749, 32.41762612518317, 31.42495289930919)	#21201f	33.2487	32.4176	31.425	32.6584	13.9871	33.2487	42.409	4.48674	3.95192	32.6263	32.5541	31.4349	33.2621	0.582925	0.44773	0.240923	5.97901	41.3736
280	2408.33	2325		(33.428720954574, 32.66631777266067, 30.398785848859116)	#21201e	33.4287	32.6663	30.3988	44.9026	23.1129	33.4287	42.5421	3.80864	5.23244	32.5864	32.7771	30.4215	32.8029	0.584754	0.380062	0.318988	6.4718	53.9495
281	2416.67	2333.33		(33.44190914800084, 32.4638894703789, 30.702951643290767)	#21201e	33.4419	32.4639	30.703	38.5754	20.885	33.4419	42.4473	4.22893	4.75647	32.5909	32.6183	30.7206	32.9785	0.583451	0.422003	0.28997	6.36458	48.36
282	2425	2341.67		(33.579443165166424, 32.30898053171447, 30.408624659828345)	#21201e	33.5794	32.309	30.4086	35.9596	24.079	33.5794	42.3848	4.3951	4.95475	32.5514	32.5136	30.4276	32.9378	0.582591	0.438584	0.302059	6.62317	48.4255
283	2433.33	2350		(33.17144651454888, 32.31526062382248, 30.356081222524598)	#21201e	33.1714	32.3153	30.3561	41.7533	21.6427	33.1714	42.3443	4.02197	4.93938	32.343	32.446	30.3757	33.0462	0.582034	0.40135	0.301122	6.36975	50.8453
284	2441.67	2358.33		(33.393761775172706, 32.20724303956458, 30.955830018840278)	#21201e	33.3938	32.2072	30.9558	30.7986	18.6164	33.3938	42.319	4.64413	4.27781	32.5384	32.4039	30.9683	33.1981	0.581688	0.463435	0.26079	6.31408	42.6489
285	2450	2366.67		(33.355662549717394, 32.27381201590957, 30.89637848021771)	#21201e	33.3557	32.2738	30.8964	33.6057	18.8009	33.3557	42.3471	4.49738	4.38643	32.5284	32.4506	30.9102	33.157	0.582073	0.448791	0.267412	6.2823	44.2845
286	2458.33	2375		(33.34289302909776, 32.09001465354825, 30.27820808038518)	#21201e	33.3429	32.09	30.2782	35.4713	23.4381	33.3429	42.2521	4.41545	4.86388	32.3416	32.2925	30.2963	33.0883	0.580768	0.440616	0.296519	6.56914	47.7667
287	2466.67	2383.33		(33.43500104668202, 32.005233410090014, 30.523341009001467)	#21201e	33.435	32.0052	30.5233	30.5371	22.2065	33.435	42.2221	4.72365	4.55843	32.4094	32.2425	30.5382	33.173	0.580355	0.471371	0.277898	6.56447	43.9802
288	2475	2391.67		(33.43458237387482, 32.0726397320494, 30.55034540506594)	#21201e	33.4346	32.0726	30.5503	31.6679	21.9976	33.4346	42.2551	4.6497	4.58679	32.4355	32.2975	30.5656	33.1444	0.580809	0.463991	0.279627	6.53134	44.6098
289	2483.33	2400		(33.481055055474144, 32.23403809922546, 30.422022189658783)	#21201e	33.4811	32.234	30.422	35.541	23.2984	33.4811	42.338	4.41647	4.86091	32.4827	32.4355	30.4401	33.01	0.581948	0.440717	0.296338	6.56762	47.7427
290	2491.67	2408.33		(33.47854301863094, 32.19845091061335, 30.83253087711953)	#21201e	33.4785	32.1985	30.8325	30.9731	20.1542	33.4785	42.323	4.66431	4.41133	32.5525	32.4105	30.8462	33.1427	0.581742	0.46545	0.26893	6.41994	43.4033
291	2500	2416.67		(33.63910404019259, 32.294745656269626, 31.193845509734142)	#21201f	33.6391	32.2947	31.1938	27.0131	18.5362	33.6391	42.3892	4.85213	4.15426	32.7333	32.521	31.2049	33.1461	0.582652	0.484192	0.253258	6.38757	40.5692
292	2508.33	2425		(33.50659409671342, 32.31861000628009, 30.726606656897633)	#21201e	33.5066	32.3186	30.7266	34.3599	21.1569	33.5066	42.3838	4.48041	4.62397	32.5823	32.5119	30.7425	33.0407	0.582578	0.447098	0.281893	6.43857	45.9034
293	2516.67	2433.33		(33.64705882352941, 32.319656688298096, 31.11178563952271)	#21201f	33.6471	32.3197	31.1118	28.5856	19.214	33.6471	42.4016	4.78604	4.25926	32.7285	32.5417	31.1239	33.1065	0.582823	0.477596	0.259659	6.40683	41.667
294	2525	2441.67		(33.74774963366129, 32.20996441281139, 30.92526690391459)	#21201e	33.7477	32.21	30.9253	27.3099	21.3268	33.7477	42.3577	4.91772	4.37585	32.7065	32.4684	30.9381	33.0836	0.58222	0.490737	0.266767	6.5827	41.6631
295	2533.33	2450		(33.59095666736445, 32.41406740632196, 30.95415532761147)	#21201e	33.591	32.4141	30.9542	33.2201	20.0168	33.591	42.4405	4.54055	4.48682	32.6988	32.6068	30.9688	33.0278	0.583358	0.453099	0.273532	6.38343	44.659
296	2541.67	2458.33		(33.18526271718652, 32.17186518735608, 30.626543855976553)	#21201e	33.1853	32.1719	30.6265	36.2366	19.6615	33.1853	42.2775	4.35273	4.54562	32.3594	32.3348	30.642	33.1879	0.581117	0.434357	0.277116	6.29356	46.2418
297	2550	2466.67		(33.662759053799455, 32.154908938664434, 30.77496336612937)	#21201e	33.6628	32.1549	30.775	28.6713	21.8754	33.6628	42.3209	4.84405	4.46753	32.6178	32.4071	30.7888	33.0957	0.581714	0.483385	0.272356	6.58966	42.6845
298	2558.33	2475		(33.38936571069709, 32.011513502198035, 30.312329914172075)	#21201e	33.3894	32.0115	30.3123	33.1329	23.4998	33.3894	42.2189	4.57242	4.77195	32.3468	32.2373	30.3293	33.1248	0.580312	0.45628	0.290915	6.60898	46.2233
299	2566.67	2483.33		(33.229014025539044, 32.05128741888215, 30.70337031609797)	#21201e	33.229	32.0513	30.7034	32.0215	19.3818	33.229	42.2238	4.58293	4.37488	32.3588	32.2454	30.7168	33.2601	0.580378	0.457328	0.266708	6.33583	43.6695
300	2575	2491.67		(33.2512036843207, 32.1785639522713, 30.256646430814317)	#21201e	33.2512	32.1786	30.2566	38.5082	22.9649	33.2512	42.2855	4.21434	4.94289	32.3198	32.348	30.2759	33.0648	0.581226	0.420547	0.301335	6.4956	49.5488
301	2583.33	2500		(33.387691019468285, 32.387272346661085, 30.6072849068453)	#21201e	33.3877	32.3873	30.6073	38.4114	21.2355	33.3877	42.4038	4.23455	4.78095	32.5215	32.5454	30.6251	33.0089	0.582853	0.422564	0.291463	6.38662	48.4683
302	2591.67	2508.33		(33.24010885492987, 32.18128532551811, 30.85430186309399)	#21201e	33.2401	32.1813	30.8543	33.3719	18.3026	33.2401	42.2894	4.49971	4.33127	32.4347	32.3546	30.8676	33.2295	0.581281	0.449024	0.264049	6.24558	43.9073
303	2600	2516.67		(33.73330542181285, 32.070546368013396, 30.222733933431023)	#21201e	33.7333	32.0705	30.2227	31.5814	26.5374	33.7333	42.2838	4.73682	4.97646	32.5157	32.3452	30.2412	32.9669	0.581203	0.472684	0.303382	6.87041	46.4133
304	2608.33	2525		(33.35001046682018, 32.38371362779987, 30.356290558928197)	#21201e	33.35	32.3837	30.3563	40.6335	22.8905	33.35	42.3965	4.08291	5.0285	32.4517	32.5332	30.3766	32.9562	0.582752	0.407432	0.306554	6.47734	50.9249
305	2616.67	2533.33		(33.49152187565418, 32.112204312329915, 30.484404437931758)	#21201e	33.4915	32.1122	30.4844	32.4789	22.8958	33.4915	42.2801	4.61304	4.69769	32.4625	32.339	30.5007	33.088	0.581152	0.460333	0.286387	6.58395	45.5209
306	2625	2541.67		(33.60309817877329, 32.330960854092524, 30.83839229642035)	#21201e	33.6031	32.331	30.8384	32.3919	20.9802	33.6031	42.4007	4.5998	4.53794	32.6558	32.5402	30.8533	33.0361	0.58281	0.459011	0.276649	6.4615	44.6122
307	2633.33	2550		(33.44065312957923, 32.16014234875445, 30.891145070127696)	#21201e	33.4407	32.1601	30.8911	29.8645	19.4411	33.4407	42.3007	4.71145	4.31299	32.5338	32.3733	30.9038	33.1913	0.581435	0.470154	0.262934	6.38746	42.4718
308	2641.67	2558.33		(33.254134393971114, 32.294954992673226, 30.66736445467867)	#21201e	33.2541	32.295	30.6674	37.7519	19.8359	33.2541	42.3451	4.27204	4.61869	32.4394	32.4474	30.6836	33.1137	0.582046	0.426304	0.281571	6.29147	47.2329
309	2650	2566.67		(33.679505966087504, 32.55850952480636, 30.697508896797153)	#21201e	33.6795	32.5585	30.6975	37.4447	22.5778	33.6795	42.5183	4.30176	4.88335	32.7356	32.7371	30.7161	32.8559	0.584426	0.42927	0.297706	6.50786	48.6231
310	2658.33	2575		(33.37429348963785, 32.17416788779569, 30.806782499476657)	#21201e	33.3743	32.1742	30.8068	31.9543	19.6174	33.3743	42.2999	4.59648	4.3983	32.4888	32.372	30.8205	33.1796	0.581425	0.458681	0.268135	6.36181	43.7378
311	2666.67	2583.33		(33.60184216035169, 32.119949759263136, 30.6079129160561)	#21201e	33.6018	32.1199	30.6079	30.3021	22.7205	33.6018	42.2964	4.75583	4.59787	32.5437	32.3661	30.623	33.0854	0.581376	0.474582	0.280302	6.615	44.0325
312	2675	2591.67		(33.39104040192589, 32.287628218547205, 31.116809713209125)	#21201f	33.391	32.2876	31.1168	30.8892	17.3678	33.391	42.3589	4.61841	4.18089	32.5941	32.4705	31.1285	33.2013	0.582236	0.460869	0.254881	6.22973	42.1534
313	2683.33	2600		(33.387063010257485, 32.206196357546574, 30.684320703370314)	#21201e	33.3871	32.2062	30.6843	33.7851	20.6427	33.3871	42.3161	4.50488	4.55208	32.4804	32.399	30.6995	33.1245	0.581647	0.44954	0.27751	6.40432	45.2985
314	2691.67	2608.33		(33.520410299351056, 32.20891773079339, 30.744609587607286)	#21201e	33.5204	32.2089	30.7446	31.6516	21.1164	33.5204	42.332	4.64179	4.51723	32.5587	32.4254	30.7593	33.0999	0.581865	0.463202	0.275386	6.477	44.2209
315	2700	2616.67		(33.08373456144023, 32.01046682018003, 30.4998953317982)	#21201e	33.0837	32.0105	30.4999	35.0774	19.9155	33.0837	42.187	4.41312	4.52227	32.2343	32.1843	30.515	33.2691	0.579873	0.440383	0.275693	6.31874	45.6998
316	2708.33	2625		(33.33347289093573, 32.02449235922127, 30.497173958551393)	#21201e	33.3335	32.0245	30.4972	32.3094	21.6976	33.3335	42.2205	4.60145	4.58264	32.3604	32.2399	30.5124	33.1856	0.580333	0.459176	0.279373	6.49414	44.8827
317	2716.67	2633.33		(33.64036005861419, 32.12350847812434, 30.86393133765962)	#21201e	33.6404	32.1235	30.8639	27.2201	21.0458	33.6404	42.3038	4.9102	4.34681	32.6149	32.3786	30.8765	33.1448	0.581479	0.489986	0.264996	6.5578	41.5172
318	2725	2641.67		(33.74649361523969, 32.34331170190496, 30.78877956876701)	#21201e	33.7465	32.3433	30.7888	31.5351	22.3495	33.7465	42.4216	4.67766	4.62483	32.72	32.5751	30.8043	32.9731	0.583097	0.466782	0.281946	6.57796	44.6746
319	2733.33	2650		(33.62172911869374, 32.212476449654595, 30.573372409462007)	#21201e	33.6217	32.2125	30.5734	32.2621	23.1199	33.6217	42.3434	4.63594	4.71362	32.5752	32.4444	30.5898	33.0203	0.582022	0.462618	0.287359	6.61137	45.4761
320	2741.67	2658.33		(33.40778731421394, 32.155955620682434, 30.619426418254136)	#21201e	33.4078	32.156	30.6194	33.0631	21.2834	33.4078	42.2934	4.55445	4.58045	32.462	32.3612	30.6348	33.127	0.581335	0.454487	0.27924	6.45938	45.1631
321	2750	2666.67		(33.57818714674482, 32.43897843835043, 30.96085409252669)	#21201e	33.5782	32.439	30.9609	33.8847	19.8766	33.5782	42.4513	4.50142	4.49828	32.7016	32.6249	30.9756	33.0203	0.583506	0.449194	0.27423	6.36374	44.98
322	2758.33	2675		(33.755495080594514, 32.36005861419301, 31.13606866234038)	#21201f	33.7555	32.3601	31.1361	28.0364	19.788	33.7555	42.4329	4.83542	4.28791	32.799	32.594	31.1483	33.0595	0.583252	0.482524	0.261405	6.46277	41.5657
323	2766.67	2683.33		(33.55913753401717, 32.19845091061335, 31.133556625497175)	#21201f	33.5591	32.1985	31.1336	26.3416	18.4308	33.5591	42.3335	4.88031	4.12075	32.6522	32.4279	31.1442	33.2052	0.581886	0.487004	0.251215	6.38733	40.1765
324	2775	2691.67		(33.55139208708395, 32.2842788360896, 30.709231735398784)	#21201e	33.5514	32.2843	30.7092	33.2503	21.6012	33.5514	42.3717	4.55293	4.62145	32.5902	32.4918	30.725	33.0406	0.582412	0.454335	0.281739	6.48745	45.4279
325	2783.33	2700		(33.73623613146326, 32.00314004605401, 31.23299141720745)	#21201f	33.7362	32.0031	31.233	18.4596	18.9211	33.7362	42.2576	5.32771	3.89053	32.6983	32.3017	31.2407	33.2943	0.580844	0.53165	0.23718	6.59703	36.1386
326	2791.67	2708.33		(33.578815155955624, 32.06405693950178, 30.57818714674482)	#21201e	33.5788	32.0641	30.5782	29.7112	22.787	33.5788	42.2665	4.79411	4.57761	32.5091	32.3163	30.593	33.1141	0.580965	0.478402	0.279067	6.62858	43.6766
327	2800	2716.67		(33.611262298513715, 32.08540925266904, 30.77831274858698)	#21201e	33.6113	32.0854	30.7783	27.6834	21.4929	33.6113	42.2816	4.89283	4.39698	32.5717	32.3415	30.7914	33.1497	0.581173	0.488254	0.268055	6.57824	41.9447
328	2808.33	2725		(33.262089177307935, 32.013397529830435, 29.852417835461587)	#21201d	33.2621	32.0134	29.8524	38.0268	26.1399	33.2621	42.2033	4.23408	5.2259	32.1931	32.2114	29.874	33.0402	0.580097	0.422517	0.318588	6.72588	50.9852
329	2816.67	2733.33		(33.41029935105715, 32.04123927150931, 30.53841323006071)	#21201e	33.4103	32.0412	30.5384	31.3973	21.9193	33.4103	42.2371	4.66415	4.56843	32.4115	32.2675	30.5534	33.1652	0.580562	0.465434	0.278507	6.52877	44.406
330	2825	2741.67		(33.620263763868536, 32.19217081850534, 30.945363198660246)	#21201e	33.6203	32.1922	30.9454	27.9668	20.2883	33.6203	42.3357	4.8455	4.31738	32.6426	32.4316	30.9578	33.1364	0.581916	0.48353	0.263202	6.48988	41.7013
331	2833.33	2750		(33.76030981787733, 31.948712581117857, 30.99581327192799)	#211f1e	33.7603	31.9487	30.9958	20.6815	20.8809	33.7603	42.2321	5.30049	4.08955	32.6458	32.2592	31.0053	33.2474	0.580493	0.528933	0.249313	6.69474	37.6517
332	2841.67	2758.33		(33.862047310027215, 32.30709650408206, 30.97885702323634)	#21201e	33.862	32.3071	30.9789	27.641	21.712	33.862	42.4174	4.91335	4.42275	32.8034	32.5682	30.9921	33.0124	0.58304	0.4903	0.269626	6.61073	41.992
333	2850	2766.67		(33.77642872095458, 32.43479171027842, 30.731212057776848)	#21201e	33.7764	32.4348	30.7312	33.5657	22.9903	33.7764	42.4688	4.55657	4.76455	32.7515	32.6541	30.7482	32.8999	0.583746	0.454698	0.290463	6.59267	46.2782
334	2858.33	2775		(33.903914590747334, 32.28239480845719, 31.616705045007325)	#21201f	33.9039	32.2824	31.6167	17.4629	17.2027	33.9039	42.4139	5.29429	3.76731	32.9438	32.5623	31.6234	33.2027	0.582992	0.528315	0.229668	6.49786	35.4349
335	2866.67	2783.33		(33.45153862256647, 32.13544065312958, 30.433745028260415)	#21201e	33.4515	32.1354	30.4337	33.8332	23.0045	33.4515	42.2868	4.52471	4.76164	32.44	32.3503	30.4508	33.0738	0.581245	0.451518	0.290286	6.56857	46.4615
336	2875	2791.67		(33.68138999371991, 32.070337031609796, 30.509524806363828)	#21201e	33.6814	32.0703	30.5095	29.5248	24.014	33.6814	42.28	4.83671	4.67195	32.5476	32.3389	30.5251	33.0614	0.581151	0.482653	0.284818	6.72464	44.0073
337	2883.33	2800		(33.6776219384551, 32.037889889051705, 31.177517270253297)	#21201f	33.6776	32.0379	31.1775	20.6481	18.9303	33.6776	42.268	5.20703	3.96468	32.6693	32.3189	31.1861	33.2743	0.580986	0.519607	0.2417	6.5446	37.286
338	2891.67	2808.33		(33.504919405484614, 31.819133347289092, 30.63910404019259)	#211f1e	33.5049	31.8191	30.6391	24.7056	21.8112	33.5049	42.1391	5.08039	4.29767	32.4092	32.1049	30.6509	33.2883	0.579215	0.506969	0.262	6.65434	40.229
339	2900	2816.67		(33.87837554950806, 32.25685576721792, 31.240946200544276)	#21201f	33.8784	32.2569	31.2409	23.1114	19.8517	33.8784	42.3964	5.12087	4.11904	32.8482	32.533	31.2511	33.1117	0.582751	0.511009	0.251111	6.57189	38.812
340	2908.33	2825		(33.79275696043542, 31.943269834624243, 31.202846975088967)	#211f1f	33.7928	31.9433	31.2028	17.1532	19.5434	33.7928	42.2342	5.43682	3.88151	32.7014	32.2627	31.2103	33.304	0.580522	0.542538	0.23663	6.68021	35.5241
341	2916.67	2833.33		(33.89784383504291, 32.3223780615449, 31.330751517688928)	#21201f	33.8978	32.3224	31.3308	23.177	19.3112	33.8978	42.4309	5.09687	4.0863	32.896	32.5906	31.3407	33.0959	0.583225	0.508615	0.249115	6.53268	38.7201
342	2925	2841.67		(33.7142558090852, 32.05024073686414, 30.615867699392926)	#21201e	33.7143	32.0502	30.6159	27.7765	23.4349	33.7143	42.2744	4.94264	4.55242	32.5787	32.3295	30.6302	33.0927	0.581074	0.493223	0.277531	6.71969	42.6467
343	2933.33	2850		(34.112413648733515, 32.41406740632196, 31.22440862465983)	#22201f	34.1124	32.4141	31.2244	24.7159	21.5887	34.1124	42.4973	5.10247	4.30829	33.0083	32.702	31.2363	32.952	0.584138	0.509173	0.262648	6.67806	40.1762
344	2941.67	2858.33		(33.71048775382039, 32.237596818086665, 31.0)	#21201f	33.7105	32.2376	31	27.3957	20.5032	33.7105	42.3677	4.88846	4.3161	32.7118	32.4851	31.0124	33.1007	0.582357	0.487817	0.263124	6.52118	41.4418
345	2950	2866.67		(33.487963156792965, 32.3577559137534, 31.406321959388737)	#21201f	33.488	32.3578	31.4063	27.4236	15.851	33.488	42.4052	4.75184	3.96477	32.7213	32.5477	31.4158	33.2178	0.582871	0.474184	0.241706	6.18865	39.8404
346	2958.33	2875		(33.62235712790454, 32.01695624869165, 30.590956667364456)	#21201e	33.6224	32.017	30.591	28.2246	22.9909	33.6224	42.2482	4.89732	4.53336	32.5184	32.2859	30.6052	33.1307	0.580714	0.488701	0.276369	6.67347	42.7899
347	2966.67	2883.33		(33.66673644546787, 32.279673435210384, 31.134393971111578)	#21201f	33.6667	32.2797	31.1344	27.1357	19.1806	33.6667	42.3844	4.86484	4.20689	32.7303	32.513	31.1458	33.1291	0.582586	0.48546	0.256466	6.43153	40.8518
348	2975	2891.67		(33.71090642662759, 31.956039355243878, 31.0368432070337)	#211f1f	33.7109	31.956	31.0368	20.6247	20.2275	33.7109	42.2307	5.27065	4.045	32.6321	32.2568	31.046	33.2694	0.580473	0.525956	0.246597	6.64393	37.5047
349	2983.33	2900		(33.67343521038308, 32.04186728072012, 30.531505128741887)	#21201e	33.6734	32.0419	30.5315	28.8427	23.793	33.6734	42.2654	4.87781	4.62431	32.5393	32.3146	30.5466	33.0854	0.58095	0.486755	0.281914	6.7214	43.4718
350	2991.67	2908.33		(33.830018840276324, 32.170609168934476, 30.75402972576931)	#21201e	33.83	32.1706	30.754	27.6317	23.1858	33.83	42.3462	4.95136	4.53249	32.7004	32.4492	30.7682	33.0324	0.582061	0.494093	0.276316	6.71263	42.4711
351	3000	2916.67		(33.92547624031819, 32.18526271718652, 30.846975088967973)	#21201e	33.9255	32.1853	30.847	26.0832	23.1395	33.9255	42.3641	5.05704	4.46744	32.7703	32.479	30.8604	33.0234	0.582307	0.50464	0.272351	6.74772	41.4577
352	3008.33	2925		(33.72262926522922, 32.104040192589494, 30.90391459074733)	#21201e	33.7226	32.104	30.9039	25.5462	21.3142	33.7226	42.3033	5.023	4.30507	32.6571	32.3777	30.9159	33.1433	0.581472	0.501243	0.262452	6.61545	40.5989
353	3016.67	2933.33		(33.387900355871885, 32.16767845928407, 31.150722210592424)	#21201f	33.3879	32.1677	31.1507	27.2743	17.0864	33.3879	42.3004	4.78711	4.04651	32.5622	32.3728	31.1609	33.2775	0.581431	0.477703	0.246689	6.26822	40.2076
354	3025	2941.67		(33.99665061754239, 32.1086455934687, 31.252669039145907)	#21201f	33.9967	32.1086	31.2527	18.7168	20.5819	33.9967	42.3369	5.41476	4.00602	32.8626	32.4337	31.2612	33.1662	0.581933	0.540336	0.244221	6.73556	36.4953
355	3033.33	2950		(33.81096922754867, 31.966715511827505, 30.73602679505966)	#211f1e	33.811	31.9667	30.736	24.0139	23.191	33.811	42.2446	5.19006	4.37801	32.6243	32.28	30.7483	33.146	0.580665	0.517913	0.266898	6.78997	40.1489
356	3041.67	2958.33		(33.629055892819764, 32.22315260623822, 30.6072849068453)	#21201e	33.6291	32.2232	30.6073	32.0845	22.9133	33.6291	42.3495	4.6451	4.68912	32.5889	32.4548	30.6234	33.0218	0.582107	0.463533	0.285865	6.60037	45.2702
357	3050	2966.67		(33.75863512664852, 32.08938664433745, 30.50764077873142)	#21201e	33.7586	32.0894	30.5076	29.1925	24.5568	33.7586	42.2975	4.87501	4.70386	32.591	32.368	30.5235	33.028	0.581391	0.486475	0.286763	6.77437	43.9763
358	3058.33	2975		(33.857441909148, 32.253925057567514, 31.043541971948923)	#21201f	33.8574	32.2539	31.0435	25.8087	21.1931	33.8574	42.3915	5.00991	4.31234	32.7976	32.5248	31.0556	33.0616	0.582684	0.499936	0.262895	6.61026	40.7206
359	3066.67	2983.33		(33.480427046263344, 32.056102156164954, 30.145279464098806)	#21201e	33.4804	32.0561	30.1453	34.3761	25.4018	33.4804	42.2493	4.50719	4.99802	32.3719	32.2879	30.1644	33.0289	0.58073	0.44977	0.304697	6.73015	47.9561
360	3075	2991.67		(33.6784592840695, 32.087921289512245, 31.144232782080802)	#21201f	33.6785	32.0879	31.1442	22.3426	19.1882	33.6785	42.2923	5.12654	4.04005	32.6785	32.3594	31.1537	33.2356	0.58132	0.511575	0.246295	6.52713	38.2404
361	3083.33	3000		(33.819552020096296, 32.27192798827716, 31.29621101109483)	#21201f	33.8196	32.2719	31.2962	23.2006	19.026	33.8196	42.3978	5.08048	4.06507	32.8351	32.5354	31.306	33.1365	0.582771	0.506978	0.24782	6.50661	38.6645
362	3091.67	3008.33		(34.1067615658363, 32.22566464308143, 31.28218547205359)	#22201f	34.1068	32.2257	31.2822	20.0415	21.118	34.1068	42.4057	5.36849	4.09333	32.9587	32.5485	31.2916	33.077	0.582879	0.535719	0.249544	6.75101	37.3246
363	3100	3016.67		(33.604563533598494, 32.054846137743354, 30.897006489428513)	#21201e	33.6046	32.0548	30.897	25.658	20.5456	33.6046	42.2667	4.98572	4.24957	32.5826	32.3168	30.9086	33.2028	0.580969	0.497523	0.259069	6.55105	40.4426
364	3108.33	3025		(34.06531295792338, 32.25204102993511, 31.36340799665062)	#22201f	34.0653	32.252	31.3634	19.7335	20.2254	34.0653	42.4146	5.34063	4.02581	32.9628	32.5635	31.3723	33.098	0.583002	0.532938	0.245427	6.688	37.0093
365	3116.67	3033.33		(33.49068453003977, 32.25853045844672, 30.73204940339125)	#21201e	33.4907	32.2585	30.732	33.2008	21.0044	33.4907	42.3529	4.54713	4.56574	32.557	32.4604	30.7473	33.0788	0.582153	0.453756	0.278343	6.44379	45.117
366	3125	3041.67		(33.97781034121834, 32.04731002721373, 31.469960226083316)	#21201f	33.9778	32.0473	31.47	13.813	18.8212	33.9778	42.3064	5.58587	3.73304	32.8778	32.3828	31.4757	33.2739	0.581514	0.557412	0.227579	6.71845	33.7548
367	3133.33	3050		(33.80196776219385, 32.09943479171028, 31.283650826878795)	#21201f	33.802	32.0994	31.2837	19.4364	18.998	33.802	42.3119	5.28226	3.93151	32.7705	32.3921	31.2918	33.2357	0.58159	0.527114	0.239679	6.58476	36.6598
368	3141.67	3058.33		(33.879631567929664, 32.280301444421184, 31.359849277789408)	#21201f	33.8796	32.2803	31.3598	21.9174	18.9655	33.8796	42.4087	5.15042	4.01889	32.8799	32.5536	31.3691	33.1334	0.58292	0.513958	0.245005	6.53286	37.965
369	3150	3066.67		(33.87251413020724, 31.8930290977601, 30.698555578815157)	#211f1e	33.8725	31.893	30.6986	22.5801	23.8943	33.8725	42.2149	5.31764	4.3662	32.6241	32.2306	30.7105	33.1593	0.580257	0.530645	0.266178	6.88048	39.3887
370	3158.33	3075		(34.03265647896169, 32.180029307096504, 31.380573581745864)	#22201f	34.0327	32.18	31.3806	18.0867	19.8715	34.0327	42.3763	5.41519	3.94296	32.9279	32.4994	31.3886	33.1537	0.582474	0.540379	0.240377	6.6986	36.0595
371	3166.67	3083.33		(34.129369897425164, 31.79987439815784, 31.00795478333682)	#221f1f	34.1294	31.7999	31.008	15.2223	23.3219	34.1294	42.1987	5.80281	4.02107	32.7829	32.2037	31.0159	33.2359	0.580034	0.579059	0.245138	7.05985	34.7201
372	3175	3091.67		(34.187984090433325, 32.23257274440025, 31.380154908938664)	#22201f	34.188	32.2326	31.3802	18.2152	20.9429	34.188	42.4183	5.4742	4.01524	33.0202	32.5696	31.3887	33.08	0.583051	0.546268	0.244782	6.78889	36.2594
373	3183.33	3100		(33.91124136487335, 32.4285116181704, 31.73246807619845)	#21201f	33.9112	32.4285	31.7325	19.1679	16.3836	33.9112	42.4863	5.16946	3.77369	33.0158	32.6835	31.7394	33.1522	0.583987	0.515858	0.230057	6.40031	36.1293
374	3191.67	3108.33		(33.90810131881934, 32.11848440443793, 31.15365292024283)	#21201f	33.9081	32.1185	31.1537	21.0169	20.7144	33.9081	42.3317	5.28053	4.09794	32.8024	32.4249	31.1633	33.1557	0.581861	0.526941	0.249825	6.68409	37.8132
375	3200	3116.67		(33.99037052543437, 32.13502198032238, 31.294117647058822)	#21201f	33.9904	32.135	31.2941	18.7127	20.2276	33.9904	42.3493	5.39601	3.98497	32.876	32.4544	31.3025	33.1653	0.582104	0.538465	0.242937	6.70797	36.446
376	3208.33	3125		(34.05065940967134, 32.04102993510571, 31.58237387481683)	#22201f	34.0507	32.041	31.5824	11.1492	18.4846	34.0507	42.3118	5.70901	3.62846	32.934	32.3918	31.587	33.2927	0.581588	0.5697	0.221203	6.76451	32.4387
377	3216.67	3133.33		(33.854511199497594, 32.10278417416789, 30.4998953317982)	#21201e	33.8545	32.1028	30.4999	28.669	25.2677	33.8545	42.3141	4.93301	4.74048	32.6406	32.3957	30.5159	32.9906	0.581621	0.492263	0.288996	6.84155	43.8598
378	3225	3141.67		(34.155118275068034, 31.959598074105088, 30.91417207452376)	#221f1e	34.1551	31.9596	30.9142	19.3541	24.1967	34.1551	42.2789	5.57025	4.2539	32.8263	32.337	30.9246	33.1065	0.581136	0.555853	0.259332	7.00881	37.3683
379	3233.33	3150		(33.830437513083524, 32.03328448817249, 31.18924010885493)	#21201f	33.8304	32.0333	31.1892	19.1741	19.9083	33.8304	42.2821	5.34447	3.97703	32.7451	32.3424	31.1977	33.2371	0.58118	0.533322	0.242453	6.66184	36.6544
380	3241.67	3158.33		(34.00167469122881, 32.12811387900356, 31.198869583420556)	#22201f	34.0017	32.1281	31.1989	19.8924	21.02	34.0017	42.3466	5.36718	4.07737	32.8603	32.4498	31.2082	33.1374	0.582066	0.535588	0.248571	6.74029	37.2235
381	3250	3166.67		(33.570860372618796, 32.093782708813066, 31.247854301863093)	#21201f	33.5709	32.0938	31.2479	21.8491	17.6453	33.5709	42.2844	5.0817	3.92058	32.6484	32.3462	31.2563	33.2941	0.581212	0.5071	0.239012	6.4183	37.6505
382	3258.33	3175		(33.95792338287628, 31.977810341218337, 30.723675947247227)	#211f1e	33.9579	31.9778	30.7237	23.266	24.2869	33.9579	42.2656	5.29056	4.42679	32.6972	32.3149	30.7362	33.0945	0.580953	0.527943	0.269872	6.8983	39.9204
383	3266.67	3183.33		(33.76114716349173, 32.01423487544484, 31.290768264601216)	#21201f	33.7611	32.0142	31.2908	17.5714	18.6589	33.7611	42.2661	5.36244	3.84607	32.7255	32.3157	31.298	33.2985	0.58096	0.535115	0.23447	6.59909	35.649
384	3275	3191.67		(34.12539250575675, 32.06552229432698, 31.46116809713209)	#22201f	34.1254	32.0655	31.4612	13.6104	19.9083	34.1254	42.3309	5.67865	3.784	32.954	32.4236	31.4672	33.2198	0.58185	0.56667	0.230686	6.82391	33.6777
385	3283.33	3200		(33.995603935524386, 32.05003140046054, 30.758635126648525)	#21201e	33.9956	32.05	30.7586	23.9371	24.2804	33.9956	42.3051	5.24546	4.45806	32.7451	32.3806	30.7715	33.0533	0.581496	0.523442	0.271778	6.88398	40.3608
386	3291.67	3208.33		(33.495708603726186, 31.870002093364036, 30.960435419719488)	#211f1e	33.4957	31.87	30.9604	21.5259	19.3008	33.4957	42.1651	5.16671	4.01121	32.4847	32.148	30.9695	33.3571	0.579572	0.515584	0.244537	6.541	37.8242
387	3300	3216.67		(33.87209545740004, 32.09985346451748, 30.649152187565416)	#21201e	33.8721	32.0999	30.6492	27.007	24.2634	33.8721	42.3155	5.02528	4.58852	32.6781	32.3981	30.6637	33.0293	0.58164	0.501471	0.279732	6.805	42.3988
388	3308.33	3225		(33.845091061335566, 32.12225245970274, 31.15804898471844)	#21201f	33.8451	32.1223	31.158	21.5301	20.2451	33.8451	42.3268	5.22609	4.0851	32.7736	32.4169	31.1677	33.1727	0.581795	0.521509	0.249042	6.63326	38.0138
389	3316.67	3233.33		(33.87858488591166, 31.921917521456983, 30.959807410508688)	#211f1e	33.8786	31.9219	30.9598	19.7777	21.9693	33.8786	42.2314	5.41468	4.12549	32.6883	32.258	30.9694	33.2187	0.580483	0.540329	0.251504	6.80724	37.3041
390	3325	3241.67		(34.14988486497802, 32.211429767636595, 31.166631777266065)	#22201f	34.1499	32.2114	31.1666	21.0133	22.2762	34.1499	42.4026	5.36517	4.20603	32.9523	32.5434	31.1771	33.0386	0.582836	0.535388	0.256414	6.81731	38.0947
391	3333.33	3250		(33.637848021770985, 32.18903077245133, 30.835461586769938)	#21201e	33.6378	32.189	30.8355	28.9804	21.2442	33.6378	42.3353	4.80954	4.42969	32.6282	32.431	30.849	33.1015	0.581911	0.479941	0.270049	6.53864	42.6457
392	3341.67	3258.33		(33.820180029307096, 32.144651454888006, 31.56772032656479)	#21201f	33.8202	32.1447	31.5677	15.368	16.9833	33.8202	42.3377	5.37917	3.68695	32.8503	32.435	31.5735	33.291	0.581944	0.536785	0.224769	6.52143	34.4272
393	3350	3266.67		(34.195310864559346, 31.994557253506386, 30.7862675319238)	#221f1e	34.1953	31.9946	30.7863	21.2662	25.4218	34.1953	42.2994	5.49475	4.42041	32.8313	32.3712	30.7984	33.0371	0.581418	0.548319	0.269484	7.05212	38.8159
394	3358.33	3275		(34.20138162026377, 32.311283232154075, 30.94661921708185)	#22201e	34.2014	32.3113	30.9466	25.1569	24.267	34.2014	42.4551	5.17043	4.52079	32.9645	32.6313	30.9603	32.9034	0.583558	0.515954	0.275603	6.8681	41.165
395	3366.67	3283.33		(33.9267322587398, 31.934059032865814, 31.133347289093575)	#211f1f	33.9267	31.9341	31.1333	17.1987	20.9956	33.9267	42.2435	5.52441	3.96865	32.7503	32.2782	31.1414	33.2508	0.58065	0.551278	0.241942	6.80215	35.6929
396	3375	3291.67		(33.961691438141095, 32.26439187774754, 31.47184425371572)	#21201f	33.9617	32.2644	31.4718	19.0987	18.6949	33.9617	42.4103	5.29337	3.90815	32.9376	32.5563	31.4798	33.1528	0.582943	0.528222	0.238254	6.57977	36.4388
397	3383.33	3300		(34.29746702951643, 32.13313795268997, 31.634289302909774)	#22201f	34.2975	32.1331	31.6343	11.2388	19.8006	34.2975	42.3831	5.81672	3.69801	33.0939	32.5109	31.6393	33.187	0.582569	0.580447	0.225443	6.89271	32.4464
398	3391.67	3308.33		(34.1421394180448, 32.1421394180448, 31.170399832530876)	#22201f	34.1421	32.1421	31.1704	19.6196	22.1953	34.1421	42.3681	5.45005	4.14343	32.9278	32.4857	31.1801	33.0816	0.582362	0.543857	0.252598	6.84624	37.2441
399	3400	3316.67		(33.95959807410509, 32.087083943897845, 30.890307724513292)	#21201e	33.9596	32.0871	30.8903	23.3952	23.0471	33.9596	42.3201	5.23315	4.34821	32.7653	32.4057	30.9023	33.0811	0.581703	0.522214	0.265082	6.80388	39.7231
400	3408.33	3325		(33.805735817458654, 32.111994975926315, 31.31149256855767)	#21201f	33.8057	32.112	31.3115	19.2564	18.8143	33.8057	42.3186	5.2829	3.91458	32.7818	32.4032	31.3195	33.2358	0.581682	0.527178	0.238646	6.57517	36.5381
401	3416.67	3333.33		(33.50345405065941, 31.85032447142558, 30.57923382876282)	#211f1e	33.5035	31.8503	30.5792	26.0806	22.2567	33.5035	42.1539	5.00885	4.38466	32.4061	32.1294	30.5919	33.2539	0.579418	0.499831	0.267304	6.65686	41.1983
402	3425	3341.67		(33.720535901193216, 31.790244923592212, 30.41783546158677)	#211f1e	33.7205	31.7902	30.4178	24.9325	24.9755	33.7205	42.1466	5.18613	4.53991	32.4616	32.1173	30.4316	33.1786	0.579317	0.517521	0.276769	6.89251	41.1988
403	3433.33	3350		(33.85011513502198, 31.873770148628846, 31.024283022817666)	#211f1f	33.8501	31.8738	31.0243	18.0369	21.2876	33.8501	42.2052	5.48568	4.01477	32.6723	32.2145	31.0328	33.274	0.580123	0.547414	0.244754	6.79788	36.1991
404	3441.67	3358.33		(33.830228176679924, 32.22608331588863, 30.497173958551393)	#21201e	33.8302	32.2261	30.4972	31.123	25.1234	33.8302	42.3716	4.75284	4.84106	32.6663	32.4916	30.5145	32.9305	0.58241	0.474283	0.295127	6.7842	45.5269
405	3450	3366.67		(33.78898890517061, 31.884027632405274, 30.614611680971322)	#211f1e	33.789	31.884	30.6146	23.9937	23.9565	33.789	42.2011	5.21879	4.4291	32.5636	32.2077	30.6273	33.1634	0.580066	0.520781	0.270013	6.84491	40.3207
406	3458.33	3375		(33.7841741678878, 32.25915846765753, 31.190914800083736)	#21201f	33.7842	32.2592	31.1909	24.7159	19.5737	33.7842	42.3872	5.01581	4.15424	32.7928	32.5177	31.2016	33.1228	0.582625	0.500526	0.253257	6.51277	39.6325
407	3466.67	3383.33		(33.97571697718233, 32.08185053380783, 30.856395227129997)	#21201e	33.9757	32.0819	30.8564	23.5716	23.4116	33.9757	42.3191	5.23638	4.38129	32.7648	32.404	30.8686	33.0695	0.581688	0.522536	0.267099	6.82755	39.9193
408	3475	3391.67		(33.74146954155328, 31.85011513502198, 30.601423487544483)	#211f1e	33.7415	31.8501	30.6014	23.86	23.7308	33.7415	42.1793	5.21701	4.40558	32.5271	32.1716	30.6139	33.1922	0.579767	0.520603	0.268579	6.82835	40.1799
409	3483.33	3400		(33.90286790872933, 31.877328867490057, 30.781034121833788)	#211f1e	33.9029	31.8773	30.781	21.0702	23.4808	33.9029	42.211	5.40389	4.27459	32.6506	32.2241	30.792	33.1841	0.580203	0.539252	0.260594	6.89015	38.3447
410	3491.67	3408.33		(33.930709650408204, 32.262089177307935, 31.385597655432278)	#21201f	33.9307	32.2621	31.3856	20.6629	19.1273	33.9307	42.4054	5.22843	3.98724	32.9044	32.5481	31.3944	33.1369	0.582875	0.521743	0.243076	6.5753	37.3294
411	3500	3416.67		(33.980950387272344, 32.37324680761984, 31.051287418882143)	#21201f	33.981	32.3732	31.0513	27.074	21.9848	33.981	42.4626	4.96182	4.42568	32.8966	32.6437	31.0645	32.9624	0.58366	0.495138	0.269805	6.64878	41.7313
412	3508.33	3425		(33.70253297048357, 32.06552229432698, 30.45405065940967)	#21201e	33.7025	32.0655	30.4541	29.7641	24.5787	33.7025	42.2795	4.83283	4.72871	32.5454	32.3381	30.4702	33.0423	0.581145	0.482266	0.288278	6.76143	44.3761
413	3516.67	3433.33		(34.08310655222943, 32.05798618379736, 31.38894703788989)	#22201f	34.0831	32.058	31.3889	14.8998	20.1569	34.0831	42.3223	5.61824	3.84257	32.9165	32.4093	31.3956	33.2135	0.581732	0.560642	0.234257	6.80662	34.37
414	3525	3441.67		(33.86058195520201, 32.011932175005235, 30.55767217919196)	#21201e	33.8606	32.0119	30.5577	26.4178	24.8738	33.8606	42.2708	5.08398	4.60694	32.6269	32.3236	30.5722	33.0551	0.581025	0.507328	0.280855	6.86082	42.1819
415	3533.33	3450		(33.8576512455516, 32.35105714883818, 31.29621101109483)	#21201f	33.8577	32.3511	31.2962	24.7091	19.2916	33.8577	42.4403	5.01001	4.13747	32.8783	32.6065	31.3068	33.0813	0.583355	0.499946	0.252234	6.4976	39.5513
416	3541.67	3458.33		(33.6765752564371, 32.16097969436885, 30.183378689554115)	#21201e	33.6766	32.161	30.1834	33.9678	26.4506	33.6766	42.3216	4.55375	5.08175	32.5081	32.4082	30.2032	32.9255	0.581723	0.454417	0.309801	6.82356	48.1365
417	3550	3466.67		(33.619217081850536, 32.205149675528574, 30.67134184634708)	#21201e	33.6192	32.2051	30.6713	31.2186	22.3595	33.6192	42.3401	4.69194	4.60694	32.5913	32.4391	30.6867	33.0521	0.581978	0.468207	0.280855	6.57558	44.4763

## Sheet: Well 4
frame number	Time (s)	normalised time	Well Coordinates	average color	hexcode	red	green	blue	hue	saturation	value	lightness	a_component	b_component	x	y	z	delta_e	light_ratio	a_ratio	b_ratio	chroma_ab	hue_ab
1	83.3333	0	(333, 421)	(135.55306677831274, 111.31463261461168, 90.24492359221269)	#876f5a	135.553	111.315	90.2449	27.9019	85.2329	135.553	73.0543	10.5685	15.9244	118.978	115.38	90.4556	0	1	1	1	19.1123	56.429
2	91.6667	8.33333		(135.12497383294954, 110.713837136278, 89.44107180238643)	#876e59	135.125	110.714	89.4411	27.9391	86.212	135.125	72.9068	10.5881	16.0779	118.421	114.808	89.6538	0.213792	0.997981	1.00185	1.00964	19.2511	56.6331
3	100	16.6667		(134.3914590747331, 110.22608331588863, 89.69834624241156)	#866e59	134.391	110.226	89.6983	27.5583	84.8026	134.391	72.7715	10.6616	15.7173	117.962	114.284	89.9036	0.362666	0.996129	1.00881	0.986996	18.9922	55.8496
4	108.333	25		(134.41595143395438, 109.86267531923802, 89.7167678459284)	#866d59	134.416	109.863	89.7168	27.042	84.7987	134.416	72.6962	10.8785	15.58	117.865	113.994	89.9182	0.585641	0.995098	1.02933	0.978373	19.002	55.0759
5	116.667	33.3333		(133.16265438559765, 109.8201800293071, 89.83922964203475)	#856d59	133.163	109.82	89.8392	27.6723	82.9622	133.163	72.63	10.4924	15.4044	117.262	113.739	90.039	0.675468	0.994192	0.992796	0.967345	18.6383	55.7401
6	125	41.6667		(133.77266066568976, 110.23759681808667, 89.51371153443584)	#856e59	133.773	110.238	89.5137	28.0945	84.3673	133.773	72.7451	10.4012	15.7648	117.625	114.182	89.721	0.386138	0.995767	0.984169	0.989977	18.8868	56.5842
7	133.333	50		(134.37785220849906, 110.68515804898472, 89.34707975716977)	#866e59	134.378	110.685	89.3471	28.4313	85.4519	134.378	72.8664	10.3253	16.0558	118.027	114.651	89.5605	0.334265	0.997428	0.97699	1.00825	19.0893	57.2554
8	141.667	58.3333		(133.73728281348127, 110.11262298513712, 89.76470588235294)	#856e59	133.737	110.113	89.7647	27.7645	83.8435	133.737	72.7178	10.5121	15.5919	117.619	114.077	89.9682	0.476426	0.995394	0.99466	0.979119	18.8045	56.0121
9	150	66.6667		(134.01632823948086, 110.69436885074315, 89.83902030563115)	#866e59	134.016	110.694	89.839	28.325	84.0585	134.016	72.8531	10.2981	15.7848	117.951	114.6	90.0476	0.364816	0.997246	0.974413	0.991233	18.847	56.8793
10	158.333	75		(133.98115972367594, 110.6776219384551, 88.3560812225246)	#856e58	133.981	110.678	88.3561	29.3543	86.8361	133.981	72.8439	9.98286	16.5199	117.632	114.564	88.5793	0.861298	0.99712	0.944585	1.03739	19.3019	58.8557
11	166.667	83.3333		(133.39585513920872, 109.88277161398368, 89.74063219593887)	#856d59	133.396	109.883	89.7406	27.6835	83.4515	133.396	72.6536	10.5175	15.4945	117.376	113.83	89.9421	0.589861	0.994515	0.995177	0.973005	18.7269	55.8317
12	175	91.6667		(133.708603726188, 109.65899099853465, 88.75716977182331)	#856d58	133.709	109.659	88.7572	27.8992	85.7283	133.709	72.6181	10.545	15.9318	117.263	113.693	88.9662	0.436929	0.994029	0.997772	1.00046	19.1054	56.5001
13	183.333	100		(133.99078919824157, 111.16014234875445, 89.31714465145488)	#856f59	133.991	111.16	89.3171	29.3368	85.0191	133.991	72.9482	9.91877	16.2096	117.979	114.968	89.5356	0.717482	0.998548	0.938522	1.01791	19.0035	58.5373
14	191.667	108.333		(133.84048566045635, 110.2849068453004, 89.50973414276743)	#856e59	133.84	110.285	89.5097	28.1184	84.4613	133.84	72.7581	10.3974	15.7891	117.672	114.233	89.7175	0.367878	0.995946	0.983807	0.991502	18.905	56.6344
15	200	116.667		(133.42432489009838, 110.16160770357965, 89.73916684111367)	#856e59	133.424	110.162	89.7392	28.0495	83.4909	133.424	72.7137	10.3702	15.5974	117.476	114.061	89.9434	0.512115	0.995338	0.981235	0.979466	18.7302	56.3814
16	208.333	125		(134.03474984299768, 109.89198241574209, 88.97467029516433)	#866d58	134.035	109.892	88.9747	27.8526	85.7264	134.035	72.6828	10.5732	15.9319	117.538	113.942	89.1838	0.371608	0.994915	1.00044	1.00047	19.1211	56.4298
17	216.667	133.333		(134.26753192380156, 110.46765752564372, 89.6056102156165)	#866e59	134.268	110.468	89.6056	28.0266	84.8216	134.268	72.8164	10.4634	15.8402	117.957	114.458	89.8142	0.273424	0.996743	0.990052	0.994712	18.984	56.5529
18	225	141.667		(133.90789198241575, 110.33849696462215, 88.47582164538413)	#856e58	133.908	110.338	88.4758	28.873	86.516	133.908	72.7696	10.1727	16.3326	117.515	114.277	88.6944	0.635843	0.996103	0.96255	1.02563	19.2415	58.0833
19	233.333	150		(121.34959179401298, 101.61084362570651, 83.01988695834206)	#796553	121.35	101.611	83.0199	29.1016	80.5448	121.35	70.2737	9.5159	14.9097	107.565	104.906	83.2058	3.14153	0.961938	0.900401	0.936282	17.6876	57.4526
20	241.667	158.333		(133.81222524597027, 110.26418254134394, 89.20514967552857)	#856e59	133.812	110.264	89.2051	28.326	85.0057	133.812	72.7516	10.335	15.9319	117.591	114.208	89.4157	0.382387	0.995857	0.977902	1.00047	18.9904	57.0287
21	250	166.667		(131.73204940339124, 108.69771823320076, 88.73916684111367)	#836c58	131.732	108.698	88.7392	27.8538	83.2234	131.732	72.3233	10.3934	15.4375	115.993	112.562	88.9388	0.895599	0.989993	0.983431	0.969428	18.6102	56.0494
22	258.333	175		(130.41511408833998, 107.44944525853046, 87.14862884655642)	#826b57	130.415	107.449	87.1486	28.1523	84.5987	130.415	71.9914	10.3002	15.6842	114.642	111.298	87.3516	1.12224	0.98545	0.974615	0.98492	18.7641	56.7061
23	266.667	183.333		(132.34624241155538, 109.36864140674064, 88.62361314632615)	#846d58	132.346	109.369	88.6236	28.4681	84.2432	132.346	72.4936	10.2044	15.7865	116.479	113.214	88.8311	0.682606	0.992325	0.965551	0.991341	18.7974	57.1213
24	275	191.667		(145.58362989323842, 120.18505338078292, 100.06677831274858)	#917864	145.584	120.185	100.067	26.5198	79.726	145.584	75.3331	11.112	15.047	128.607	124.466	100.268	2.50159	1.03119	1.05142	0.944905	18.7053	53.5548
25	283.333	200		(146.14611680971322, 120.07536110529621, 98.36592003349382)	#927862	146.146	120.075	98.3659	27.2616	83.3683	146.146	75.3312	11.0166	15.8461	128.508	124.458	98.583	2.3219	1.03117	1.0424	0.995083	19.2993	55.192
26	291.667	208.333		(147.58195520200962, 121.22712999790663, 99.41490475193636)	#937963	147.582	121.227	99.4149	27.1707	83.2256	147.582	75.624	11.0836	15.8499	129.779	125.659	99.633	2.62191	1.03518	1.04874	0.995324	19.3408	55.0355
27	300	216.667		(146.53380782918148, 120.5011513502198, 98.6054008792129)	#927862	146.534	120.501	98.6054	27.4106	83.4056	146.534	75.4331	10.9652	15.9063	128.878	124.875	98.8244	2.41173	1.03256	1.03754	0.998865	19.3196	55.4191
28	308.333	225		(145.8597446095876, 119.92463889470379, 97.94347917102785)	#917761	145.86	119.925	97.9435	27.5245	83.7698	145.86	75.2878	10.9187	15.9724	128.237	124.281	98.1633	2.26124	1.03057	1.03314	1.00302	19.3478	55.6435
29	316.667	233.333		(146.45405065940966, 120.73058404856604, 98.95227129997906)	#927862	146.454	120.731	98.9523	27.5084	82.7082	146.454	75.4761	10.8864	15.8152	128.979	125.051	99.1701	2.44495	1.03315	1.03008	0.993147	19.1999	55.4584
30	325	241.667		(146.1812853255181, 120.45656269625287, 98.63889470378899)	#927862	146.181	120.457	98.6389	27.5346	82.9334	146.181	75.4091	10.8801	15.8493	128.698	124.777	98.8571	2.37654	1.03223	1.02948	0.995286	19.2244	55.5316
31	333.333	250		(146.87628218547206, 120.47079757169772, 98.61356499895332)	#927862	146.876	120.471	98.6136	27.1728	83.7916	146.876	75.4419	11.0949	15.9178	129.038	124.911	98.8321	2.44496	1.03268	1.04981	0.999584	19.4029	55.1229
32	341.667	258.333		(147.3876910194683, 121.82269206615031, 99.0341218337869)	#937963	147.388	121.823	99.0341	28.2774	83.658	147.388	75.7322	10.6314	16.213	129.792	126.105	99.262	2.6941	1.03666	1.00595	1.01812	19.3878	56.7459
33	350	266.667		(148.23424743562904, 121.72116391040402, 99.12141511408834)	#947963	148.234	121.721	99.1214	27.6096	84.4864	148.234	75.7487	10.9776	16.2008	130.193	126.173	99.3474	2.73927	1.03688	1.0387	1.01736	19.5697	55.8787
34	358.333	275		(147.70106761565836, 121.52731840066987, 98.96043541971949)	#937962	147.701	121.527	98.9604	27.78	84.1488	147.701	75.6872	10.8744	16.1717	129.839	125.919	99.1861	2.66213	1.03604	1.02894	1.01553	19.4878	56.0818
35	366.667	283.333		(152.7498429976973, 126.38538831902868, 102.49361523969019)	#987e66	152.75	126.385	102.494	28.524	83.8976	152.75	76.8562	10.6641	16.5155	134.526	130.797	102.733	3.84871	1.05204	1.00904	1.03712	19.6592	57.1497
36	375	291.667		(152.3560812225246, 126.20138162026376, 102.70211429767636)	#987e66	152.356	126.201	102.702	28.3956	83.1064	152.356	76.8048	10.6733	16.3317	134.317	130.58	102.937	3.77398	1.05134	1.00992	1.02558	19.5101	56.8341
37	383.333	300		(152.97969436885074, 126.36780406112624, 102.52648105505547)	#987e66	152.98	126.368	102.526	28.3526	84.0999	152.98	76.8625	10.7526	16.5113	134.639	130.824	102.765	3.85753	1.05213	1.01742	1.03686	19.7039	56.9269
38	391.667	308.333		(152.90035587188612, 126.32426208917731, 102.80468913544065)	#987e66	152.9	126.324	102.805	28.1696	83.5472	152.9	76.8515	10.8033	16.3644	134.643	130.777	103.04	3.82979	1.05198	1.02221	1.02763	19.6088	56.5684
39	400	316.667		(153.15197822901402, 127.09503872723467, 102.68473937617752)	#997f66	153.152	127.095	102.685	29.0212	84.0286	153.152	77.0096	10.4654	16.6888	134.981	131.447	102.929	4.02983	1.05414	0.990249	1.048	19.6987	57.9083
40	408.333	325		(152.62005442746494, 126.52543437303747, 102.44944525853046)	#987e66	152.62	126.525	102.449	28.7929	83.8258	152.62	76.8775	10.5424	16.5721	134.497	130.887	102.69	3.87777	1.05233	0.997529	1.04067	19.6412	57.5373
41	416.667	333.333		(152.65208289721582, 126.74230688716767, 102.48210173749214)	#987e66	152.652	126.742	102.482	29.0136	83.8072	152.652	76.9206	10.4478	16.6303	134.586	131.07	102.725	3.93205	1.05292	0.988578	1.04433	19.6398	57.8613
42	425	341.667		(152.7481683064685, 126.49152187565417, 102.36989742516224)	#987e66	152.748	126.492	102.37	28.7286	84.1022	152.748	76.8762	10.5852	16.6066	134.533	130.882	102.611	3.88231	1.05232	1.00158	1.04284	19.6933	57.4861
43	433.333	350		(152.99057986183797, 126.57693112832321, 101.854301863094)	#987e65	152.991	126.577	101.854	29.0079	85.2324	152.991	76.9014	10.5193	16.8881	134.575	130.989	102.102	3.9663	1.05266	0.995342	1.06052	19.8963	58.0821
44	441.667	358.333		(152.4961272765334, 126.47624031819133, 102.33326355453214)	#987e66	152.496	126.476	102.333	28.8775	83.881	152.496	76.8626	10.5057	16.6002	134.397	130.824	102.575	3.86828	1.05213	0.994059	1.04244	19.6452	57.6716
45	450	366.667		(152.70274230688716, 126.62172911869374, 101.7161398367176)	#987e65	152.703	126.622	101.716	29.3084	85.1431	152.703	76.8976	10.378	16.9454	134.42	130.973	101.965	3.9812	1.05261	0.981972	1.06412	19.8708	58.5152
46	458.333	375		(152.51538622566466, 126.40820598702115, 102.11032028469751)	#987e66	152.515	126.408	102.11	28.9231	84.2754	152.515	76.8498	10.5037	16.6814	134.341	130.77	102.353	3.87074	1.05195	0.993871	1.04754	19.7128	57.8027
47	466.667	383.333		(152.16349173121205, 125.76742725559974, 100.99120787104877)	#987d64	152.163	125.767	100.991	29.0504	85.756	152.163	76.7088	10.5042	16.9606	133.746	130.175	101.239	3.79909	1.05002	0.993918	1.06507	19.95	58.2288
48	475	391.667		(152.3634079966506, 126.27695206196357, 100.97153024911032)	#987e64	152.363	126.277	100.972	29.5441	86.011	152.363	76.8153	10.3026	17.151	133.998	130.624	101.225	3.96486	1.05148	0.974839	1.07703	20.0075	59.0068
49	483.333	400		(153.02051496755286, 126.72681599330123, 101.73812015909567)	#997e65	153.021	126.727	101.738	29.2366	85.4592	153.021	76.9312	10.4297	16.9925	134.613	131.114	101.988	4.0237	1.05307	0.986863	1.06708	19.938	58.4592
50	491.667	408.333		(152.40904333263555, 126.15930500314005, 101.32928616286372)	#987e65	152.409	126.159	101.329	29.1662	85.463	152.409	76.7954	10.4467	16.9509	134.056	130.541	101.578	3.88133	1.05121	0.988473	1.06446	19.9115	58.3549
51	500	416.667		(152.62298513711534, 126.04710069081013, 101.70023027004396)	#987e65	152.623	126.047	101.7	28.6868	85.0809	152.623	76.7838	10.6442	16.7591	134.2	130.491	101.944	3.82246	1.05105	1.00717	1.05242	19.8537	57.5791
52	508.333	425		(152.72702532970484, 126.3533598492778, 101.81201590956667)	#987e65	152.727	126.353	101.812	28.9204	85.01	152.727	76.8473	10.5418	16.8155	134.368	130.76	102.057	3.89637	1.05192	0.99747	1.05596	19.8466	57.9161
[truncated: 365 more rows]

## Sheet: Well 5
frame number	Time (s)	normalised time	Well Coordinates	average color	hexcode	red	green	blue	hue	saturation	value	lightness	a_component	b_component	x	y	z	delta_e	light_ratio	a_ratio	b_ratio	chroma_ab	hue_ab
[truncated: 417 more rows]

[truncated: 8 more sheets: Well 6, Well 7, Well 8, Well 9, Well 10, Well 11, Config, Comparison]
