# Supplementary material for: Parallel and High Throughput Reaction Monitoring with Computer Vision
Source: Angew Chem Int Ed Engl. 2024 Oct 31;64(1):e202413395. doi: 10.1002/anie.202413395 (PMC11701362; doi:10.1002/anie.202413395)
Supplement: Supplementary file 3 — Supporting Information [file ANIE-64-e202413395-s003.zip › Supporting Info - Machine readable data part 2/Figure 11 - Pd catalyst degradation in HTE/Kineticolor data/Well 0 2021-08-23 13-47-42 multiwell stirrer palladium bistricyclohexylphosphine diacetate boropinocol reaction in toluene.csv]

frame number	Time (s)	normalised time	Well Coordinates	average color	hexcode	red	green	blue	hue	saturation	value	lightness	a_component	b_component	x	y	z	delta_e	light_ratio	a_ratio	b_ratio	chroma_ab	hue_ab
1	83.33333333333333	0.0	(95, 712)	(91.28155746284278, 77.75340171655851, 59.48545111994976)	#5b4d3b	91.28155746284278	77.75340171655851	59.48545111994976	34.47205214299824	88.82415399998165	91.28155746284278	62.805533025440624	6.911541445566439	16.07549648803841	80.72860791291605	79.95329112413648	59.66813062591584	0.0	1.0	1.0	1.0	17.49831398994537	66.73506874863376
2	91.66666666666667	8.333333333333343		(90.51664224408624, 77.27883608959598, 58.20745237596818)	#5a4d3a	90.51664224408624	77.27883608959598	58.20745237596818	35.416642369817495	91.02020592139648	90.51664224408624	62.62953475583336	6.553854236250267	16.628058658977587	79.95108436257065	79.41880183588026	58.39816621310446	0.6813519526398647	0.9971977266790177	0.9482478384694317	1.0343729458900588	17.873033881141026	68.48840422923233
3	100.0	16.66666666666667		(91.3943897843835, 76.47665899099853, 58.58970064894285)	#5b4c3a	91.3943897843835	76.47665899099853	58.58970064894285	32.715368711233616	91.52854731316037	91.3943897843835	62.466731906737834	7.626618357980619	16.096425420079008	80.20895541134603	78.92651144232782	58.7685702323634	0.791554931068223	0.9946055530081155	1.1034612782178832	1.0013019151263023	17.81179998996319	64.64802213109623
4	108.33333333333333	25.0		(91.03140046054008, 77.05903286581537, 57.87523550345405)	#5b4d39	91.03140046054008	77.05903286581537	57.87523550345405	34.71534911324794	92.87808405981735	91.03140046054008	62.59949045969948	6.852729216906273	16.80146420967199	80.06873351475821	79.3277989930919	58.06707347707766	0.7569290257289784	0.996719356467245	0.9914907218421019	1.0451598942635312	18.145222437576503	67.81117182675281
5	116.66666666666667	33.33333333333334		(93.27046263345196, 79.27653338915637, 60.705673016537574)	#5d4f3c	93.27046263345196	79.27653338915637	60.705673016537574	34.21645388976742	89.03163035598459	93.27046263345196	63.328500680716445	7.06033439677628	16.164053193957663	82.41938664433745	81.55563080175843	60.891381620263765	0.5508872851661154	1.0083267767994897	1.0215281862058845	1.0055088006759323	17.63873400931584	66.40466376601132
6	125.0	41.66666666666667		(91.00439606447561, 76.26627590537994, 57.80741050868746)	#5b4c39	91.00439606447561	76.26627590537994	57.80741050868746	33.36242448701617	93.02002631530522	91.00439606447561	62.3843781691759	7.387304316726295	16.481764766775786	79.79618170399833	78.67826329076826	57.99199916265438	0.754172153316375	0.9932943032886271	1.0688360006095377	1.0252725182727436	18.061584506771677	65.857564034847
7	133.33333333333334	50.000000000000014		(90.41846347079758, 76.6790872932803, 57.313585932593675)	#5a4c39	90.41846347079758	76.6790872932803	57.313585932593675	35.09845581818872	93.36305272394307	90.41846347079758	62.459499605469176	6.691154478184524	16.942848837982027	79.53828134812643	78.90468941595144	57.50724094620054	0.9594840499360301	0.994490399120866	0.9681131960044476	1.053954933870254	18.21624755534569	68.44969767119505
8	141.66666666666666	58.33333333333333		(91.44672388528365, 77.35001046682018, 58.34205568348336)	#5b4d3a	91.44672388528365	77.35001046682018	58.34205568348336	34.45064847193328	92.31266067058722	91.44672388528365	62.70334039677907	6.9611857033436415	16.6644272310188	80.45580908519992	79.64265128113878	58.53213523131673	0.5997893844596114	0.9983728722018781	1.0071828054809753	1.0366353066245018	18.059934699061255	67.32837579481937
9	150.0	66.66666666666667		(91.68473937617752, 78.29453631986603, 58.51036215197823)	#5b4e3a	91.68473937617752	78.29453631986603	58.51036215197823	35.78214722919848	92.26689468420788	91.68473937617752	62.96966338767837	6.447617137128381	17.00437315966301	80.89890098388109	80.45389478333684	58.7082038936571	1.0511785818101593	1.0026133105529293	0.9328768680486388	1.0577821451620961	18.18572168763339	69.23457222680308
10	158.33333333333334	75.00000000000001		(90.77140464726816, 77.00481473728281, 56.62424115553695)	#5a4d38	90.77140464726816	77.00481473728281	56.62424115553695	35.81071719766309	95.92808136249899	90.77140464726816	62.56533981639943	6.4314693626615345	17.593035341733575	79.67432907682647	79.22444265647896	56.828046891354404	1.609685110488568	0.9961756043222514	0.9305405188284218	1.0944007455585802	18.731756209665463	69.91915157916804
11	166.66666666666666	83.33333333333333		(88.47184425371572, 75.40276324052753, 57.155327611471634)	#584b39	88.47184425371572	75.40276324052753	57.155327611471634	34.96066150174803	90.26274755696471	88.47184425371572	61.99837553499573	6.670856826534011	16.26413937042932	78.15712581117857	77.52162826669458	57.33780196776219	0.863144505454813	0.9871483060239623	0.9651764196267939	1.0117348090947782	17.579037523734467	67.69865161007908
12	175.0	91.66666666666667		(90.25915846765753, 76.44777056730166, 57.83588025957714)	#5a4c39	90.25915846765753	76.44777056730166	57.83588025957714	34.441718425164325	91.6021829078225	90.25915846765753	62.389646129160994	6.926748206278255	16.47038889999346	79.49297257693112	78.69412749005653	58.02199916265438	0.5737012925627117	0.9933781806117119	1.0022001981513937	1.024564865679196	17.867667761356174	67.19043924465018
13	183.33333333333334	100.00000000000001		(91.9290349591794, 78.83818296001675, 59.2139418044798)	#5b4e3b	91.9290349591794	78.83818296001675	59.2139418044798	35.991169695418485	90.74770292272483	91.9290349591794	63.13043160646872	6.366577952580554	16.808542732137923	81.32785220849907	80.9462653548252	59.41018421603517	0.969484962559939	1.0051730885063341	0.9211516711173796	1.0456002242073807	17.973881706642874	69.25479702501937
14	191.66666666666666	108.33333333333333		(91.38810969227549, 78.16872514130208, 58.30625915846766)	#5b4e3a	91.38810969227549	78.16872514130208	58.30625915846766	36.02422294218892	92.30819977047881	91.38810969227549	62.918303611819596	6.346908640364301	17.05352916170606	80.67373037471216	80.29702161189032	58.504883818296	1.1349340600335251	1.0017955517761992	0.9183058063604127	1.0608399668648114	18.19632122595911	69.5859578582736
15	200.0	116.66666666666667		(91.0705463680134, 77.10236550136068, 57.79903705254344)	#5b4d39	91.0705463680134	77.10236550136068	57.79903705254344	34.81055505920546	93.16112852952804	91.0705463680134	62.61313533276288	6.818914866112302	16.87612512366272	80.08610843625706	79.36912008792129	57.99207033703161	0.828614969422311	0.9969366123745848	0.9865982747577166	1.0498042866806663	18.201681217426245	67.99848895745095
16	208.33333333333334	125.00000000000001		(90.500523341009, 76.88674900565208, 57.68432070337032)	#5a4c39	90.500523341009	76.88674900565208	57.68432070337032	35.10904996714785	92.46500863941375	90.500523341009	62.52148775111684	6.682097918927543	16.79709727745926	79.71701276952062	79.09185683692695	57.876344986393136	0.8087235306796536	0.9954773845449456	0.966802842977079	1.0448882427959711	18.07741434903137	68.30671111728387
17	216.66666666666666	133.33333333333331		(90.87607284906845, 76.04333263554533, 57.40087921289512)	#5a4c39	90.87607284906845	76.04333263554533	57.40087921289512	33.41421165523324	93.93203413841954	90.87607284906845	62.31519298755593	7.3776204869401285	16.639154945702295	79.58288465564162	78.47011339124974	57.587303747121624	0.8805531684439094	0.9921927254771316	1.0674348906165738	1.0350632067932268	18.201394489335367	66.08802209211169
18	225.0	141.66666666666669		(90.70148628846556, 77.67657525643709, 57.56395227129998)	#5a4d39	90.70148628846556	77.67657525643709	57.56395227129998	36.416631922071026	93.16353590395147	90.70148628846556	62.74454193252957	6.180769189813196	17.25771474308091	80.03625706510363	79.76779657944316	57.76507850115136	1.3911822331200538	0.999028889813158	0.8942678327969786	1.07354163250399	18.331138151552302	70.29525432433094
19	233.33333333333334	150.0		(73.75737910822691, 64.92736026795059, 46.21645384132301)	#49402e	73.75737910822691	64.92736026795059	46.21645384132301	40.763132491657984	95.21672309906081	73.75737910822691	58.03374122940171	4.17062009148289	17.47886136159753	65.51188821436047	66.29111176679923	46.40356290558928	5.67909145747408	0.9240227482170081	0.6034283559361749	1.0872983845073367	17.969548309443613	76.57962825159713
20	241.66666666666666	158.33333333333331		(91.83441490475194, 78.25769311283233, 58.10320284697509)	#5b4e3a	91.83441490475194	78.25769311283233	58.10320284697509	35.85016197698811	93.6626980599189	91.83441490475194	62.967120613424854	6.430690480173695	17.27355918273814	80.87938873770149	80.44612333682227	58.30474774963366	1.3010312909153534	1.002572824084126	0.9304278258070497	1.074527259272595	18.43175593619213	69.58044582076992
21	250.0	166.66666666666669		(84.18379736236132, 71.69750889679716, 52.81117856395227)	#544734	84.18379736236132	71.69750889679716	52.81117856395227	36.12002642342878	95.03037454058975	84.18379736236132	60.6972428556072	6.1474972655342075	17.080427696668554	74.03852417835462	73.7064456751099	53.000041867280714	2.4573436233738684	0.9664314580535537	0.8894538669774824	1.0625132299570281	18.153036465860822	70.20544960748552
22	258.3333333333333	175.0		(83.54594934059033, 71.19133347289093, 52.68620473100272)	#534734	83.54594934059033	71.19133347289093	52.68620473100272	35.97916115509066	94.19050160486496	83.54594934059033	60.514559534863295	6.183630734227674	16.85880554530721	73.54406949968599	73.18102032447143	52.871256018421604	2.528237848266874	0.9635227442516995	0.8946818568518172	1.0487268967307883	17.957076974601577	69.85749940637011
23	266.6666666666667	183.33333333333337		(91.6824366757379, 77.85995394599121, 58.8231107389575)	#5b4d3a	91.6824366757379	77.85995394599121	58.8231107389575	34.76062152399519	91.39294741384623	91.6824366757379	62.85493736491402	6.837343535701034	16.600404553041813	80.82560184216034	80.10375707138371	59.01347917102784	0.5324233233929678	1.0007866239978154	0.9892646364852518	1.0326526813895907	17.953347820109876	67.61430871345387
24	275.0	191.66666666666669		(89.02428302281767, 75.67510990161189, 56.59953945991208)	#594b38	89.02428302281767	75.67510990161189	56.59953945991208	35.29817357788925	92.87701431329347	89.02428302281767	62.10324682922551	6.575207991681042	16.822428785329446	78.40109064266275	77.8347397550764	56.79029516432908	1.0789967332356645	0.9888180839746932	0.951337417776588	1.04646402665366	18.061768196146993	68.6514789326635
25	283.3333333333333	200.0		(83.99602260833159, 72.70253297048357, 53.42599958132719)	#534835	83.99602260833159	72.70253297048357	53.42599958132719	37.83418816294949	92.80624998442364	83.99602260833159	60.97021480380185	5.4893618864432225	17.10468996124486	74.38103621519784	74.49623228176681	53.618764915218755	2.539729686080383	0.9707777621934147	0.7942312043812593	1.0640224999565182	17.963950361505848	72.20714641007818
26	291.6666666666667	208.33333333333337		(89.84592840694997, 75.9639941385807, 57.80678249947666)	#594b39	89.84592840694997	75.9639941385807	57.80678249947666	34.003175412117535	90.9332492998504	89.84592840694997	62.23445449390226	7.07687586091188	16.225761557615304	79.13469960226084	78.22766888633032	57.9883546158677	0.6132256919084351	0.9909071939361292	1.0239214966223633	1.0093474605707329	17.701906961549195	66.43554759317482
27	300.0	216.66666666666669		(88.38203893657106, 75.30458446723885, 56.595771404647266)	#584b38	88.38203893657106	75.30458446723885	56.595771404647266	35.31489762452007	91.70978988680746	88.38203893657106	61.964285237790136	6.545076851981135	16.58798296943893	77.97077454469333	77.42002690182123	56.782859535273175	1.0510169038587183	0.9866055147193843	0.9469778780216416	1.0318799784368622	17.83253234940947	68.46742546781837
28	308.3333333333333	225.0		(85.77998743981578, 72.9991626543856, 54.75863512664852)	#554836	85.77998743981578	72.9991626543856	54.75863512664852	35.279946554737535	92.21783630369158	85.77998743981578	61.16631940215551	6.496870387918186	16.500227971329394	75.61366129369897	75.06708840904334	54.94104040192589	1.7433789667519788	0.973900171779115	0.9400031004785115	1.026421049179229	17.733213130824577	68.50824369157098
29	316.6666666666667	233.33333333333337		(90.08310655222944, 76.35901193217501, 57.25873979485032)	#5a4c39	90.08310655222944	76.35901193217501	57.25873979485032	34.913585285901966	92.91657274584213	90.08310655222944	62.353304235411656	6.7516657671125575	16.79920453040198	79.26376386853673	78.58472906426628	57.449742516223566	0.8682306385251921	0.9927995390175929	0.9768683035885668	1.0450193275773518	18.10519990182594	68.1046132764242
30	325.0	241.66666666666669		(93.86518735608122, 80.1450701276952, 61.46807619845091)	#5d503d	93.86518735608122	80.1450701276952	61.46807619845091	34.590109911411794	88.01200506697235	93.86518735608122	63.59314615447559	6.923299229710967	16.11835896836411	83.13252878375549	82.3745828281348	61.65484613774335	0.7888661982465154	1.0125405054474408	1.001701181167346	1.002666323889753	17.542336448066436	66.7550844057037
31	333.3333333333333	250.0		(100.3952271299979, 86.00544274649361, 68.5700230270044)	#645644	100.3952271299979	86.00544274649361	68.5700230270044	32.87096540791559	80.834789444273	100.3952271299979	65.47807309692197	7.608258654898004	14.893509886796874	89.56935315051288	88.3666643772242	68.74437722419928	3.0041600538198403	1.0425526214449734	1.100804894945467	0.926472777862815	16.72430077784858	62.94006009297175
32	341.6666666666667	258.33333333333337		(109.3971111576303, 94.05861419300817, 75.69206615030353)	#6d5e4b	109.3971111576303	94.05861419300817	75.69206615030353	32.6951909520586	78.56502229281081	109.3971111576303	67.92739547334743	7.8481617517408	14.915899112770493	97.90116809713209	96.5778315951434	75.87573163073058	5.334360187121255	1.0815511341306838	1.1355154003706622	0.9278655327298438	16.854604392385923	62.24841275750697
33	350.0	266.6666666666667		(109.0341218337869, 93.55557881515595, 75.14967552857442)	#6d5d4b	109.0341218337869	93.55557881515595	75.14967552857442	32.59177344222999	79.24614480777797	109.0341218337869	67.78850900595961	7.889388474702663	14.986209651447924	97.45888423696881	96.09916182122672	75.33373456144024	5.193532540303276	1.0793397610127842	1.1414803104108544	0.9322393036258001	16.936024628640634	62.23574221855457
34	358.3333333333333	275.0		(109.30856185890727, 93.57609378270881, 74.99434791710279)	#6d5d4a	109.30856185890727	93.57609378270881	74.99434791710279	32.49104740756104	80.04976377289258	109.30856185890727	67.8069841585892	7.948256920764008	15.106103440106256	97.56865396692486	96.16274469960224	75.18016537575885	5.1989436710899755	1.0796339254237781	1.149997722412935	0.9396974738134235	17.069538635290147	62.24836195092173
35	366.6666666666667	283.33333333333337		(114.34666108436257, 98.35943060498221, 79.77998743981578)	#72624f	114.34666108436257	98.35943060498221	79.77998743981578	32.24975018925057	77.08578191763968	114.34666108436257	69.18682412497876	8.090830035136886	14.79598922056562	102.4772849068453	100.99119130207244	79.96578187146746	6.6142827670164905	1.1016039637296489	1.1706259882629986	0.9204063607973254	16.863654042720608	61.32901937700088
36	375.0	291.6666666666667		(114.13355662549718, 98.63512664852418, 79.11283232154072)	#72624f	114.13355662549718	98.63512664852418	79.11283232154072	33.446985546403326	78.24416378096019	114.13355662549718	69.2371715838906	7.6877080209794	15.245910423313159	102.32489847184425	101.17036181285324	79.30805526481056	6.5312037281128426	1.1024056042298807	1.1123000681578565	0.9483943736765743	17.074502606269967	63.24060129863901
37	383.3333333333333	300.0		(114.0705463680134, 98.51057148838183, 79.16139836717605)	#72624f	114.0705463680134	98.51057148838183	79.16139836717605	33.25633691330707	78.03796004881495	114.0705463680134	69.20575588127595	7.750069155004036	15.165822774392845	102.26512455516014	101.05853853255181	79.3548900983881	6.518702906955435	1.1019053982591436	1.1213228215502475	0.9434124031987166	17.031316811439968	62.93196786984552
38	391.6666666666667	308.33333333333337		(114.33012350847812, 98.74335356918569, 79.21059242202219)	#72624f	114.33012350847812	98.74335356918569	79.21059242202219	33.37076642466293	78.33001620419111	114.33012350847812	69.27191078434313	7.720456263707098	15.251649966337455	102.47431861000628	101.29411099434792	79.40592003349383	6.568645796140583	1.1029587274784083	1.1170382648373693	0.9487514104267964	17.09439298762888	63.15125463819228
39	400.0	316.6666666666667		(113.96797153024912, 98.2482729746703, 79.34770776638058)	#71624f	113.96797153024912	98.2482729746703	79.34770776638058	32.75636258094944	77.46182669789226	113.96797153024912	69.14127390874357	7.912689040940501	14.954105995447954	102.17081222524598	100.82927501988698	79.53671341846348	6.511637711432658	1.1008787057142964	1.1448515650609707	0.9302422482923081	16.91850862167562	62.115271500863095
40	408.3333333333333	325.0		(114.7161398367176, 98.52627171865187, 78.7506803433117)	#72624e	114.7161398367176	98.52627171865187	78.7506803433117	32.99097242836438	79.94683384458732	114.7161398367176	69.24020910243506	7.893560526867294	15.450534148439266	102.50418882143605	101.1811781431861	78.9484362570651	6.539112754632749	1.1024539680984466	1.142083945967045	0.9611232946948686	17.35013842202434	62.93785616278287
41	416.6666666666667	333.33333333333337		(114.12413648733515, 98.82541343939711, 78.92673225873979)	#72624e	114.12413648733515	98.82541343939711	78.92673225873979	33.92070798986547	78.64539749913332	114.12413648733515	69.2795410994092	7.526038737437624	15.419980018447044	102.34205149675529	101.32130547624033	79.12571907054637	6.536060687098374	1.1030802186066337	1.0889088630533161	0.9592226299150929	17.15858510620027	63.98435761240826
42	425.0	341.6666666666667		(113.78794222315261, 98.7831274858698, 78.76972995603936)	#71624e	113.78794222315261	98.7831274858698	78.76972995603936	34.2908382252723	78.47618960013982	113.78794222315261	69.25273422852348	7.385766226701563	15.460231921550394	102.13280720117228	101.22578713418464	78.96986393133766	6.493831148316945	1.1026533952107578	1.0686134612473932	0.9617265589933208	17.13383535066248	64.46494634646129
43	433.3333333333333	350.0		(114.07389575047101, 98.18965878166213, 78.76470588235294)	#72624e	114.07389575047101	98.18965878166213	78.76470588235294	33.008323847467274	78.92991956779849	114.07389575047101	69.1314015881468	7.853857484879379	15.257094174592755	102.08794431651664	100.79420494871259	78.95895541134604	6.447817843056202	1.1007215170062128	1.1363394905079256	0.9490900754415504	17.159895105891177	62.7620586056101
44	441.6666666666667	358.33333333333337		(114.27464936152397, 98.68473937617752, 78.60037680552648)	#72624e	114.27464936152397	98.68473937617752	78.60037680552648	33.77957468782274	79.6059279341992	114.27464936152397	69.2539699587133	7.593335597880058	15.556056555721254	102.30692275486707	101.23018897215826	78.80122043123299	6.505151803902026	1.10267307070956	1.098645744611858	0.9676874718797229	17.310391129804973	63.981734362074725
45	450.0	366.6666666666667		(114.32509943479171, 98.55536947875235, 78.1791919614821)	#72624e	114.32509943479171	98.55536947875235	78.1791919614821	33.82321088325061	80.62277182580735	114.32509943479171	69.22570571229006	7.593384425095051	15.740281845731907	102.20730165375758	101.12953982206405	78.38295373665481	6.464974557886264	1.1022230427412951	1.0986528092030752	0.9791474781164032	17.476154027999225	64.24653400932573
46	458.3333333333333	375.0		(114.02763240527528, 98.10069081013188, 78.26292652292234)	#72624e	114.02763240527528	98.10069081013188	78.26292652292234	33.28045982393705	79.98061353747866	114.02763240527528	69.10723935687685	7.77360696074092	15.492328683452783	101.93733933431025	100.70840622985138	78.46130416579444	6.387076352167838	1.1003368019961488	1.1247284013217445	0.9637231854692914	17.33324012457606	63.353812826531104
47	466.6666666666667	383.33333333333337		(114.19175214569813, 98.60833158886331, 78.23152606238224)	#72624e	114.19175214569813	98.60833158886331	78.23152606238224	33.9989055896427	80.30227646866877	114.19175214569813	69.23131917428583	7.522158635629772	15.720763570256091	102.16884655641616	101.14952408205987	78.43529411764706	6.46447340674011	1.1023124212040731	1.0883474684876595	0.9779333149650294	17.427715793283713	64.42955762502186
48	475.0	391.6666666666667		(114.79715302491103, 98.98743981578396, 78.79945572535064)	#72624e	114.79715302491103	98.98743981578396	78.79945572535064	33.648792458755175	79.96202492404983	114.79715302491103	69.34944964135852	7.657383430313414	15.609512561682415	102.69660247016955	101.57068649152188	79.00133556625497	6.602746849752742	1.1041933138799593	1.1079125388483941	0.971012781676589	17.386558124371813	63.86933465656966
49	483.3333333333333	400.0		(114.72870002093364, 98.68306468494872, 78.81620263763868)	#72624e	114.72870002093364	98.68306468494872	78.81620263763868	33.1921144362708	79.82036605547944	114.72870002093364	69.27678327849335	7.818721503620507	15.476713421591048	102.57205359011932	101.31147602679508	79.01487125811178	6.561904956339288	1.1030363081295946	1.1312558226263694	0.9627518150439142	17.339580856676847	63.19743105461153
50	491.6666666666667	408.33333333333337		(114.2865815365292, 98.2162445049194, 78.16809713209128)	#72624e	114.2865815365292	98.2162445049194	78.16809713209128	33.303967821581324	80.58875678408342	114.2865815365292	69.146290880133	7.781279115818385	15.611380772101779	102.08108017584257	100.84710024283022	78.36857860581956	6.416935186261245	1.1009585867557867	1.1258384511041106	0.9711289964647764	17.443150927794566	63.50666765013685
51	500.0	416.6666666666667		(114.95352731840067, 98.73853883190287, 78.28804689135441)	#72624e	114.95352731840067	98.73853883190287	78.28804689135441	33.46552403354819	81.33458561040767	114.95352731840067	69.29901051191152	7.74942306998927	15.805547998640957	102.59378480217711	101.39071661503036	78.49255181075989	6.552874763855766	1.1033902137864284	1.1212293424009356	0.9832074555458789	17.603093633081233	63.88139533441384
52	508.3333333333333	425.0		(114.68348335775592, 98.69520619635755, 78.48963784802177)	#72624e	114.68348335775592	98.69520619635755	78.48963784802177	33.495586993487485	80.47741780035523	114.68348335775592	69.27633165699213	7.718526109973423	15.655533206700634	102.4883483357756	101.3098664140674	78.69169353150514	6.534434048664723	1.103029117337964	1.116758999531811	0.9738755638651493	17.45483787654436	63.75567745174427
53	516.6666666666666	433.3333333333333		(114.07619845091061, 98.68494871258112, 77.87963156792966)	#72624d	114.07619845091061	98.68494871258112	77.87963156792966	34.487221749917595	80.9119227367316	114.07619845091061	69.24200615748143	7.349764258945957	15.933337796643388	102.06559765543228	101.18757765752564	78.08768473937617	6.452940004927099	1.1024825811036996	1.063404497655241	0.9911568086559067	17.546802785807568	65.2369674196402
54	525.0	441.6666666666667		(114.5716977182332, 98.79338496964623, 77.99371990789199)	#72624d	114.5716977182332	98.79338496964623	77.99371990789199	34.11834055387364	81.41089402878445	114.5716977182332	69.29167829665296	7.501545024320711	15.955226449175107	102.364825204103	101.36457253715722	78.20171655850953	6.514034816030782	1.103273469052241	1.0853649773210494	0.9925184246127144	17.63072400091294	64.81886211754994
55	533.3333333333334	450.00000000000006		(114.63701067615658, 98.21896587816622, 78.0343311701905)	#72624e	114.63701067615658	98.21896587816622	78.0343311701905	33.08714276727043	81.41945798280196	114.63701067615658	69.16396267655924	7.883458688195399	15.715772849671872	102.22688088758636	100.90990459912078	78.23617751727025	6.44233279571488	1.1012399599975213	1.140622356139153	0.9776228598205844	17.582219346571897	63.360413313672936
56	541.6666666666666	458.3333333333333		(114.37931756332426, 98.78836089595981, 77.47205359011932)	#72624d	114.37931756332426	98.78836089595981	77.47205359011932	34.65384048188945	82.28194147037831	114.37931756332426	69.27942738189735	7.309684915004889	16.223366570597754	102.16466820180028	101.32090015072222	77.68521666317771	6.4878110270055505	1.103078407977755	1.057605596750613	1.0091984768662898	17.79407531850528	65.74532866979432
57	550.0	466.6666666666667		(114.69039145907473, 98.6778312748587, 78.04835670923174)	#72624e	114.69039145907473	98.6778312748587	78.04835670923174	33.78001473957233	81.46906416780439	114.69039145907473	69.27139775676149	7.629593135781876	15.890686193978842	102.39809085199916	101.2922827360268	78.254651454888	6.508237841255546	1.1029505589690918	1.1038916855046927	0.9885036027224986	17.627382083936336	64.35294673794269
58	558.3333333333334	475.00000000000006		(114.55013606866234, 98.82436675737911, 77.89093573372409)	#72624d	114.55013606866234	98.82436675737911	77.89093573372409	34.261681922784824	81.60702733522659	114.55013606866234	69.29736075646804	7.450764409383803	16.02173751627165	102.34330751517689	101.38483378061545	78.10027004396065	6.514405477178246	1.103363946109617	1.0780177574082639	0.9966558437677641	17.669464149329677	65.05964213963757
59	566.6666666666666	483.3333333333333		(114.75277370734771, 98.51810759891146, 77.68704207661712)	#72624d	114.75277370734771	98.51810759891146	77.68704207661712	33.720201284288656	82.36630157577706	114.75277370734771	69.23699196593796	7.666465438011416	16.03236248530142	102.30688088758635	101.16972223361944	77.89535273184006	6.4757574753741585	1.1024027443233726	1.1092265738968028	0.9973167856576569	17.77108154199749	64.44348493468678
60	575.0	491.6666666666667		(115.1775172702533, 98.3937617751727, 77.23675947247226)	#73624d	115.1775172702533	98.3937617751727	77.23675947247226	33.45795423823265	83.99984187654377	115.1775172702533	69.22838672264342	7.800708694507607	16.268461503892695	102.3864015072221	101.1390840506594	77.44832949549925	6.486979536703109	1.1022657302279577	1.1286496298899495	1.0120036737899738	18.042003653702245	64.38233536402855
61	583.3333333333334	500.00000000000006		(115.02407368641407, 98.3929244295583, 77.40674063219593)	#73624d	115.02407368641407	98.3929244295583	77.40674063219593	33.47316052488065	83.39488962090743	115.02407368641407	69.22107488442049	7.781590492397572	16.161282126953445	102.34495080594516	101.1130557797781	77.61660247016955	6.474837593643461	1.1021493099402742	1.1258835027878253	1.005336422360508	17.937117677552244	64.28937727462382
62	591.6666666666666	508.3333333333333		(115.15763031191125, 98.63805735817459, 77.03160979694368)	#73624d	115.15763031191125	98.63805735817459	77.03160979694368	34.00267943424405	84.42458571771363	115.15763031191125	69.28249924917026	7.5979451697689715	16.47471042709181	102.41135859325937	101.33184964622147	77.24767427255598	6.525458857817444	1.10312731875241	1.0993126829388893	1.0248336926545598	18.14234975022098	65.24139696352131
63	600.0	516.6666666666666		(114.63994138580699, 98.30646849487125, 76.29432698346243)	#72624c	114.63994138580699	98.30646849487125	76.29432698346243	34.44275209223864	85.29428360130379	114.63994138580699	69.17890083582473	7.42809379511672	16.710506095066346	101.907441909148	100.96301412811387	76.51444839857652	6.425720253581231	1.1014778078199328	1.074737647689523	1.0395017104137616	18.28708810560886	66.03406902856533
64	608.3333333333334	525.0		(114.98743981578396, 98.5325518107599, 76.51999162654386)	#72624c	114.98743981578396	98.5325518107599	76.51999162654386	34.33431831910275	85.30670222740056	114.98743981578396	69.24846479762371	7.477716036366822	16.7026167063026	102.19293489637847	101.2105798262508	76.74011722838601	6.498092278232896	1.102585416631577	1.0819172676977244	1.0390109393343354	18.300099506784004	65.88206746883452
65	616.6666666666666	533.3333333333333		(115.47770567301654, 98.97655432279673, 77.09503872723467)	#73624d	115.47770567301654	98.97655432279673	77.09503872723467	34.20530776530644	84.75731323315878	115.47770567301654	69.37562413991785	7.531413023476263	16.59799561583144	102.68581536529202	101.6641625664643	77.31385388319028	6.619920193187939	1.1046100685399147	1.0896864444482866	1.0325028298928007	18.226783605270228	65.59362100831913
66	625.0	541.6666666666666		(115.17060916893448, 98.70441699811597, 76.33263554532134)	#73624c	115.17060916893448	98.70441699811597	76.33263554532134	34.56171272415633	85.99141174546048	115.17060916893448	69.29618098395034	7.401092087858441	16.88895772741452	102.29849487125811	101.38062698974252	76.55635335984928	6.559717214990454	1.1033451615780498	1.0708308915091633	1.0506025577487699	18.439442974541166	66.33596889932379
67	633.3333333333334	550.0		(115.58279254762404, 98.66673644546786, 76.19426418254135)	#73624c	115.58279254762404	98.66673644546786	76.19426418254135	34.23200590989534	86.89939489874833	115.58279254762404	69.30763900407699	7.5503302167876924	16.986615925331883	102.4611094829391	101.42148851371152	76.41898890517061	6.5966333747352595	1.1035275980541803	1.0924234884869306	1.0566775301759062	18.589045348733645	66.03547424651079
68	641.6666666666666	558.3333333333333		(115.18316935315052, 98.0326564789617, 75.91186937408415)	#73624b	115.18316935315052	98.0326564789617	75.91186937408415	33.79687524986808	86.94136088544793	115.18316935315052	69.1422206947611	7.7145677583004835	16.863859834156525	102.0122503663387	100.83263877538205	76.13307724513292	6.435835504653911	1.1008937805965864	1.1161862833433724	1.049041306233044	18.544657565010123	65.41772621376955
69	650.0	566.6666666666666		(115.79966506175424, 98.75277370734771, 75.82625078501151)	#73624b	115.79966506175424	98.75277370734771	75.82625078501151	34.4126565175724	88.02461246441	115.79966506175424	69.33689002773434	7.496672527027015	17.24363508777751	102.52044588653968	101.5258531316726	76.05551601423487	6.660746989797977	1.1039933376514464	1.0846599974938906	1.0726657867524214	18.80274049222382	66.50299957848692
70	658.3333333333334	575.0		(115.353778522085, 98.30939920452167, 75.02637638685367)	#73624b	115.353778522085	98.30939920452167	75.02637638685367	34.640995826498624	89.14738360750938	115.353778522085	69.21129376400687	7.407398934815346	17.481998182393376	102.00454050659411	101.07824447979904	75.25920661503035	6.577073232496683	1.101993573336468	1.0717434009698352	1.0874935150775298	18.98656944865788	67.03685882101968
71	666.6666666666666	583.3333333333333		(115.48105505547414, 98.22671132509943, 75.25559974879631)	#73624b	115.48105505547414	98.22671132509943	75.25559974879631	34.26354491379444	88.82401618408673	115.48105505547414	69.19942941139206	7.559622188357928	17.332050718443725	102.08711743772243	101.03602961900773	75.48531086455935	6.548346980529475	1.101804667167803	1.093767902268345	1.0781658116338926	18.908936240238877	66.434887593489
72	675.0	591.6666666666666		(115.29265229223363, 97.9307096504082, 74.74502826041449)	#73614a	115.29265229223363	97.9307096504082	74.74502826041449	34.308813811333216	89.68172665423522	115.29265229223363	69.12086632823767	7.547690223117909	17.48814119905091	101.80092526690392	100.75678884655643	74.97688507431442	6.502590643132107	1.1005537728696433	1.0920415196178188	1.0878756505009741	19.04738066774777	66.65550115239907
73	683.3333333333334	600.0		(115.62256646430815, 97.73749214988486, 73.94871258111786)	#736149	115.62256646430815	97.73749214988486	73.94871258111786	34.24993469830616	91.90967702220959	115.62256646430815	69.09070987358936	7.607158903203626	17.891944320371444	101.74342265019887	100.64973902449235	74.18660037680553	6.579271569669539	1.1000736168516045	1.1006457767946116	1.112994820015956	19.441978760966233	66.96614736707237
74	691.6666666666666	608.3333333333333		(115.48712581117856, 98.03035377852208, 72.90747330960853)	#736248	115.48712581117856	98.03035377852208	72.90747330960853	35.40124776920695	94.0175046494176	115.48712581117856	69.14784502041752	7.135279830728702	18.588163171230974	101.55959598074105	100.85262250575676	73.15870211429767	6.825575006360178	1.1009833320323517	1.0323717056353305	1.1563041418386182	19.91060090361693	69.0001275776458
75	700.0	616.6666666666666		(115.78898890517061, 97.8930290977601, 72.68536738538832)	#736148	115.78898890517061	97.8930290977601	72.68536738538832	35.08892407214943	94.9263275504227	115.78898890517061	69.1308145018136	7.283484631094739	18.68819025454622	101.6205170609169	100.79211966087503	72.93744400251204	6.853735930582447	1.100712169321305	1.053814794927822	1.1625264742803985	20.057357836003963	68.70728251655578
76	708.3333333333334	625.0		(115.61042495289931, 97.58697927569604, 71.47791500942014)	#736147	115.61042495289931	97.58697927569604	71.47791500942014	35.49636895755166	97.3423464205073	115.61042495289931	69.0482235349227	7.118451529113834	19.251215623474714	101.19665480427047	100.4990491040402	71.73900565208291	7.007081318710911	1.0993971423975233	1.0299368939876823	1.1975502988538687	20.52514689725411	69.7073028641264
77	716.6666666666666	633.3333333333333		(115.66506175423906, 97.99706929034959, 71.36277998743982)	#736147	115.66506175423906	97.99706929034959	71.36277998743982	36.07167158085732	97.67065074963983	115.66506175423906	69.1444759050234	6.864599933277815	19.48223914799243	101.32752773707348	100.84065142139418	71.62912288046891	7.196547497747769	1.1009296884243474	0.9932082426679602	1.2119214583816393	20.656242990038788	70.59000445664536
78	725.0	641.6666666666666		(115.857441909148, 97.65396692484823, 70.66317772660666)	#736146	115.857441909148	97.65396692484823	70.66317772660666	35.83302839832695	99.4717057155918	115.857441909148	69.07345563788601	6.983664596309169	19.77352845170044	101.17551182750681	100.58852380364246	70.93308561858908	7.277877164994153	1.0997988920802	1.0104351759026196	1.2300415397069504	20.97055074679606	70.54766988055447
79	733.3333333333334	650.0		(116.07787314213942, 97.22126857860582, 69.90307724513293)	#746145	116.07787314213942	97.22126857860582	69.90307724513293	35.497536007833986	101.43684265577886	116.07787314213942	68.98297781706984	7.154206961004938	20.07048759311434	100.9973665480427	100.26792951433956	70.17625915846767	7.360683707078149	1.098358289374392	1.0351101874089408	1.2485143216602084	21.307443522540385	70.38118392266466
80	741.6666666666666	658.3333333333333		(115.75549508059451, 96.73560812225246, 68.34770776638058)	#736044	115.75549508059451	96.73560812225246	68.34770776638058	35.9281484719628	104.43552383156948	115.75549508059451	68.85051401365365	6.959909355001736	20.776784679361015	100.37777266066568	99.79979413648734	68.63158676993929	7.65808365456982	1.0962491789658786	1.0069981363515261	1.292450574999085	21.911529381637678	71.4799278581909
81	750.0	666.6666666666666		(116.18756541762613, 96.59681808666527, 67.84781243458238)	#746043	116.18756541762613	96.59681808666527	67.84781243458238	35.68368129084223	106.09256650114949	116.18756541762613	68.83872186303158	7.0957570979484075	21.059729531659265	100.44648314841952	99.75819071174378	68.1353024911032	7.82789128627478	1.0960614224091862	1.0266533383085097	1.3100515774010193	22.22300557394806	71.37953503120318
82	758.3333333333334	675.0		(115.1069709022399, 93.72179191961482, 63.90370525434373)	#735d3f	115.1069709022399	93.72179191961482	63.90370525434373	34.94084170761821	113.43216347255513	115.1069709022399	68.10416517620624	7.508250585321729	22.25067810896657	98.23691228804688	97.18936078291816	64.20188612099643	8.158702869822106	1.08436569033845	1.086335174932368	1.3841362924947942	23.483323937654745	71.35358966749925
83	766.6666666666666	683.3333333333333		(109.7167678459284, 84.356918568139, 57.49047519363617)	#6d5439	109.7167678459284	84.356918568139	57.49047519363617	30.865422770908065	121.3825825149728	109.7167678459284	65.53722435740147	9.794414415218778	22.076745906230055	91.40995603935525	88.55926080175843	57.759139627381195	7.196394143708894	1.043494437518018	1.4171099880333673	1.3733165829532608	24.151879089323277	66.07538904488311
84	775.0	691.6666666666666		(100.47582164538413, 65.97425162235713, 46.41071802386435)	#64412e	100.47582164538413	65.97425162235713	46.41071802386435	21.711084179673136	137.21312448825245	100.47582164538413	60.05560777162087	16.225535209276497	20.8045914773503	78.9673142139418	71.87203410718024	46.60635335984928	10.801708575496765	0.9562152389868924	2.3476000740304794	1.2941803379342438	26.3836885095111	52.049272818176306
85	783.3333333333334	700.0		(64.23361942641826, 38.904751936361734, 29.755076407787314)	#40261d	64.23361942641826	38.904751936361734	29.755076407787314	15.922381970079657	136.87580659879288	64.23361942641826	48.23034561955069	17.5657012187625	15.646452161487645	49.48596190077454	43.28994056520829	29.84657316307306	18.059105388245207	0.7679314750822038	2.541502696193829	0.9733106640364101	23.52371834018924	41.692695332820165
86	791.6666666666666	708.3333333333333		(56.44860791291605, 36.905379945572534, 30.018630939920453)	#38241e	56.44860791291605	36.905379945572534	30.018630939920453	15.633950069699656	119.39433720865549	56.44860791291605	46.71137737762167	15.153226550612409	12.772352498012985	45.10421184844044	40.290738857023236	30.08749842997697	18.38091345950468	0.7437462135493748	2.1924525331947162	0.7945230498800919	19.818003512656954	40.12687124101736
87	800.0	716.6666666666666		(53.42620891773079, 35.95185262717187, 31.664433745028262)	#35231f	53.42620891773079	35.95185262717187	31.664433745028262	11.820962714994808	103.86761069991417	53.42620891773079	46.03374853424099	14.98727272344258	9.922726865519781	43.65680343311702	38.99871419719489	31.707307933849698	19.60527390064978	0.7329568959409055	2.168441416647584	0.6172578789652416	17.97439434680774	33.507622027911594
88	808.3333333333334	725.0		(50.456144023445674, 35.91500942013816, 31.66380573581746)	#32231f	50.456144023445674	35.91500942013816	31.66380573581746	13.573202927448733	94.97448439814296	50.456144023445674	45.737774402685346	13.064313265230442	9.41343669325545	42.18992463889471	38.44316371572116	31.706317772660665	19.327390568277764	0.7282443472640915	1.8902170186089002	0.5855767316586382	16.102455448471336	35.77447916010694
89	816.6666666666666	733.3333333333333		(48.83588025957714, 35.637429348963785, 31.987439815783965)	#30231f	48.83588025957714	35.637429348963785	31.987439815783965	12.998198422066224	87.97532245412341	48.83588025957714	45.4641927585341	12.433631207029395	8.618813481660458	41.37467238852836	37.93435981787733	32.023939711115766	19.667681079473848	0.7238883354451896	1.79896645414826	0.5361460212487755	15.128751793326089	34.72914068579813
90	825.0	741.6666666666666		(47.34373037471216, 35.36068662340381, 32.606238224827294)	#2f2320	47.34373037471216	35.36068662340381	32.606238224827294	11.214045255038997	79.37820844442676	47.34373037471216	45.20258684225102	12.003533423712353	7.553669053384149	40.681488381829595	37.45204608959598	32.63378270881306	20.209246385251426	0.719723003130008	1.7367375307301798	0.46988713903827145	14.182479713443378	32.181678823922844
91	833.3333333333334	750.0		(45.08143186100063, 35.361942641825415, 32.411974042285955)	#2d2320	45.08143186100063	35.361942641825415	32.411974042285955	13.970457023892138	71.66391151313651	45.08143186100063	44.983148601384535	10.332560908627608	7.368146483114202	39.53449863931338	37.05064248272975	32.44147372828135	20.128554464584237	0.7162290714603635	1.494971995755832	0.4583464335671843	12.690602725131992	35.492657701423525
92	841.6666666666666	758.3333333333333		(44.57441909148001, 34.7858488591166, 32.98262507850115)	#2c2220	44.57441909148001	34.7858488591166	32.98262507850115	9.333622277603196	66.31398756410498	44.57441909148001	44.67895707403368	10.921099752452646	6.2851018389813	39.22160351685158	36.49896386435001	33.000657316307304	20.98811904203735	0.7113856840596446	1.5801250471352128	0.39097404199353786	12.600512883584832	29.920462035577884
93	850.0	766.6666666666666		(43.18505338078292, 35.34310236550136, 33.380782918149464)	#2b2321	43.18505338078292	35.34310236550136	33.380782918149464	12.008967652396713	57.892459826946855	43.18505338078292	44.7956986974944	9.422231656926684	6.090922184671676	38.79319447351894	36.71003298095039	33.40040611262298	20.74486495200539	0.7132444633397031	1.3632605303945307	0.378894809824621	11.219526837461414	32.880306997939236
94	858.3333333333334	775.0		(41.95059660875026, 35.28281348126439, 33.42620891773079)	#292321	41.95059660875026	35.28281348126439	33.42620891773079	13.067950197686713	51.81616083992856	41.95059660875026	44.64796999456087	8.617972778366845	5.792519802052187	38.17870630102575	36.443075354825204	33.44477496336613	20.936776557972586	0.710892302696887	1.2468959126180217	0.36033224892073057	10.383772939824842	33.90678929504172
95	866.6666666666666	783.3333333333333		(40.97864768683274, 35.59116600376805, 33.005233410090014)	#282321	40.97864768683274	35.59116600376805	33.005233410090014	19.45916143768541	49.616587060356046	40.97864768683274	44.68900585346343	7.340654623323006	6.272206603830854	37.71384550973414	36.51710017374921	33.0310927360268	20.603329523310514	0.7115456823742147	1.0620864652460171	0.390171874846785	9.65535012208531	40.51216193354493
96	875.0	791.6666666666666		(40.36047728700021, 35.1777266066569, 33.621101109482936)	#282321	40.36047728700021	35.1777266066569	33.621101109482936	13.858482947133023	42.579796890073766	40.36047728700021	44.444979701013985	7.658638562869191	5.253990462233649	37.405949340590325	36.07837106552229	33.636667364454674	21.325408909287646	0.7076602579427304	1.1080941383606973	0.3268322360147994	9.287580977515578	34.45095885151263
97	883.3333333333334	800.0		(40.162235712790455, 35.12288046891354, 34.111994975926315)	#282322	40.162235712790455	35.12288046891354	34.111994975926315	10.024911770811684	38.414479685178904	40.162235712790455	44.40338959859867	7.799752346491107	4.708492359678818	37.38998743981578	36.00394945363198	34.12210383085619	21.64801570954548	0.7069980535092696	1.1285112601754608	0.2928987209310986	9.110764894768568	31.11820596234983
98	891.6666666666666	808.3333333333333		(39.15072221059242, 35.10927360267951, 33.82583211220431)	#272321	39.15072221059242	35.10927360267951	33.82583211220431	14.46161103903767	34.68255241333954	39.15072221059242	44.29520672701839	6.927574978926653	4.798057745479789	36.83289512246179	35.810845779778106	33.83866652710906	21.6751715411993	0.7052755480807039	1.0023198201857706	0.29847026802873355	8.426900570055945	34.7065815890815
99	900.0	816.6666666666666		(38.37450282604145, 35.479380364245344, 34.21854720535901)	#262322	38.37450282604145	35.479380364245344	34.21854720535901	18.202790510250388	27.616479829801193	38.37450282604145	44.38905766799229	6.070557667096022	4.577965525702432	36.64582373874817	35.97832752983044	34.23115553694787	21.72710373098602	0.7067698581590196	0.8783218208132305	0.28477910645614224	7.603251853257147	37.020896703252504
100	908.3333333333334	825.0		(38.037261879840905, 35.05107808247854, 33.69332216872514)	#262321	38.037261879840905	35.05107808247854	33.69332216872514	18.753794997831406	29.121565843349643	38.037261879840905	44.15697388171089	6.090723123259423	4.688600366950801	36.242756960435415	35.56511008373456	33.70689972786267	21.865587212052205	0.703074582040793	0.8812394704174786	0.29166131014613045	7.686343835997594	37.58885036615879
101	916.6666666666666	833.3333333333333		(38.203893657106974, 35.294117647058826, 34.16663177726607)	#262322	38.203893657106974	35.294117647058826	34.16663177726607	16.75619620450067	26.94756164383562	38.203893657106974	44.28747735232771	6.141037828499063	4.454468163584346	36.494410718023865	35.79707553276115	34.17790663596399	21.876022514483452	0.7051524797088847	0.8885192799412883	0.27709677065954785	7.586476931451316	35.95565992751131
102	925.0	841.6666666666666		(37.58488591166004, 35.18212267113251, 33.79652501570023)	#252321	37.58488591166004	35.18212267113251	33.79652501570023	21.945073769132993	25.70267289730035	37.58488591166004	44.17247533204923	5.631817631445046	4.614088449322229	36.082357127904544	35.59261077873143	33.81038099225455	21.91329291265075	0.7033213986760736	0.8148424885822975	0.28702618626774723	7.280603137929172	39.32739902393302
103	933.3333333333334	850.0		(37.505338078291814, 35.12664852417836, 34.31546996022608)	#252322	37.505338078291814	35.12664852417836	34.31546996022608	15.257907861924206	21.68801594079135	37.505338078291814	44.142238951390965	5.878656757574319	4.062907511202352	36.12997069290349	35.538982386435	34.32358174586561	22.21908392350029	0.7028399700629924	0.8505565370436017	0.25273916200507485	7.146035454569106	34.6494577835949
104	941.6666666666666	858.3333333333333		(37.48210173749215, 35.420138162026376, 34.57546577349801)	#252322	37.48210173749215	35.420138162026376	34.57546577349801	17.43608210298884	19.7745626968702	37.48210173749215	44.27568010732804	5.6249598247799515	4.041726406185475	36.261565836298935	35.776064988486496	34.583912497383295	22.131930865081106	0.7049646420386768	0.8138502632272004	0.2514215600863635	6.92645113841464	35.69854052260085
105	950.0	866.6666666666666		(37.44316516642244, 35.319656688298096, 34.46054008792129)	#252322	37.44316516642244	35.319656688298096	34.46054008792129	17.28242560359354	20.312636275200425	37.44316516642244	44.225237865957915	5.663622926973422	4.065379469280006	36.18835252250366	35.68632157420976	34.469131253925056	22.159142123440027	0.7041614923965952	0.8194442544515852	0.2528929338079858	6.97165223517226	35.67099165203335
106	958.3333333333334	875.0		(37.386644337450285, 35.40066987649152, 35.044379317563326)	#252323	37.386644337450285	35.40066987649152	35.044379317563326	9.126820984895783	15.975693744540754	37.386644337450285	44.260105916455565	5.792027179835846	3.570135859209711	36.30253925057568	35.74834040820599	35.0479422231526	22.395763512390268	0.7047166672166787	0.8380224911407093	0.22208557364720943	6.803928931519805	31.64918074962639
107	966.6666666666666	883.3333333333333		(37.111994975926315, 35.51852627171865, 34.26732258739795)	#252322	37.111994975926315	35.51852627171865	34.26732258739795	26.390462874383612	19.546010920331227	37.111994975926315	44.28194532575489	5.078487298101009	4.346126630542635	36.04908519991626	35.78722213313795	34.279834624241154	22.001397819898155	0.7050643978742702	0.7347835990130273	0.27035722559340775	6.68429876095355	40.55663280346773
108	975.0	891.6666666666666		(36.95750471006908, 35.37534017165585, 34.47268159933012)	#242322	36.95750471006908	35.37534017165585	34.47268159933012	21.79612468407749	17.14482344544765	36.95750471006908	44.20240065970204	5.227654997073172	4.01387176793131	35.970069081013186	35.64574056939502	34.48170818505338	22.23499040425492	0.7037978746521741	0.7563660057955042	0.2496888211768753	6.5908681778518465	37.51759373109589
109	983.3333333333334	900.0		(37.04793803642453, 35.3230060707557, 34.39836717605191)	#252322	37.04793803642453	35.3230060707557	34.39836717605191	20.938611045271404	18.23692775373211	37.04793803642453	44.18702642623626	5.3263644242483865	4.058887539497169	35.98329495499267	35.61843836926942	34.407613564998954	22.216220758618977	0.7035530835848082	0.7706478310515089	0.2524890937282926	6.696620493815088	37.30874708752569
110	991.6666666666666	908.3333333333333		(36.95666736445468, 35.25706510362152, 34.50345405065941)	#242322	36.95666736445468	35.25706510362152	34.50345405065941	18.431606792388486	16.927105164776687	36.95666736445468	44.14835902516639	5.3847170434538345	3.89245907576532	35.93914800083735	35.549832830228176	34.51099016118903	22.334899485340003	0.7029374148816351	0.7790906103743298	0.24213616535337826	6.644276882744277	35.86209798653041
111	1000.0	916.6666666666666		(37.04082059870211, 35.50345405065941, 34.895750471006906)	#252322	37.04082059870211	35.50345405065941	34.895750471006906	16.998145798770356	14.767299258522469	37.04082059870211	44.27174691638208	5.333278702822685	3.729821128381272	36.13522294326983	35.76906191961482	34.90182750680343	22.325049628332522	0.7049020171272001	0.7716482270744155	0.232019031645871	6.508104744985391	34.96696486199592
112	1008.3333333333334	925.0		(36.65647896169144, 35.393761775172706, 35.120577768473936)	#242323	36.65647896169144	35.393761775172706	35.120577768473936	10.67193675889345	10.68446330264754	36.65647896169144	44.184707136807404	5.273957145861596	3.3682750672821893	35.957856395227125	35.61432088967972	35.12330960854092	22.602882899080786	0.7035161554780455	0.7630652564840934	0.20952852496894783	6.257787221155688	32.56481722119025
113	1016.6666666666666	933.3333333333333		(36.629265229223364, 35.40778731421394, 34.81410927360268)	#242322	36.629265229223364	35.40778731421394	34.81410927360268	19.62403413677766	12.636474299626235	36.629265229223364	44.186577559835776	5.093334288611362	3.6612908358335527	35.887575884446306	35.61764146326146	34.82004605400879	22.45181244066978	0.7035459366603437	0.7369317436240789	0.22775600358955486	6.272727059270391	35.710079621357124
114	1025.0	941.6666666666666		(36.75821645384132, 35.36068662340381, 34.861628637220015)	#242322	36.75821645384132	35.36068662340381	34.861628637220015	15.788079470198571	13.15705548025556	36.75821645384132	44.17816177387095	5.272251472633938	3.602167667318712	35.94566464308143	35.6027024911032	34.866619217081855	22.477770423886756	0.7034119391356126	0.7628184702583156	0.22407815957653582	6.385314987858239	34.3421152602357
115	1033.3333333333333	949.9999999999999		(36.95855139208708, 35.38559765543228, 34.52438769101947)	#242322	36.95855139208708	35.38559765543228	34.52438769101947	21.228070175438553	16.794807166201235	36.95855139208708	44.20750526123633	5.240075329096094	3.9732213329545907	35.984102993510575	35.654808616286374	34.532999790663595	22.251865081965185	0.7038791509552065	0.7581630480502228	0.24716010083489603	6.576083729336709	37.17076660088575
116	1041.6666666666667	958.3333333333334		(36.94892191752146, 35.569185681389996, 34.97843835042914)	#242322	36.94892191752146	35.569185681389996	34.97843835042914	17.987889089557093	13.599133169032077	36.94892191752146	44.29309200918501	5.221423456274632	3.6877278657455603	36.12710697090224	35.80707795897006	34.98434582373874	22.338840225883132	0.705241877196444	0.7554643920458626	0.2294005580785362	6.39238607419258	35.23236402529319
117	1050.0	966.6666666666666		(36.536529202428305, 35.236550136068665, 34.338496964622145)	#242322	36.536529202428305	35.236550136068665	34.338496964622145	24.5142857142858	15.340762597759799	36.536529202428305	44.09599190815028	5.007157907917225	3.960055966582221	35.69392924429559	35.45706112622985	34.34747749633661	22.370907547683217	0.7021036170537447	0.7244632687733035	0.24634112977654235	6.383860397383502	38.33973158517533
118	1058.3333333333333	974.9999999999999		(36.20933640360059, 35.245970274230686, 34.46661084362571)	#242322	36.20933640360059	35.245970274230686	34.46661084362571	26.832432432432263	12.27294012903822	36.20933640360059	44.06835889239679	4.800919127550262	3.7898109789121004	35.56214779150094	35.40817258739795	34.47440443793176	22.50498810242901	0.701663639643756	0.6946235026384625	0.2357507888936466	6.116493417405161	38.287308045454644
119	1066.6666666666667	983.3333333333334		(36.369060079547836, 35.33326355453213, 34.52292233619426)	#242322	36.369060079547836	35.33326355453213	34.52292233619426	26.336319310579345	12.944110282902148	36.369060079547836	44.12473115704654	4.845812144559258	3.8324096755745773	35.67873560812225	35.50795453841323	34.531025748377644	22.430621272910862	0.7025612080893087	0.7011188723562835	0.23840070373106229	6.178127488308705	38.33943104240798
120	1075.0	991.6666666666666		(36.39041239271509, 35.1071802386435, 34.61670504500733)	#242322	36.39041239271509	35.1071802386435	34.61670504500733	16.59152602384042	12.428970817489922	36.39041239271509	44.02358860641268	5.180935561529154	3.5708078525622966	35.63786895541135	35.3290600816412	34.621609796943694	22.630149596401807	0.7009507998058078	0.7496063797537639	0.22212737598613475	6.292277966892274	34.575414132858185
121	1083.3333333333333	999.9999999999999		(36.629265229223364, 35.37261879840904, 34.55369478752355)	#242322	36.629265229223364	35.37261879840904	34.55369478752355	23.673222390317726	14.449387923053221	36.629265229223364	44.1689201381524	5.014604077303031	3.878868819076753	35.824590747330966	35.58630235503454	34.561884027632395	22.353510636699387	0.7032647922956231	0.7255406216973147	0.24129076336540983	6.3397064102141245	37.722470221341304
122	1091.6666666666667	1008.3333333333334		(36.2849068453004, 35.319238015490896, 34.3585932593678)	#242322	36.2849068453004	35.319238015490896	34.3585932593678	29.921756139969684	13.537583726122575	36.2849068453004	44.10890403408649	4.7203969955486595	3.9622815528533417	35.60028679087293	35.479920774544695	34.36819970692903	22.38515190270502	0.7023092060411191	0.682973115726111	0.24647957565737574	6.162939469089949	40.00995749721369
123	1100.0	1016.6666666666666		(36.64789616914381, 35.57504710069081, 34.80154908938665)	#242322	36.64789616914381	35.57504710069081	34.80154908938665	25.13605442176867	12.847081403119923	36.64789616914381	44.26479538667895	4.899760643914064	3.806463896158485	35.946043541971946	35.75668691647478	34.80928406949969	22.323426594586746	0.7047913337308771	0.708924439288015	0.2367867082046785	6.20458070786473	37.842466083261606
124	1108.3333333333333	1025.0		(36.43521038308562, 35.479380364245344, 34.561858907263975)	#242322	36.43521038308562	35.479380364245344	34.561858907263975	29.386523633925613	13.1110708930141	36.43521038308562	44.19848201275754	4.738630552019285	3.921025802253253	35.7642327820808	35.6387803495918	34.57103412183378	22.33103326743967	0.7037354813126746	0.6856112474097923	0.24391320076308948	6.150533541934907	39.60638595489405
125	1116.6666666666667	1033.3333333333335		(36.45111994975926, 35.321122043123296, 34.70002093364036)	#242322	36.45111994975926	35.321122043123296	34.70002093364036	21.281530185295807	12.250110551494004	36.45111994975926	44.12842279444891	5.007036072644966	3.6702160409961992	35.750600795478334	35.514495467866865	34.70623194473519	22.502279223800198	0.7026199869456377	0.7244456409730191	0.22831120915781133	6.208131443546741	36.241852351750985
126	1125.0	1041.6666666666667		(36.72262926522922, 35.62821854720536, 34.61649570860373)	#242322	36.72262926522922	35.62821854720536	34.61649570860373	28.822184673491606	14.624880290040108	36.72262926522922	44.29537286330435	4.807448324143538	4.034588601734357	35.96213523131672	35.811141798199706	34.626612936989744	22.18190027517965	0.7052781933299035	0.6955681828729222	0.25097754241907533	6.276102658063785	40.00461902384938
127	1133.3333333333333	1050.0		(36.39752983043751, 35.469960226083316, 34.45195729537367)	#242322	36.39752983043751	35.469960226083316	34.45195729537367	31.394448030987718	13.630622703038448	36.39752983043751	44.189759495641816	4.669397823330312	4.010958320604486	35.72086874607494	35.623290847812434	34.46213732468076	22.296352018412385	0.7035965999642401	0.6755942737384004	0.24950758588321006	6.1555716779311584	40.662194405085785
128	1141.6666666666667	1058.3333333333335		(36.519154280929456, 35.68222733933431, 35.04102993510571)	#242323	36.519154280929456	35.68222733933431	35.04102993510571	26.027474861917632	10.321205833123187	36.519154280929456	44.30232047098669	4.782278233069648	3.643396968005219	35.96408205987021	35.82352237178145	35.047441909148	22.393296656352394	0.7053888142791681	0.6919264350411074	0.2266428891148854	6.012031816695698	37.30210171273697
129	1150.0	1066.6666666666667		(36.70902239899519, 35.51601423487544, 34.90935733724095)	#242322	36.70902239899519	35.51601423487544	34.90935733724095	20.225660113993086	12.501411390347807	36.70902239899519	44.244566565037225	5.0684425471957395	3.6699504872062416	35.97925685576722	35.72069212685786	34.91542390621729	22.400983484484744	0.7044692471141848	0.7333302689585989	0.22829468999212615	6.257607085201928	35.90749077773588
130	1158.3333333333333	1075.0		(36.894285116181706, 35.786476868327405, 35.195938873770146)	#242323	36.894285116181706	35.786476868327405	35.195938873770146	20.86281276962913	11.738357050452814	36.894285116181706	44.38789431342751	5.0183172087044925	3.6438241929268145	36.211195310864554	35.97624827506804	35.20184425371571	22.301125303229224	0.7067513350367923	0.7260778580621264	0.22666946527207676	6.201690282184237	35.98358137993425
131	1166.6666666666667	1083.3333333333335		(36.7142558090852, 35.31651664224409, 34.56541762612518)	#242322	36.7142558090852	35.31651664224409	34.56541762612518	20.97223575255731	14.924822104638984	36.7142558090852	44.151775166747996	5.153914942965631	3.8386725068713767	35.85118903077246	35.55589036005861	34.572928616286376	22.378377830384544	0.7029918072483111	0.7456968873812837	0.23879029240108934	6.426371126408325	36.67900298617193
132	1175.0	1091.6666666666667		(36.595352731840066, 35.438141092736025, 34.90035587188612)	#242322	36.595352731840066	35.438141092736025	34.90035587188612	19.036680251945135	11.810904036243823	36.595352731840066	44.197601305139386	5.070487864825834	3.5982463600846115	35.897617751727026	35.63721617961063	34.90573372409462	22.479465561931715	0.7037214585414994	0.7336261968129282	0.22383422886888904	6.217493390041376	35.3612265338057
133	1183.3333333333333	1100.0		(36.429767636592004, 35.54804270462633, 34.86560602888842)	#242322	36.429767636592004	35.54804270462633	34.86560602888842	26.177730192719455	10.948771728199988	36.429767636592004	44.23114718508103	4.793136076613969	3.6879579901996307	35.84360058614193	35.696827263973205	34.87243039564581	22.426470089811183	0.7042555815450897	0.6934974078305834	0.22941487331005903	6.047742354500202	37.57557742574734
134	1191.6666666666667	1108.3333333333335		(36.31819133347289, 35.46012141511409, 34.83483357755914)	#242322	36.31819133347289	35.46012141511409	34.83483357755914	25.29212531752753	10.41506236598804	36.31819133347289	44.17964058121054	4.798381455635825	3.6291706603217566	35.75551810759892	35.60532723885284	34.841086455934686	22.50111866323	0.7034354849486701	0.6942563382462031	0.22575792063543296	6.016256666360739	37.1013920618433
135	1200.0	1116.6666666666667		(37.155327611471634, 36.119112413648736, 35.71111576303119)	#252423	37.155327611471634	36.119112413648736	35.71111576303119	16.950282649659584	9.911742003819928	37.155327611471634	44.567471508421576	5.057649161809341	3.4673919072904402	36.54525853045844	36.29815441281139	35.71519572953736	22.249227079101495	0.7096105925949014	0.731768622331518	0.2156942343815313	6.1320976576285835	34.43351521185951
136	1208.3333333333333	1125.0		(36.90014653548252, 36.08582792547624, 35.04123927150931)	#242423	36.90014653548252	36.08582792547624	35.04123927150931	33.716216216216196	12.846056095125736	36.90014653548252	44.523321000280866	4.592577025667344	4.020383646319137	36.275926313585934	36.21883391249738	35.05168515804898	22.02141271899328	0.7089076209614495	0.6644794163266364	0.25009390218900285	6.1037077584266655	41.19919753325695
137	1216.6666666666667	1133.3333333333335		(36.938245760937825, 36.07619845091061, 35.29746702951643)	#242423	36.938245760937825	36.07619845091061	35.29746702951643	28.476652207195624	11.326974735625134	36.938245760937825	44.524236238058876	4.751795022237215	3.7806081710044515	36.34285534854511	36.220477048356706	35.305254343730375	22.136725041653197	0.7089221935274946	0.6875159556896471	0.23517831463666194	6.072277503212778	38.506348679033216
138	1225.0	1141.6666666666667		(36.955620682436674, 35.97843835042914, 35.19279882771614)	#242323	36.955620682436674	35.97843835042914	35.19279882771614	26.740292126825747	12.163767368880173	36.955620682436674	44.48106142025114	4.833757990461152	3.8055883938162616	36.30012978857023	36.143018959598066	35.20065522294327	22.150713043519914	0.7082347569955851	0.6993748107467217	0.23673224628850223	6.152050010646538	38.21314429612172
139	1233.3333333333333	1150.0		(36.70211429767637, 35.99267322587398, 35.212895122461795)	#242323	36.70211429767637	35.99267322587398	35.212895122461795	31.41692437447285	10.34683960165636	36.70211429767637	44.46260118312109	4.630710205012434	3.754699711568099	36.184343730374714	36.10993397111158	35.220692903495916	22.214125526946773	0.7079408300716217	0.669996735385694	0.23356664065473356	5.961648004273304	39.03603408545115
140	1241.6666666666667	1158.3333333333335		(36.9644128113879, 36.08226920661503, 35.430814318610004)	#242423	36.9644128113879	36.08226920661503	35.430814318610004	25.487305487305537	10.579570617117577	36.9644128113879	44.53035154349349	4.82619757340319	3.665897481191216	36.38422859535273	36.231457194892194	35.43732886749005	22.188489465802203	0.7090195624238328	0.6982809278383278	0.2280425667673137	6.060609487512535	37.219685069249365
141	1250.0	1166.6666666666667		(36.829390831065524, 35.84969646221478, 35.04186728072012)	#242323	36.829390831065524	35.84969646221478	35.04186728072012	27.11558730530504	12.376487773824275	36.829390831065524	44.40928122975409	4.8210383407399915	3.8254231469468936	36.16818086665272	36.01448575047101	35.049945572535066	22.20037342532125	0.7070918610270409	0.6975344615538048	0.23796609639978125	6.154370230663904	38.43148404486548
142	1258.3333333333333	1175.0		(37.163073058404855, 36.18233200753611, 35.15909566673645)	#252423	37.163073058404855	36.18233200753611	35.15909566673645	30.636164211845816	13.750591455995647	37.163073058404855	44.59352529055937	4.733975220328645	4.029305866027011	36.45824785430187	36.34501674900565	35.16932803014444	21.9437856556818	0.7100254251881897	0.6849376883018417	0.25064892204263617	6.216576803087478	40.40264718002891
143	1266.6666666666667	1183.3333333333335		(37.07536110529621, 36.04333263554532, 35.579024492359224)	#252423	37.07536110529621	36.04333263554532	35.579024492359224	18.617795187464868	10.291628319283578	37.07536110529621	44.52454708047784	5.026231034518879	3.517470788394683	36.45616495708604	36.22103511827506	35.58366757379109	22.258770225213333	0.7089271428114827	0.7272228741018498	0.21880946513919444	6.134785991342374	34.985203462525355
144	1275.0	1191.6666666666667		(37.129160561021564, 36.08561858907264, 35.52229432698346)	#252423	37.129160561021564	36.08561858907264	35.52229432698346	21.0343929129754	11.035824227867812	37.129160561021564	44.54863909255185	4.990747372131565	3.6116873237185043	36.48428930290977	36.26430607494243	35.52792756960435	22.18896493381064	0.7093107397799895	0.7220889017938236	0.22467034386190926	6.160506850637134	35.892381274228335
145	1283.3333333333333	1200.0		(37.09106133556625, 36.21080175842579, 35.01109482939083)	#252423	37.09106133556625	36.21080175842579	35.01109482939083	34.60748792270534	14.299711034856422	37.09106133556625	44.59842175758801	4.576505509796491	4.177156431755824	36.40218756541763	36.353828411136696	35.02309189868117	21.87514090551742	0.7101033875394789	0.6621541006213878	0.2598461848356595	6.196211627805871	42.38793171283757
146	1291.6666666666667	1208.3333333333335		(37.012350847812435, 36.05798618379736, 35.14925685576722)	#252423	37.012350847812435	36.05798618379736	35.14925685576722	29.265168539325757	12.835957648975148	37.012350847812435	44.5224221834119	4.762108185316139	3.9171719090238533	36.343879003558726	36.21722030563115	35.15834414904752	22.06166498637055	0.7088933098518121	0.6890081211002357	0.24367346364316494	6.166190893371738	39.439721817249236
147	1300.0	1216.6666666666667		(36.88235294117647, 36.11094829390831, 35.255809085199914)	#242423	36.88235294117647	36.11094829390831	35.255809085199914	31.54440154440148	11.24572187505323	36.88235294117647	44.53420297099473	4.648042272562991	3.836637661380893	36.317908729328025	36.23837364454678	35.264360477287	22.107794911377702	0.7090808854843293	0.6725044346720341	0.23866371183220936	6.026946616012023	39.53731798191791
148	1308.3333333333333	1225.0		(37.228804689135444, 36.15658362989324, 35.42390621729119)	#252423	37.228804689135444	36.15658362989324	35.42390621729119	24.356297842727884	12.362715219127091	37.228804689135444	44.58992924658707	4.937004848498628	3.7743918928433873	36.53543646640151	36.338546229851374	35.431232991417204	22.068624562107903	0.7099681683861362	0.7143131365674699	0.2347916218731949	6.214503281426509	37.398291017760755
149	1316.6666666666667	1233.3333333333335		(37.29642034749843, 36.18128532551811, 35.30123508478124)	#252423	37.29642034749843	36.18128532551811	35.30123508478124	26.465218759836446	13.6413156343839	37.29642034749843	44.60700367839152	4.902865876092677	3.9187708651797104	36.55169143814109	36.36927583629894	35.31003558718861	21.97742536805159	0.7102400302903659	0.7093737214348513	0.24377292907224496	6.276532393984384	38.63470384297144
150	1325.0	1241.6666666666667		(37.26397320494034, 36.154280929453634, 35.33451957295374)	#252423	37.26397320494034	36.154280929453634	35.33451957295374	25.492025604860586	13.20338745014326	37.26397320494034	44.59182047730399	4.9255545794937845	3.8615727330616245	36.53407787314214	36.34194910822692	35.34271718651873	22.01961403182965	0.7099982808718651	0.7126564483894386	0.24021483479125982	6.25882032721001	38.09599900284107
151	1333.3333333333333	1250.0		(37.32468076198451, 36.171237178145276, 35.781034121833784)	#252423	37.32468076198451	36.171237178145276	35.781034121833784	15.16680227827496	10.546102075154261	37.32468076198451	44.608080394806066	5.156922865998781	3.4717361605431485	36.6583839229642	36.371214230688715	35.784936152396895	22.20542147757831	0.7102571739457522	0.7461320903033583	0.21596447507088984	6.216655484606169	33.94917146730579
152	1341.6666666666667	1258.3333333333335		(37.38308561858907, 36.305421812853254, 35.137324680761985)	#252423	37.38308561858907	36.305421812853254	35.137324680761985	31.208053691275154	15.318934477178153	37.38308561858907	44.67050783897774	4.745992245327124	4.181384776748498	36.59985765124555	36.48371910404019	35.1490056520829	21.79538105317143	0.7112511539529975	0.6866763778681448	0.26010921528052444	6.325221027278753	41.38117704946725
153	1350.0	1266.6666666666667		(37.305212476449654, 36.43876910194683, 35.40715930500314)	#252423	37.305212476449654	36.43876910194683	35.40715930500314	32.610565788022605	12.974153652774572	37.305212476449654	44.72446044498025	4.651942975528844	4.01937635386711	36.65700439606448	36.58113757379109	35.41747540297258	21.84905040488586	0.7121101961966269	0.673068809927044	0.25003124207441313	6.147841875129696	40.82770396747927
154	1358.3333333333333	1275.0		(37.3585932593678, 36.344149047519366, 35.76575256437094)	#252423	37.3585932593678	36.344149047519366	35.76575256437094	21.78735707714567	10.872314554358905	37.3585932593678	44.68924224121157	4.969681754382282	3.6242815072918155	36.72554741469542	36.51752688507431	35.77153652920243	22.06815727095846	0.7115494461787198	0.7190410118382774	0.22545378365070098	6.150866051535962	36.10246297483096
155	1366.6666666666667	1283.3333333333335		(37.32593678040611, 36.40066987649152, 35.806154490265854)	#252423	37.32593678040611	36.40066987649152	35.806154490265854	23.471074380165334	10.382712864401652	37.32593678040611	44.71170740346274	4.896073769202536	3.6248480040104614	36.73514758216454	36.55809466192171	35.81209964412811	22.056003338452744	0.7119071401774646	0.7083910018861611	0.22548902341571025	6.091884881188395	36.51469754052927
156	1375.0	1291.6666666666667		(37.355871886120994, 36.17270253297048, 35.54071593050031)	#252423	37.355871886120994	36.17270253297048	35.54071593050031	20.89032406873492	12.390683052300655	37.355871886120994	44.61038866119869	5.068646088340234	3.700087153153797	36.6260581955202	36.37536999581327	35.547035796525016	22.081899781025186	0.7102939265419238	0.7333597184158722	0.23016938580447507	6.275493455480654	36.12926353802418
157	1383.3333333333333	1300.0		(37.606028888423694, 36.35294117647059, 35.744609587607286)	#252423	37.606028888423694	36.35294117647059	35.744609587607286	19.608636977057994	12.621963438801158	37.606028888423694	44.717319402263584	5.138045073659336	3.692313759393695	36.84528783755495	36.56823354406531	35.750692903495924	21.992543644377744	0.711996495343013	0.7434007470150163	0.22968583036555684	6.327139011967651	35.7018666570605
158	1391.6666666666667	1308.3333333333335		(37.58195520200963, 36.29014025539041, 35.38915637429349)	#252423	37.58195520200963	36.29014025539041	35.38915637429349	24.65298329355602	14.878515448757575	37.58195520200963	44.68461532371784	5.031680917543913	3.9689773420245045	36.74293280301444	36.50917528783755	35.39816621310446	21.87394202676391	0.7114757756393446	0.7280113932864565	0.24689609711138777	6.408634331702773	38.266288469060804
159	1400.0	1316.6666666666667		(37.381201590956664, 36.493824576093786, 35.71027841741679)	#252423	37.381201590956664	36.493824576093786	35.71027841741679	28.135805562515852	11.398387187097478	37.381201590956664	44.75841434475348	4.783697098407702	3.793854105754524	36.771930081641194	36.64253459074733	35.71811387900356	21.933192969717247	0.712650815758911	0.692131724316912	0.23600229756993735	6.105496450335936	38.417227750199615
160	1408.3333333333333	1325.0		(37.42202218965878, 36.436466401507225, 35.45300397739167)	#252423	37.42202218965878	36.436466401507225	35.45300397739167	29.968105464597155	13.417223729477266	37.42202218965878	44.73513146086276	4.7649851176369	3.9948097441148356	36.72269625287838	36.60042600376806	35.46283860163282	21.84239247378554	0.7122801018620749	0.6894243715623676	0.24850303983378222	6.21800515141118	39.97538266257314
161	1416.6666666666667	1333.3333333333335		(37.38455097341428, 36.43186100062801, 35.93405903286582)	#252423	37.38455097341428	36.43186100062801	35.93405903286582	20.591715976331347	9.893804665539284	37.38455097341428	44.73222232314375	4.962302321945611	3.5409668280621087	36.799118693740844	36.595166910194685	35.93903705254344	22.08072749480049	0.7122337820940725	0.7179733147847633	0.2202710709866349	6.096137335380744	35.51064327114849
162	1425.0	1341.6666666666667		(37.41029935105715, 36.31023655013607, 35.961691438141095)	#252423	37.41029935105715	36.31023655013607	35.961691438141095	14.436416184971007	9.874152952565323	37.41029935105715	44.6802015649851	5.139260054656036	3.4267535973279584	36.7795583001884	36.501209629474566	35.965176889261045	22.17339213100342	0.7114054990487303	0.7435765371779299	0.21316626829396937	6.176943752875144	33.694545658238454
163	1433.3333333333333	1350.0		(37.2160351685158, 36.238434163701065, 35.12183378689554)	#252423	37.2160351685158	36.238434163701065	35.12183378689554	31.991203518592506	14.349227420252976	37.2160351685158	44.623827168585606	4.690592950267525	4.116146430488277	36.494138580699186	36.399570751517686	35.1329997906636	21.875399285109996	0.7105078966611086	0.6786609017987456	0.2560509676047053	6.240538731737892	41.267994351028534
164	1441.6666666666667	1358.3333333333335		(37.34121833786895, 36.294745656269626, 34.979903705254344)	#252422	37.34121833786895	36.294745656269626	34.979903705254344	33.409574468085175	16.1252165333363	37.34121833786895	44.66066383941157	4.654235499296611	4.31315560920309	36.54454888005024	36.46596315679297	34.993052124764496	21.741305638417675	0.7110944161770092	0.6734005049310923	0.26830621451800624	6.345488112991219	42.82177201077953
165	1450.0	1366.6666666666667		(37.20891773079339, 36.30039773916684, 35.63910404019259)	#252423	37.20891773079339	36.30039773916684	35.63910404019259	25.275370049339763	10.75824064541174	37.20891773079339	44.65411221560238	4.849289309130588	3.682282167336415	36.613313795269	36.45414897006489	35.64571697718234	22.07529665687227	0.7109901001479336	0.7016219677364841	0.22906180036656149	6.088908667695057	37.21102731061928
166	1458.3333333333333	1375.0		(37.563324262089175, 36.56416160770358, 35.56834833577559)	#252423	37.563324262089175	36.56416160770358	35.56834833577559	29.949632738719973	13.542967008470798	37.563324262089175	44.80693878803189	4.77420633452147	4.009417306773955	36.85458865396693	36.730397927569605	35.578306468494866	21.774018065307374	0.7134234299051638	0.6907585481649668	0.2494117248420486	6.2344585381926665	40.02381331322612
167	1466.6666666666667	1383.3333333333335		(37.544902658572326, 36.662968390203055, 35.5011513502198)	#252423	37.544902658572326	36.662968390203055	35.5011513502198	34.10836832940694	13.880887862973395	37.544902658572326	44.849012323798945	4.612559560853214	4.143907253325252	36.86275277370735	36.80669418254134	35.512769520619635	21.68143849196009	0.7140933316437577	0.667370599913286	0.2577778705876167	6.2006187615898485	41.936412238674585
168	1475.0	1391.6666666666667		(37.45153862256647, 36.58593259367804, 35.56416160770358)	#252423	37.45153862256647	36.58593259367804	35.56416160770358	32.48225377107348	12.850770795836922	37.45153862256647	44.80575759217669	4.661301826947961	4.01109079187052	36.805725350638475	36.728257467029515	35.57437931756333	21.785439605178052	0.7134046227109836	0.6744229002544803	0.2495158264539528	6.149519010665539	40.71228157775986
169	1483.3333333333333	1400.0		(37.530877119531084, 36.52669039145908, 34.82729746702952)	#252422	37.530877119531084	36.52669039145908	34.82729746702952	37.71428571428579	18.369216610424722	37.530877119531084	44.78261473767329	4.454218719187608	4.665711172716125	36.67886330332845	36.686336769939295	34.84429139627381	21.472010141830225	0.7130361383850242	0.6444609721677739	0.2902374540150487	6.4504980540706605	46.32845905772403
170	1491.6666666666667	1408.3333333333335		(37.295164329076826, 36.60916893447771, 35.320075361105296)	#252423	37.295164329076826	36.60916893447771	35.320075361105296	39.16057233704301	13.504369692241198	37.295164329076826	44.799470793043874	4.4024458654924885	4.228843710428509	36.68748796315679	36.71686647477497	35.33296629683902	21.699240073793913	0.7133045232638494	0.636970189669706	0.26306146833941596	6.104477760285696	43.84775852203601
171	1500.0	1416.6666666666667		(37.694787523550346, 36.81703998325309, 36.0343311701905)	#252424	37.694787523550346	36.81703998325309	36.0343311701905	28.28290468986384	11.232756514205736	37.694787523550346	44.93560547534669	4.788055577251704	3.794956459960108	37.09059451538623	36.96405477077664	36.04215825832112	21.786582252840212	0.7154720820081988	0.6927623331150113	0.23607087114129824	6.109596610566372	38.399929241586975
172	1508.3333333333333	1425.0		(37.920661503035376, 36.61775172702533, 35.729537366548044)	#252423	37.920661503035376	36.61775172702533	35.729537366548044	24.322155345371147	14.734359387679598	37.920661503035376	44.86674701930527	5.0558702490567935	3.961506008162763	37.0785346451748	36.83888595143395	35.738419510152816	21.725384330547318	0.714375706374964	0.7315112394066585	0.24643133175454165	6.423033070754601	38.080326086205275
173	1516.6666666666667	1433.3333333333335		(37.61523969018212, 36.54364664015072, 36.00983881096923)	#252424	37.61523969018212	36.54364664015072	36.00983881096923	19.950449863085026	10.883281020435414	37.61523969018212	44.80540143430825	5.039762621071309	3.5957425888062833	36.961965668829805	36.72761208499058	36.01517688926104	21.983005951218537	0.7133989519069751	0.7291806988011591	0.2236784780788471	6.191007352741786	35.506892804821796
174	1525.0	1441.6666666666667		(37.90370525434373, 36.863093992045215, 35.962319447351895)	#252423	37.90370525434373	36.863093992045215	35.962319447351895	27.839120120767728	13.06081760242119	37.90370525434373	44.976033606033745	4.859314406175375	3.931040852879941	37.19283860163282	37.03767573372409	35.971327192798825	21.67003664145888	0.7161157853371822	0.7030724541617976	0.24453620177796578	6.250281488467107	38.97182898610746
175	1533.3333333333333	1450.0		(37.71844253715721, 36.537366548042705, 35.987858488591165)	#252423	37.71844253715721	36.537366548042705	35.987858488591165	19.051651143099136	11.699818515825744	37.71844253715721	44.81253514784498	5.115516176906143	3.628495181324398	37.0061921708185	36.74054029516433	35.99335356918568	21.95225548589866	0.7135125360641836	0.7401411417691207	0.2257159014668268	6.271720899169766	35.348521672804374
176	1541.6666666666667	1458.3333333333335		(37.70337031609797, 36.73958551392087, 36.219593887377016)	#252424	37.70337031609797	36.73958551392087	36.219593887377016	21.027088036117433	10.035256428051879	37.70337031609797	44.90292780459305	4.970354859392345	3.5678554504055437	37.10784174167888	36.90461899937199	36.224793803642456	21.92515822935239	0.7149517827737284	0.7191384003897842	0.22194371744974367	6.118334736124989	35.671810126755055
177	1550.0	1466.6666666666667		(37.53966924848231, 36.8224827297467, 35.46870420766171)	#252423	37.53966924848231	36.8224827297467	35.46870420766171	39.22167188921462	14.067680828876885	37.53966924848231	44.919642505816135	4.405574047904315	4.2945658605188175	36.90314841951015	36.93501256227758	35.48224199288256	21.563285434473286	0.7152179169886281	0.6374227923830751	0.2671498117469873	6.152428676701725	44.2689823871311
178	1558.3333333333333	1475.0		(38.04626334519573, 36.896169143814106, 36.469960226083316)	#262424	38.04626334519573	36.896169143814106	36.469960226083316	16.22310756972095	10.564961182302893	38.04626334519573	45.007569092201706	5.158436895941532	3.5159860126871223	37.374473518944946	37.095170713837135	36.47422231526062	21.85365413635092	0.7166178985213054	0.7463511485199189	0.2187171024735271	6.242726075267311	34.278307651971986
179	1566.6666666666667	1483.3333333333335		(38.29307096504082, 37.053799455725354, 36.504291396273814)	#262524	38.29307096504082	37.053799455725354	36.504291396273814	18.431831480397978	11.911784000087444	38.29307096504082	45.10177083725501	5.174197787186586	3.6453693006060384	37.55114088339962	37.26727206405694	36.50978647686833	21.701373700733527	0.7181177941597223	0.7486315213382233	0.22676558097714214	6.329379122688695	35.165783111979756
180	1575.0	1491.6666666666667		(38.01549089386644, 36.72807201172284, 36.146116809713206)	#262424	38.01549089386644	36.72807201172284	36.146116809713206	18.678611422172484	12.539372246696047	38.01549089386644	44.92772764465498	5.186657883897383	3.678664926735409	37.24251622357128	36.94972034749843	36.151936361733306	21.823670206770505	0.7153466498955771	0.7504343169676686	0.2288367845728846	6.358773124415441	35.34637641435947
181	1583.3333333333333	1500.0		(37.663387063010255, 36.69834624241155, 35.90182122671133)	#252423	37.663387063010255	36.69834624241155	35.90182122671133	27.13012477718352	11.926683266821522	37.663387063010255	44.87873800693697	4.843924984714421	3.821034688112279	37.01191124136488	36.860662455516014	35.90978647686833	21.813226525905847	0.7145666288471423	0.7008458276440871	0.2376931058369156	6.169596043931717	38.26744603684631
182	1591.6666666666667	1508.3333333333335		(37.70253297048357, 36.45028260414486, 35.45823738748168)	#252423	37.70253297048357	36.45028260414486	35.45823738748168	26.521779684730912	15.179228783209808	37.70253297048357	44.76881093200825	4.964827844983699	4.047842180641381	36.86547624031819	36.66134791082269	35.46815783964831	21.766430710078573	0.7128163519267284	0.7183387214104746	0.25180200086842314	6.405820934876735	39.19048598999553
183	1600.0	1516.6666666666667		(37.63135859325937, 36.6437094410718, 35.912916056102155)	#252423	37.63135859325937	36.6437094410718	35.912916056102155	25.515897186015206	11.644619364169918	37.63135859325937	44.85123370683797	4.889258254392903	3.763815113254654	36.981498848649785	36.81072537785221	35.92022398995185	21.863759777345617	0.71412870086892	0.7074048955503589	0.2341336776786499	6.170182370474415	37.58954828418726
184	1608.3333333333333	1525.0		(37.54804270462633, 36.430186309399204, 35.34687042076617)	#252423	37.54804270462633	36.430186309399204	35.34687042076617	29.529243937232504	14.948820017059973	37.54804270462633	44.74402001145705	4.819976537008941	4.109767572226253	36.76127276533389	36.61649770776638	35.3577035796525	21.766294232315023	0.7124216268227929	0.6973808339239319	0.255654161305953	6.334221602931111	40.45266907875436
185	1616.6666666666667	1533.3333333333335		(37.36864140674063, 36.51643290768265, 35.65271090642663)	#252423	37.36864140674063	36.51643290768265	35.65271090642663	30.201293156032868	11.709344014340916	37.36864140674063	44.76699803052433	4.720928289973281	3.8621672573831756	36.761270671969854	36.65806688088759	35.66134812643919	21.89413030144507	0.7127874866118972	0.6830499863386661	0.24025181805470014	6.09946717698134	39.28642291277445
186	1625.0	1541.6666666666667		(37.530249110320284, 36.56081222524597, 35.40904333263555)	#252423	37.530249110320284	36.56081222524597	35.40904333263555	32.57870324681724	14.412573487578205	37.530249110320284	44.80127218959172	4.68004880783629	4.148886747369618	36.8054825204103	36.72013016746912	35.42056102156165	21.71121801151981	0.7133332053952011	0.6771353170193909	0.25808762736857027	6.254287975959303	41.557149300959374
187	1633.3333333333333	1550.0		(37.60058614193008, 36.74167887795688, 35.99351057148838)	#252423	37.60058614193008	36.74167887795688	35.99351057148838	27.93278624462698	10.898879845004407	37.60058614193008	44.89253348938521	4.786865053060085	3.759263345462127	37.01290977601005	36.88572666736445	36.00099225455307	21.84214735262744	0.7147862827818148	0.6925900814977715	0.23385052824087588	6.086553863783926	38.143570544320056
188	1641.6666666666667	1558.3333333333335		(37.71006908101319, 36.65145488800503, 35.570651036215196)	#252423	37.71006908101319	36.65145488800503	35.570651036215196	30.311154598825947	14.467000849334697	37.71006908101319	44.86037032009955	4.783672842495368	4.098562528068217	36.95401507222106	36.827308896797156	35.58145907473309	21.679567255703862	0.7142741755241209	0.6921282148375107	0.2549571349860273	6.299344462760601	40.589358058212184
189	1650.0	1566.6666666666667		(37.41511408833996, 36.455516014234874, 35.361942641825415)	#252423	37.41511408833996	36.455516014234874	35.361942641825415	31.957585644371882	13.99324127744331	37.41511408833996	44.74247921417945	4.695341532421404	4.092718222777014	36.70700439606448	36.61371140046054	35.37287837554951	21.78927327833496	0.712397093995773	0.6793479528988913	0.254593581344275	6.2286896340347875	41.077199518950344
190	1658.3333333333333	1575.0		(37.49131253925058, 36.545949340590326, 35.21791919614821)	#252423	37.49131253925058	36.545949340590326	35.21791919614821	35.04972375690596	15.462656899093252	37.49131253925058	44.7896810965849	4.580355438839501	4.30863917023272	36.743571279045426	36.69913330542181	35.23119949759263	21.644035669394267	0.7131486501108422	0.6627111296247339	0.2680252627617895	6.288404204992733	43.24914403488332
191	1666.6666666666667	1583.3333333333335		(37.545111994975926, 36.696043541971946, 35.64768683274021)	#252423	37.545111994975926	36.696043541971946	35.64768683274021	33.15092674315967	12.886988229915309	37.545111994975926	44.86469442674884	4.640652257639433	4.03360667530932	36.90241574209755	36.83515915428092	35.65817039983253	21.72642947173008	0.7143430246595552	0.671435206485853	0.25091646023565617	6.148628805468246	40.996829734210294
192	1675.0	1591.6666666666667		(37.470378898890516, 36.60979694368851, 35.93133765961901)	#252423	37.470378898890516	36.60979694368851	35.93133765961901	26.449945593035878	10.47375360343245	37.470378898890516	44.820446922859226	4.815394840333331	3.6939366132183515	36.89579024492359	36.75488211011095	35.938122252459706	21.935363631397838	0.7136385086438772	0.6967179287367615	0.2297867823844176	6.069035769443441	37.49216713699248
193	1683.3333333333333	1600.0		(37.419091480008376, 36.47330960854092, 35.255181075989114)	#252423	37.419091480008376	36.47330960854092	35.255181075989114	33.77575698945526	14.746407013107639	37.419091480008376	44.75023382586836	4.62830182395585	4.206252113672604	36.693117019049616	36.627735920033494	35.26736236131463	21.72753953797304	0.7125205641952181	0.6696482775090319	0.2616561246990055	6.254097426280494	42.2649104320223
194	1691.6666666666667	1608.3333333333335		(37.20787104877538, 36.38350429139627, 35.294954992673226)	#252423	37.20787104877538	36.38350429139627	35.294954992673226	34.14313854235055	13.109957128872177	37.20787104877538	44.689405282047254	4.591470156555422	4.0648258211570365	36.56973414276742	36.517821197404224	35.305840485660454	21.859392147754814	0.7115520421416521	0.6643192683884899	0.2528584933088459	6.132243240029219	41.5184473158906
195	1700.0	1616.6666666666667		(37.50994347917103, 36.65689763449864, 35.655013606866234)	#252423	37.50994347917103	36.65689763449864	35.655013606866234	32.40717751946738	12.610179423500853	37.50994347917103	44.84378606507848	4.663466259617555	3.9910854485531555	36.87451329286163	36.79721113041658	35.66503244714256	21.76490721507884	0.7140101182950492	0.67473606233079	0.2482713645281734	6.138133316590973	40.55755706105186
196	1708.3333333333333	1625.0		(37.38287628218547, 36.61817039983253, 35.712581117856395)	#252423	37.38287628218547	36.61817039983253	35.712581117856395	32.53039227973426	11.393592715788053	37.38287628218547	44.81437438813077	4.6387348782654385	3.8870175137893037	36.811758425790245	36.74387398576512	35.721637010676154	21.849632914786646	0.713541820749739	0.6711577894452269	0.2417976649543352	6.052005157246733	39.96124928471044
197	1716.6666666666667	1633.3333333333335		(37.43939711115763, 36.570651036215196, 35.63512664852418)	#252423	37.43939711115763	36.570651036215196	35.63512664852418	31.11033762617464	12.28889895330114	37.43939711115763	44.798136069495854	4.702623967524633	3.931764456258935	36.80923173539878	36.714448404856604	35.64448189240109	21.831534284457295	0.7132832715765581	0.6804016158423293	0.24458121459480364	6.129718094613996	39.898282586216745
198	1725.0	1641.6666666666667		(37.54825204102993, 36.57818714674482, 35.74188821436048)	#252423	37.54825204102993	36.57818714674482	35.74188821436048	27.778421601576017	12.267489184246886	37.54825204102993	44.812772047640685	4.825485707541155	3.857303209303531	36.88625915846766	36.74096967343521	35.75025120368432	21.848920411382128	0.7135163080215939	0.6981779311526186	0.2399492427604774	6.177709960995845	38.6374633451469
199	1733.3333333333333	1650.0		(37.5721163910404, 36.37617751727025, 35.30730584048566)	#252423	37.5721163910404	36.37617751727025	35.30730584048566	28.31684998613539	15.3711514246554	37.5721163910404	44.72187248189324	4.884344215630443	4.109264395619694	36.748413230060706	36.57646071383713	35.317994557253506	21.778866310093925	0.7120689902238034	0.7066939052739984	0.25562286046202987	6.383014357642496	40.07435252583583
200	1741.6666666666667	1658.3333333333335		(37.59723675947247, 36.537785220849905, 35.786476868327405)	#252423	37.59723675947247	36.537785220849905	35.786476868327405	24.89479768786118	12.281322034275773	37.59723675947247	44.799704537420794	4.9310038851315685	3.7936033624336396	36.90665480427047	36.71728995185263	35.79398995185263	21.88554973760215	0.7133082449801642	0.7134448840344682	0.23598669971135358	6.221432776029203	37.57241301349575
201	1750.0	1666.6666666666667		(37.499476658991, 36.588444630521245, 35.406112622985134)	#252423	37.499476658991	36.588444630521245	35.406112622985134	33.88799999999994	14.235074106121115	37.499476658991	44.81063795757308	4.622528552475858	4.167521895837933	36.798383922964206	36.73710177935942	35.41793594306049	21.69920937308064	0.7134823286894427	0.6688129686961628	0.2592468543002039	6.223825911024758	42.03679588355417
202	1758.3333333333333	1675.0		(37.719698555578816, 36.64098806782499, 35.6437094410718)	#252423	37.719698555578816	36.64098806782499	35.6437094410718	28.823232832509788	14.03450304405981	37.719698555578816	44.85705256557161	4.836724339133458	4.024664775032805	36.97010048147373	36.8212863910404	35.65368222733933	21.718088355530476	0.7142213496922536	0.6998039984605867	0.25036021612318543	6.292203817753827	39.76402713019219
203	1766.6666666666667	1683.3333333333335		(37.45007326774126, 36.59660875026167, 35.4285116181704)	#252423	37.45007326774126	36.59660875026167	35.4285116181704	34.66915191053133	13.764945583821056	37.45007326774126	44.809604879912285	4.585423551897283	4.144656358614585	36.781186937408414	36.7352294934059	35.4401925894913	21.716565116706114	0.7134658798574525	0.6634444122213439	0.2578244697884495	6.18096153371776	42.10968573383046
204	1775.0	1691.6666666666667		(37.48984718442537, 36.59116600376805, 35.44839857651245)	#252423	37.48984718442537	36.59116600376805	35.44839857651245	33.58695652173906	13.88560994812637	37.48984718442537	44.8111655581811	4.631325908270978	4.128754971510018	36.80296629683902	36.73805799455725	35.45982625078501	21.719145386180244	0.7134907292328759	0.670085818734668	0.2568353005197803	6.204498149197136	41.71650704944637
205	1783.3333333333333	1700.0		(37.29704835670923, 36.46744818924011, 35.18526271718652)	#252423	37.29704835670923	36.46744818924011	35.18526271718652	36.42942109436954	14.438282968883314	37.29704835670923	44.735245902192055	4.509760333212764	4.246283335812651	36.61751517688926	36.6006328993092	35.19808457190705	21.730948277263302	0.7122819240156939	0.6524970397313684	0.26414632599200033	6.194260281181242	43.27644005901673
206	1791.6666666666667	1708.3333333333335		(37.85304584467239, 36.70127695206197, 35.563114925685575)	#252423	37.85304584467239	36.70127695206197	35.563114925685575	29.8217387329739	15.426298500199092	37.85304584467239	44.89653936071099	4.830000579138627	4.167500331338969	37.03801130416579	36.89300683064685	35.57449654594934	21.60706456069181	0.714850064922222	0.6988311677183008	0.25924551284869846	6.379417262273248	40.78882046048532
207	1800.0	1716.6666666666667		(37.66862047310027, 36.696043541971946, 35.11032028469751)	#252423	37.66862047310027	36.696043541971946	35.11032028469751	37.190082644628085	17.318567546389676	37.66862047310027	44.87358559119085	4.489042654512443	4.553264017041259	36.855461586769934	36.8513042432489	35.12617751727025	21.45192486219025	0.7144845912383853	0.6494994915196579	0.283242512629659	6.394037626016508	45.406926163070466
208	1808.3333333333333	1725.0		(37.38371362779987, 36.43395436466402, 35.181075989114504)	#252423	37.38371362779987	36.43395436466402	35.181075989114504	34.12849268199979	15.024526548028355	37.38371362779987	44.728653073192966	4.613900230428902	4.239178959968415	36.648760728490686	36.58871516432908	35.19360477287	21.72903947685606	0.7121769519108251	0.6675645753941895	0.26370438780057204	6.265677424747524	42.57630773120981
209	1816.6666666666667	1733.3333333333335		(37.712162445049195, 36.74042285953527, 35.40129788570233)	#252423	37.712162445049195	36.74042285953527	35.40129788570233	34.76945375486902	15.625475295724124	37.712162445049195	44.89937273937544	4.6028732417568445	4.323589432486252	36.948750261670504	36.898156715511824	35.41468913544066	21.542233972080894	0.7148951784421296	0.6659691297531696	0.2689552659044394	6.315050883436171	43.20796144104063
210	1825.0	1741.6666666666667		(37.529621101109484, 36.571069709022396, 34.980322378061544)	#252422	37.529621101109484	36.571069709022396	34.980322378061544	37.439645261947696	17.32154909387046	37.529621101109484	44.80329481565351	4.4709698909884406	4.556035870243491	36.7226104249529	36.72379490475194	34.99622985137115	21.511274787884204	0.7133654099791661	0.6468846242478142	0.2834149398516919	6.383340396459408	45.53991073631651
211	1833.3333333333333	1750.0		(37.46807619845091, 36.54867071383713, 35.61565836298932)	#252423	37.46807619845091	36.54867071383713	35.61565836298932	30.220363882924573	12.607173785512755	37.46807619845091	44.790965730802824	4.741611446505201	3.9377973500735575	36.81257693112832	36.701459981159715	35.6249884864978	21.830184868150166	0.7131691042676026	0.6860425396923305	0.24495649966417066	6.163532029597597	39.70883795773267
212	1841.6666666666667	1758.3333333333335		(37.43416370106762, 36.49026585723257, 35.69206615030354)	#252423	37.43416370106762	36.49026585723257	35.69206615030354	27.490987743330844	11.867097632854842	37.43416370106762	44.761889608016794	4.819969746966246	3.8168705462416908	36.793135859325936	36.648822595771406	35.70004814737283	21.913960160738156	0.712706149470702	0.6973798515030424	0.23743406924207783	6.1482199967500515	38.37523886846026
213	1850.0	1766.6666666666667		(37.60016746912288, 36.56813899937199, 35.81075989114507)	#252423	37.60016746912288	36.56813899937199	35.81075989114507	25.395414131960678	12.135555852485313	37.60016746912288	44.813741118067256	4.908361812610895	3.794905041916019	36.92235712790454	36.742726137743354	35.81833368222733	21.87533384766249	0.7135317377199006	0.7101689038932802	0.23606767260592937	6.20429850673358	37.70943989468416
214	1858.3333333333333	1775.0		(37.55243876910195, 36.44274649361524, 35.39815783964831)	#252423	37.55243876910195	36.44274649361524	35.39815783964831	29.093382567291812	14.628654090574633	37.55243876910195	44.75039351306157	4.831921970437136	4.072495472856086	36.77757797781034	36.628024758216455	35.40860372618798	21.780379090899142	0.7125231067609049	0.6991091652263302	0.2533355953196458	6.319231702100059	40.125240627234085
215	1866.6666666666667	1783.3333333333335		(37.495499267322586, 36.512246179610635, 35.45070127695206)	#252423	37.495499267322586	36.512246179610635	35.45070127695206	31.14864864864872	13.906295361665071	37.495499267322586	44.77633556637342	4.730141248090569	4.067292127492461	36.78173121205778	36.67496825622776	35.46131672597864	21.771711917169444	0.7129361603894975	0.6843829680171886	0.25301191353678476	6.238357273934377	40.69114858844806
216	1875.0	1791.6666666666667		(37.63345195729537, 36.45111994975926, 35.83420556834834)	#252423	37.63345195729537	36.45111994975926	35.83420556834834	20.572425828970207	12.191489361702095	37.63345195729537	44.76463993822431	5.0831691593042905	3.689523534022987	36.90707975716977	36.65379944525853	35.84037471216244	21.959715267260236	0.7127499406794543	0.7354609965574325	0.2295122602756511	6.2810184373405376	35.97332140206434
217	1883.3333333333333	1800.0		(37.62172911869374, 36.57609378270881, 35.86414067406322)	#252423	37.62172911869374	36.57609378270881	35.86414067406322	24.304430681276614	11.912930741880377	37.62172911869374	44.81972416904412	4.939714095799852	3.7554702387430305	36.94606447561231	36.75357180657316	35.87126020514968	21.88973435424573	0.7136270008390663	0.7147051254345789	0.23361457243559675	6.205185900706632	37.244299085232285
218	1891.6666666666667	1808.3333333333335		(37.30667783127486, 36.55181075989115, 35.56834833577559)	#252423	37.30667783127486	36.55181075989115	35.56834833577559	33.94508670520237	11.88189480063298	37.30667783127486	44.77632292980814	4.593017134733701	3.956748020198786	36.725003140046056	36.67494537994558	35.57818296001674	21.847014351602922	0.7129359591880321	0.6645430937377933	0.24613535408644802	6.062314846269896	40.74392314648262
219	1900.0	1816.6666666666667		(37.58990998534645, 36.73246807619845, 35.01737492149885)	#252423	37.58990998534645	36.73246807619845	35.01737492149885	40.00162747172267	17.451396971603913	37.58990998534645	44.881664306647195	4.3434683782553885	4.654591580910372	36.80959598074105	36.86597813062592	35.03452585304584	21.407875607477994	0.7146132218711844	0.6284370009879059	0.28954574338489636	6.366391469112327	46.98030993659745
220	1908.3333333333333	1825.0		(37.47289093573372, 36.26376386853674, 34.85158048984719)	#252422	37.47289093573372	36.26376386853674	34.85158048984719	32.32390991854343	17.83780613156951	37.47289093573372	44.65887188885694	4.732942776081384	4.431856134102663	36.57379945572535	36.46273157630313	34.86570232363409	21.67076286752452	0.7110658844463111	0.6847883085642834	0.27569015597125446	6.483987670796758	43.118366613591945
221	1916.6666666666667	1833.3333333333335		(37.571069709022396, 36.48503244714256, 35.78249947665899)	#252423	37.571069709022396	36.48503244714256	35.78249947665899	23.567415730337114	12.139271327245254	37.571069709022396	44.77345875279306	4.971839044956628	3.7525533473266037	36.87668411136697	36.66976053590119	35.78952480636383	21.92653815873417	0.7128903552917334	0.7193531405567891	0.2334331228972514	6.229032036639989	37.04410461869922
222	1925.0	1841.6666666666667		(37.579443165166424, 36.4990579861838, 35.22608331588863)	#252423	37.579443165166424	36.4990579861838	35.22608331588863	32.455079167408016	15.96901686191283	37.579443165166424	44.77730431321117	4.706920207733667	4.280060878990155	36.77385178982625	36.67672203056311	35.23881306259158	21.656631467288754	0.7129515849355699	0.6810232196108764	0.26624750794943713	6.361919440690327	42.280636218019914
223	1933.3333333333333	1850.0		(37.72241992882562, 36.636382666945785, 35.48210173749215)	#252423	37.72241992882562	36.636382666945785	35.48210173749215	30.91384787890121	15.144339622641503	37.72241992882562	44.8543101049456	4.770442086727222	4.1711337702656115	36.93768473937618	36.81630867490056	35.49364454678668	21.64589019934331	0.7141776837842689	0.6902139159980482	0.25947153628314396	6.336834748695013	41.165490647575474
224	1941.6666666666667	1858.3333333333335		(37.75675109901612, 36.57714046472682, 36.01632823948085)	#252424	37.75675109901612	36.57714046472682	36.01632823948085	19.33365407745964	11.754396664522845	37.75675109901612	44.83426245852805	5.1104059128436745	3.6391695898536636	37.04298723047938	36.77993472472263	36.02193636173331	21.928813960516155	0.7138584818692176	0.7394017605322843	0.22637991881380007	6.273739227744748	35.455036542610415
225	1950.0	1866.6666666666667		(37.59011932175005, 36.66464308143186, 35.87544483985765)	#252423	37.59011932175005	36.66464308143186	35.87544483985765	27.615675741667747	11.631833066025132	37.59011932175005	44.85636337728519	4.816054476147635	3.8072962447109004	36.960286790872935	36.82003543437304	35.88333682227339	21.841989238795293	0.7142103763232968	0.6968133684906137	0.23683848567562843	6.13920885881979	38.327872746486065
226	1958.3333333333333	1875.0		(37.72786267531924, 36.51601423487544, 35.7500523341009)	#252423	37.72786267531924	36.51601423487544	35.7500523341009	23.23666384419976	13.367882547468174	37.72786267531924	44.80248791646875	5.03946045833914	3.8325470482466706	36.95662759053799	36.722332878375546	35.75771195310865	21.85186791566595	0.7133525623979756	0.729136980227734	0.2384092492010075	6.331238313962602	37.25325795195513
227	1966.6666666666667	1883.3333333333335		(37.362151978229015, 36.545530667783126, 35.638476030981785)	#252423	37.362151978229015	36.545530667783126	35.638476030981785	31.57396162254066	11.764241171230255	37.362151978229015	44.77933924033883	4.674971026953523	3.896464656890908	36.76426418254134	36.68040615030354	35.6475465773498	21.869493043039682	0.7129839853791237	0.6764006356284512	0.2423853384429042	6.085868132424072	39.81031174087172
228	1975.0	1891.6666666666667		(37.35315051287419, 36.29076826460121, 35.68432070337032)	#252423	37.35315051287419	36.29076826460121	35.68432070337032	21.8038133467134	11.392656190454817	37.35315051287419	44.66419486054451	4.991724959185095	3.6575397776909657	36.69004605400879	36.4723315135022	35.69038517898262	22.068065040110813	0.7111506376747475	0.7222303444895274	0.22752266347807662	6.188288559330691	36.2310018742435
229	1983.3333333333333	1900.0		(37.388737701486285, 36.413230060707555, 35.56458028051078)	#252423	37.388737701486285	36.413230060707555	35.56458028051078	27.913702088593034	12.441183386896267	37.388737701486285	44.72208486053759	4.818323283998394	3.868067494940308	36.72149884864978	36.576844500732676	35.57306677831275	21.91834807703777	0.7120723717514192	0.6971416321447677	0.24061885104565772	6.178849845605156	38.75690068662914
230	1991.6666666666667	1908.3333333333335		(37.68411136696672, 36.6085409252669, 35.65187356081223)	#252423	37.68411136696672	36.6085409252669	35.65187356081223	28.244746600741507	13.751701228217339	37.68411136696672	44.83910309078306	4.851780331145861	3.9863994495815014	36.94423696880888	36.78871525225036	35.66144023445678	21.752735176309805	0.7139355552100816	0.7019823825636092	0.24797986504166356	6.279422979328398	39.40777097542443
231	2000.0	1916.6666666666667		(37.41511408833996, 36.27758007117438, 35.071174377224196)	#252423	37.41511408833996	36.27758007117438	35.071174377224196	30.88148611235156	15.974951323769686	37.41511408833996	44.660720518179126	4.773223437828433	4.227182895638948	36.59369060079548	36.46606537366548	35.0832384341637	21.775884822659396	0.7110953186256442	0.6906163372412855	0.262958154902671	6.375949907317119	41.52821019872725
232	2008.3333333333333	1925.0		(37.54071593050031, 36.444211848440446, 35.788570232363405)	#252423	37.54071593050031	36.444211848440446	35.788570232363405	22.451612903225975	11.90166841389156	37.54071593050031	44.752199067552	4.9999715173491	3.710627896845131	36.85037052543438	36.63129070546368	35.795126648524175	21.965130135353114	0.7125518550957005	0.7234235020838141	0.23082508833280305	6.226433534789203	36.58021129710793
233	2016.6666666666667	1933.3333333333335		(37.40946200544275, 36.50366338706301, 35.18170399832531)	#252423	37.40946200544275	36.50366338706301	35.18170399832531	35.60420973501208	15.185417307853719	37.40946200544275	44.76249063327548	4.551250178783162	4.296264674286565	36.68311283232154	36.64991014025539	35.19492359221269	21.67654621362973	0.7127157190934682	0.6585000198042164	0.26725548896628887	6.2587353627866715	43.349191764531334
234	2025.0	1941.6666666666667		(37.33284488172493, 36.428930290977604, 35.212057776847395)	#252423	37.33284488172493	36.428930290977604	35.212057776847395	34.42700621853725	14.485922877216971	37.33284488172493	44.72159578447021	4.595160133999854	4.197881569606388	36.628473937617755	36.575960701276955	35.224226501988696	21.759415080982542	0.712064584602042	0.6648531547108816	0.26113542264339906	6.2239622692897605	42.41307771867904
235	2033.3333333333333	1950.0		(37.50805945153862, 36.504500732677414, 35.74733096085409)	#252423	37.50805945153862	36.504500732677414	35.74733096085409	25.80192604922132	11.970381077822909	37.50805945153862	44.7758293260542	4.884694876853224	3.7892290251690497	36.84481055055474	36.6740518044798	35.75490265857232	21.91188469004744	0.7129280999480868	0.7067446408769812	0.23571458760160663	6.182111342020598	37.80198670891268
236	2041.6666666666667	1958.3333333333335		(37.64098806782499, 36.40778731421394, 34.712162445049195)	#252422	37.64098806782499	36.40778731421394	34.712162445049195	34.736616396254746	19.841416820995356	37.64098806782499	44.73932193301148	4.62645937435846	4.701513960581405	36.67293070965041	36.60800235922127	34.72911869374084	21.47037637870522	0.7123468232470686	0.6693817017224436	0.2924646193092541	6.596086708354517	45.461002413989114
237	2050.0	1966.6666666666667		(37.50973414276743, 36.16621310445886, 35.544065312957926)	#252423	37.50973414276743	36.16621310445886	35.544065312957926	18.99041533546309	13.363079292793987	37.50973414276743	44.622601240088294	5.195367210505952	3.718070473568824	36.70010885492987	36.397362591584674	35.55028679087294	22.051536001352634	0.7104883772264623	0.7516944304571357	0.23128806480940708	6.388731368466254	35.58944741206395
238	2058.3333333333335	1975.0000000000002		(37.63407996650618, 36.694996859953946, 35.736654804270465)	#252423	37.63407996650618	36.694996859953946	35.736654804270465	30.304501323918718	12.856523045088943	37.63407996650618	44.87341763844818	4.750235412008252	3.965643521921969	36.96347917102784	36.85099922126858	35.7462382248273	21.745816721476924	0.714481917067264	0.6872903026654634	0.2466887119083854	6.187977457332798	39.85617393174144
239	2066.6666666666665	1983.3333333333333		(37.67385388319029, 36.56018421603517, 35.54008792128951)	#252423	37.67385388319029	36.56018421603517	35.54008792128951	28.684391248896247	14.442650915718373	37.67385388319029	44.815782685836275	4.850145919942372	4.051139953161087	36.90186309399204	36.746426713418465	35.55028888423697	21.736274263824626	0.7135642438968356	0.7017459069211841	0.252007143678299	6.3194659873150405	39.87070672247703
240	2075.0	1991.6666666666667		(37.64768683274021, 36.2507850115135, 35.31567929662968)	#252423	37.64768683274021	36.2507850115135	35.31567929662968	24.05924596050267	15.795443803762181	37.64768683274021	44.672910951766255	5.094980286633966	4.018169226430102	36.74824576093783	36.488054553066775	35.32503035377852	21.851110232763183	0.7112894167090439	0.7371698957115065	0.24995615092945803	6.488798660262053	38.261168629539085
241	2083.3333333333335	2000.0000000000002		(37.256227758007114, 36.42181285325518, 35.35880259577141)	#252423	37.256227758007114	36.42181285325518	35.35880259577141	33.614298323036266	12.98691374534335	37.256227758007114	44.71175434451958	4.612371969089979	4.043012061524043	36.618074105086876	36.55817945991208	35.369432698346245	21.8506679236591	0.7119078875806722	0.6673434581006076	0.2515015361754084	6.133508107997891	41.23644795189061
242	2091.6666666666665	2008.3333333333333		(37.687251413020725, 36.637429348963785, 35.579652501570024)	#252423	37.687251413020725	36.637429348963785	35.579652501570024	30.113230035756835	14.260464806256662	37.687251413020725	44.85192072859275	4.78701224931688	4.075709481599454	36.94028679087293	36.81197219175215	35.59023027004396	21.698864187121526	0.7141396397420048	0.6926113786654082	0.25353552748010877	6.287041756940186	40.41140071104416
243	2100.0	2016.6666666666667		(37.75340171655851, 36.43458237387482, 35.33996231944735)	#252423	37.75340171655851	36.43458237387482	35.33996231944735	27.213114754098417	16.301234280391228	37.75340171655851	44.766042722556364	4.96808040700214	4.154183992664362	36.861879840904336	36.656338021770985	35.35090851999162	21.709858194116197	0.7127722760417142	0.7188093200524791	0.2584171503353219	6.4760379535135035	39.901520388245935
244	2108.3333333333335	2025.0000000000002		(37.35984927778941, 36.503872723466614, 35.270043960644756)	#252423	37.35984927778941	36.503872723466614	35.270043960644756	35.424221175999286	14.263985700517745	37.35984927778941	44.7582511302639	4.5535974443094425	4.205804842443528	36.676535482520414	36.64223929453632	35.282382248272974	21.7291017641904	0.7126482170310326	0.6588396351483139	0.2616283015316521	6.198713096888976	42.72626192234677
245	2116.6666666666665	2033.3333333333333		(37.344777056730166, 36.47561230898053, 35.36696671551183)	#252423	37.344777056730166	36.47561230898053	35.36696671551183	33.632514817950806	13.50501132312383	37.344777056730166	44.744653594700495	4.620049323129871	4.0915599696142335	36.67977391668411	36.61764349173121	35.37805317144652	21.795894944611504	0.7124317148391335	0.6684542600975798	0.2545215304957278	6.171362793832689	41.528408913007176
246	2125.0	2041.6666666666667		(37.47226292652292, 36.58467657525644, 35.83420556834834)	#252423	37.47226292652292	36.58467657525644	35.83420556834834	27.488817891373778	11.147034999022363	37.47226292652292	44.808802429030365	4.802160021614488	3.7644102529303947	36.8694996859954	36.73377522503664	35.841710278417416	21.906497813200286	0.7134531031028695	0.6948030420471456	0.2341706992211064	6.101764124051334	38.0928753442366
247	2133.3333333333335	2050.0		(37.562486916474775, 36.52438769101947, 35.413648733514755)	#252423	37.562486916474775	36.52438769101947	35.413648733514755	31.014125669751675	14.587791747475444	37.562486916474775	44.788112772531065	4.74987843198943	4.122223476480391	36.81090851999163	36.69629295583002	35.4247561230898	21.729725153417466	0.7131236789979755	0.6872386528241604	0.25642899922547896	6.289202772110663	40.95336422449314
248	2141.6666666666665	2058.333333333333		(37.504082059870214, 36.56646430814319, 35.67134184634708)	#252423	37.504082059870214	36.56646430814319	35.67134184634708	29.304397487150197	12.461276980525454	37.504082059870214	44.80278953019825	4.7734649487053415	3.906010824368167	36.84687251413021	36.72287936989743	35.68029307096504	21.834983988549137	0.713357364741256	0.690651280369213	0.24297917188900411	6.167891712457327	39.29263205747903
249	2150.0	2066.6666666666665		(37.455516014234874, 36.553904123927154, 35.69081013188193)	#252423	37.455516014234874	36.553904123927154	35.69081013188193	29.345195729537537	12.01425178147269	37.455516014234874	44.79252692935577	4.76023906788936	3.8702657037321897	36.82307515176889	36.704287691019466	35.69944107180238	21.864678114163155	0.7131939619270753	0.6887376868647617	0.24075559386996284	6.1350495190296375	39.1124973468045
250	2158.3333333333335	2075.0		(37.41490475193636, 36.32489009838811, 35.31567929662968)	#252423	37.41490475193636	36.32489009838811	35.31567929662968	28.845233346629474	14.307199086895967	37.41490475193636	44.68344446160593	4.829101118386858	4.035627058525892	36.65715511827507	36.50706208080385	35.32577140464727	21.856466034367084	0.7114571329807203	0.698701028767554	0.25104214115742896	6.293369794244699	39.885135762584206
251	2166.6666666666665	2083.333333333333		(37.42181285325518, 36.555160142348754, 35.504500732677414)	#252423	37.42181285325518	36.555160142348754	35.504500732677414	32.87913527677687	13.064962744176682	37.42181285325518	44.78870370639135	4.647719682226881	4.037810316595625	36.76968808875864	36.69736316307306	35.51500732677413	21.786163408229275	0.7131330879438409	0.6724577605200159	0.25117795394998294	6.156720750315479	40.983208488195665
252	2175.0	2091.6666666666665		(37.87837554950806, 36.7150931546996, 35.44128113879004)	#252423	37.87837554950806	36.7150931546996	35.44128113879004	31.360590963751918	16.406698167951546	37.87837554950806	44.90446781672484	4.777367407671374	4.2951191849061265	37.03033912497383	36.90741861837974	35.45401925894913	21.53555487641018	0.7149763030995278	0.69121590969203	0.26718423210767234	6.424273356608464	41.95730510118557
253	2183.3333333333335	2100.0		(37.45279464098807, 36.45844672388528, 35.55369478752355)	#252423	37.45279464098807	36.45844672388528	35.55369478752355	28.584656084656068	12.930155607225917	37.45279464098807	44.74861005023693	4.808542936757753	3.923555783383459	36.7647268159933	36.62479896169143	35.562742306887166	21.86652082408037	0.7124947101732361	0.6957265574732681	0.24407058197567527	6.20615623070872	39.212905455422664
254	2191.6666666666665	2108.333333333333		(37.21812853255181, 36.45991207871049, 35.29767636592003)	#252423	37.21812853255181	36.45991207871049	35.29767636592003	36.31131458469593	13.157977625414102	37.21812853255181	44.72479327474464	4.509901705178065	4.122556001689093	36.598990998534646	36.581739078919824	35.30929872304794	21.807196281164142	0.7121154955667358	0.6525174942083349	0.2564496844471733	6.110211238364086	42.43081308379553
255	2200.0	2116.6666666666665		(37.57693112832322, 36.40234456772033, 35.470378898890516)	#252423	37.57693112832322	36.40234456772033	35.470378898890516	26.544767961840414	14.29522854516589	37.57693112832322	44.735064173087466	4.93164083306219	3.9787344774520506	36.79149884864978	36.60030435629056	35.479698555578814	21.835601711883868	0.7122790304950782	0.7135370411799672	0.24750305413040152	6.336513974449355	38.89579168896137
256	2208.3333333333335	2125.0		(37.68411136696672, 36.69750889679715, 35.69960226083316)	#252423	37.68411136696672	36.69750889679715	35.69960226083316	30.17088607594931	13.42873173089209	37.68411136696672	44.8791992008058	4.768389648069915	4.010143964651869	36.98136277998744	36.861500188402765	35.709581327192794	21.71449459538373	0.7145739720515801	0.6899169578341607	0.2494569276685028	6.230473052108816	40.06333064203453
257	2216.6666666666665	2133.333333333333		(37.254553066778314, 36.33996231944735, 35.36843207033703)	#252423	37.254553066778314	36.33996231944735	35.36843207033703	30.905660377358515	12.910122776950551	37.254553066778314	44.67481510666632	4.712750127237708	3.9710594579575265	36.593805735817455	36.491490077454465	35.37814737282813	21.910614124823493	0.711319734975737	0.6818667245728239	0.24702561820795677	6.162736971542186	40.11817259855751
258	2225.0	2141.6666666666665		(37.338496964622145, 36.59116600376805, 35.121205777684736)	#252423	37.338496964622145	36.59116600376805	35.121205777684736	39.77719033232628	15.142796272832273	37.338496964622145	44.79446349666421	4.365615543331036	4.4075790810985005	36.6633661293699	36.707795486707134	35.13590537994557	21.610660815561907	0.7132247962694517	0.6316413751857709	0.27417996603576933	6.203656375744117	45.27405242614525
259	2233.3333333333335	2150.0		(37.47854301863094, 36.63575465773498, 35.32614611680971)	#252423	37.47854301863094	36.63575465773498	35.32614611680971	36.5065162419763	14.644678414835091	37.47854301863094	44.829325978123485	4.513982845345543	4.274362397230891	36.78679924638894	36.7709817751727	35.33924220221896	21.636983913631006	0.7137798824183926	0.6531079761145233	0.2658930254758473	6.216608000423966	43.43817700509698
260	2241.6666666666665	2158.333333333333		(37.495499267322586, 36.395645802805106, 35.294536319866026)	#252423	37.495499267322586	36.395645802805106	35.294536319866026	30.017120030435564	14.968344536501467	37.495499267322586	44.723046375589526	4.796885603490675	4.123105987615006	36.714352103830855	36.57858207661712	35.30554741469541	21.778607197134534	0.7120876811518114	0.6940399100938248	0.25648389713393677	6.3253548894969365	40.680314687366845
261	2250.0	2166.6666666666665		(37.521038308561856, 36.57588444630521, 35.64873351475821)	#252423	37.521038308561856	36.57588444630521	35.64873351475821	29.711538461538485	12.72453386000737	37.521038308561856	44.80853617783327	4.764885536053476	3.936938101943488	36.853579652501566	36.733292710906426	35.65800502407368	21.813863179622068	0.7134488638076312	0.6894099635487272	0.24490304886526632	6.1809073597835145	39.56487296348278
262	2258.3333333333335	2175.0		(37.511408833996235, 36.453841323006074, 35.80050240736864)	#252423	37.511408833996235	36.453841323006074	35.80050240736864	22.91202740731688	11.630625251127311	37.511408833996235	44.75372667960274	4.971686609603676	3.7020581194179503	36.84138162026377	36.63405405275278	35.807035796525014	21.97117944477014	0.7125761779853753	0.7193310853677763	0.23029199267174164	6.198620980803785	36.67240957565976
263	2266.6666666666665	2183.333333333333		(37.770357965250156, 36.64873351475821, 35.66778312748587)	#252423	37.770357965250156	36.64873351475821	35.66778312748587	27.992831541218564	14.195168182498376	37.770357965250156	44.865598105620506	4.8770405859999695	4.016847718327421	37.0021394180448	36.83679989114507	35.67759263135859	21.71155150665678	0.7143574131827972	0.705637175789267	0.24987394456627268	6.318274326880967	39.47568935303071
264	2275.0	2191.6666666666665		(37.331170190496124, 36.26606656897634, 34.65731630730584)	#252422	37.331170190496124	36.26606656897634	34.65731630730584	36.099585062240635	18.264435235601187	37.331170190496124	44.64485314391063	4.532108435694071	4.592152506479041	36.466217291186936	36.43745694159514	34.67340380992255	21.61802914714231	0.7108426756895184	0.6557304866631875	0.28566162854727434	6.451966484386842	45.37704118752776
265	2283.3333333333335	2200.0		(37.663177726606655, 36.48607912916056, 35.77726606656898)	#252423	37.663177726606655	36.48607912916056	35.77726606656898	22.55078255078246	12.768637760745216	37.663177726606655	44.78290126390137	5.038249042531695	3.7736990970145268	36.92109482939083	36.686855585095245	35.784354197194894	21.901111823126996	0.713040700502632	0.7289617058960981	0.23474852548551095	6.294819956867694	36.83357910907838
266	2291.6666666666665	2208.333333333333		(37.6064475612309, 36.304584467238854, 35.7502616705045)	#252423	37.6064475612309	36.304584467238854	35.7502616705045	17.918123378820372	12.58633646170805	37.6064475612309	44.69564319828749	5.198507604521008	3.650127570472028	36.831632823948084	36.529082727653346	35.75580489847184	22.029352855447573	0.7116513632673516	0.7521488000127244	0.2270615761813668	6.352000676557172	35.07457829170063
267	2300.0	2216.6666666666665		(37.81620263763868, 36.605610215616494, 35.779778103412184)	#252423	37.81620263763868	36.605610215616494	35.779778103412184	24.331825657894715	13.73189849873785	37.81620263763868	44.85142369155655	5.013933649969826	3.8883761790928784	37.033634079966504	36.81107016118903	35.788036424534226	21.782489727845274	0.7141317258367761	0.7254436205668889	0.24188218273607745	6.344998026511646	37.794081938285046
268	2308.3333333333335	2225.0		(37.762403181913335, 36.5346451747959, 35.487753820389365)	#252423	37.762403181913335	36.5346451747959	35.487753820389365	27.614577581446746	15.360134374774802	37.762403181913335	44.81267460218681	4.9238339921857115	4.095016819487718	36.92686832740213	36.74079305421813	35.49822273393343	21.70773659891877	0.7135147564790916	0.7124075043121118	0.2547365689473275	6.404163015921033	39.74936246187322
269	2316.6666666666665	2233.333333333333		(37.61586769939292, 36.537785220849905, 35.59974879631568)	#252423	37.61586769939292	36.537785220849905	35.59974879631568	27.916104246703352	13.667379000617707	37.61586769939292	44.800428812935806	4.859821318269953	3.969084096522124	36.878438350429136	36.71860214988486	35.60912916056102	21.793543864579974	0.7133197770137307	0.703145797004139	0.24690273793257167	6.274670653570269	39.23899392256661
270	2325.0	2241.6666666666665		(37.587816621310445, 36.39124973832949, 35.60288884236969)	#252423	37.587816621310445	36.39124973832949	35.60288884236969	23.830415524150947	13.465974593026171	37.587816621310445	44.73192304215021	5.013782835721181	3.849419237751883	36.81989533179819	36.59462590328658	35.61077245132929	21.902826997885697	0.7122290168929966	0.7254217999282032	0.2394588086667302	6.321079559042634	37.51588060811897
271	2333.3333333333335	2250.0		(37.48314841951015, 36.72660665689764, 35.76093782708813)	#252423	37.48314841951015	36.72660665689764	35.76093782708813	33.642883189498164	11.716297045075038	37.48314841951015	44.87299231593169	4.609136252061996	3.9419786808887025	36.904178354615865	36.850226792966296	35.77059451538622	21.773822364244882	0.7144751450123829	0.6668752966848847	0.24521660552268995	6.064926455502419	40.538823317651655
272	2341.6666666666665	2258.333333333333		(37.70148628846557, 36.57839648314842, 36.013188193426835)	#252424	37.70148628846557	36.57839648314842	36.013188193426835	20.086794792312382	11.419072737368161	37.70148628846557	44.82941406633623	5.065572023092047	3.6337111166450775	37.0156688298095	36.771141521875656	36.018840276324056	21.939609822610798	0.7137812849733667	0.7329149456727153	0.2260403664265598	6.23408986142828	35.653190778163705
273	2350.0	2266.6666666666665		(37.456144023445674, 36.706091689344774, 35.68432070337032)	#252423	37.456144023445674	36.706091689344774	35.68432070337032	34.60066162570881	12.062505588840171	37.456144023445674	44.86073285638774	4.577751152952059	3.9924832922016984	36.86926313585932	36.8279670253297	35.69453841323006	21.759173654528006	0.7142799478863752	0.6623343271548432	0.24835831945672462	6.0741854150876575	41.093293033078545
274	2358.3333333333335	2275.0		(37.46870420766171, 36.6085409252669, 35.55746284278836)	#252423	37.46870420766171	36.6085409252669	35.55746284278836	32.99671412924422	13.007296578541554	37.46870420766171	44.81752831381349	4.644577186455667	4.0374372664099045	36.81980531714465	36.749591061335565	35.56797362361315	21.76286539684149	0.7135920380718569	0.6720030868707347	0.25115474781224423	6.154104071360828	40.99977455870337
275	2366.6666666666665	2283.333333333333		(37.493824576093786, 36.388319028679085, 35.85158048984719)	#252423	37.493824576093786	36.388319028679085	35.85158048984719	19.60994263862314	11.169099091051214	37.493824576093786	44.722865282388305	5.059523971204238	3.60192077687862	36.822669039145914	36.57825481473728	35.856947875235505	22.045474194333025	0.7120847977561535	0.7320398801123854	0.2240628013920918	6.210685638325304	35.44740694311064
276	2375.0	2291.6666666666665		(37.41071802386435, 36.58593259367804, 34.995603935524386)	#252422	37.41071802386435	36.58593259367804	34.995603935524386	39.5094045245731	16.461969324775755	37.41071802386435	44.79843484572654	4.369436796376025	4.533066949076514	36.672011722838604	36.71498967762193	35.01150722210593	21.539395547767768	0.713288028740717	0.6321942551872993	0.2819861241890424	6.296084011696051	46.05299159296169
277	2383.3333333333335	2300.0		(37.38915637429349, 36.545111994975926, 35.29851371153443)	#252423	37.38915637429349	36.545111994975926	35.29851371153443	35.77650946230098	14.258515855952737	37.38915637429349	44.779794932609725	4.540232946403544	4.215790439709521	36.70937408415324	36.68123118903077	35.31097969436885	21.70720998521703	0.7129912409862167	0.6569059857574864	0.26224947035672846	6.195692393845453	42.8779538343993
278	2391.6666666666665	2308.333333333333		(37.82708813062592, 36.59221268578606, 35.60037680552648)	#252423	37.82708813062592	36.59221268578606	35.60037680552648	26.725580520823563	15.010708356391824	37.82708813062592	44.84543633877735	4.9562291909983625	4.045582428609995	36.998934477705674	36.80020537785221	35.610295164329074	21.705002909108096	0.7140363942236079	0.7170946206475612	0.251661429656015	6.397729673906379	39.223461340943196
279	2400.0	2316.6666666666665		(37.90914800083735, 36.75256437094411, 36.00816411974042)	#252424	37.90914800083735	36.75256437094411	36.00816411974042	23.495209778658737	12.78717447485259	37.90914800083735	44.92751419119478	5.014631450867113	3.8058777511624564	37.17041029935106	36.94933200125602	36.01560812225246	21.7661519087306	0.7153432512545671	0.7255445822557947	0.23675024618955723	6.295334307629659	37.1968487318993
280	2408.3333333333335	2325.0		(37.39648314841951, 36.62340380992254, 35.6784592840695)	#252423	37.39648314841951	36.62340380992254	35.6784592840695	33.00109662483236	11.714900667812378	37.39648314841951	44.81784817386107	4.6273013573568385	3.9247938846764585	36.81322378061545	36.75017090014653	35.68790872932802	21.826913039998928	0.7135971309360071	0.669503524474287	0.24414759989508578	6.067612783376191	40.30401107168908
281	2416.6666666666665	2333.333333333333		(37.5725350638476, 36.57714046472682, 35.563324262089175)	#252423	37.5725350638476	36.57714046472682	35.563324262089175	30.275057303604985	13.6362572708431	37.5725350638476	44.813626607020254	4.763558456984784	4.0255242991158235	36.86212057776847	36.74251858069918	35.573462424115554	21.76061481765256	0.7135299144562248	0.6892179544174584	0.2504136840881505	6.2366926375991305	40.20003716879316
282	2425.0	2341.6666666666665		(37.661712371781455, 36.55725350638476, 36.0736864140674)	#252424	37.661712371781455	36.55725350638476	36.0736864140674	18.270498286316986	10.752209438052397	37.661712371781455	44.81641299629928	5.08804756026926	3.555406895174018	37.00172493196567	36.747569273602686	36.078522084990574	21.992867316153248	0.7135742798034291	0.7361668305603666	0.22116933668702268	6.207185043625888	34.94493638147239
283	2433.3333333333335	2350.0		(37.47247226292652, 36.49738329495499, 35.27444002512037)	#252423	37.47247226292652	36.49738329495499	35.27444002512037	33.382857142857134	14.957599186619433	37.47247226292652	44.76637806744184	4.649394942461916	4.215744321040571	36.730588235294114	36.65694490265857	35.28666945781872	21.706730289539465	0.7127776154579937	0.6727001464260007	0.2622466014768164	6.276095403304212	42.19952947196096
284	2441.6666666666665	2358.333333333333		(37.54678668620473, 36.3562905589282, 35.12288046891354)	#252423	37.54678668620473	36.3562905589282	35.12288046891354	30.531133949391215	16.462023516818057	37.54678668620473	44.709363993199624	4.804064549561726	4.261513863219268	36.69295164329077	36.553861509315475	35.13521456981369	21.71365878819506	0.7118698280148217	0.6950785996723495	0.2650937634424051	6.42180166330024	41.575085538641495
285	2450.0	2366.6666666666665		(37.586979275696045, 36.38455097341428, 35.33305421812853)	#252423	37.586979275696045	36.38455097341428	35.33305421812853	27.991083867372566	15.291223204290677	37.586979275696045	44.727243421915006	4.897532931012916	4.094252137434462	36.76344149047519	36.586167299560394	35.34356918568139	21.781437084694744	0.7121545072119259	0.7086021214782047	0.25468900077089046	6.383473143614111	39.895035287819994
286	2458.3333333333335	2375.0		(37.355243876910194, 36.43165166422441, 35.40171655850953)	#252423	37.355243876910194	36.43165166422441	35.40171655850953	31.633090441491696	13.335462829091133	37.355243876910194	44.726128136343135	4.6961494014492455	4.0274250146487	36.67822482729747	36.58415156792966	35.41201590956667	21.83870118118216	0.7121367494520894	0.6794648398530106	0.2505319209049288	6.18659611170393	40.61644159298122
287	2466.6666666666665	2383.333333333333		(37.454678668620474, 36.40171655850953, 35.26732258739795)	#252423	37.454678668620474	36.40171655850953	35.26732258739795	31.116853287395966	14.892019382856123	37.454678668620474	44.721617894315294	4.746010992374039	4.146173974700096	36.690789198241575	36.57600065522295	35.27866652710907	21.77214376768369	0.7120649366386226	0.6866790902944628	0.2579188753383272	6.302013881944057	41.14086504895199
288	2475.0	2391.6666666666665		(37.26836926941595, 36.41009001465355, 35.5356918568139)	#252423	37.26836926941595	36.41009001465355	35.5356918568139	30.279086625589052	11.855435289359715	37.26836926941595	44.70871257553004	4.716824731951396	3.872068766820891	36.65576721791919	36.55268484195102	35.54443583839229	21.937076833441214	0.7118594560358225	0.6824562608934521	0.24086775607223404	6.102569302100404	39.38277111007041
289	2483.3333333333335	2400.0		(37.64852417835461, 36.394808457190706, 35.44735189449445)	#252423	37.64852417835461	36.394808457190706	35.44735189449445	25.82596291012843	14.908922584196546	37.64852417835461	44.73855024112366	4.984595430135519	4.006396374258836	36.81963784802177	36.606607065103624	35.45682646012142	21.812660668328032	0.7123345362422356	0.7211988048386802	0.2492238032735069	6.395107779373405	38.79077461561795
290	2491.6666666666665	2408.333333333333		(37.50826878794222, 36.5350638476031, 35.41427674272556)	#252423	37.50826878794222	36.5350638476031	35.41427674272556	32.114365690292914	14.236006853558186	37.50826878794222	44.78760753171858	4.696166294668513	4.120662199998959	36.78777684739376	36.69537795897006	35.42548461377434	21.73641159462662	0.7131156344708749	0.679467284057303	0.2563318777161934	6.247706365833854	41.26540934336746
291	2500.0	2416.6666666666665		(37.362989323843415, 36.58593259367804, 34.94306049822064)	#252422	37.362989323843415	36.58593259367804	34.94306049822064	40.733564013840805	16.515858653205072	37.362989323843415	44.79346376232048	4.308751442969938	4.5741899302629285	36.63811597236759	36.70598459284069	34.95948921917521	21.528799489822536	0.7132088783352256	0.6234139629928548	0.28454423996587164	6.283991766020568	46.71159305802588
292	2508.3333333333335	2425.0		(37.67217919196148, 36.62445049194055, 35.33891563742935)	#252423	37.67217919196148	36.62445049194055	35.33891563742935	33.05759913870446	15.793676372527214	37.67217919196148	44.84322975686036	4.6808648652747475	4.286446850043779	36.880730584048564	36.7962018044798	35.35177098597447	21.600970998670697	0.7140012606643387	0.677253388717996	0.26664475670989535	6.346977429077073	42.48152709426003
293	2516.6666666666665	2433.333333333333		(38.001046682018, 36.644337450282606, 35.894285116181706)	#262423	38.001046682018	36.644337450282606	35.894285116181706	21.36128775834663	14.137089532917209	38.001046682018	44.887434467319245	5.160275597630992	3.8435407737900773	37.15911450701277	36.87646122671133	35.901785639522714	21.765705332105114	0.7147050953159924	0.7466171820384823	0.2390931301344261	6.434380306081754	36.67993713332203
294	2525.0	2441.6666666666665		(37.79945572535064, 36.81829600167469, 36.23361942641825)	#252424	37.79945572535064	36.81829600167469	36.23361942641825	22.403743315507988	10.563333481015494	37.79945572535064	44.94750646581828	4.956580321901827	3.631021781437438	37.18212895122461	36.98571672597865	36.239466192170816	21.853968434187152	0.71566157153083	0.71714542420654	0.22587307235824652	6.144266242989273	36.225234042810385
295	2533.3333333333335	2450.0		(37.688716767845925, 36.7508896797153, 35.76763659200335)	#252423	37.688716767845925	36.7508896797153	35.76763659200335	30.70938215102973	12.997933781014094	37.688716767845925	44.903910232896095	4.73990822266579	3.9888148528441025	37.01377433535691	36.9064049591794	35.77746912288047	21.708799193228053	0.7149674251583356	0.6857961078575763	0.2481301187687816	6.194947448490946	40.08189970822123
296	2541.6666666666665	2458.333333333333		(37.562068243667575, 36.62151978229014, 35.69876491521876)	#252423	37.562068243667575	36.62151978229014	35.69876491521876	29.71351533535559	12.6495257309094	37.562068243667575	44.83328384113375	4.7650012157954835	3.932476857069922	36.89783755495081	36.77815975926314	35.707992463889475	21.795923964331735	0.7138429001625245	0.6894267007328878	0.24462553053935424	6.178155939916293	39.532294823089636
297	2550.0	2466.6666666666665		(37.79317563324262, 36.63387063010258, 35.72870002093364)	#252423	37.79317563324262	36.63387063010258	35.72870002093364	26.30703711214781	13.9295328407316	37.79317563324262	44.86152819827973	4.939728793650344	3.95313699926092	37.02089595980741	36.829410872932804	35.737751727025326	21.74458447399222	0.7142926114504542	0.7147072520007881	0.24591072519610221	6.326785336151679	38.66938294664351
298	2558.3333333333335	2475.0		(37.70651036215198, 36.54678668620473, 36.02512036843207)	#252424	37.70651036215198	36.54678668620473	36.02512036843207	18.615537848605626	11.370833425862205	37.70651036215198	44.81581079827932	5.112290963014576	3.5994863574486224	37.01071802386436	36.74647767217919	36.0303370316098	21.966297751054082	0.7135646915077656	0.7396745000052005	0.223911364736197	6.252345234228454	35.148793965174065
299	2566.6666666666665	2483.333333333333		(37.719698555578816, 36.52836508268788, 35.50638476030982)	#252423	37.719698555578816	36.52836508268788	35.50638476030982	27.704530407641982	14.96287190529837	37.719698555578816	44.80579856694772	4.907311022726624	4.065773569959763	36.907722419928824	36.72833171655851	35.516604563533605	21.73110270403039	0.7134052751180099	0.7100168698076067	0.25291744942279437	6.372771468988793	39.642207880539765
300	2575.0	2491.6666666666665		(37.34289302909776, 36.454469332216874, 35.06761565836299)	#252423	37.34289302909776	36.454469332216874	35.06761565836299	36.57190173889049	15.536978591489286	37.34289302909776	44.7332094793846	4.506200998304899	4.353836635777064	36.61242620891773	36.59695141930082	35.081484195101524	21.674682251711992	0.712249499757681	0.6519820554929178	0.27083683785547175	6.265918997893175	44.014792614249494
301	2583.3333333333335	2500.0		(37.380154908938664, 36.50282604144861, 35.27423068871677)	#252423	37.380154908938664	36.50282604144861	35.27423068871677	35.00397614314111	14.366197183098572	37.380154908938664	44.75979187977585	4.572289703566545	4.204533981109071	36.68699811597237	36.64502696252878	35.28651664224409	21.7264958759969	0.7126727490975199	0.6615441344853024	0.2615492457254814	6.21159714820927	42.6006658752841
302	2591.6666666666665	2508.333333333333		(37.495499267322586, 36.48272974670295, 35.6769939292443)	#252423	37.495499267322586	36.48272974670295	35.6769939292443	26.5845516288707	12.367320619040155	37.495499267322586	44.764416218374095	4.868760930747951	3.8353637283919717	36.817839648314845	36.65339459702742	35.68505128741889	21.896933526220298	0.7127463785752982	0.7044392295254375	0.23858446494923632	6.197971275332148	38.229252500107464
303	2600.0	2516.6666666666665		(37.52334100900146, 36.47310027213732, 35.30688716767846)	#252423	37.52334100900146	36.47310027213732	35.30688716767846	31.569701548923273	15.062510808986357	37.52334100900146	44.76064166288992	4.73189610654301	4.175581189944788	36.75447561230898	36.64656453003977	35.31854929872305	21.72503031509936	0.712686279483668	0.6846368706330177	0.25974819459242143	6.310809697411072	41.42624402041301
304	2608.3333333333335	2525.0		(37.638685367385385, 36.49801130416579, 35.58258321122043)	#252423	37.638685367385385	36.49801130416579	35.58258321122043	26.71350030543678	13.929977753058935	37.638685367385385	44.78471806412421	4.9164836781740995	3.958419317259798	36.873855976554324	36.69014539250575	35.59173749214989	21.807191165481218	0.7130696278938239	0.7113440202732035	0.24623931958836928	6.311964452451222	38.83866074580508
305	2616.6666666666665	2533.333333333333		(37.49319656688298, 36.54678668620473, 35.387063010257485)	#252423	37.49319656688298	36.54678668620473	35.387063010257485	33.03846536129617	14.324306970771312	37.49319656688298	44.791233507842165	4.658316242290295	4.152333514592699	36.778582792547624	36.70194498011304	35.398660247016956	21.719894710098707	0.7131733678575515	0.6739909293719818	0.2583020386140112	6.240335233751094	41.71319735213495
306	2625.0	2541.6666666666665		(37.51078082478543, 36.67196985555788, 35.62172911869374)	#252423	37.51078082478543	36.67196985555788	35.62172911869374	33.35771276595751	12.841859712370708	37.51078082478543	44.85042081704472	4.631069759816864	4.033470221088198	36.87293908310655	36.80925017374922	35.632231526062384	21.73929626596758	0.7141157579042784	0.6700487577612033	0.25090797189930997	6.14131005117764	41.054517232322105
307	2633.3333333333335	2550.0		(37.47644965459494, 36.581117856395224, 35.42411555369479)	#252423	37.47644965459494	36.581117856395224	35.42411555369479	33.82496940024462	13.964641809803103	37.47644965459494	44.80521032779911	4.6218705627498196	4.1413484560389735	36.788429976973	36.72726579024492	35.435685576721795	21.718151376683114	0.7133959090777857	0.6687177671074549	0.25761869682348554	6.20584035672444	41.861387998592726
308	2641.6666666666665	2558.333333333333		(37.58488591166004, 36.45091061335566, 35.688298095038725)	#252423	37.58488591166004	36.45091061335566	35.688298095038725	24.125827814569494	12.867669583331029	37.58488591166004	44.75893889805713	4.979768452014477	3.815670186505149	36.85403600586142	36.64348365082687	35.69592422022189	21.902389080666424	0.7126591677826639	0.7205004109768972	0.23735939909192508	6.2735502554664295	37.46057987505751
309	2650.0	2566.6666666666665		(37.43458237387482, 36.56102156164957, 34.96022608331589)	#252422	37.43458237387482	36.56102156164957	34.96022608331589	38.81725888324865	16.85502586327416	37.43458237387482	44.78938617112754	4.40092125960323	4.55115757104767	36.6689072639732	36.69859916265438	34.97623403809923	21.533581881981654	0.713143954259328	0.6367496012667765	0.2831114780457408	6.330967001156475	45.96146367231038
310	2658.3333333333335	2575.0		(37.55055474146954, 36.58258321122043, 34.7157211639104)	#252422	37.55055474146954	36.58258321122043	34.7157211639104	39.512627381479874	19.250915659023637	37.55055474146954	44.80894874565952	4.3519779281965265	4.81650011766428	36.683516851580485	36.73404038936571	34.7343897843835	21.382081526521528	0.7134554327802419	0.6296682096854385	0.2996175030269318	6.491408573720325	47.90041842368628
311	2666.6666666666665	2583.333333333333		(37.731002721373244, 36.69143814109274, 35.87125811178564)	#252423	37.731002721373244	36.69143814109274	35.87125811178564	26.461053579468782	12.568838388601884	37.731002721373244	44.88205692691242	4.889483714371368	3.8552372464169204	37.03678877956877	36.86669137115344	35.879459912078715	21.787024782086082	0.714619473235456	0.7074375163456244	0.23982072648801595	6.22654841941048	38.254907341973656
312	2675.0	2591.6666666666665		(37.52857441909148, 36.51015281557463, 35.703788988905174)	#252423	37.52857441909148	36.51015281557463	35.703788988905174	26.513708844786017	12.399093008467442	37.52857441909148	44.780115306705746	4.87369510537966	3.837169324441314	36.847906635963994	36.68181123927151	35.71185262717187	21.88253078152371	0.7129963420351305	0.705153133170604	0.23869678471806496	6.202964807625066	38.21415078305653
313	2683.3333333333335	2600.0		(37.65103621519782, 36.62612518316935, 35.45216663177727)	#252423	37.65103621519782	36.62612518316935	35.45216663177727	32.03351104341198	14.89233232698945	37.65103621519782	44.842580856400055	4.7145620711102065	4.17905659166129	36.89353987858488	36.795024509106135	35.46390621729119	21.656861527172833	0.7139909287647583	0.6821288866226024	0.25996438708881414	6.300127738281077	41.55424796142958
314	2691.6666666666665	2608.333333333333		(37.93929244295583, 36.54134393971112, 35.763659200334935)	#252423	37.93929244295583	36.54134393971112	35.763659200334935	21.447127874531063	14.623005363172915	37.93929244295583	44.83455872985735	5.176021574525402	3.87492175795614	37.07080175842579	36.78047209755077	35.77143604772869	21.79041004890948	0.7138631991499256	0.7488953969661393	0.24104523059921815	6.465772805336909	36.81960444107363
315	2700.0	2616.6666666666665		(37.34184634707976, 36.54657734980113, 35.48314841951015)	#252423	37.34184634707976	36.54657734980113	35.48314841951015	34.32819011149912	12.69267639111572	37.34184634707976	44.77691203122685	4.587018647214891	4.037558089652538	36.72357337240946	36.67601185472054	35.49378270881306	21.802443488664174	0.7129453389574621	0.6636751994241944	0.251162263800489	6.110860446550533	41.354687004020114
316	2708.3333333333335	2625.0		(37.388109692275485, 36.47561230898053, 35.088339962319445)	#252423	37.388109692275485	36.47561230898053	35.088339962319445	36.193336974330975	15.68523485047844	37.388109692275485	44.74725615717446	4.52528500092969	4.358292744464798	36.645281557462845	36.622350265857236	35.10221268578606	21.658449779218795	0.7124731532657911	0.6547432344245776	0.2711140366773588	6.282747805386886	43.92308875498793
317	2716.6666666666665	2633.333333333333		(37.64998953317982, 36.426627590538, 35.6786686204731)	#252423	37.64998953317982	36.426627590538	35.6786686204731	22.76521185090807	13.35157961457629	37.64998953317982	44.75434641373637	5.053734935719589	3.8169678355395753	36.87648314841951	36.63517514967553	35.68614821017375	21.89904810357599	0.7125860454939175	0.7312022904762323	0.2374401212665336	6.333204580467644	37.06289800611341
318	2725.0	2641.6666666666665		(37.77370734770776, 36.55202009629475, 35.19866024701695)	#252423	37.77370734770776	36.55202009629475	35.19866024701695	31.5340216242583	17.383440937681844	37.77370734770776	44.81986982806955	4.7797309830237005	4.378763913352346	36.87997487963156	36.75383587397949	35.21219384550973	21.560200588612275	0.7136293200459644	0.6915578848318655	0.272387475970682	6.482237397608441	42.4931405744507
319	2733.3333333333335	2650.0		(37.40799665061754, 36.62403181913335, 35.67406321959389)	#252423	37.40799665061754	36.62403181913335	35.67406321959389	32.872147772546256	11.819746163918987	37.40799665061754	44.81922778227872	4.633328350308663	3.931269680557392	36.81818086665271	36.752671909148006	35.683562905589284	21.821541557807915	0.713619097287556	0.670375543111416	0.24455043634158385	6.076398020459474	40.31381815385245
320	2741.6666666666665	2658.333333333333		(37.62549717395855, 36.6437094410718, 35.895541134603306)	#252423	37.62549717395855	36.6437094410718	35.895541134603306	25.948693126815034	11.724464078069627	37.62549717395855	44.8505603481073	4.876874606412507	3.778803015401344	36.97515176889261	36.809503387063	35.903022817667996	21.85702594934027	0.7141179795407467	0.7056131609455784	0.2350660222664418	6.169542783373614	37.76999686334052
321	2750.0	2666.6666666666665		(37.71634917312121, 36.58237387481683, 35.73560812225246)	#252423	37.71634917312121	36.58237387481683	35.73560812225246	25.64996829422955	13.391777811079507	37.71634917312121	44.83101913039389	4.945488428334144	3.8945790983795803	36.968668620473096	36.774052363407996	35.7440757797781	21.801909610937507	0.7138068410666015	0.7155405877666461	0.24226804449103584	6.294886984555166	38.22048183222887
322	2758.3333333333335	2675.0		(37.75863512664852, 36.837764287209545, 35.88905170609169)	#252423	37.75863512664852	36.837764287209545	35.88905170609169	30.446758481692964	12.626085944126855	37.75863512664852	44.95021393168043	4.745886269211741	3.9548300577030515	37.09924848231107	36.990645984927774	35.898538831902876	21.689007284758972	0.7157046802464435	0.6866610446582934	0.2460160443968741	6.177711329093005	39.80503553428833
323	2766.6666666666665	2683.333333333333		(37.594306049822066, 36.62235712790454, 35.75989114507013)	#252423	37.594306049822066	36.62235712790454	35.75989114507013	28.209517288599773	12.442730026505123	37.594306049822066	44.837162450580706	4.816476349018717	3.882159757256831	36.926118903077246	36.78519491521876	35.76851580489847	21.815799309319186	0.71390465601842	0.69687440738829	0.2414954810350959	6.186243512950415	38.869389894494404
324	2775.0	2691.6666666666665		(37.64098806782499, 36.70630102574838, 35.729328030144444)	#252423	37.64098806782499	36.70630102574838	35.729328030144444	30.6636005256243	12.950598128034404	37.64098806782499	44.87910405957836	4.738790556103767	3.982172441367493	36.96890307724514	36.86132736864141	35.73909776010048	21.73306670476018	0.714572457197349	0.6856343976846974	0.24771691775308968	6.1898169025751475	40.04151721563366
325	2783.3333333333335	2700.0		(37.643081431861, 36.53904123927151, 35.3929244295583)	#252423	37.643081431861	36.53904123927151	35.3929244295583	30.560982416969132	15.242908225401926	37.643081431861	44.80243666151285	4.78446102085428	4.166222692937094	36.85079757169772	36.72224001046682	35.40438559765543	21.69024555298418	0.7133517463081595	0.6922422528368659	0.2591660354650403	6.34416888072961	41.04876269160648
326	2791.6666666666665	2708.333333333333		(37.52438769101947, 36.487544483985765, 35.62863722001256)	#252423	37.52438769101947	36.487544483985765	35.62863722001256	27.18418727915197	12.882725071686021	37.52438769101947	44.769118427284965	4.862927502218617	3.888580222769722	36.823816202637644	36.661904442118484	35.637226292652294	21.863897152660414	0.7128212479169685	0.7035952168583246	0.2418948755743357	6.22648536822741	38.64714896929385
327	2800.0	2716.6666666666665		(37.75737910822692, 36.513711534435835, 35.90140255390413)	#252423	37.75737910822692	36.513711534435835	35.90140255390413	19.79472140762445	12.53460998963223	37.75737910822692	44.80522619398839	5.133671194016309	3.696412823327999	37.000646849487126	36.72729454050659	35.90752564370945	21.918338920540332	0.7133961617018543	0.7427679099442305	0.22994081869125826	6.325981954506076	35.75513358804875
328	2808.3333333333335	2725.0		(37.4264182541344, 36.505128741888214, 35.138162026376385)	#252423	37.4264182541344	36.505128741888214	35.138162026376385	35.84301527765068	15.590734173816776	37.4264182541344	44.764550994638675	4.542501094052298	4.34083682746893	36.68316725978647	36.65363849068453	35.1518316935315	21.651596296167583	0.7127485245050927	0.6572341538899671	0.27002816558100684	6.2830868649237095	43.699528580128806
329	2816.6666666666665	2733.333333333333		(37.42369688088758, 36.45342265019887, 35.319028679087296)	#252423	37.42369688088758	36.45342265019887	35.319028679087296	32.33936741595379	14.340923965028233	37.42369688088758	44.74212643625643	4.6846971738653265	4.132435709740734	36.701978229014024	36.61307347289093	35.330372618798414	21.768835379291733	0.7123914770078098	0.6778078682969382	0.25706426627728923	6.246872217835273	41.41595861723288
330	2825.0	2741.6666666666665		(37.60895959807411, 36.60142348754449, 35.71697718233201)	#252423	37.60895959807411	36.60142348754449	35.71697718233201	28.04824076123039	12.82820692649368	37.60895959807411	44.82896408319756	4.832788134762566	3.908229763493787	36.91822692066151	36.77032548880051	35.72582164538413	21.806435421879634	0.7137741202680137	0.6992344866661641	0.24311720427433486	6.215311821603205	38.96213835954266
331	2833.3333333333335	2750.0		(37.66841113669667, 36.64768683274021, 35.4280929453632)	#252423	37.66841113669667	36.64768683274021	35.4280929453632	32.663053634834654	15.166053506129748	37.66841113669667	44.85378747827815	4.691299827517592	4.220742048715476	36.903922964203474	36.81536012978857	35.44028888423697	21.62706276518452	0.7141693624367337	0.678763176704515	0.2625574925076859	6.3105433611901836	41.97757680695584
332	2841.6666666666665	2758.333333333333		(37.76805526481055, 36.58446723885284, 35.32698346242412)	#252423	37.76805526481055	36.58446723885284	35.32698346242412	30.90815538976078	16.481476349366453	37.76805526481055	44.83460706037124	4.79569027477994	4.283167756352846	36.91292861628637	36.780559759263134	35.3395583001884	21.598380104421267	0.7138639686762963	0.6938669633322161	0.26644077584414894	6.429943331062845	41.7689502203357
333	2850.0	2766.6666666666665		(37.8568138999372, 36.97508896797153, 35.95122461796106)	#252423	37.8568138999372	36.97508896797153	35.95122461796106	32.23772382730969	12.835873303767967	37.8568138999372	45.02131144655615	4.686995208782907	4.018357182026655	37.20236131463261	37.12024415114088	35.96146326146116	21.600966445301047	0.7168367065417528	0.6781403606845885	0.24996784298492228	6.173744287666856	40.6078668731537
334	2858.3333333333335	2775.0		(37.905798618379734, 36.66568976344986, 35.9642034749843)	#252423	37.905798618379734	36.66568976344986	35.9642034749843	21.677628032344934	13.061504561620506	37.905798618379734	44.88811351090304	5.094755111133276	3.7795565645261098	37.13304584467239	36.87769502826041	35.971218337868955	21.806530518345625	0.7147159071593298	0.737137316076057	0.23511289790262052	6.3436249468951935	36.56996245804185
335	2866.6666666666665	2783.333333333333		(37.83294954992673, 36.69729956039355, 35.844672388528366)	#252423	37.83294954992673	36.69729956039355	35.844672388528366	25.729627289955797	13.401299189942884	37.83294954992673	44.89445140272795	4.9477723887493275	3.901282466653977	37.083242620891774	36.88921211220432	35.85319866024702	21.745682809294845	0.7148168201126892	0.7158710437775333	0.24268503741435765	6.300829825942926	38.25552171980752
336	2875.0	2791.6666666666665		(37.74167887795688, 36.437094410718025, 35.669039145907476)	#252423	37.74167887795688	36.437094410718025	35.669039145907476	22.234117765882193	14.003699554056748	37.74167887795688	44.767956931135295	5.106605749962911	3.849323982288988	36.922729746702956	36.659802296420345	35.67671969855558	21.865297582321215	0.7128027543847315	0.7388519319722313	0.2394528831599836	6.394897763543951	37.00873350632603
337	2883.3333333333335	2800.0		(37.61084362570651, 36.59995813271928, 36.00188402763241)	#252424	37.61084362570651	36.59995813271928	36.00188402763241	22.302888368462135	10.908681059960902	37.61084362570651	44.83016150552322	4.966066153843373	3.645284456287623	36.97567720326565	36.772497010676155	36.00786476868328	21.941035220427604	0.7137931858227184	0.718517886777481	0.2267603031110135	6.160349974766115	36.28010787046555
338	2891.6666666666665	2808.333333333333		(37.580908519991624, 36.487963156792965, 35.81515595562068)	#252423	37.580908519991624	36.487963156792965	35.81515595562068	22.861885002963838	11.981267128629028	37.580908519991624	44.775927626299094	4.990776810966047	3.7263705439565253	36.88894494452585	36.67422975716977	35.82188402763241	21.937568671415736	0.712929665100712	0.7220931611670347	0.23180438294576308	6.228458124427206	36.746909713266405
339	2900.0	2816.6666666666665		(37.86581536529202, 36.65292024283023, 35.878794222315264)	#252423	37.86581536529202	36.65292024283023	35.878794222315264	23.375474083438615	13.3812090554772	37.86581536529202	44.87800847808853	5.040690708649542	3.8416109178469604	37.09241364873351	36.859337333054214	35.886535482520415	21.784493912420206	0.7145550131691392	0.7293149796393111	0.23897308059539302	6.337707571700259	37.31174816701469
340	2908.3333333333335	2825.0		(37.770567301653756, 36.479589700648944, 35.44693322168725)	#252423	37.770567301653756	36.479589700648944	35.44693322168725	26.66486486486489	15.68752424763064	37.770567301653756	44.78854562480886	4.976649247179332	4.092185024966	36.905637429348964	36.6970768683274	35.45725978647687	21.72453443540058	0.7131305709429514	0.7200491071889201	0.25456041298699217	6.443059522308217	39.42968030207938
341	2916.6666666666665	2833.333333333333		(37.91480008373456, 36.63428930290978, 36.0726397320494)	#252424	37.91480008373456	36.63428930290978	36.0726397320494	18.293181818181885	12.389644377453504	37.91480008373456	44.87558248173145	5.1880628423583435	3.6576720726674727	37.14940967134184	36.8549309608541	36.07825622775801	21.878205324170345	0.7145163860571601	0.750637594119665	0.22753089308246896	6.3477997012690075	35.18448409933474
342	2925.0	2841.6666666666665		(37.83253087711953, 36.555160142348754, 35.8214360477287)	#252423	37.83253087711953	36.555160142348754	35.8214360477287	21.890288331424934	13.555243849805763	37.83253087711953	44.8306687672751	5.10506161960228	3.8142736390085252	37.03432698346242	36.77341695415533	35.82877328867491	21.83338499213222	0.7138012625275475	0.7386285186609182	0.23727252479241817	6.372624069656988	36.765440487006394
343	2933.3333333333335	2850.0		(37.62382248272975, 36.47707766380574, 35.84048566045635)	#252423	37.62382248272975	36.47707766380574	35.84048566045635	21.418006808310864	12.086780653094412	37.62382248272975	44.775386476084975	5.0479026721445	3.7019637219369628	36.911664224408625	36.673250121415116	35.84685158048985	21.9468368377502	0.7129210488182278	0.7303584463611353	0.23028612053702668	6.259860764104977	36.25508090056756
344	2941.6666666666665	2858.333333333333		(37.86539669248482, 36.62256646430814, 36.33535691856814)	#252424	37.86539669248482	36.62256646430814	36.33535691856814	11.262826652072821	10.303870457699176	37.86539669248482	44.867061571959	5.284085561177765	3.400246472592694	37.17411136696671	36.83945709231735	36.338229014025536	22.024970685498385	0.7143807147339185	0.764530691567705	0.2115173534529884	6.283568754475946	32.760801087129806
345	2950.0	2866.6666666666665		(37.738120159095665, 36.71760519154281, 35.955411346033074)	#252423	37.738120159095665	36.71760519154281	35.955411346033074	25.652888680131557	12.04592982942726	37.738120159095665	44.89494193921523	4.902324935777191	3.7990061301545808	37.06521875654176	36.89010360477287	35.96303328448817	21.806843869492003	0.7148246305151116	0.709295455201516	0.23632278685646674	6.202034936445854	37.773525131596045
346	2958.3333333333335	2875.0		(37.73958551392087, 36.58258321122043, 35.38413230060708)	#252423	37.73958551392087	36.58258321122043	35.38413230060708	30.527906150017724	15.915399207907601	37.73958551392087	44.8313201969386	4.802372095501384	4.223859405136965	36.90982415742098	36.7745983755495	35.39611680971321	21.632896793918867	0.713811634697516	0.6948337260687298	0.2627514122677262	6.395605211237975	41.33279286670883
347	2966.6666666666665	2883.333333333333		(37.680552648105504, 36.42369688088758, 35.55076407787314)	#252423	37.680552648105504	36.42369688088758	35.55076407787314	24.5920975034401	14.413166666666672	37.680552648105504	44.755268570433515	5.021977537775724	3.9381061448848564	36.864969646221475	36.63684337031609	35.55949340590328	21.833431773301136	0.7126007282241281	0.7266074546940875	0.24497570870144852	6.3819227822266695	38.10263356075002
348	2975.0	2891.6666666666665		(37.86393133765962, 36.35210383085619, 35.59933012350848)	#252423	37.86393133765962	36.35210383085619	35.59933012350848	19.94453688297279	15.251277118025614	37.86393133765962	44.74133921010372	5.268615903543883	3.869349925374088	36.942344567720326	36.61164996022609	35.606857860581954	21.863309823627535	0.7123789426638629	0.7622924560372206	0.24069862652473759	6.53683274866873	36.294114168241734
349	2983.3333333333335	2900.0		(37.431232991417204, 36.529621101109484, 35.17228386016328)	#252423	37.431232991417204	36.529621101109484	35.17228386016328	36.052265777036496	15.389074375450875	37.431232991417204	44.77621548063148	4.532836567944121	4.328555821635938	36.699943479171026	36.674750862465984	35.185857232572744	21.64959914285637	0.7129342483646144	0.6558358368597803	0.26926420747606555	6.267615404020081	43.679400328796795
350	2991.6666666666665	2908.333333333333		(37.66715511827507, 36.49152187565418, 35.763659200334935)	#252423	37.66715511827507	36.49152187565418	35.763659200334935	22.942923127680775	12.886331806864693	37.66715511827507	44.78565194379617	5.028598089992453	3.791068677708731	36.92200962947456	36.69183651036216	35.770937827088126	21.889923629471834	0.7130844972791626	0.7275653527648538	0.23582902590471286	6.297539239240988	37.01270271684826
351	3000.0	2916.6666666666665		(37.911450701276955, 36.75633242620892, 35.879422231526064)	#252423	37.911450701276955	36.75633242620892	35.879422231526064	25.892654785206584	13.66782990894685	37.911450701276955	44.92866851552468	4.95335805650976	3.927400557630012	37.14695834205568	36.95143215197823	35.88819133347289	21.702373179573584	0.7153616305959131	0.7166792090478169	0.24430975183580456	6.321410536902557	38.410067663915996
352	3008.3333333333335	2925.0		(37.86853673853883, 36.90998534645175, 35.911450701276955)	#252423	37.86853673853883	36.90998534645175	35.911450701276955	30.612899775377052	13.178669747592526	37.86853673853883	44.99322189222925	4.754347093640754	4.007484615525536	37.17996859953946	37.069005763031186	35.921436047728704	21.62333984224957	0.7163894600497038	0.6878852034795415	0.24929149892866193	6.218018111141534	40.12785940914388
353	3016.6666666666665	2933.333333333333		(37.87230479380364, 36.704416998115974, 35.58970064894285)	#252423	37.87230479380364	36.704416998115974	35.58970064894285	29.30117388114456	15.369121581286342	37.87230479380364	44.89997347829068	4.85302964576606	4.148532128553084	37.05373874816831	36.899248666527114	35.60084781243458	21.61247353633737	0.7149047435056886	0.702163140304851	0.258065567781372	6.384529392548948	40.52492973874788
354	3025.0	2941.6666666666665		(38.05233410090015, 36.65878166213105, 36.104458865396694)	#262424	38.05233410090015	36.65878166213105	36.104458865396694	17.074691026329997	13.05329086348032	38.05233410090015	44.90011515132828	5.277489839370764	3.6702665631912934	37.23075779778103	36.89950618589073	36.11000209336404	21.844080282461306	0.7149069992470345	0.7635763860977969	0.22831435196557046	6.428277813655979	34.816947614544844
355	3033.3333333333335	2950.0		(37.9263135859326, 36.58614193008164, 36.212057776847395)	#252424	37.9263135859326	36.58614193008164	36.212057776847395	13.093173769690875	11.525908794860202	37.9263135859326	44.85597780783714	5.317215059178537	3.4953040245673472	37.168009210801756	36.8193355934687	36.215798618379736	21.977025539278586	0.7142042372232927	0.7693240503664175	0.21743054885851656	6.363169509742114	33.319165060966846
356	3041.6666666666665	2958.333333333333		(37.94075779778103, 36.887795687670085, 36.163701067615655)	#252424	37.94075779778103	36.887795687670085	36.163701067615655	24.448109317940936	11.943606097890687	37.94075779778103	44.99181532169186	4.949750921982132	3.771400239788436	37.258928197613564	37.06644126648524	36.1709420138162	21.738627945973878	0.7163670644028614	0.7161573088963041	0.23460552167671406	6.222820418294203	37.30513065243026
357	3050.0	2966.6666666666665		(37.84216035168516, 36.59242202218966, 36.14716349173121)	#252424	37.84216035168516	36.59242202218966	36.14716349173121	15.761393108558698	11.421763326178832	37.84216035168516	44.85020312262354	5.216597679262858	3.5453013154073565	37.115742097550765	36.808855116181704	36.1516160770358	21.960703480402334	0.714112291737992	0.7547661719672042	0.22054070417329716	6.307301543791906	34.20079034298183
358	3058.3333333333335	2975.0		(37.91773079338497, 36.68264601214151, 35.812225245970275)	#252423	37.91773079338497	36.68264601214151	35.812225245970275	24.804136011135398	14.159705851501373	37.91773079338497	44.895966897751876	5.014562275003687	3.934232485672906	37.11375340171656	36.891966393133764	35.82092945363199	21.72006861017574	0.7148409500730751	0.7255345735097037	0.24473474200938816	6.373697518804463	38.116365272251265
359	3066.6666666666665	2983.333333333333		(37.753820389365714, 36.47205359011932, 35.588025957714045)	#252423	37.753820389365714	36.47205359011932	35.588025957714045	24.49062439590182	14.628389243138374	37.753820389365714	44.78435648867995	5.037326005623788	3.952952353196282	36.923313795268996	36.689490646849485	35.596866234038096	21.799806503398333	0.7130638708302843	0.7288281558168319	0.24589923901495842	6.403162155808154	38.12242189064741
360	3075.0	2991.6666666666665		(37.75884446305213, 36.61523969018212, 36.05212476449655)	#252424	37.75884446305213	36.61523969018212	36.05212476449655	19.79639396541142	11.526134587024751	37.75884446305213	44.85173631599603	5.083179978373931	3.6357484996427214	37.06298304375131	36.81163751517688	36.0577559137534	21.918691839468263	0.7141367034943871	0.7354625619201993	0.22616710484482014	6.2495908542236505	35.57427521611532
361	3083.3333333333335	3000.0		(37.619635754657736, 36.412811387900355, 36.00334938245761)	#252424	37.619635754657736	36.412811387900355	36.00334938245761	15.200103613521588	10.95579520224365	37.619635754657736	44.747079361259836	5.195469870974412	3.5024337024972763	36.92226292652292	36.62203051496755	36.00744400251204	22.071124987178308	0.7124703382922353	0.7517092839408727	0.2178740610035526	6.2657760110453715	33.985179492477684
362	3091.6666666666665	3008.333333333333		(37.97550764077873, 36.71802386435001, 36.04626334519573)	#252424	37.97550764077873	36.71802386435001	36.04626334519573	20.891927083333233	12.95459431450476	37.97550764077873	44.91876689107187	5.122946782534221	3.7557893819417654	37.199838810969226	36.93341995394599	36.05298095038727	21.79244494760137	0.7152039753070264	0.7412162428426801	0.23363442520959798	6.352207302834522	36.24628582909512
363	3100.0	3016.6666666666665		(37.9275696043542, 36.687251413020725, 36.51099016118903)	#252424	37.9275696043542	36.687251413020725	36.51099016118903	7.465642086596855	9.524147256871636	37.9275696043542	44.90306965504186	5.334256743710297	3.300026801482825	37.259755076407785	36.90487686623404	36.51275277370735	22.049912640899045	0.7149540413398447	0.7717897354333416	0.20528304080302193	6.27251718995841	31.742920483551814
364	3108.3333333333335	3025.0		(38.24659828344149, 36.55809085199916, 36.20828972158258)	#262424	38.24659828344149	36.55809085199916	36.20828972158258	10.29680599774057	13.589932349592814	38.24659828344149	44.87462260845068	5.5903819993289865	3.5311947705394253	37.315499267322586	36.853187626125184	36.21178773288675	21.92310462147524	0.7145011027973176	0.808847352411532	0.21966318571665555	6.612239212695389	32.27877403190962
365	3116.6666666666665	3033.333333333333		(37.904751936361734, 36.84697508896797, 36.13230060707557)	#252424	37.904751936361734	36.84697508896797	36.13230060707557	24.192748316995424	11.923969050814321	37.904751936361734	44.96994002369808	4.95636370119068	3.7631191939538455	37.222350847812436	37.02657286790873	36.139447351894496	21.760646414291074	0.7160187623195892	0.7171140823253038	0.23409038699078058	6.223070560935688	37.20758579418883
366	3125.0	3041.6666666666665		(38.08624659828344, 36.5361105296211, 36.18568138999372)	#262424	38.08624659828344	36.5361105296211	36.18568138999372	11.0628923890296	12.724911783134905	38.08624659828344	44.84902271992013	5.485328962125946	3.508163338817605	37.22559137534017	36.80671304793803	36.189185681389986	21.96379308962114	0.7140934971725046	0.7936476986106524	0.21823048149262378	6.51122444971463	32.601105424023544
367	3133.3333333333335	3050.0		(37.786267531923805, 36.62151978229014, 35.65857232572744)	#252423	37.786267531923805	36.62151978229014	35.65857232572744	27.154663518299962	14.358715825046442	37.786267531923805	44.854916380770945	4.9171056272283025	4.00728657393703	36.999656688298096	36.81740906007955	35.66820180029307	21.721972808384074	0.714187337007419	0.7114340072983992	0.24927917945917286	6.343206873102612	39.17895222753963
368	3141.6666666666665	3058.333333333333		(37.75968180866653, 36.645593468704206, 36.19656688298095)	#252424	37.75968180866653	36.645593468704206	36.19656688298095	17.235837685817447	10.55608222732261	37.75968180866653	44.86624835663305	5.113677449173126	3.526775772181967	37.101691438141096	36.837980529621106	36.20105714883818	21.966352473330808	0.7143677665860918	0.7398751044824318	0.21938829539766935	6.211911493367519	34.59306065556757
369	3150.0	3066.6666666666665		(37.878794222315264, 36.528993091898684, 35.76868327402135)	#252423	37.878794222315264	36.528993091898684	35.76868327402135	21.619047619047727	14.205264524971444	37.878794222315264	44.82315133655194	5.147103835495215	3.8506885568469595	37.03833368222734	36.759785304584476	35.77628637220012	21.81571039960043	0.7136815687623482	0.7447114187236682	0.23953776853562264	6.428100828020798	36.80116288418403
370	3158.3333333333335	3075.0		(38.11806573163073, 36.70148628846557, 36.27297467029516)	#262424	38.11806573163073	36.70148628846557	36.27297467029516	13.934649421375225	12.343181942995221	38.11806573163073	44.92657497613028	5.353063903818178	3.5596780578066367	37.30990789198242	36.94762327402135	36.27725978647687	21.879938394695312	0.7153282969182331	0.7745108592602045	0.2214350306664153	6.428576905784914	33.62309395210287
371	3166.6666666666665	3083.333333333333		(37.77768473937618, 36.44756123089805, 35.77538203893657)	#252423	37.77768473937618	36.44756123089805	35.77538203893657	20.14218504966024	13.515576513875347	37.77768473937618	44.77679938411941	5.170082207512028	3.765296362222159	36.96488591166004	36.67580792338288	35.78210383085618	21.8999758932552	0.7129435453717379	0.7480360565338853	0.23422582095824362	6.3958741957449305	36.06531160028261
372	3175.0	3091.6666666666665		(38.05735817458656, 36.85178982625079, 36.15679296629684)	#262424	38.05735817458656	36.85178982625079	36.15679296629684	21.940742372508005	12.734570957095698	38.05735817458656	44.9870486586998	5.077105018351902	3.7699086245366553	37.30351894494453	37.057751440234455	36.16374293489638	21.732257931463096	0.7162911688127367	0.734583603142353	0.23451273354709762	6.323701954134929	36.59503683988689
373	3183.3333333333335	3100.0		(37.86749005652083, 36.880887586351264, 36.36445467866862)	#252424	37.86749005652083	36.880887586351264	36.36445467866862	20.61559888579373	10.121453013659998	37.86749005652083	44.98279442640241	4.993685340498155	3.5705557271496158	37.26103621519783	37.049996943688505	36.36961900774545	21.85638869170139	0.7162234322281962	0.7225139832882671	0.22211169215248963	6.138872981304231	35.56530482977778
374	3191.6666666666665	3108.333333333333		(37.7155118275068, 36.47833368222734, 35.804479799037054)	#252423	37.7155118275068	36.47833368222734	35.804479799037054	21.15675320407484	12.920762403769816	37.7155118275068	44.78470074565883	5.099630832177016	3.7515275240582735	36.94978019677622	36.69011403181913	35.81121833786895	21.906931029975066	0.713069352146377	0.7378427623331821	0.23336931004586647	6.330891989937693	36.33994278087255
375	3200.0	3116.6666666666665		(37.480636382666944, 36.48880050240737, 35.344777056730166)	#252423	37.480636382666944	36.48880050240737	35.344777056730166	32.13760658629826	14.531346868105768	37.480636382666944	44.76373658096795	4.6980481029198495	4.145171575468254	36.74599539459912	36.652164728909355	35.35621729118694	21.742553305470352	0.7127355572770239	0.6797395544713859	0.25785651961372563	6.265309518884024	41.42253428178702
376	3208.3333333333335	3125.0		(37.88402763240528, 36.738120159095665, 36.19007745446933)	#252424	37.88402763240528	36.738120159095665	36.19007745446933	19.411764705882263	11.402095351767143	37.88402763240528	44.91968272215211	5.095410976612258	3.6240395348708265	37.190006280092106	36.93508571069709	36.1955578815156	21.86871626795901	0.7152185573197269	0.7372322103169652	0.22543873139889845	6.252749440916967	35.4218060150804
377	3216.6666666666665	3133.333333333333		(38.05233410090015, 36.53966924848231, 35.62172911869374)	#262423	38.05233410090015	36.53966924848231	35.62172911869374	22.65954698131081	16.288206363876405	38.05233410090015	44.84400471805859	5.198970835251893	4.023656550385102	37.097287000209334	36.797607843835046	35.63090851999163	21.697839595568368	0.7140135997236683	0.7522158227940436	0.25029749801998696	6.574124259645288	37.73748039386571
378	3225.0	3141.6666666666665		(37.76533389156374, 36.70127695206197, 36.41678877956877)	#252424	37.76533389156374	36.70127695206197	36.41678877956877	12.657559764048525	9.105678889166024	37.76533389156374	44.89299150235306	5.152292023492821	3.3691845205244375	37.165767217919196	36.88655899937199	36.4196336612937	22.03189656296505	0.7147935753394254	0.7454620744259406	0.20958509885100024	6.156095956748013	33.18145774636839
379	3233.3333333333335	3150.0		(37.820808038517896, 36.513711534435835, 36.404856604563534)	#252424	37.820808038517896	36.513711534435835	36.404856604563534	4.612655233589438	9.546798029556632	37.820808038517896	44.81437289253377	5.411094327236576	3.2463680970476583	37.13241783546159	36.7438712748587	36.405945153862255	22.147679782661804	0.7135417969365982	0.7829070215165449	0.20194512184822677	6.310217717304268	30.96151030534987
380	3241.6666666666665	3158.333333333333		(37.704626334519574, 36.412602051496755, 35.47351894494452)	#252423	37.704626334519574	36.412602051496755	35.47351894494452	25.25426909363861	15.089193015573409	37.704626334519574	44.75218714307827	5.018142600851927	4.00521774367999	36.85787732886749	36.63126913544065	35.48290977601005	21.799079927829222	0.7125516652322735	0.7260525948333748	0.2491504848176991	6.420554830914068	38.59502837982969
381	3250.0	3166.6666666666665		(37.780196776219384, 36.579861837973624, 36.35356918568139)	#252424	37.780196776219384	36.579861837973624	36.35356918568139	9.517241379310471	9.62911966134003	37.780196776219384	44.83974493986383	5.2785527275791	3.336754873092662	37.122767427255596	36.78987962110111	36.35583211220431	22.084196422357724	0.71394577483644	0.7637301706358348	0.20756776473905503	6.244761963513132	32.29838969034762
382	3258.3333333333335	3175.0		(38.045635335984926, 36.55850952480636, 35.93133765961901)	#262423	38.045635335984926	36.55850952480636	35.93133765961901	17.798019801980068	14.1710317809666	38.045635335984926	44.85359971018377	5.312481857101314	3.751577855293986	37.16176679924639	36.81501934268369	35.937609378270885	21.833640827617284	0.7141663727623319	0.7686392245407316	0.23337244097471524	6.503598994892202	35.229041552112896
383	3266.6666666666665	3183.333333333333		(38.25183169353151, 36.595143395436466, 35.920452166631776)	#262423	38.25183169353151	36.595143395436466	35.920452166631776	17.363742480021546	15.541785923416665	38.25183169353151	44.89001799004136	5.419810086689292	3.8241376584646547	37.271982415742094	36.881155555788155	35.92719907891982	21.75515420771936	0.7147462305885974	0.7841680657454423	0.23788613069028075	6.633126729278321	35.206226978422855
384	3275.0	3191.6666666666665		(37.719698555578816, 36.50261670504501, 36.11073895750471)	#252424	37.719698555578816	36.50261670504501	36.11073895750471	14.613583138173341	10.877199797987666	37.719698555578816	44.79779914049891	5.2137378779544274	3.489505031998963	37.020611262298516	36.713838019677624	36.11465773498011	22.035612030451347	0.713277906937796	0.7543524001145787	0.2170698139616069	6.273731587210503	33.79401779775978
385	3283.3333333333335	3200.0		(37.97822901402554, 36.74230688716768, 36.0736864140674)	#252424	37.97822901402554	36.74230688716768	36.0736864140674	21.06397010331952	12.787809637199468	37.97822901402554	44.93003620118839	5.1087803702235535	3.749577039526786	37.214184634707976	36.95392059032866	36.0803726187984	21.787877924658478	0.7153834071114179	0.7391665680454964	0.23324797727502863	6.3371101336909055	36.2767175028012
386	3291.6666666666665	3208.333333333333		(37.36487335147582, 36.42223152606238, 35.29935105714884)	#252423	37.36487335147582	36.42223152606238	35.29935105714884	32.617816965643044	14.09634605472513	37.36487335147582	44.722234343120434	4.667704428218067	4.116927662430614	36.65954992673226	36.57711463052125	35.31057986183798	21.79559276898026	0.7120747518376256	0.6753492639781925	0.2560995652914342	6.223870018476683	41.41237896623846
387	3300.0	3216.6666666666665		(37.644965459493406, 36.58970064894285, 36.02512036843207)	#252424	37.644965459493406	36.58970064894285	36.02512036843207	20.91238046006724	10.972529611299564	37.644965459493406	44.82903239738757	5.014729116795513	3.6218802186422705	36.99386435001047	36.77044937408415	36.030766171237175	21.95096877193208	0.7137752079777538	0.7255587131018829	0.22530440794393314	6.185913387126342	35.83863969509189
388	3308.3333333333335	3225.0		(37.6064475612309, 36.39690182122671, 35.70985974460959)	#252423	37.6064475612309	36.39690182122671	35.70985974460959	21.735099337748355	12.860291907417938	37.6064475612309	44.73691575585184	5.070193575701653	3.75809134063263	36.85217081850534	36.60365187356082	35.71673016537576	21.945021339203024	0.7123085116996024	0.7335836174366054	0.23377762194959154	6.311110315913062	36.54630822952655
389	3316.6666666666665	3233.333333333333		(37.629893238434164, 36.40862465982834, 35.43604772870002)	#252423	37.629893238434164	36.40862465982834	35.43604772870002	26.59923664122133	14.866654057121263	37.629893238434164	44.74286778863856	4.948818915348707	4.024306835432734	36.81253087711953	36.61441406740632	35.4457734980113	21.802369761805068	0.7124032809420562	0.7160224610275956	0.2503379499617429	6.378546398876768	39.11750250793347
390	3325.0	3241.6666666666665		(37.787732886749005, 36.55139208708395, 35.43960644756123)	#252423	37.787732886749005	36.55139208708395	35.43960644756123	28.40866541856119	15.84567784967203	37.787732886749005	44.82237020249454	4.901262424088393	4.15669161263319	36.93484195101528	36.758369037052546	35.450724303956456	21.66779353138589	0.7136691314177424	0.709141725140405	0.2585731405388403	6.426543278646456	40.30080780280272
391	3333.3333333333335	3250.0		(37.7850115135022, 36.49633661293699, 35.76763659200335)	#252423	37.7850115135022	36.49633661293699	35.76763659200335	21.67271972605593	13.61467376550563	37.7850115135022	44.799349831544085	5.114216458528997	3.8109341299833677	36.98204731002721	36.716647328867495	35.77492359221269	21.860295061041878	0.7133025972950062	0.7399530913338622	0.2370647857015825	6.377964324748215	36.69218268956292
392	3341.6666666666665	3258.333333333333		(38.12308980531714, 36.62738120159096, 36.23445677203266)	#262424	38.12308980531714	36.62738120159096	36.23445677203266	12.482819773886039	12.632801432070002	38.12308980531714	44.89372939092318	5.427075509775781	3.5393106659958207	37.28169353150513	36.887899966506176	36.23838601632824	21.913290568073453	0.7148053241222885	0.7852192672963133	0.22016804697941245	6.479187339415325	33.11070195129455
393	3350.0	3266.6666666666665		(37.955830018840274, 36.60163282394809, 36.029725769311284)	#252424	37.955830018840274	36.60163282394809	36.029725769311284	17.815454841865094	12.940214543749807	37.955830018840274	44.864720079663265	5.238240923398529	3.6790281391461566	37.1508080385179	36.83520572953737	36.035444839857654	21.871102654369015	0.714343433109467	0.7578976360995007	0.22885937873730236	6.401126152498192	35.08191732129499
394	3358.3333333333335	3275.0		(38.27716139836718, 36.71697718233201, 36.136487335147585)	#262424	38.27716139836718	36.71697718233201	36.136487335147585	16.270291414042614	14.261033634126319	38.27716139836718	44.94816321574484	5.392724338480425	3.7229134377504858	37.365369478752356	36.98691237596819	36.14229223361943	21.766459747493897	0.7156720284108997	0.780249150056057	0.23158932854861822	6.552981020560206	34.619591166519804
395	3366.6666666666665	3283.333333333333		(37.63387063010258, 36.56437094410718, 36.05296211011095)	#252424	37.63387063010258	36.56437094410718	36.05296211011095	19.40942796610176	10.711937567097044	37.63387063010258	44.81676316223513	5.0490243352256385	3.5751500817159387	36.986144023445675	36.74820402763241	36.05807619845091	21.984618974540854	0.713579855202904	0.7305207347724794	0.2223974907634216	6.186626289383753	35.30182598202954
396	3375.0	3291.6666666666665		(37.87439815783965, 36.55725350638476, 36.21854720535901)	#252424	37.87439815783965	36.55725350638476	36.21854720535901	12.273072060682779	11.148480594276144	37.87439815783965	44.83801870907586	5.315165490513696	3.4586123910251843	37.13491312539251	36.78674814737283	36.22193426836927	22.012854226930877	0.713918289506648	0.7690275074488957	0.21514809160629642	6.3413708189082145	33.05231234625476
397	3383.3333333333335	3300.0		(37.89051706091689, 36.50743144232782, 36.004814737282814)	#252424	37.89051706091689	36.50743144232782	36.004814737282814	15.992451154529313	12.690618387540525	37.89051706091689	44.81601801400312	5.289158395680838	3.6190472245627214	37.08462005442746	36.7468532886749	36.00984090433326	21.94123755308336	0.7135679908305134	0.7652646572891039	0.22512817736333135	6.408798588520023	34.381446870186416
398	3391.6666666666665	3308.333333333333		(37.903914590747334, 36.629683902030564, 35.81536529202428)	#252423	37.903914590747334	36.629683902030564	35.81536529202428	23.393805753232442	14.050793352736859	37.903914590747334	44.87095573095418	5.068157240288807	3.8886845084842303	37.091193217500525	36.8465283001884	35.823508478124346	21.761560474496793	0.7144427181722717	0.7332889891790909	0.24190136282122018	6.388120617115576	37.498225910276865
399	3400.0	3316.6666666666665		(37.76449654594934, 36.63428930290978, 36.056102156164954)	#252424	37.76449654594934	36.63428930290978	36.056102156164954	20.306335007964837	11.535717651232561	37.76449654594934	44.86083692615704	5.06672461287655	3.6475742620491802	37.0724534226502	36.82815594934059	36.0618840276324	21.90590600950019	0.7142816049023144	0.7330817087303604	0.22690274386009152	6.243115912738818	35.75040571059319
400	3408.3333333333335	3325.0		(37.94054846137743, 36.46744818924011, 36.253925057567514)	#252424	37.94054846137743	36.46744818924011	36.253925057567514	7.595879359563031	11.335865858906846	37.94054846137743	44.80444168569154	5.487868554752806	3.3688759013186464	37.146562696252886	36.72587299351057	36.25606028888424	22.079953366274975	0.7133836706320543	0.7940151409021964	0.20956590073752232	6.439411938424981	31.544803870239996
401	3416.6666666666665	3333.333333333333		(37.462842788360895, 36.4996859953946, 35.26418254134394)	#252423	37.462842788360895	36.4996859953946	35.26418254134394	33.716081119680105	14.965718596334353	37.462842788360895	44.76640986698635	4.634606284083686	4.225424099798225	36.72453213313795	36.657002451329284	35.27653757588445	21.7029632461102	0.7127781217755581	0.6705604416300878	0.262848746409936	6.271665188099859	42.35579173142224
402	3425.0	3341.6666666666665		(37.60100481473728, 36.43541971948922, 35.44253715721164)	#252423	37.60100481473728	36.43541971948922	35.44253715721164	27.599650858306667	14.638152766952437	37.60100481473728	44.752115185307005	4.897965725318921	4.033913028742919	36.80797990370525	36.63113897215826	35.45246598283441	21.794038522008808	0.712550519508835	0.7086647405494225	0.2509355174034287	6.3452756102363885	39.47451047758294
403	3433.3333333333335	3350.0		(37.77454469332217, 36.59305003140046, 35.345823738748166)	#252423	37.77454469332217	36.59305003140046	35.345823738748166	30.811928977762427	16.39526957755379	37.77454469332217	44.839194528324	4.799082850177772	4.273299596486058	36.922537157211636	36.78888112622985	35.35829600167469	21.599621565600966	0.7139370110936085	0.6943578198834719	0.2658269123859266	6.425907379055375	41.68317531116155
404	3441.6666666666665	3358.333333333333		(37.79861837973623, 36.561649570860375, 35.43583839229642)	#252423	37.79861837973623	36.561649570860375	35.43583839229642	28.588641800301364	15.939971422874988	37.79861837973623	44.828006275084775	4.895671483182651	4.169844416676138	36.942602051496756	36.768588568139	35.447096504082054	21.656402079046604	0.7137588698901147	0.708332796922326	0.2593913301389398	6.430801017799648	40.422399970812414
405	3450.0	3366.6666666666665		(37.794222315260626, 36.51538622566464, 35.49863931337659)	#252423	37.794222315260626	36.51538622566464	35.49863931337659	26.5748677731169	15.488443196357691	37.794222315260626	44.80721244055131	4.975815472724632	4.075586744348092	36.93866652710906	36.730893828762824	35.50880678249948	21.718296728222004	0.7134277870454704	0.7199284720945252	0.2535278924281243	6.431885176937764	39.32019066361583
406	3458.3333333333335	3375.0		(37.69311283232154, 36.595771404647266, 36.2149884864978)	#252424	37.69311283232154	36.595771404647266	36.2149884864978	15.456734173629727	9.999750083305553	37.69311283232154	44.83756228222216	5.130637433886919	3.4607546671094447	37.05731212057777	36.78592019468286	36.2187963156793	22.026150433897097	0.7139110222034071	0.7423289687683318	0.2152813550539202	6.188720654862486	34.00073699194785
407	3466.6666666666665	3383.333333333333		(37.706091689344774, 36.52815574628428, 35.87753820389366)	#252423	37.706091689344774	36.52815574628428	35.87753820389366	21.348597595878626	12.366201796560091	37.706091689344774	44.80655309866448	5.066727407825211	3.7207518381034754	36.975220849905796	36.72969900565208	35.884044379317565	21.909046820969497	0.713417288895784	0.7330821131189738	0.23145486305023572	6.286153105513544	36.291703331471794
408	3475.0	3391.6666666666665		(37.85974460958761, 36.57546577349801, 35.74167887795688)	#252423	37.85974460958761	36.57546577349801	35.74167887795688	23.619292350266765	14.26599062237359	37.85974460958761	44.841950809931966	5.065280948160833	3.9078321960473117	37.038005024073684	36.79388144442119	35.750016746912294	21.775009027787213	0.7139808970615351	0.7328728313435883	0.24309247300418274	6.3975169836636665	37.64995895060659
409	3483.3333333333335	3400.0		(37.7848021770986, 36.603935524387694, 35.894494452585306)	#252423	37.7848021770986	36.603935524387694	35.894494452585306	22.51827242524923	12.757205065984106	37.7848021770986	44.84828377780438	5.044399584328563	3.7762243572003085	37.04067196985556	36.80537213732468	35.90158886330333	21.845391143674448	0.7140817316149152	0.7298516002626888	0.23490561302477675	6.301256824022257	36.81843024199881
410	3491.6666666666665	3408.333333333333		(37.70902239899519, 36.64915218756542, 36.08624659828344)	#252424	37.70902239899519	36.64915218756542	36.08624659828344	20.812693498452152	10.973708753386372	37.70902239899519	44.8622568757784	5.02081708933394	3.6219516560849874	37.05590747330961	36.83073373246808	36.091875654176256	21.923201783858165	0.7143042135731267	0.726439554602491	0.22530885181555912	6.1908915386690895	35.80618641696362
411	3500.0	3416.6666666666665		(37.88402763240528, 36.8216453841323, 36.30290977601005)	#252424	37.88402763240528	36.8216453841323	36.30290977601005	19.684893419833266	10.64261322193491	37.88402763240528	44.95762503706526	5.048080203123417	3.584464821412947	37.238465564161615	37.00414101109483	36.30809713209127	21.864267183243083	0.7158226810821634	0.7303841325239567	0.22297692790266885	6.191243961686013	35.377225945708524
412	3508.3333333333335	3425.0		(37.67176051915428, 36.57860581955202, 35.646221477915006)	#252423	37.67176051915428	36.57860581955202	35.646221477915006	27.61885076477877	13.710865868702733	37.67176051915428	44.82445561463344	4.8752387778596695	3.966705623616318	36.92777475402972	36.762150161189034	35.655545321331374	21.773573193352117	0.7137023356919272	0.7053764802332191	0.24675478151283833	6.2851178704600255	39.13329651612551
413	3516.6666666666665	3433.333333333333		(37.80364245342265, 36.55264810550555, 35.8930290977601)	#252423	37.80364245342265	36.55264810550555	35.8930290977601	20.71436397501923	12.887816466210367	37.80364245342265	44.82714393835256	5.118774110990543	3.741620186095296	37.03371153443584	36.767024825204096	35.89962528783755	21.87603697003375	0.7137451396231992	0.7406125176713068	0.23275300945631083	6.340470803997351	36.165317769625666
414	3525.0	3441.6666666666665		(37.95185262717187, 36.55934687042077, 36.194054846137746)	#252424	37.95185262717187	36.55934687042077	36.194054846137746	12.4687388352983	11.810712867355038	37.95185262717187	44.84636783986818	5.360094405242433	3.4956268118186973	37.1686162863722	36.80189555997488	36.197707766380574	21.981622395816913	0.7140512257367877	0.7755280710471301	0.21745062831619244	6.399220174413205	33.11069001520115
415	3533.3333333333335	3450.0		(37.89868118065731, 36.70818505338078, 35.91626543855977)	#252423	37.89868118065731	36.70818505338078	35.91626543855977	23.96832101372748	13.33861755835658	37.89868118065731	44.90613470493342	5.0173138458259325	3.8547543902216486	37.13314423278208	36.91044904751936	35.92418463470798	21.755989884561576	0.7150028435670358	0.7259326859776555	0.23979068970528694	6.327129652255411	37.534729252762894
416	3541.6666666666665	3458.333333333333		(37.919824157420976, 36.487753820389365, 35.89889051706092)	#252423	37.919824157420976	36.487753820389365	35.89889051706092	17.48290863890606	13.590202215928835	37.919824157420976	44.809438350086246	5.286448227267315	3.7062538961766256	37.071695624869164	36.734927691019465	35.9047791500942	21.897454505691012	0.7134632283422433	0.7648725351503788	0.23055299716151262	6.456225894630868	35.03375257188985
417	3550.0	3466.6666666666665		(37.75989114507013, 36.63198660247017, 35.500523341009)	#252423	37.75989114507013	36.63198660247017	35.500523341009	30.047252849068897	15.257956857505595	37.75989114507013	44.8561038749625	4.812548311942222	4.157015167696598	36.958367176051915	36.819564414904754	35.511837973623614	21.64804785624727	0.7142062444847438	0.6963060772831418	0.2585932677593992	6.359355026984852	40.8200168469338
