# Supplementary material for: Parallel and High Throughput Reaction Monitoring with Computer Vision
Source: Angew Chem Int Ed Engl. 2024 Oct 31;64(1):e202413395. doi: 10.1002/anie.202413395 (PMC11701362; doi:10.1002/anie.202413395)
Supplement: Supplementary file 3 — Supporting Information [file ANIE-64-e202413395-s003.zip › Supporting Info - Machine readable data part 2/Figure 11 - Pd catalyst degradation in HTE/Kineticolor data/Config 2021-08-23 13-47-42 multiwell stirrer palladium bistricyclohexylphosphine diacetate boropinocol reaction in toluene.txt]

Kineticolor Version: 0.3.2
Analysis Type: well
Video Name: 2021-08-23 13-47-42 multiwell stirrer palladium bistricyclohexylphosphine diacetate boropinocol reaction in toluene.mp4
Video Path: C:/Users/marcr/Downloads/2021-08-23 13-47-42 multiwell stirrer palladium bistricyclohexylphosphine diacetate boropinocol reaction in toluene.mp4
FPS: 60.0
Number of frames: 213390
Video Length (s): 3556.53
Frame Skip: 500
Start Frame: 10
Start Time: 83.33
End Frame: 426
End Time: 3550.0

Region of Interest Info
Input min X: 699
Input max X: 1588
Input min Y: 76
Input max Y: 989
Rotated ROI bounds
X Coordinate: 145
Y Coordinate: 732
Width: 882
Height: 857
angle: -88.0
Well Location Info
Input Well min X: 95
Input Well max X: 796
Input Well min Y: 107
Input Well max Y: 748
Well angle: -87.0
Number of Wells: 12
Well Layout: (3 x 4)
Well Radius: 39
