# Supplementary material for: Parallel and High Throughput Reaction Monitoring with Computer Vision
Source: Angew Chem Int Ed Engl. 2024 Oct 31;64(1):e202413395. doi: 10.1002/anie.202413395 (PMC11701362; doi:10.1002/anie.202413395)
Supplement: Supplementary file 3 — Supporting Information [file ANIE-64-e202413395-s003.zip › Supporting Info - Machine readable data part 2/Figure 11 - Pd catalyst degradation in HTE/Kineticolor data/Well 7 2021-08-23 13-47-42 multiwell stirrer palladium bistricyclohexylphosphine diacetate boropinocol reaction in toluene.csv]

frame number	Time (s)	normalised time	Well Coordinates	average color	hexcode	red	green	blue	hue	saturation	value	lightness	a_component	b_component	x	y	z	delta_e	light_ratio	a_ratio	b_ratio	chroma_ab	hue_ab
1	83.33333333333333	0.0	(557, 433)	(145.87691019468286, 117.3539878584886, 94.93343102365502)	#91755e	145.87691019468286	117.3539878584886	94.93343102365502	26.4063906113241	89.05170236520132	145.87691019468286	74.7663596219347	11.69911599264145	16.531834405664327	126.84610843625707	122.16335890517061	95.15763659200336	0.0	1.0	1.0	1.0	20.25267547326984	54.71402705116682
2	91.66666666666667	8.333333333333343		(144.55683483357757, 116.18672807201172, 93.4975926313586)	#90745d	144.55683483357757	116.18672807201172	93.4975926313586	26.66212947398629	90.06911901851863	144.55683483357757	74.46889285665844	11.6044834830088	16.725165188318904	125.55025329704834	120.96620035587188	93.72448398576513	0.36717649685828707	0.9960213822529219	0.9919111401500614	1.0116944543424857	20.356698835616214	55.245782873147306
3	100.0	16.66666666666667		(144.4615867699393, 116.16391040401926, 93.81243458237387)	#90745d	144.4615867699393	116.16391040401926	93.81243458237387	26.478005877223083	89.40462372462844	144.4615867699393	74.46090314780827	11.648754894696744	16.55730215276472	125.55947665899099	120.93415400251205	94.03594934059032	0.3106259871844537	0.9959145199034565	0.9956953074081509	1.001540527595151	20.244449737512465	54.872009838198124
4	108.33333333333333	25.0		(143.18965878166213, 115.61377433535692, 93.45216663177726)	#8f735d	143.18965878166213	115.61377433535692	93.45216663177726	26.734288456034623	88.57525470858181	143.18965878166213	74.29207147586386	11.451299155400385	16.4454158926985	124.69363617333053	120.25830071593049	93.67378270881305	0.5420614261379406	0.9936563964265597	0.9788174732691821	0.9947725998915028	20.039559781349837	55.14966989541922
5	116.66666666666667	33.33333333333334		(143.04877538203894, 115.36926941595144, 93.48880050240737)	#8f735d	143.04877538203894	115.36926941595144	93.48880050240737	26.489685234933347	88.34604533002411	143.04877538203894	74.23618142142809	11.544884871720285	16.3322985726448	124.5561335566255	120.03512220221897	93.70760519154281	0.5871036634290617	0.9929088669932905	0.9868168568447244	0.9879302061632579	20.000708571630437	54.744484982855425
6	125.0	41.66666666666667		(143.0397739166841, 116.1038308561859, 93.17186518735608)	#8f745d	143.0397739166841	116.1038308561859	93.17186518735608	27.59125006821455	88.90056505112682	143.0397739166841	74.38423215676843	11.078058457305529	16.739502037802456	124.71604982206406	120.62691790454261	93.40118484404437	0.7581950324750096	0.9948890454597691	0.9469141484086014	1.0125616811203344	20.073223648857976	56.50375176220225
7	133.33333333333334	50.000000000000014		(143.19824157420976, 115.63303328448818, 92.51622357127904)	#8f735c	143.19824157420976	115.63303328448818	92.51622357127904	27.366877591818533	90.2519084639022	143.19824157420976	74.29387735482887	11.25384445047417	16.90902650137396	124.51662340380993	120.2655165082688	92.74739166841114	0.7508529257180251	0.9936805500562687	0.9619397275445983	1.0228161065767991	20.311676251349496	56.354151045445924
8	141.66666666666666	58.33333333333333		(143.1057148838183, 115.34079966506175, 92.7860581955202)	#8f735c	143.1057148838183	115.34079966506175	92.7860581955202	26.8937543941392	89.66457046060948	143.1057148838183	74.23103857138592	11.436815691048041	16.669035050576486	124.43465982834415	120.01459980950388	93.01160561021561	0.6117140609312073	0.9928400813780999	0.9775794767947944	1.0082991785149475	20.21527844647088	55.545535820414436
9	150.0	66.66666666666667		(144.0406112622985, 116.05400879212895, 93.08499057986184)	#90745d	144.0406112622985	116.05400879212895	93.08499057986184	27.0459092496354	90.20847079272528	144.0406112622985	74.41811703066858	11.421426371623355	16.840878845467454	125.17364036005861	120.76263716767845	93.3146807619845	0.5421188926482277	0.9953422556210166	0.9762640509596829	1.0186938988269347	20.348567041689364	55.85501398248487
10	158.33333333333334	75.00000000000001		(142.00544274649363, 114.95331798199707, 92.02093364036006)	#8e725c	142.00544274649363	114.95331798199707	92.02093364036006	27.52738968740577	89.75747390765966	142.00544274649363	74.10112555263177	11.123725897041082	16.825080060122268	123.62238224827297	119.49696125601842	92.25025748377642	0.9271478538694883	0.9911024948564199	0.9508176433191807	1.017738240491779	20.169794170046117	56.52973233153305
11	166.66666666666666	83.33333333333333		(142.59933012350848, 114.855348545112, 92.97655432279673)	#8e725c	142.59933012350848	114.855348545112	92.97655432279673	26.454135871215957	88.73679713797918	142.59933012350848	74.11008929141971	11.571122636124475	16.369099054570356	124.07414067406323	119.5326293824576	93.19534226501987	0.6881539366467417	0.9912223848555219	0.9890595702617633	0.9901562435782557	20.045904392632632	54.74396113452723
12	175.0	91.66666666666667		(142.8229014025539, 115.04165794431651, 92.72702532970483)	#8e735c	142.8229014025539	115.04165794431651	92.72702532970483	26.726310862988285	89.44257729767759	142.8229014025539	74.1573739755097	11.493423390334879	16.5726152859365	124.19154071593049	119.72090005442746	92.95017165585094	0.6440776695330269	0.9918548174673154	0.9824181072795629	1.0024668091435878	20.168052921518058	55.257957199266556
13	183.33333333333334	100.00000000000001		(142.3910404019259, 115.34100900146535, 91.7862675319238)	#8e735b	142.3910404019259	115.34100900146535	91.7862675319238	27.92788916972437	90.62520398352255	142.3910404019259	74.19670839298169	10.993961407121166	17.10431460659969	123.88457609378271	119.87766615658363	92.02181494661922	1.0721376276350667	0.9923809152694673	0.9397258232191377	1.0346289580991215	20.332849421141372	57.26873081778547
14	191.66666666666666	108.33333333333333		(143.7098597446096, 115.82897215825832, 92.87879422231526)	#8f735c	143.7098597446096	115.82897215825832	92.87879422231526	27.089943167778603	90.19507590655235	143.7098597446096	74.35729337454168	11.391675853278826	16.83860056513997	124.90057148838183	120.51909244295582	93.10829600167469	0.5966239273168215	0.9945287392690842	0.9737210794767742	1.0185560871194388	20.329996255250713	55.92080226632191
15	200.0	116.66666666666667		(142.214360477287, 115.04542599958133, 92.32719279882771)	#8e735c	142.214360477287	115.04542599958133	92.32719279882771	27.323539408587948	89.45107734066573	142.214360477287	74.13003388349372	11.20602090705891	16.72286938353411	123.81455725350638	119.61201751517687	92.55437513083524	0.8273739007231324	0.9914891437585215	0.9578519363435076	1.0115555825918707	20.13030712602726	56.17389874144777
16	208.33333333333334	125.00000000000001		(143.7450282604145, 115.86916474774964, 92.42202218965878)	#8f735c	143.7450282604145	115.86916474774964	92.42202218965878	27.411265652404452	91.04569880728737	143.7450282604145	74.3657947474806	11.289053866661513	17.07837117872273	124.83890935733724	120.55311318819344	92.65649361523968	0.7920262685761752	0.9946424451253265	0.9649493067478039	1.0330596568806147	20.47226170511242	56.53471158302097
17	216.66666666666666	133.33333333333331		(142.9570860372619, 115.18442537157212, 92.37952689972786)	#8e735c	142.9570860372619	115.18442537157212	92.37952689972786	27.05337963403681	90.21782646513577	142.9570860372619	74.19150919220547	11.389785832431553	16.802296246528027	124.23204940339124	119.85693705882353	92.6075758844463	0.7066029804202189	0.9923113759632537	0.9735595270271308	1.0163600623032512	20.298876335027717	55.867801392726655
18	225.0	141.66666666666669		(143.58635126648525, 115.60958760728491, 91.84718442537157)	#8f735b	143.58635126648525	115.60958760728491	91.84718442537157	27.55638093850897	91.88538762990008	143.58635126648525	74.30451842157977	11.260604471662383	17.25861895347616	124.56572116391041	120.30804112622985	92.0848084571907	0.9663360840384171	0.9938228743155306	0.9625175507914543	1.043962728513831	20.607307957336623	56.877052359502734
19	233.33333333333334	150.0		(134.9966506175424, 108.77454469332217, 86.7831274858698)	#866c56	134.9966506175424	108.77454469332217	86.7831274858698	27.36752982858333	91.07224766196448	134.9966506175424	72.484966533822	11.076490114624526	16.716413048704393	117.22509315469962	113.18130201381621	87.00304165794432	2.3720216444904607	0.9694863692755827	0.9467800918968112	1.0111650430624217	20.053106953144926	56.47108099469911
20	241.66666666666666	158.33333333333331		(148.0667783127486, 119.69750889679716, 96.84550973414277)	#947760	148.0667783127486	119.69750889679716	96.84550973414277	26.768566804531563	88.21305924517367	148.0667783127486	75.33532092039283	11.54392696143114	16.57946913323918	129.02805107808248	124.47510175423908	97.07402972576931	0.5916668503662273	1.007609856910717	0.9867349779839842	1.0028813939461267	20.202500994453324	55.151337181981816
21	250.0	166.66666666666669		(146.85472053590118, 118.09315469960227, 95.33577559137534)	#92765f	146.85472053590118	118.09315469960227	95.33577559137534	26.503701657009596	89.45800933680195	146.85472053590118	74.9585899402566	11.70396775460869	16.664634820766054	127.63484613774334	122.94117806573163	95.5633493824576	0.23369207330912695	1.0025710803534362	1.0004147118440652	1.0080330114519067	20.364010285560365	54.91872334829011
22	258.3333333333333	175.0		(146.52543437303748, 117.81055055474147, 94.45614402344567)	#92755e	146.52543437303748	117.81055055474147	94.45614402344567	26.911532353709767	90.61682086771667	146.52543437303748	74.88523294492343	11.571630275167443	16.966591688695807	127.20996231944734	122.64396620263764	94.68968808875864	0.4683987299589537	1.0015899305996685	0.9891029614926296	1.026298187627776	20.53698762613674	55.705056224934935
23	266.6666666666667	183.33333333333337		(146.99016118903077, 117.92275486707139, 95.52710906426627)	#92755f	146.99016118903077	117.92275486707139	95.52710906426627	26.11074727768988	89.27861692007089	146.99016118903077	74.93085419726347	11.878142410440496	16.52510164767156	127.68665480427046	122.82874804898472	95.75106552229431	0.24321647479712674	1.00220011481314	1.0153025594336915	0.9995927398117137	20.351148655262246	54.29164979210988
24	275.0	191.66666666666669		(146.27004396064476, 117.79338496964623, 95.37638685367385)	#92755f	146.27004396064476	117.79338496964623	95.37638685367385	26.42804552503096	88.72549847437931	146.27004396064476	74.87303868011081	11.680815090293672	16.4989445762004	127.26354825204103	122.59460662131043	95.60055683483357	0.11312420325576429	1.0014268323175763	0.9984357021197764	0.9980105154299963	20.21525694375822	54.702518657219564
25	283.3333333333333	200.0		(145.84362570651035, 117.60016746912288, 94.88842369688089)	#91755e	145.84362570651035	117.60016746912288	94.88842369688089	26.743189558487018	89.09252255291051	145.84362570651035	74.81428885701631	11.546523729301317	16.635112656860727	126.89711325099435	122.35698643709442	95.11554113460332	0.19038909521545566	1.0006410534807897	0.9869569407264521	1.0062472347993647	20.249671190855576	55.235271190964134
26	291.6666666666667	208.33333333333337		(146.11827506803434, 118.16411974042286, 95.14193008164119)	#92765f	146.11827506803434	118.16411974042286	95.14193008164119	27.09749747447786	88.96195883422374	146.11827506803434	74.94015461877352	11.38483392595896	16.726387106953734	127.25721791919615	122.86644073267742	95.37215197822901	0.4084466574026884	1.0023245079433805	0.9731362551768724	1.0117683674125568	20.233300995471158	55.75879562687278
27	300.0	216.66666666666669		(146.41239271509315, 117.79840904333264, 95.2853255181076)	#92755f	146.41239271509315	117.79840904333264	95.2853255181076	26.420154442051487	89.04575557754228	146.41239271509315	74.88003182779322	11.706762252965074	16.55505355947673	127.31664433745028	122.62291165585094	95.51045635335984	0.11627108318684616	1.0015203656622218	1.0006535759050883	1.0014045116375256	20.27604697184811	54.73429145411855
28	308.3333333333333	225.0		(146.65606028888425, 117.73330542181286, 94.70860372618799)	#92755e	146.65606028888425	117.73330542181286	94.70860372618799	26.593835254862924	90.32426888731558	146.65606028888425	74.8761039224856	11.706655664005138	16.82839753387555	127.30051496755286	122.60701277161398	94.93885074314423	0.3163073618525255	1.0014678299318815	1.0006444650491908	1.0179389123393112	20.499774398605762	55.17563855755697
29	316.6666666666667	233.33333333333337		(146.56123089805317, 118.25978647686833, 95.13397529830438)	#92765f	146.56123089805317	118.25978647686833	95.13397529830438	26.98080336063305	89.4776203609937	146.56123089805317	74.97863253799281	11.47779477992511	16.79611538180832	127.5023320075361	123.02246572325727	95.36523341009001	0.4048299697918469	1.002839150082089	0.9810822276780957	1.0159861857830756	20.343285499866884	55.652857876880994
30	325.0	241.66666666666669		(146.83504291396275, 118.80092108017584, 94.80406112622985)	#92765e	146.83504291396275	118.80092108017584	94.80406112622985	27.672197367150524	90.35922278884168	146.83504291396275	75.09792650184953	11.212407253164303	17.159222887063553	127.73826878794222	123.50703299979067	95.0440297257693	0.8604872454210566	1.0044347067530295	0.958397819135798	1.03795032456799	20.497731740335006	56.838062975719254
31	333.3333333333333	250.0		(147.23801549089387, 118.08268787942224, 95.05652082897215)	#93765f	147.23801549089387	118.08268787942224	95.05652082897215	26.476244729631613	90.37259225769029	147.23801549089387	74.97248721402183	11.779752138565636	16.823937668776857	127.76356499895333	122.9975380510781	95.28678249947666	0.3664902298426683	1.002756956378904	1.0068924990550485	1.0176691379761489	20.53795119112251	55.00113310756702
32	341.6666666666667	258.33333333333337		(147.73958551392087, 119.0023027004396, 95.09294536319867)	#93775f	147.73958551392087	119.0023027004396	95.09294536319867	27.24886974985386	90.86862665638921	147.73958551392087	75.17819197618665	11.45937293472027	17.156436250961416	128.30169981159725	123.83378317144651	95.33203893657108	0.7856271933803188	1.0055082574079364	0.979507592020459	1.03778176274758	20.631542184003173	56.25967794313625
33	350.0	266.6666666666667		(148.72953736654804, 119.51224617961063, 95.08708394389784)	#94775f	148.72953736654804	119.51224617961063	95.08708394389784	27.319960975609753	91.97114349292946	148.72953736654804	75.32262234432515	11.510323268156375	17.40579855616606	128.9436864140674	124.42319072639731	95.33133556625496	1.053035728502105	1.0074400134659929	0.9838626504255686	1.0528655277482266	20.867423538024397	56.52363667636714
34	358.3333333333333	275.0		(148.19907891982416, 118.97927569604354, 94.66841113669668)	#94765e	148.19907891982416	118.97927569604354	94.66841113669668	27.248901124685194	92.10799678507007	148.19907891982416	75.19244849443221	11.537746093740475	17.38724092192687	128.43480636382668	123.89187978229013	94.91151978229014	0.9691812418747784	1.0056989383280406	0.9862066587764003	1.0517429884229577	20.867096870450187	56.43272491754579
35	366.6666666666667	283.33333333333337		(155.2520410299351, 125.69855557881516, 101.45132928616286)	#9b7d65	155.2520410299351	125.69855557881516	101.45132928616286	27.041158572173423	88.36715706698273	155.2520410299351	76.82626502163939	11.610564384579137	16.949532703159598	135.33031819133348	130.67088788360897	101.69380154908937	2.1036928270908293	1.0275512330695362	0.9924309145991875	1.0252663005959068	20.544874401756125	55.58854720053643
36	375.0	291.6666666666667		(154.66443374502825, 125.66045635335985, 100.9669248482311)	#9a7d64	154.66443374502825	125.66045635335985	100.9669248482311	27.59181795854402	88.53273139225155	154.66443374502825	76.7930807078058	11.35098694004405	17.11778572703937	134.9336989742516	130.53079799246387	101.21386016328239	2.138254229084573	1.0271073928986174	0.9702431318044571	1.03544381748551	20.5393157799836	56.45121598815884
37	383.3333333333333	300.0		(155.26585723257276, 125.92254553066779, 101.39187774754029)	#9b7d65	155.26585723257276	125.92254553066779	101.39187774754029	27.320054710206875	88.4796246486137	155.26585723257276	76.86976324200647	11.48828642744082	17.051090328913475	135.39463470797574	130.85467040401926	101.63718442537156	2.1767826277152835	1.0281330217320717	0.9819790174459985	1.0314094558720739	20.560165525687957	56.029616374187434
38	391.6666666666667	308.33333333333337		(155.74314423278207, 126.30144442118484, 101.05086874607494)	#9b7e65	155.74314423278207	126.30144442118484	101.05086874607494	27.701069795035693	89.54827718300773	155.74314423278207	76.96161807349502	11.379195056061942	17.366261265542814	135.6777621938455	131.24332841741676	101.30337450282603	2.3701850685749415	1.029361580029587	0.9726542640674104	1.0504739425403744	20.76230022100146	56.76528872790146
39	400.0	316.6666666666667		(155.33682227339335, 126.02072430395646, 100.99288256227759)	#9b7e64	155.33682227339335	126.02072430395646	100.99288256227759	27.632713279224646	89.21068696734964	155.33682227339335	76.89059533465154	11.383700302680044	17.272129022221392	135.38004396064474	130.94274820389367	101.24316097969437	2.2715414457937633	1.0284116509544974	0.9730393569770743	1.0447799438581007	20.686108226089804	56.6119556973165
40	408.3333333333333	325.0		(154.80510780824787, 125.54783336822274, 100.74272555997489)	#9a7d64	154.80510780824787	125.54783336822274	100.74272555997489	27.529428164302082	89.05331140872802	154.80510780824787	76.77673136355571	11.410460946031154	17.194640298115573	134.92287628218548	130.4618149298723	100.99077663805737	2.1364053750423855	1.0268887204323804	0.9753267642792963	1.0400927009179421	20.636236914284595	56.431522161146184
41	416.6666666666667	333.33333333333337		(155.58823529411765, 126.17144651454888, 101.1812853255181)	#9b7e65	155.58823529411765	126.17144651454888	101.1812853255181	27.559156912990275	89.16980268955729	155.58823529411765	76.93052723779061	11.421949184803548	17.25257840399692	135.5876407787314	131.11169021142976	101.43118693740841	2.297806523626171	1.0289457401269675	0.9763087392233536	1.0435973395720468	20.690876848657123	56.4937268836044
42	425.0	341.6666666666667		(155.12790454259996, 126.48817249319657, 101.02093364036006)	#9b7e65	155.12790454259996	126.48817249319657	101.02093364036006	28.240988280993083	88.94130054004746	155.12790454259996	76.97165162006144	11.083131381988022	17.396619679037073	135.42819342683694	131.28582912497382	101.27560602888842	2.44757091962747	1.0294957787068686	0.9473477644771731	1.0523103033911616	20.627122375345223	57.499385407222405
43	433.3333333333333	350.0		(155.61984509106134, 125.88109692275486, 101.08708394389784)	#9b7d65	155.61984509106134	125.88109692275486	101.08708394389784	27.27976261309851	89.35784561660273	155.61984509106134	76.8758504212587	11.563045090656255	17.203504482110855	135.49428092945362	130.8804028281348	101.33502407368641	2.2180188038863395	1.02821443774969	0.9883691295931434	1.0406288896903293	20.728352038562015	56.09364528465787
44	441.6666666666667	358.33333333333337		(155.359011932175, 125.9311283232154, 100.41699811597236)	#9b7d64	155.359011932175	125.9311283232154	100.41699811597236	27.86297236129209	90.1795998113589	155.359011932175	76.87286111829575	11.326186382813685	17.5106862214383	135.247965250157	130.86776568138998	100.6721394180448	2.3525679427599164	1.028174455824957	0.9681232658892918	1.0592101149669504	20.854415118240627	57.10457796683134
45	450.0	366.6666666666667		(155.32823948084572, 125.59702742306887, 100.1061335566255)	#9b7d64	155.32823948084572	125.59702742306887	100.1061335566255	27.696401765000218	90.65728844762084	155.32823948084572	76.80653681694591	11.428534733598006	17.54338839202041	135.06714255809084	130.58759181913337	100.36104249528992	2.2932027106433988	1.027287368347578	0.9768716491730114	1.0611882481722352	20.937571072842537	56.91800991162317
46	458.3333333333333	375.0		(155.40883399623195, 125.43269834624242, 100.05903286581537)	#9b7d64	155.40883399623195	125.43269834624242	100.05903286581537	27.505427259593205	90.81980042780864	155.40883399623195	76.77816264960113	11.529643055060268	17.517313102546872	135.0462717186519	130.46785300816413	100.31276952061964	2.2466064988576737	1.0269078638820903	0.9855140390361307	1.0596109707308035	20.97114511202857	56.64766359036807
47	466.6666666666667	383.33333333333337		(155.62361314632614, 126.215407159305, 100.57755913753402)	#9b7e64	155.62361314632614	126.215407159305	100.57755913753402	27.945161719685878	90.19674770719946	155.62361314632614	76.93892724376404	11.294787351912916	17.548231627504187	135.49785848859116	131.1472470483567	100.83393761775173	2.4324051952128336	1.0290580902001274	0.9654393852507446	1.0614812123627133	20.868939948580767	57.232946355781834
48	475.0	391.6666666666667		(155.69415951433953, 126.27841741678878, 100.65857232572745)	#9b7e64	155.69415951433953	126.27841741678878	100.65857232572745	27.930849546414112	90.13873594791804	155.69415951433953	76.95416929064184	11.300314037280046	17.536391883051607	135.5681620263764	131.21178234247438	100.91477077663806	2.4402233240962286	1.0292619525648978	0.9659117872143294	1.0607650338575305	20.86197827669051	57.20258403365127
49	483.3333333333333	400.0		(154.83922964203475, 126.06091689344777, 100.12643918777475)	#9a7e64	154.83922964203475	126.06091689344777	100.12643918777475	28.44067446425087	90.1048241979161	154.83922964203475	76.87531313225706	11.038899680983539	17.650261926968057	134.9753945991208	130.87813140255392	100.38578396483148	2.4767823092249768	1.0282072515097238	0.943566991551056	1.0676529593667186	20.817998276909254	57.97714541546506
50	491.6666666666667	408.33333333333337		(156.140464726816, 125.9629474565627, 100.19426418254135)	#9c7d64	156.140464726816	125.9629474565627	100.19426418254135	27.6358533984397	91.36825078464048	156.140464726816	76.91111450112443	11.514287878860884	17.68069121939375	135.59619426418254	131.0295415846766	100.45195101528157	2.4400833801131414	1.0286860947896213	0.9842015316459106	1.0694936076383508	21.099423389107816	56.926410227402975
51	500.0	416.6666666666667		(155.6805526481055, 126.28972158258321, 100.43709441071802)	#9b7e64	155.6805526481055	126.28972158258321	100.43709441071802	28.078575813382447	90.48710073875264	155.6805526481055	76.95521331056122	11.247735850319017	17.64158555232043	135.52070337031608	131.21620352941176	100.69562068243667	2.495269947440855	1.0292759163304825	0.9614175855161754	1.067128131060632	20.922167730863656	57.47966048119784
52	508.3333333333333	425.0		(155.58823529411765, 126.12015909566674, 100.16118903077245)	#9b7e64	155.58823529411765	126.12015909566674	100.16118903077245	28.100689264469832	90.84168073784554	155.58823529411765	76.9181195234111	11.25256871116087	17.707511711409516	135.3677224199288	131.05918068871676	100.4207787314214	2.4923266791180634	1.0287797869570892	0.9618306817573694	1.0711159619008985	20.98037829995212	57.565320702909595
53	516.6666666666666	433.3333333333333		(154.68934477705673, 125.30646849487125, 99.62654385597655)	#9a7d63	154.68934477705673	125.30646849487125	99.62654385597655	27.98251183302602	90.76911053642259	154.68934477705673	76.72254956807033	11.283169657013037	17.62498234634693	134.5680929453632	130.23337851161818	99.8833431023655	2.279180308730195	1.0261640389612032	0.9644463448443423	1.0661238138405291	20.927253049981992	57.37342159240627
54	525.0	441.6666666666667		(155.01967762193846, 125.77747540297257, 99.7833368222734)	#9b7d63	155.01967762193846	125.77747540297257	99.7833368222734	28.235909407876775	90.86115466105986	155.01967762193846	76.82751109876088	11.175781363638727	17.73007106725415	134.90732677412603	130.67615023655014	100.0432782080804	2.4409005800142904	1.0275678993500372	0.955267164687324	1.0724805627849303	20.958375632136605	57.77557203166978
55	533.3333333333334	450.00000000000006		(155.3918777475403, 125.82625078501151, 99.47456562696253)	#9b7d63	155.3918777475403	125.82625078501151	99.47456562696253	28.27569941261694	91.76100319679054	155.3918777475403	76.85170713078098	11.209390455336976	17.916655314261366	135.04307096504084	130.77836137534015	99.73808247854302	2.5507321073423377	1.027891521258907	0.9581399536843208	1.08376692353769	21.134260621801978	57.96822275019888
56	541.6666666666666	458.3333333333333		(154.73581745865607, 125.21038308561859, 99.44609587607285)	#9a7d63	154.73581745865607	125.21038308561859	99.44609587607285	27.959215353685266	91.11580780142134	154.73581745865607	76.7055175641825	11.312700750828686	17.680924731265392	134.52498848649782	130.16162483357758	99.7037387481683	2.286932189741951	1.0259362359228588	0.9669705606769081	1.0695077326208489	20.990290556123135	57.387863597783664
57	550.0	466.6666666666667		(156.1092736026795, 126.38601632823948, 100.09252669039147)	#9c7e64	156.1092736026795	126.38601632823948	100.09252669039147	28.16317378695924	91.50174190797254	156.1092736026795	76.9907237651436	11.26786412368508	17.863592944406847	135.69171446514548	131.3666413732468	100.35546158676993	2.6281847008126062	1.0297508686320516	0.9631380807551937	1.08055721501095	21.12043358440568	57.75739599803044
58	558.3333333333334	475.00000000000006		(155.2535063847603, 125.6428720954574, 99.52857441909148)	#9b7d63	155.2535063847603	125.6428720954574	99.52857441909148	28.117716887429665	91.52680658966675	155.2535063847603	76.81077212191083	11.270183094212904	17.82154746859572	134.92922336194263	130.60547106133558	99.78971739585515	2.4549879197480493	1.0273440155480882	0.9633362983409739	1.0780139112988876	21.08612295213354	57.691115039453145
59	566.6666666666666	483.3333333333333		(155.26627590537996, 125.84425371572117, 99.73330542181286)	#9b7d63	155.26627590537996	125.84425371572117	99.73330542181286	28.211292930892142	91.20401317501386	155.26627590537996	76.85055887511287	11.210058159865198	17.792982679720872	135.03885492987231	130.77350960226084	99.99441490475193	2.484664778175126	1.0278761633402667	0.9581970267596405	1.0762860456444225	21.029874859076248	57.787967933921344
60	575.0	491.6666666666667		(155.28386016328238, 126.03223780615448, 99.09545740004187)	#9b7e63	155.28386016328238	126.03223780615448	99.09545740004187	28.76406419981223	92.27000597203255	155.28386016328238	76.88582112911415	10.996432880786111	18.15304850427184	134.97817667992464	130.92255943897842	99.36482520410298	2.7593868503031374	1.0283477959592626	0.9399370762459902	1.0980661951254505	21.22391825512151	58.794098037369444
61	583.3333333333334	500.00000000000006		(155.362151978229, 125.91710278417416, 100.00460540087921)	#9b7d64	155.362151978229	125.91710278417416	100.00460540087921	28.085598786884127	90.85980206557839	155.362151978229	76.86926002374305	11.255162891016912	17.697593333880857	135.16267741260202	130.8525432928616	100.26373037471217	2.445051806216863	1.0281262911882019	0.9620524232853339	1.0705160056416427	20.97339985588289	57.544807120196324
62	591.6666666666666	508.3333333333333		(155.95206196357546, 126.12267113250995, 99.22608331588863)	#9b7e63	155.95206196357546	126.12267113250995	99.22608331588863	28.44896302310135	92.75366015063432	155.95206196357546	76.93146696156147	11.186958133232006	18.16974413834629	135.35975507640777	131.11566769939293	99.49504919405484	2.7627420721947384	1.0289583089316492	0.9562225163224654	1.0990761032617629	21.337470195120485	58.37974348745977
63	600.0	516.6666666666666		(155.3623613146326, 126.21163910404019, 99.24408624659829)	#9b7e63	155.3623613146326	126.21163910404019	99.24408624659829	28.832909947515077	92.10828170517107	155.3623613146326	76.92393198762704	10.957895722220723	18.147847553300167	135.1019824157421	131.0837773267741	99.51376177517271	2.7957153817607647	1.0288575286613175	0.9366430531258136	1.0977515929558395	21.199524746486325	58.875899246214566
64	608.3333333333334	525.0		(155.8231107389575, 125.97990370525434, 98.59535273184007)	#9b7d62	155.8231107389575	125.97990370525434	98.59535273184007	28.711120540499024	93.65156569272952	155.8231107389575	76.89707643783004	11.098202574347127	18.40893577109299	135.12616495708605	130.9701582771614	98.86919824157421	2.9025093663792894	1.0284983357043138	0.9486359979102448	1.113544650845614	21.49555806685354	58.9154685583521
65	616.6666666666666	533.3333333333333		(155.48775382038937, 125.3184006698765, 98.16474774963366)	#9b7d62	155.48775382038937	125.3184006698765	98.16474774963366	28.42173303339274	94.00976082610248	155.48775382038937	76.75468379978535	11.249034299923578	18.37063763958413	134.67065312957925	130.36882776638058	98.43628427883608	2.7453968564524893	1.0265938342846284	0.9615285725006089	1.1112280215733212	21.541148993629896	58.51929266077312
66	625.0	541.6666666666666		(154.61691438141094, 125.79129160561021, 98.45719070546367)	#9a7d62	154.61691438141094	125.79129160561021	98.45719070546367	29.203242941012014	92.62071743354026	154.61691438141094	76.80995004989964	10.78520450127024	18.325022121450974	134.44902658572326	130.6020005756751	98.73053171446513	2.8682779215721803	1.0273330203355975	0.9218820044227234	1.1084687683039123	21.263279894830134	59.52103133852457
67	633.3333333333334	550.0		(155.01507222105926, 125.42390621729119, 98.42097550764078)	#9b7d62	155.01507222105926	125.42390621729119	98.42097550764078	28.628000739781765	93.09736437332802	155.01507222105926	76.75581881906092	11.093851643182106	18.250603815073084	134.52299141720746	130.37361371153446	98.69100481473728	2.697862322742932	1.026609015166529	0.9482640953521577	1.103967252951666	21.3578576616592	58.70616471224979
68	641.6666666666666	558.3333333333333		(155.0353778522085, 126.16872514130208, 98.54134393971111)	#9b7e62	155.0353778522085	126.16872514130208	98.54134393971111	29.341910238928083	92.92058914075541	155.0353778522085	76.90024910498056	10.740862344365942	18.439062172486764	134.78790872932805	130.98357760937827	98.81761775172703	3.0181537626213752	1.0285407701249083	0.9180917901080531	1.1153669774340929	21.33928625098437	59.77894804854371
69	650.0	566.6666666666666		(155.05107808247854, 125.34540506594097, 98.00272137324681)	#9b7d62	155.05107808247854	125.34540506594097	98.00272137324681	28.757375605460147	93.82283013289155	155.05107808247854	76.7411489073676	11.065078215306611	18.424101755885978	134.43264810550556	130.3117652920243	98.27614821017376	2.8075741040377147	1.0264128051093924	0.9458046421854747	1.1144620314835298	21.49147462186096	59.01197203533944
70	658.3333333333334	575.0		(154.79652501570024, 125.66568976344986, 97.77998743981578)	#9a7d61	154.79652501570024	125.66568976344986	97.77998743981578	29.34485695823297	93.92469941024771	154.79652501570024	76.79159982140942	10.776311560393825	18.61543698160679	134.36265857232573	130.52454866234038	98.05884446305213	3.048698997969191	1.027087586044253	0.9211218665728202	1.1260357758742463	21.50961145308886	59.93383007690532
71	666.6666666666666	583.3333333333333		(155.93908310655223, 125.9660875026167, 97.92463889470379)	#9b7d61	155.93908310655223	125.9660875026167	97.92463889470379	29.001172713659404	94.86834845574228	155.93908310655223	76.89758941434152	11.013139902180669	18.72795009314978	135.04456562696254	130.97232793594304	98.20505338078293	3.136180437657567	1.0285051967647436	0.941365134691181	1.1328416214193988	21.726144738459993	59.54195925468408
72	675.0	591.6666666666666		(155.36550136068664, 125.65019886958342, 96.76449654594934)	#9b7d60	155.36550136068664	125.65019886958342	96.76449654594934	29.575297299035135	96.18130213519345	155.36550136068664	76.80991697235478	10.769589585776007	19.13188009447724	134.43355662549718	130.60186093573373	97.05335356918567	3.4351686376989936	1.0273325779234617	0.9205472954153031	1.1572750866608037	21.954792091830644	60.624261397907084
73	683.3333333333334	600.0		(155.12308980531714, 125.45719070546367, 97.38350429139628)	#9b7d61	155.12308980531714	125.45719070546367	97.38350429139628	29.172727338645934	94.91555592741385	155.12308980531714	76.76414878132199	10.911025125921459	18.757993917681425	134.3787439815784	130.4087415825832	97.66424115553696	3.0932240320605735	1.0267204284050924	0.9326367165505762	1.1346589529867506	21.700525457100404	59.81457711807761
74	691.6666666666666	608.3333333333333		(155.6148210173749, 125.32614611680971, 97.39815783964832)	#9b7d61	155.6148210173749	125.32614611680971	97.39815783964832	28.78349951995858	95.3973986106552	155.6148210173749	76.75957629560402	11.137726990237073	18.743751767938342	134.58199916265437	130.3894583985765	97.67743772241992	3.0299585372977003	1.0266592714122804	0.952014408374318	1.1337974545351206	21.803146397874485	59.28078993942257
75	700.0	616.6666666666666		(155.51015281557463, 125.50764077873143, 97.51727025329704)	#9b7d61	155.51015281557463	125.50764077873143	97.51727025329704	28.959109416962672	95.09465964526865	155.51015281557463	76.79043841977337	11.034011720736537	18.739295500827513	134.6107975716977	130.5196476952062	97.79717395855138	3.067921635085429	1.027072052298302	0.943149185603147	1.1335278978119234	21.746508007509746	59.50970919276894
76	708.3333333333334	625.0		(155.1810759891145, 125.49508059451539, 96.6064475612309)	#9b7d60	155.1810759891145	125.49508059451539	96.6064475612309	29.59161719875202	96.25226628895184	155.1810759891145	76.77192145511886	10.760057833282822	19.14287396682304	134.26349173121207	130.44152503035377	96.89533389156374	3.4236874979061547	1.0268243879108938	0.9197325541562901	1.1579400989078434	21.95970100628108	60.660004048257875
77	716.6666666666666	633.3333333333333		(155.22796734352104, 125.80489847184425, 96.89930918986812)	#9b7d60	155.22796734352104	125.80489847184425	96.89930918986812	29.733846308445422	95.8191238584321	155.22796734352104	76.83425487144076	10.672352649944761	19.10854349638642	134.44108436257068	130.70463255599748	97.18836508268788	3.4597490462525333	1.027658097304224	0.9122358182154526	1.1558634708946294	21.886880674003656	60.816113357172725
78	725.0	641.6666666666666		(154.92422022189658, 125.35922126857861, 95.90265857232573)	#9a7d5f	154.92422022189658	125.35922126857861	95.90265857232573	29.94488306271414	97.1474840995415	154.92422022189658	76.7331893323279	10.612015751789606	19.415075179816156	133.95475821645385	130.27821587188612	96.19722419928826	3.655582498737674	1.0263063457996178	0.907078428700458	1.1744053747092906	22.126003311808123	61.33958447748032
79	733.3333333333334	650.0		(154.90872932803015, 124.95101528155746, 95.76240318191333)	#9a7c5f	154.90872932803015	124.95101528155746	95.76240318191333	29.609898705325225	97.36257751699665	154.90872932803015	76.65343164402921	10.790132326297996	19.347168850902552	133.79257274440025	129.9423569897425	96.05428930290977	3.5090454771626844	1.025239586782568	0.9223032178743086	1.1702977646735684	22.152649912919106	60.85110347854831
80	741.6666666666666	658.3333333333333		(155.55557881515597, 125.49340590328659, 96.0374712162445)	#9b7d60	155.55557881515597	125.49340590328659	96.0374712162445	29.694426663102586	97.56716893938683	155.55557881515597	76.78587505340391	10.770441097173178	19.440327315813377	134.33268369269416	130.50039205777685	96.33203056311491	3.66062981572879	1.0270110172767692	0.9206200796664984	1.175932860127882	22.224507364025794	61.012420157839614
81	750.0	666.6666666666666		(155.45488800502406, 125.41281138790036, 95.93615239690182)	#9b7d5f	155.45488800502406	125.41281138790036	95.93615239690182	29.71500522296983	97.63139502940986	155.45488800502406	76.76587473414529	10.760230228981149	19.45503056173148	134.23809713209127	130.41602080175844	96.2309189868118	3.6639654649038778	1.02674351302272	0.9197472899447406	1.1768222499897274	22.23242606506509	61.05380156649565
82	758.3333333333334	675.0		(155.1055055474147, 125.15218756541762, 95.64015072221059)	#9b7d5f	155.1055055474147	125.15218756541762	95.64015072221059	29.777375680299638	97.76355408474923	155.1055055474147	76.70022025083598	10.725683356832661	19.485851467482853	133.92690600795478	130.13931329704835	95.93527109064266	3.6624588502790147	1.0258653843610963	0.9167943427160598	1.1786865866988352	22.242722200392667	61.17010001169981
83	766.6666666666666	683.3333333333333		(155.3552438769102, 125.33347289093574, 95.18610006280092)	#9b7d5f	155.3552438769102	125.33347289093574	95.18610006280092	30.06262437897491	98.761594972323	155.3552438769102	76.74451597344448	10.62435393712663	19.780873526077002	134.01466610843624	130.32595912916057	95.48757379108226	3.9527801903173043	1.026457839615471	0.9081330541392334	1.196532280731015	22.45350427073672	61.75964942903612
84	775.0	691.6666666666666		(155.22692066150304, 124.88633033284488, 94.70734770776637)	#9b7c5e	155.22692066150304	124.88633033284488	94.70734770776637	29.919889865860487	99.41890902323476	155.22692066150304	76.65165972520754	10.720961853554034	19.855195969014794	133.71742306887165	129.93490201800293	95.00913753401716	3.9440935688659424	1.0252158873697488	0.9163907649344908	1.2010279973656026	22.564747506527567	61.632839330291674
85	783.3333333333334	700.0		(155.34352103830855, 125.5350638476031, 94.7494243248901)	#9b7d5e	155.34352103830855	125.5350638476031	94.7494243248901	30.483800758659292	99.46661797443926	155.34352103830855	76.78175654356812	10.432611150729354	20.05587654930714	133.9840799665062	130.4830151685158	95.05728072011723	4.252614759943216	1.0269559322110176	0.8917435434686939	1.213167036226504	22.607024562807254	62.51757388405085
86	791.6666666666666	708.3333333333333		(155.58572325727445, 125.05400879212895, 94.27255599748797)	#9b7d5e	155.58572325727445	125.05400879212895	94.27255599748797	30.12219479468611	100.49031057555302	155.58572325727445	76.69800873477135	10.665101245376007	20.145860632134884	133.85825832112204	130.12999945781874	94.58037052543439	4.226303391653522	1.0258358053355048	0.9116159932155711	1.2186101153561204	22.79473810298164	62.10351621322949
87	800.0	716.6666666666666		(155.35482520410298, 124.98095038727234, 94.0002093364036)	#9b7c5e	155.35482520410298	124.98095038727234	94.0002093364036	30.296733778928733	100.70769945966339	155.35482520410298	76.67351888744462	10.576212774294158	20.236851828081992	133.6680008373456	130.02688973623614	94.31001674691228	4.315706454592744	1.0255082536471443	0.9040181139281309	1.2241141141087288	22.833888161215302	62.40746650412633
88	808.3333333333334	725.0		(154.80029307096504, 124.82729746702951, 93.67029516432908)	#9a7c5d	154.80029307096504	124.82729746702951	93.67029516432908	30.581060071639413	100.69844931783237	154.80029307096504	76.61968390886736	10.413870558667437	20.306069942210424	133.28266485241784	129.80041956458027	93.98186518735608	4.396762516149003	1.0247882108518354	0.8901416624313827	1.2283010731859814	22.82071814186885	62.84919824090766
89	816.6666666666666	733.3333333333333		(155.87188612099644, 125.28009210801758, 93.55285744190915)	#9b7d5d	155.87188612099644	125.28009210801758	93.55285744190915	30.54659419949076	101.95136986301368	155.87188612099644	76.75179833623693	10.501033886024135	20.58911301936297	133.92462424115553	130.35666138999372	93.87012978857024	4.673208466527367	1.0265552412119816	0.8975920823957221	1.2454221663573215	23.11240549141367	62.977123751055544
90	825.0	741.6666666666666		(155.53108645593468, 124.68411136696672, 93.38727234666108)	#9b7c5d	155.53108645593468	124.68411136696672	93.38727234666108	30.217172346653832	101.88749374135232	155.53108645593468	76.62206131301849	10.666844418015353	20.449532491053233	133.5397613564999	129.81041514967552	93.70024073686413	4.456183530593438	1.0248200086304506	0.9117649935879447	1.2369790302307033	23.06436534875363	62.45264357315056
91	833.3333333333334	750.0		(155.51580489847186, 124.7132091270672, 92.91396273812016)	#9b7c5c	155.51580489847186	124.7132091270672	92.91396273812016	30.47761403649569	102.64853634208689	155.51580489847186	76.62584360330118	10.55523230212091	20.688407152239275	133.44663177726608	129.82631851161815	93.23195520200963	4.695023703025048	1.0248705967599492	0.9022247756804852	1.2514284044092998	23.225484267256128	62.9693099755398
92	841.6666666666666	758.3333333333333		(155.27276533389156, 124.86560602888842, 92.80301444421185)	#9b7c5c	155.27276533389156	124.86560602888842	92.80301444421185	30.794992259180074	102.59227651812364	155.27276533389156	76.64477427635715	10.37735278973445	20.774900540758455	133.35259577140465	129.9059356625497	93.12364036005862	4.82484298244934	1.0251237944968954	0.8870202497574716	1.256660333691724	23.222530943052167	63.45723169237898
93	850.0	766.6666666666666		(155.48377642872094, 125.01570023027004, 92.43793175633243)	#9b7d5c	155.48377642872094	125.01570023027004	92.43793175633243	31.003884849088557	103.39786414198123	155.48377642872094	76.68170126922288	10.29693291550432	21.017826461323086	133.42950387272344	130.06133399623195	92.76370944107181	5.075310407362281	1.0256176929968686	0.8801462368593421	1.2713547659370286	23.404611866567862	63.89910749220806
94	858.3333333333334	775.0		(155.47979903705254, 125.2518316935315, 91.58153652920242)	#9b7d5b	155.47979903705254	125.2518316935315	91.58153652920242	31.616160292489237	104.79854643765476	155.47979903705254	76.72491831633597	10.008226164449741	21.515244978348935	133.32947665899098	130.24335983671762	91.91823948084571	5.6151083254414385	1.0261957209673571	0.8554685816214447	1.3014432911920006	23.729103595314037	65.05360878130217
95	866.6666666666666	783.3333333333333		(155.42139418044798, 124.72158258321122, 91.22545530667783)	#9b7c5b	155.42139418044798	124.72158258321122	91.22545530667783	31.30677223280202	105.32632588410232	155.42139418044798	76.6192188697033	10.193031634955997	21.51276965868525	133.06526481055056	129.79846440862465	91.56041657944317	5.523684773707952	1.0247819909533888	0.8712651145067066	1.3012935607021505	23.805401746218493	64.64779383461908
96	875.0	791.6666666666666		(155.7146744818924, 124.50743144232781, 90.95457400041867)	#9b7c5a	155.7146744818924	124.50743144232781	90.95457400041867	31.0866016505096	106.05182637874083	155.7146744818924	76.58948851972715	10.344914962881147	21.597623112784813	133.08840904333263	129.67351036843206	91.29010257483776	5.551565061508264	1.024384347546294	0.8842475764312385	1.3064262914093059	23.947329490177793	64.40632682605428
97	883.3333333333334	800.0		(155.5716977182332, 124.3190286790873, 90.29348963784803)	#9b7c5a	155.5716977182332	124.3190286790873	90.29348963784803	31.274331856051617	106.99853061092676	155.5716977182332	76.54534381334882	10.267697298070033	21.853132859963885	132.82772870002094	129.48812203893658	90.63374502826042	5.790506149914771	1.0237939121338764	0.8776472773266154	1.321881911209824	24.145082803751738	64.833509187234
98	891.6666666666666	808.3333333333333		(155.24136487335147, 124.22985137115344, 90.69604354197195)	#9b7c5a	155.24136487335147	124.22985137115344	90.69604354197195	31.172336402525847	106.02236686677777	155.24136487335147	76.5151670233085	10.285818582550121	21.600009652120946	132.71873142139418	129.36149453841324	91.03138162026376	5.544559245356323	1.0233902975912812	0.8791962220923127	1.3065706516344069	23.924014731747082	64.53643935888068
99	900.0	816.6666666666666		(155.7129997906636, 124.56018421603517, 90.28825622775801)	#9b7c5a	155.7129997906636	124.56018421603517	90.28825622775801	31.430244389410433	107.14140521966387	155.7129997906636	76.59793151913864	10.187756818160976	21.94520399110589	132.97067824994767	129.70898739376176	90.63097550764078	5.911297018209904	1.0244972726566535	0.8708142413981454	1.3274512345458027	24.194676422660322	65.09756787693627
100	908.3333333333334	825.0		(156.40108854929872, 124.59011932175005, 89.5333891563743)	#9c7c59	156.40108854929872	124.59011932175005	89.5333891563743	31.456201260381874	109.02266412181044	156.40108854929872	76.63077453454144	10.246662258113604	22.38121907215369	133.16614821017373	129.8470535042914	89.88395645802807	6.308800662079537	1.0249365479613344	0.8758492748134632	1.3538255055642936	24.61530122886141	65.4005499881151
101	916.6666666666666	833.3333333333333		(155.2137324680762, 124.20117228386016, 88.61837973623614)	#9b7c58	155.2137324680762	124.20117228386016	88.61837973623614	32.058806887836894	109.40922994756261	155.2137324680762	76.50318055514177	9.887033538189872	22.626113931702218	132.2807682646012	129.3112199748796	88.97420766171237	6.590935648088378	1.0232299785891612	0.8451094548005722	1.3686390376587487	24.69199189688148	66.3959016350468
102	925.0	841.6666666666666		(156.04668201800294, 124.2509943479171, 88.98764915218757)	#9c7c58	156.04668201800294	124.2509943479171	88.98764915218757	31.551315629282538	109.58293479646113	156.04668201800294	76.54889474171311	10.201540847009083	22.517486762616244	132.77821226711328	129.50302783546158	89.34028260414487	6.4224759173034895	1.023841405797902	0.8719924525430539	1.3620682502663495	24.72061175937587	65.62711044537303
103	933.3333333333334	850.0		(155.8162026376387, 123.34833577559138, 87.98492777894076)	#9b7b57	155.8162026376387	123.34833577559138	87.98492777894076	31.280622164614385	111.00883474354256	155.8162026376387	76.36157224208041	10.398689042726506	22.70866246735268	132.18490893866442	128.7182611471635	88.33856185890727	6.510684945472171	1.021335967515499	0.8888439989198422	1.3736323453356136	24.976310473396037	65.39613790202917
104	941.6666666666666	858.3333333333333		(155.87125811178564, 123.90140255390412, 87.1427674272556)	#9b7b57	155.87125811178564	123.90140255390412	87.1427674272556	32.09030324443523	112.43743931280946	155.87125811178564	76.46910375378519	9.966088850910214	23.32209283847131	132.21490475193636	129.16836360058613	87.51035377852209	7.21181878840801	1.0227742013983379	0.8518668296971086	1.4107383528158512	25.3622345496313	66.86182098411928
105	950.0	866.6666666666666		(155.9252669039146, 124.29683902030563, 86.94326983462425)	#9b7c56	155.9252669039146	124.29683902030563	86.94326983462425	32.48984150008951	112.81307771311195	155.9252669039146	76.54747153142604	9.740689212226872	23.55762750525279	132.32405484613776	129.49705346242413	87.31680552648106	7.507966686567126	1.0238223703614533	0.8326004476195983	1.4249856928872457	25.492015220563395	67.53571512120104
106	958.3333333333334	875.0		(155.66694578187148, 123.71948921917522, 85.8928197613565)	#9b7b55	155.66694578187148	123.71948921917522	85.8928197613565	32.52781936389738	114.29788158215004	155.66694578187148	76.42201529612225	9.749940291076065	23.886452270502122	131.80840904333263	128.97113311073895	86.2710864559347	7.786583690222152	1.0221443933148489	0.8333911978656007	1.4448760908419136	25.79968871421755	67.79576494918255
107	966.6666666666666	883.3333333333333		(155.86560602888844, 123.77977810341218, 85.80113041657944)	#9b7b55	155.86560602888844	123.77977810341218	85.80113041657944	32.523170141440936	114.62722108062374	155.86560602888844	76.44187568326802	9.765142067693688	23.967905166338355	131.906104249529	129.0542940464727	86.18091689344776	7.864016630953613	1.0224100259770006	0.8346905931897589	1.4498031239731144	25.8808515637494	67.83275216155202
108	975.0	891.6666666666666		(156.3885283650827, 123.89847184425372, 85.15867699392925)	#9c7b55	156.3885283650827	123.89847184425372	85.15867699392925	32.63221312800317	116.14414618214138	156.3885283650827	76.48534411539704	9.747442650864302	24.376176078998867	132.070640569395	129.23643312748587	85.5460749424325	8.26423818689784	1.0229914162218756	0.8331777082127643	1.4744991681411241	26.252820771609382	68.20472590240816
109	983.3333333333334	900.0		(156.3194473518945, 123.32803014444212, 84.52438769101947)	#9c7b54	156.3194473518945	123.32803014444212	84.52438769101947	32.42867347980115	117.11748297260887	156.3194473518945	76.37012878263994	9.895843301153063	24.511877417950135	131.73309608540924	128.75403852836507	84.9124241155537	8.336963140054568	1.0214504112386225	0.8458624828899366	1.4827076546055649	26.434066073791783	68.01526950533639
110	991.6666666666666	908.3333333333333		(156.23341009001464, 122.92673225873979, 83.12853255181076)	#9c7a53	156.23341009001464	122.92673225873979	83.12853255181076	32.66392151697201	119.31982897577066	156.23341009001464	76.28489813276596	9.80247919712307	25.102049946380255	131.28736445467868	128.39796017165585	83.52651454888006	8.907961874487377	1.020310451364891	0.8378820419669885	1.5184068101831156	26.948126278474344	68.66909991339057
111	1000.0	916.6666666666666		(156.05526481055057, 122.74251622357129, 83.29935105714884)	#9c7a53	156.05526481055057	122.74251622357129	83.29935105714884	32.5278013551812	118.88581926178712	156.05526481055057	76.24190512968323	9.87368746806505	24.938528778604365	131.17712999790663	128.21859249528995	83.69378270881307	8.72822628738484	1.019735419983129	0.843968678853636	1.5085155202171419	26.822004434014676	68.40034672767722
112	1008.3333333333334	925.0		(156.139418044798, 122.97508896797153, 82.54490265857233)	#9c7a52	156.139418044798	122.97508896797153	82.54490265857233	32.96184730388183	120.19131144771664	156.139418044798	76.28883839883635	9.632498074321372	25.418302750453602	131.13957295373666	128.4144074042286	82.94920452166632	9.249765991060498	1.0203631524204235	0.8233526430868839	1.537536738315289	27.182257703611047	69.24533906364866
113	1016.6666666666666	933.3333333333333		(155.99204521666317, 122.52103830856186, 81.68787942223153)	#9b7a51	155.99204521666317	122.52103830856186	81.68787942223153	32.97243844925074	121.46492631251223	155.99204521666317	76.19193975636381	9.651713695687402	25.711110864150566	130.7551999162654	128.01034592212685	82.09621101109484	9.512268456397312	1.019067133155041	0.8249951279872915	1.5552485122486546	27.463007831120045	69.42432819462707
114	1025.0	941.6666666666666		(156.68641406740633, 122.63387063010258, 81.18840276324053)	#9c7a51	156.68641406740633	122.63387063010258	81.18840276324053	32.93766324510472	122.86957358204707	156.68641406740633	76.24214287615925	9.72080745450482	26.065105396268095	131.030523341009	128.2195839187775	81.60285744190915	9.84758329062523	1.0197385998420552	0.8309010236858106	1.576661413166428	27.818767350228168	69.5473345609407
115	1033.3333333333333	949.9999999999999		(156.66380573581745, 122.09189868118065, 80.44944525853046)	#9c7a50	156.66380573581745	122.09189868118065	80.44944525853046	32.78315516540503	124.05329891245525	156.66380573581745	76.13358746799102	9.849727023456989	26.279462889139047	130.70364245342265	127.76742979275696	80.86586979275697	10.015278957384096	1.0182866713448384	0.8419206228617875	1.589627759647464	28.06469832687063	69.45364943585919
116	1041.6666666666667	958.3333333333334		(155.76910194682856, 121.90056520828972, 79.11576303119112)	#9b794f	155.76910194682856	121.90056520828972	79.11576303119112	33.489580061883316	125.48445859410384	155.76910194682856	76.05469075366031	9.394809247353141	26.869979115119612	129.93918777475403	127.43947770776637	79.5436110529621	10.669904531671916	1.01723142785392	0.8030358236692686	1.6253477052681529	28.465035015631305	70.72835080334889
117	1050.0	966.6666666666666		(156.8949131253925, 121.99351057148839, 77.49110320284697)	#9c794d	156.8949131253925	121.99351057148839	77.49110320284697	33.62740962584891	129.05435317757343	156.8949131253925	76.11664355474588	9.393852741225949	27.87098985385863	130.19471634917312	127.69695119112413	77.93612727653338	11.6496331116413	1.0180600465187695	0.802954064831439	1.685898199192532	29.411503612663687	71.37372982812822
118	1058.3333333333333	974.9999999999999		(155.44023445677203, 119.12664852417835, 75.69269415951435)	#9b774b	155.44023445677203	119.12664852417835	75.69269415951435	32.67859111598775	130.8259913970733	155.44023445677203	75.48580239953591	10.061802519322038	27.80450784596966	128.23351475821647	125.09136089177308	76.12703370316099	11.413656723939138	1.0096225465736084	0.8600481032627375	1.6818767454168886	29.569080582500764	70.10599217635863
119	1066.6666666666667	983.3333333333334		(152.8570232363408, 114.25308771195311, 72.99120787104877)	#987248	152.8570232363408	114.25308771195311	72.99120787104877	30.9984037492235	133.2341981216054	152.8570232363408	74.38905094051242	11.271979605664562	27.481682391356422	124.91664015072222	120.64621239899519	73.40382666945781	10.964669545586931	0.9949534966884814	0.9634898579306718	1.6623492418929826	29.703541729731615	67.69835768020481
120	1075.0	991.6666666666666		(150.17102784174168, 106.82646012141511, 67.8963784802177)	#966a43	150.17102784174168	106.82646012141511	67.8963784802177	28.390335499432606	139.70761130634668	150.17102784174168	72.71941063014864	13.445314982290512	27.658522862058497	120.27928197613565	114.08332150303536	68.28567929662968	11.44737555477589	0.9726220588759877	1.1492590543377288	1.673046207901878	30.753380007472646	64.07476387404377
121	1083.3333333333333	999.9999999999999		(145.07640778731422, 96.53192380154908, 61.04751936361733)	#91603d	145.07640778731422	96.53192380154908	61.04751936361733	25.337289427661766	147.69711267910478	145.07640778731422	70.22964204732993	16.278154298437762	27.72614025914364	113.22184006698765	104.74564191333474	61.402363407996646	12.917502920414568	0.939321406076941	1.3914003680856273	1.6771363406376605	32.15147214410957	59.5825938007703
122	1091.6666666666667	1008.3333333333334		(136.12727653338916, 83.57546577349801, 50.80761984509106)	#885332	136.12727653338916	83.57546577349801	50.80761984509106	23.04358493713994	159.8247831703266	136.12727653338916	66.73725875684801	19.009055307914245	28.860949086596534	102.7722838601633	92.52723752145698	51.135298304375134	16.42889960740782	0.8926107823667379	1.6248283477034184	1.7457801946472356	34.558625057696666	56.62939079909081
123	1100.0	1016.6666666666666		(124.41364873351476, 69.21142976763659, 40.920452166631776)	#7c4528	124.41364873351476	69.21142976763659	40.920452166631776	20.33050267395768	171.1288539584469	124.41364873351476	62.38489956927242	22.314960923320527	29.260153819124348	90.60232154071593	78.67983336612937	41.20336194264183	20.68832597671836	0.8343979817223862	1.9074057336773365	1.7699278314267954	36.798289125014215	52.669410980973176
124	1108.3333333333333	1025.0		(111.23027004396064, 55.67238852836508, 33.43897843835043)	#6f3721	111.23027004396064	55.67238852836508	33.43897843835043	17.14850824387999	178.33975725843942	111.23027004396064	57.65094260627009	25.836173191784273	27.998728631895776	78.44906845300399	65.26812567092317	33.66131253925058	24.985666872579518	0.7710813111376451	2.2083867882013304	1.6936250354832088	38.09772500029907	47.30034259849104
125	1116.6666666666667	1033.3333333333335		(96.09943479171028, 46.52480636382667, 28.348126439187777)	#602e1c	96.09943479171028	46.52480636382667	28.348126439187777	16.097117856436622	179.77820231033812	96.09943479171028	53.61044864518598	25.95912857234639	26.34195218123154	67.18103830856187	55.10481024911032	28.529893238434166	27.33420821607898	0.7170397076475813	2.2188965891674424	1.59340769661992	36.98343955007295	45.4193753754845
126	1125.0	1041.6666666666667		(84.57860581955202, 41.76638057358175, 26.233200753611055)	#54291a	84.57860581955202	41.76638057358175	26.233200753611055	15.973679300793641	175.90829439252337	84.57860581955202	51.019439527419564	24.43818155004418	24.279578946637347	59.63773498011304	49.17774237387482	26.388532551810762	28.039749476827865	0.6823849627747779	2.0888912944717695	1.468656069910693	34.4488413636644	44.81347197410829
127	1133.3333333333333	1050.0		(75.51894494452586, 39.25183169353151, 26.187774754029725)	#4b271a	75.51894494452586	39.25183169353151	26.187774754029725	15.889414610341392	166.57341290741059	75.51894494452586	49.320195317826204	22.32611811166213	21.43075843738753	54.409905798618375	45.531151800293074	26.318415323424745	28.007854407254236	0.6596575728338232	1.9083594115747622	1.2963327548239099	30.947260898786254	43.82776887844452
128	1141.6666666666667	1058.3333333333335		(69.8545111994976, 36.73916684111367, 26.76324052752774)	#45241a	69.8545111994976	36.73916684111367	26.76324052752774	13.890413753904602	157.30228202400394	69.8545111994976	47.83402818182466	22.189132820224167	18.24371630326468	50.97050031400461	42.493545235503454	26.862999790663597	28.95378160921713	0.639780088581326	1.8966503823178402	1.1035506318048895	28.726134440045264	39.42675179580552
129	1150.0	1066.6666666666667		(65.62549717395855, 35.58132719279883, 27.568976344986392)	#41231b	65.62549717395855	35.58132719279883	27.568976344986392	12.63229113951903	147.8756463461704	65.62549717395855	46.98121383960902	21.38385295327855	15.88634064872414	48.70050031400461	40.81307266485241	27.649099853464516	29.43170260674821	0.6283736974379295	1.8278178425385847	0.9609544989926211	26.639162643272865	36.60913413832079
130	1158.3333333333333	1075.0		(61.61796106342893, 35.13334728909357, 27.97446095876073)	#3d231b	61.61796106342893	35.13334728909357	27.97446095876073	12.76719659023737	139.230386378075	61.61796106342893	46.426544075238404	19.665323415694434	14.488488167020764	46.67903077245133	39.74423042704627	28.04604982206406	29.508996421072204	0.6209549897841748	1.6809238773308681	0.8763993040032237	24.426240693355997	36.38104686794746
131	1166.6666666666667	1083.3333333333335		(59.56458028051078, 34.46744818924011, 28.848440443793177)	#3b221c	59.56458028051078	34.46744818924011	28.848440443793177	10.97600370746468	131.49787376115836	59.56458028051078	45.954348984739795	19.544751771019275	12.733421194599327	45.64124136487335	38.849157603098185	28.904630521247647	30.101725874886103	0.6146393808273349	1.67061782986959	0.7702364348772122	23.326751533589764	33.08427521878084
132	1175.0	1091.6666666666667		(57.09315469960226, 33.9267322587398, 29.072430395645803)	#39211d	57.09315469960226	33.9267322587398	29.072430395645803	10.394381980501294	125.1513379336643	57.09315469960226	45.48607653184861	18.743753148389775	11.69190644301179	44.3074188821436	37.97489280929454	29.12097341427674	30.50224242863788	0.6083762371453493	1.6021512360574324	0.7072358793411199	22.09137746633089	31.954931652831785
133	1183.3333333333333	1100.0		(55.120577768473936, 33.687460749424325, 29.474146954155326)	#37211d	55.120577768473936	33.687460749424325	29.474146954155326	9.857076391893107	118.64606871722032	55.120577768473936	45.19367712143252	17.93879809505261	10.76290606856376	43.347025329704834	37.435691942641824	29.51628009210802	30.769428288046882	0.6044653952654632	1.5333464602227909	0.6510412459052971	20.91986195307679	30.962881030697723
134	1191.6666666666667	1108.3333333333335		(53.380573581745864, 33.25329704835671, 30.234875444839858)	#35211e	53.380573581745864	33.25329704835671	30.234875444839858	7.824576953340502	110.56743359777882	53.380573581745864	44.836027028671374	17.65971031410607	9.351787011581036	42.51197822901402	36.7831353548252	30.265059660875025	31.351340870682378	0.5996818255615262	1.5094910013041785	0.5656835643343258	19.983025013448792	27.90367857072631
135	1200.0	1116.6666666666667		(51.9277789407578, 33.179610634289304, 30.562068243667575)	#33211e	51.9277789407578	33.179610634289304	30.562068243667575	7.350681925066625	104.9198779322661	51.9277789407578	44.66270783429464	16.93024578326169	8.714098442725238	41.842704626334516	36.46964950387273	30.588243667573792	31.539048264398055	0.5973636814756947	1.447138894418222	0.5271101941197471	19.041237721092518	27.23515030686698
136	1208.3333333333333	1125.0		(50.169143814109276, 33.2853255181076, 30.44274649361524)	#32211e	50.169143814109276	33.2853255181076	30.44274649361524	8.646015726974625	100.26544075307314	50.169143814109276	44.53680016869156	15.568484362607993	8.619490083004733	40.989880678249946	36.24303822692066	30.47117228386016	31.486560132856404	0.5956796665491991	1.3307402347664825	0.5213873954635926	17.795317210990834	28.971102771526052
137	1216.6666666666667	1133.3333333333335		(48.929244295583004, 32.91668411136697, 30.627590537994557)	#30201e	48.929244295583004	32.91668411136697	30.627590537994557	7.504546650348299	95.38102979870366	48.929244295583004	44.247603146825185	15.26642488407115	7.933418030420913	40.30501988695835	35.72609382248273	30.65048147372828	31.906942092215075	0.5918116566135978	1.304921234533744	0.4798873395261372	17.204733371557797	27.459295277900026
138	1225.0	1141.6666666666667		(47.70211429767637, 33.211639104040195, 30.57504710069081)	#2f211e	47.70211429767637	33.211639104040195	30.57504710069081	9.236579642123798	91.55573499273717	47.70211429767637	44.25990988177647	14.024964236585335	8.005861706725392	39.784653548252045	35.747991526062386	30.6014130207243	31.760750247210925	0.5919762591837044	1.1988054691830394	0.4842694107788989	16.149100393046965	29.718994425623194
139	1233.3333333333333	1150.0		(46.67176051915428, 33.02281766799246, 30.658990998534644)	#2e211e	46.67176051915428	33.02281766799246	30.658990998534644	8.857281058397497	87.48879798700163	46.67176051915428	44.071169797215596	13.578914894938897	7.595691446649566	39.23803433117019	35.41314360686623	30.68262926522922	32.02472440588001	0.5894518607040238	1.1606787131164276	0.45945847631083475	15.558967133993786	29.221512988251813
140	1241.6666666666667	1158.3333333333335		(45.25664643081432, 32.971111576303116, 30.983462424115555)	#2d201e	45.25664643081432	32.971111576303116	30.983462424115555	8.355455172110332	80.42270492296166	45.25664643081432	43.90731930606174	12.784820124995877	6.979955606411881	38.59349382457609	35.12415396901821	31.003338915637432	32.321780756562475	0.5872603605162068	1.0928022367704804	0.42221301249063614	14.56610469192022	28.632620098630827
141	1250.0	1166.6666666666667		(44.40150722210593, 32.75716977182332, 31.134812643918778)	#2c201f	44.40150722210593	32.75716977182332	31.134812643918778	7.337278106508877	76.1912675737603	44.40150722210593	43.7228145724836	12.510707526995347	6.50915097322462	38.13842369688089	34.800622514130204	31.151036215197824	32.63149633778439	0.5847926098525246	1.0693720392946249	0.39373434390283873	14.102724886285241	27.487346891879206
142	1258.3333333333333	1175.0		(44.170190496127276, 32.82562277580071, 30.77831274858698)	#2c201e	44.170190496127276	32.82562277580071	30.77831274858698	9.172619698935476	77.31297482002455	44.170190496127276	43.72904094823817	12.09775440731703	6.884854002550078	37.97499895331798	34.81150801967762	30.79878584885912	32.504434988726025	0.5848758876232499	1.0340742338930835	0.41646037781452194	13.919657910171086	29.644282877482244
143	1266.6666666666667	1183.3333333333335		(43.07871048775382, 32.72200125601842, 31.17500523341009)	#2b201f	43.07871048775382	32.72200125601842	31.17500523341009	7.797552054023646	70.462760038292	43.07871048775382	43.572423052290866	11.614157270803505	6.209163958556729	37.487389575047104	34.538383521038305	31.19047519363617	32.857669148236425	0.582781123390522	0.9927380220957392	0.37558832288020466	13.169751940533951	28.1298634480209
144	1275.0	1191.6666666666667		(42.97467029516433, 32.94347917102784, 31.4634707975717)	#2a201f	42.97467029516433	32.94347917102784	31.4634707975717	7.714270126752604	68.30432558819231	42.97467029516433	43.6668984129199	11.386690316788684	6.076151830904042	37.56276114716349	34.70296657525643	31.47827088130626	32.81151315313108	0.5840447312631903	0.9732949330488494	0.3675425050726471	12.90644557741006	28.085218612225248
145	1283.3333333333333	1200.0		(41.81494661921708, 32.718861209964416, 31.27548670713837)	#29201f	41.81494661921708	32.718861209964416	31.27548670713837	8.216974199058559	64.27276595744682	41.81494661921708	43.442704047911086	10.733385282532593	5.883059606986906	36.887268159933015	34.31325237387482	31.28992045216663	33.09834495918875	0.5810461318109437	0.9174526767051214	0.35586248099431633	12.239932596327817	28.727521531217807
146	1291.6666666666667	1208.3333333333335		(41.60267950596609, 32.830018840276324, 31.22922336194264)	#29201f	41.60267950596609	32.830018840276324	31.22922336194264	9.25899019251726	63.58319579743983	41.60267950596609	43.47285929320985	10.413167932140311	5.981064334462127	36.80846347079757	34.36550014234875	31.245231316725977	33.04929007306488	0.5814494581926379	0.8900816043442958	0.36179072374526244	12.008630103218694	29.871986659997262
147	1300.0	1216.6666666666667		(40.68955411346033, 32.761565836298935, 31.11429767636592)	#28201f	40.68955411346033	32.761565836298935	31.11429767636592	10.322030563389543	60.00779425231771	40.68955411346033	43.34658731821252	9.764437234838773	5.881406015000645	36.31682646012142	34.147071461168096	31.13077035796525	33.232163613257185	0.5797605706282862	0.8346303465133983	0.35576245628165076	11.398910966684127	31.061784647194536
148	1308.3333333333333	1225.0		(40.93887377014863, 32.81494661921708, 31.616077035796526)	#28201f	40.93887377014863	32.81494661921708	31.616077035796526	7.715729201751428	58.069823332395885	40.93887377014863	43.400312944061056	10.114325835985316	5.463221527161144	36.55589700648943	34.23989402344568	31.62806573163073	33.29946899116184	0.5804791508309363	0.864537614837485	0.330466746345419	11.495493750653646	28.37556146370882
149	1316.6666666666667	1233.3333333333335		(40.3571279045426, 32.580908519991624, 31.723675947247227)	#28201f	40.3571279045426	32.580908519991624	31.723675947247227	5.957519033994451	54.55121222495411	40.3571279045426	43.23100879472909	10.025929111973475	5.064982485787262	36.219809503872725	33.947953682227336	31.732248272974672	33.59712188692605	0.5782147079693596	0.8569817683899893	0.30637752360087994	11.232688998616892	26.802373285097094
150	1325.0	1241.6666666666667		(40.3234247435629, 32.57462842788361, 31.844253715721162)	#28201f	40.3234247435629	32.57462842788361	31.844253715721162	5.168250833230484	53.62115509409474	40.3234247435629	43.22531762607059	10.064266046106663	4.933681070304441	36.22546368013397	33.938169028679084	31.851557462842788	33.645612274456646	0.5781385885931151	0.8602586770177267	0.29843518566905114	11.208508373119763	26.114910139525744
151	1333.3333333333333	1250.0		(39.84362570651036, 32.62507850115135, 31.594515386225666)	#27201f	39.84362570651036	32.62507850115135	31.594515386225666	7.4958128203826755	52.79447074338131	39.84362570651036	43.19821023288918	9.521676359852904	5.138525464250043	35.95605400879213	33.89158991417207	31.604821017374924	33.63178240649823	0.5777760272310468	0.8138799859614931	0.31082609093213653	10.819739583212147	28.354230069516635
152	1341.6666666666667	1258.3333333333335		(39.656060288884234, 32.47707766380574, 31.58676993929244)	#27201f	39.656060288884234	32.47707766380574	31.58676993929244	6.619970425714084	51.88788357079134	39.656060288884234	43.10869568262566	9.56516934436391	4.993542794500816	35.81671760519154	33.738078247854304	31.595673016537575	33.76231016527407	0.5765787701930398	0.8175976159549356	0.3020561827542787	10.790177673554322	27.567027404319067
153	1350.0	1266.6666666666667		(38.82771613983672, 32.556206824366754, 31.373874816830646)	#26201f	38.82771613983672	32.556206824366754	31.373874816830646	9.51722975819359	48.95290597368988	38.82771613983672	43.05926547067556	8.731136180977316	5.123491146469061	35.392779987439816	33.65350763868536	31.385698136906004	33.82748911165124	0.5759176411478376	0.7463073437744403	0.30991667474685036	10.12338384823563	30.40470574574189
154	1358.3333333333333	1275.0		(38.520619635754656, 32.70064894285116, 31.28867490056521)	#26201f	38.520619635754656	32.70064894285116	31.28867490056521	11.714475931339901	47.874253449484534	38.520619635754656	43.09556548752678	8.269951641338146	5.271297426655153	35.27003977391668	33.71559987230479	31.30279464098807	33.78754300489945	0.5764031538441193	0.7068868832944137	0.3188573812987771	9.80707279010066	32.5135855485176
155	1366.6666666666667	1283.3333333333335		(38.636592003349385, 32.75319238015491, 31.401925894913127)	#26201f	38.636592003349385	32.75319238015491	31.401925894913127	11.206597222222191	47.74851408973436	38.636592003349385	43.13317564398249	8.345649065400472	5.220387604990107	35.36580489847184	33.78001364873351	31.415438559765544	33.76170756551798	0.5769061896565608	0.7133572374741601	0.31577787902360294	9.843896843687165	32.02688784247275
156	1375.0	1291.6666666666667		(38.573372409462, 32.745237596818086, 31.97467029516433)	#26201f	38.573372409462	32.745237596818086	31.97467029516433	7.006535118330044	43.6225544731772	38.573372409462	43.12642820712535	8.5758032460298	4.63032160594512	35.44691019468286	33.7684514841951	31.982375968180868	33.94828934377793	0.5768159426940063	0.7330300213643354	0.28008516733984623	9.745987866250267	28.36587972825532
157	1383.3333333333333	1300.0		(38.255181075989114, 32.369269415951436, 31.501360686623403)	#26201f	38.255181075989114	32.369269415951436	31.501360686623403	7.710380311812314	45.019371255027494	38.255181075989114	42.911579988705	8.589257878485023	4.741325803588303	35.07978438350429	33.401673332635546	31.510039773916684	34.108859495260745	0.5739423479448871	0.7341800768440558	0.286799739656464	9.810989821566901	28.898981126190147
158	1391.6666666666667	1308.3333333333335		(38.10990161189031, 32.78961691438141, 31.87502616705045)	#26201f	38.10990161189031	32.78961691438141	31.87502616705045	8.80136986301371	41.71863928239889	38.10990161189031	43.098969003091185	8.11501995623598	4.682680928341487	35.21363826669458	33.72142559765543	31.884172074523757	34.00105602968454	0.5764486758620645	0.69364385833427	0.2832523489793155	9.369154154285289	29.986611413123597
159	1400.0	1316.6666666666667		(37.519782290140256, 32.568767008582796, 31.477915009420137)	#25201f	37.519782290140256	32.568767008582796	31.477915009420137	10.832929110941766	41.06303561863954	37.519782290140256	42.93019857447433	7.750510900716822	4.7951642020427565	34.77659409671342	33.43335242620892	31.488823529411764	34.159655441476346	0.5741913715146246	0.6624868841023343	0.2900563896526681	9.113946398058452	31.74466768324484
160	1408.3333333333333	1325.0		(37.486707138371365, 32.87565417626125, 31.72514130207243)	#25201f	37.486707138371365	32.87565417626125	31.72514130207243	11.981252043745211	39.19254051397748	37.486707138371365	43.07443265457117	7.450501551746369	4.790539707010244	34.90496755285744	33.67944226711325	31.736646430814318	34.06298520054765	0.5761205022202812	0.6368431218591738	0.28977665693099697	8.857722283805067	32.74029504268213
161	1416.6666666666667	1333.3333333333335		(37.2158258321122, 32.74858697927569, 31.619845091061336)	#25201f	37.2158258321122	32.74858697927569	31.619845091061336	12.102349244351307	38.34323320958487	37.2158258321122	42.98526020364001	7.3504728963451065	4.7444798716889665	34.71178563952271	33.52715571279045	31.63113250994348	34.174415926598165	0.5749278207605703	0.6282930181193547	0.2869905272014676	8.7486879617898	32.84086498697431
162	1425.0	1341.6666666666667		(36.85199916265439, 32.78919824157421, 31.765752564370946)	#24201f	36.85199916265439	32.78919824157421	31.765752564370946	12.07309544388197	35.19464105156724	36.85199916265439	42.967753906708964	7.082570187491921	4.566521561642789	34.575281557462844	33.4973128930291	31.775987021142978	34.28749818897169	0.5746936740531531	0.6053936205048945	0.27622594381166526	8.42709437669342	32.812096082633765
163	1433.3333333333333	1350.0		(36.81473728281348, 32.6074942432489, 31.830018840276324)	#24201f	36.81473728281348	32.6074942432489	31.830018840276324	9.358306736099445	34.52702087977074	36.81473728281348	42.877527435001994	7.315897300486318	4.348042656947193	34.513548252041026	33.343785480427044	31.83779359430605	34.41736488643082	0.5734868950664107	0.6253376156871935	0.2630102957877086	8.510454057093275	30.724201635993566
164	1441.6666666666667	1358.3333333333335		(36.52710906426628, 32.720954574000416, 31.535063847603098)	#24201f	36.52710906426628	32.720954574000416	31.535063847603098	14.253365203170176	34.85004871339333	36.52710906426628	42.8999666930347	6.8030481490431445	4.6835371399638115	34.348792128951224	33.381923715721165	31.546922754867072	34.348517096442045	0.5737870201246077	0.5815010427558928	0.28330414066808485	8.259357375705434	34.54534565555717
165	1450.0	1366.6666666666667		(36.79778103412183, 32.611680971320915, 31.31714465145489)	#24201f	36.79778103412183	32.611680971320915	31.31714465145489	14.17210954508997	37.97952589271999	36.79778103412183	42.87455413536403	7.052078571402609	4.862168693963409	34.40396273812016	33.33873417835461	31.33009001465355	34.276279141857	0.5734471271861368	0.6027873025481796	0.29410944815038054	8.565774721868051	34.58494441580761
166	1458.3333333333333	1375.0		(36.56478961691438, 32.778940757797784, 31.7494243248901)	#24201f	36.56478961691438	32.778940757797784	31.7494243248901	12.827892014085139	33.58198316826014	36.56478961691438	42.932916548332976	6.861506898706848	4.5230302507257125	34.42810341218338	33.43797867071384	31.759719489219176	34.36541774658983	0.5742277244128048	0.5864978946291858	0.27359518246662207	8.218155484656004	33.392433757835434
167	1466.6666666666667	1383.3333333333335		(37.29976972995604, 32.82666945781872, 32.33389156374294)	#252020	37.29976972995604	32.82666945781872	32.33389156374294	5.953966781890221	33.94924262407326	37.29976972995604	43.035580997241226	7.655415966356161	4.113510138126097	34.91993301235085	33.61303578396483	32.3388193426837	34.31338805256066	0.5756008613346422	0.6543584977849002	0.2488235750000423	8.690590271920948	28.25062002370267
168	1475.0	1391.6666666666667		(36.44190914800084, 32.737701486288465, 32.079547833368224)	#242020	36.44190914800084	32.737701486288465	32.079547833368224	9.052257785882214	30.525352848928385	36.44190914800084	42.902504551400526	6.974984313848687	4.139130823951032	34.42113250994348	33.38623894285116	32.08612936989743	34.51379118756427	0.5738209639782159	0.5961975518693751	0.2503733537599938	8.110660278683653	30.685957653885268
169	1483.3333333333333	1400.0		(36.48189240108855, 32.83922964203475, 32.11073895750471)	#242020	36.48189240108855	32.83922964203475	32.11073895750471	9.999521095733014	30.5533527663335	36.48189240108855	42.95532007409786	6.892012274667458	4.19792439678679	34.478436257065106	33.47612781452795	32.11802386435001	34.45541785229847	0.5745273715519483	0.5891053887321417	0.25392973905838595	8.069845254731014	31.34559236666645
170	1491.6666666666667	1408.3333333333335		(36.10215616495709, 32.74356290558928, 31.53925057567511)	#24201f	36.10215616495709	32.74356290558928	31.53925057567511	15.83612423728033	32.22912559434073	36.10215616495709	42.86654571809179	6.439200068031559	4.621441162124862	34.148411136696666	33.32513131463261	31.55129369897425	34.454641339731346	0.5733400146115413	0.550400566340372	0.2795479950211339	7.925970977181258	35.667163818516265
171	1500.0	1416.6666666666667		(36.25769311283232, 32.880678249947664, 31.739376177517272)	#24201f	36.25769311283232	32.880678249947664	31.739376177517272	15.155670867309079	31.77727868454933	36.25769311283232	42.94947770828168	6.484264523464844	4.560684417894878	34.30715511827506	33.46617652920243	31.750789198241577	34.392107853148325	0.574449229913841	0.5542525202368571	0.27587285875137024	7.9275171882433595	35.12050075908989
172	1508.3333333333333	1425.0		(36.44714255809085, 32.69855557881515, 31.677203265647897)	#24201f	36.44714255809085	32.69855557881515	31.677203265647897	12.847362415518251	33.372561858157006	36.44714255809085	42.88182416384907	6.836465863121255	4.50866931487589	34.3310927360268	33.35108604144861	31.68741678877957	34.42129379410943	0.5735443638112955	0.5843574734553686	0.2727264987200137	8.189344570142698	33.40496852088561
173	1516.6666666666667	1433.3333333333335		(36.704207661712374, 32.68264601214151, 31.734980113041658)	#24201f	36.704207661712374	32.68264601214151	31.734980113041658	11.442413008678058	34.5233722681024	36.704207661712374	42.90134548576741	7.0874150052469	4.484151941680425	34.46367804061126	33.38426808875864	31.744456772032656	34.377224504724964	0.5738054614763022	0.6058077387816965	0.27124345862937105	8.38683910020189	32.321216525143264
174	1525.0	1441.6666666666667		(36.370734770776636, 32.66003768055265, 31.83629893238434)	#24201f	36.370734770776636	32.66003768055265	31.83629893238434	10.89977378699045	31.791525413973503	36.370734770776636	42.85643533708003	6.901451980120044	4.304818138689015	34.313531505128736	33.307963401716556	31.844536319866023	34.507401736947386	0.5732047882736149	0.5899122621282619	0.2603956725585183	8.133971885929336	31.954076370042404
175	1533.3333333333333	1450.0		(36.00188402763241, 32.83399623194474, 31.484195101528154)	#24201f	36.00188402763241	32.83399623194474	31.484195101528154	17.926880126036835	31.998621940795804	36.00188402763241	42.89899343868316	6.217765414156307	4.732273605503012	34.11630102574838	33.380268949131256	31.49769311283232	34.42098003686714	0.5737740028484362	0.5314730974602848	0.2862521780330431	7.813771190841131	37.27436822855331
176	1541.6666666666667	1458.3333333333335		(36.38392296420348, 32.72723466610844, 31.930290977601004)	#24201f	36.38392296420348	32.72723466610844	31.930290977601004	10.73654524089308	31.213680770514276	36.38392296420348	42.89053347738715	6.871105637571928	4.268370157626533	34.35962319447352	33.36588728281348	31.938260414486077	34.49305048482927	0.5736608508728848	0.5873183616517469	0.2581909576933613	8.088947798396864	31.848786878304832
177	1550.0	1466.6666666666667		(35.962319447351895, 32.811387900355875, 31.615030353778522)	#23201f	35.962319447351895	32.811387900355875	31.615030353778522	16.51177348678196	30.82556230790724	35.962319447351895	42.88488713326948	6.277988602601647	4.57565149855137	34.11607284906845	33.35629097550764	31.626993929244296	34.47850373686331	0.5735853310248378	0.5366207674622936	0.27677820780636464	7.768508706990781	36.0860760525395
178	1558.3333333333333	1475.0		(36.01088549298723, 32.97508896797153, 31.58300188402763)	#24201f	36.01088549298723	32.97508896797153	31.58300188402763	18.863464447806376	31.35469469376366	36.01088549298723	42.96788481962509	6.093282864792382	4.749487626655524	34.18421184844044	33.49753599330124	31.59692275486707	34.37138432520908	0.5746954250133013	0.5208327593832692	0.2872934430693426	7.725653939060846	37.935091074532856
179	1566.6666666666667	1483.3333333333335		(36.39083106552229, 32.9991626543856, 32.045425999581326)	#242020	36.39083106552229	32.9991626543856	32.045425999581326	13.168898737836068	30.44938132409873	36.39083106552229	43.021651307287826	6.585651947094262	4.376107586861622	34.470332844881725	33.58924799246389	32.05496336612937	34.37492858204178	0.5754145517426835	0.5629187667885786	0.2647079252960718	7.907030364179354	33.603687052584725
180	1575.0	1491.6666666666667		(35.988067824994765, 32.755495080594514, 31.72828134812644)	#23201f	35.988067824994765	32.755495080594514	31.72828134812644	14.468524251805958	30.18349184189859	35.988067824994765	42.86154799129476	6.424170673979046	4.421553073050188	34.13401297885702	33.31664419719489	31.73855348545112	34.53115936739683	0.573273170019638	0.5491159056820826	0.2674568934428248	7.798724281971504	34.53840433669045
181	1583.3333333333333	1500.0		(35.780615449026584, 32.837764287209545, 31.59619007745447)	#23201f	35.780615449026584	32.837764287209545	31.59619007745447	17.802791535344433	29.82141185556152	35.780615449026584	42.87845577097024	6.090475464220146	4.583355677743151	34.03144651454888	33.34536272346661	31.608605819552018	34.511757482008775	0.5734993115592418	0.5205927924854283	0.2772442286364028	7.622403862887873	36.963099974534224
182	1591.6666666666667	1508.3333333333335		(35.97362361314632, 32.77412602051497, 31.88926104249529)	#23201f	35.97362361314632	32.77412602051497	31.88926104249529	12.998821177797204	28.952114102161225	35.97362361314632	42.869962786608944	6.466357790035349	4.273679822360199	34.16490684530039	33.330934994766594	31.898109692275487	34.569122685884004	0.5733857179002186	0.5527219145534227	0.25851213588831384	7.751007824328365	33.46111036765909
183	1600.0	1516.6666666666667		(36.23194473518945, 32.912706719698555, 31.8928197613565)	#24201f	36.23194473518945	32.912706719698555	31.8928197613565	14.102663064453875	30.53871042292583	36.23194473518945	42.963034544903316	6.496703199311449	4.429161103344059	34.335155955620685	33.489270872932806	31.90301863093992	34.42370238498806	0.5746305525927863	0.5553157352570713	0.26791709828804533	7.862863380430794	34.28441297792123
184	1608.3333333333333	1525.0		(35.90789198241574, 32.62235712790454, 31.740213523131672)	#23201f	35.90789198241574	32.62235712790454	31.740213523131672	12.699784017278635	29.596780775598717	35.90789198241574	42.78948131564802	6.536065062482999	4.2866164322725275	34.05584048566046	33.19442104458865	31.7490349591794	34.62835838353235	0.5723092782906417	0.5586802512765986	0.25929466307766774	7.816343578581979	33.25848664698614
185	1616.6666666666667	1533.3333333333335		(35.62193845509734, 32.90328658153653, 31.844253715721162)	#23201f	35.62193845509734	32.90328658153653	31.844253715721162	16.82034799955666	27.04259370261982	35.62193845509734	42.89480539098033	6.000077907119151	4.36049005636745	34.02361942641825	33.37314888423697	31.854844044379316	34.58925595421301	0.5737179877137686	0.5128659217408478	0.26376323094994275	7.41719680358953	36.00736361390223
186	1625.0	1541.6666666666667		(35.662759053799455, 32.76763659200335, 31.884446305212478)	#23201f	35.662759053799455	32.76763659200335	31.884446305212478	14.025153748130068	27.016130452392257	35.662759053799455	42.8344184674972	6.224691873517929	4.21730559063378	34.00960854092527	33.27059810131882	31.893278208080385	34.65928166108925	0.5729103126605964	0.5320651472669522	0.2551020949731264	7.518806778008801	34.11812483909373
187	1633.3333333333333	1550.0		(35.82708813062592, 33.01549089386644, 32.219384550973416)	#232120	35.82708813062592	33.01549089386644	32.219384550973416	13.240106765695668	25.6779007397193	35.82708813062592	42.972027637084366	6.201599414980052	4.1162915064004935	34.23395227129998	33.50459664643081	32.227345614402346	34.57235803887261	0.5747508351934977	0.5300912837244075	0.24899181817295016	7.44336557408984	33.57408938897677
188	1641.6666666666667	1558.3333333333335		(35.37743353569186, 32.95227129997907, 31.466820180029305)	#23201f	35.37743353569186	32.95227129997907	31.466820180029305	22.791071141801854	28.187641273861242	35.37743353569186	42.890400886523494	5.559721397000839	4.733874136167016	33.84351057148838	33.36566191542809	31.4816746912288	34.53926429186435	0.5736590774701896	0.47522576923742027	0.2863489931005504	7.302059048606767	40.41302849352618
189	1650.0	1566.6666666666667		(35.51727025329705, 33.001046682018, 32.22357127904542)	#232120	35.51727025329705	33.001046682018	32.22357127904542	14.162959196644195	23.647460304362717	35.51727025329705	42.932975022509076	5.975199162550515	4.044922848909804	34.078501151350224	33.43807820389365	32.23134603307515	34.670600790279885	0.5742285065048633	0.510739372642242	0.24467477411483668	7.215566913678854	34.09611322140373
190	1658.3333333333333	1575.0		(35.563114925685575, 32.94033912497383, 31.508268787942225)	#23201f	35.563114925685575	32.94033912497383	31.508268787942225	21.190500774393374	29.07466815787148	35.563114925685575	42.90428636101669	5.743821793949722	4.715897194293817	33.93908519991626	33.38926885074314	31.52258949131254	34.500342225261015	0.5738447956804035	0.4909620348719074	0.28526157948194797	7.431767969184728	39.3873033781907
191	1666.6666666666667	1583.3333333333335		(35.54783336822273, 32.862884655641615, 31.824157420975506)	#23201f	35.54783336822273	32.862884655641615	31.824157420975506	16.737126152462334	26.711539820507387	35.54783336822273	42.86764503247518	5.9825169386780175	4.3343092231843405	33.97076407787314	33.3269983588026	31.83454469332217	34.626393369520976	0.5733547179405378	0.5113648708535689	0.2621795692375959	7.387607553447207	35.92317699306079
192	1675.0	1591.6666666666667		(35.237387481683065, 33.05359011932175, 32.00795478333682)	#232120	35.237387481683065	33.05359011932175	32.00795478333682	19.426978673753766	23.37021547089332	35.237387481683065	42.92760694845543	5.580653397898317	4.2509923488697865	33.914523759681806	33.42894163491731	32.01841113669667	34.66930685707731	0.5741567085186996	0.47701496432794194	0.2571397852505263	7.015313841705408	37.297880239310565
193	1683.3333333333333	1600.0		(35.17437722419929, 32.72179191961482, 31.781243458237388)	#23201f	35.17437722419929	32.72179191961482	31.781243458237388	16.631501017953017	24.598846620801307	35.17437722419929	42.76078010446564	5.842053731109131	4.194737694043882	33.73544902658573	33.145827910822696	31.79064894285116	34.797503557818295	0.5719253996140883	0.4993585613463176	0.25373697746492263	7.192038384143866	35.679273169983865
194	1691.6666666666667	1608.3333333333335		(34.97341427674272, 32.88298095038727, 31.66317772660666)	#22201f	34.97341427674272	32.88298095038727	31.66317772660666	22.109656611648617	24.13577106327959	34.97341427674272	42.81635225560976	5.417745373758221	4.408076229775326	33.663332635545316	33.23995842788361	31.675375758844464	34.74541840109891	0.5726686770910864	0.4630901494750452	0.26664168788582715	6.9844900302304715	39.13306566644202
195	1700.0	1616.6666666666667		(35.18526271718652, 32.887167678459285, 31.487753820389365)	#23201f	35.18526271718652	32.887167678459285	31.487753820389365	22.70848666704413	26.79715016658734	35.18526271718652	42.839362204019956	5.49796725893148	4.625306710312394	33.73335147582165	33.27898578815156	31.501747958970064	34.63456093992401	0.5729764351326246	0.46994723895289264	0.2797818195376805	7.184782957385936	40.073089399082775
196	1708.3333333333333	1625.0		(35.144442118484406, 33.012141511408835, 32.18275068034331)	#232120	35.144442118484406	33.012141511408835	32.18275068034331	16.80237489397797	21.48935283080682	35.144442118484406	42.899234217112884	5.64315083260608	4.0274299017122095	33.89109064266276	33.38067832530877	32.191044588653966	34.764184552275346	0.5737772232597407	0.4823570290401025	0.24361663702198016	6.932917346452958	35.51486595753641
197	1716.6666666666667	1633.3333333333335		(35.47498429976973, 32.896169143814106, 32.04751936361733)	#232020	35.47498429976973	32.896169143814106	32.04751936361733	14.856165638551216	24.63717957796346	35.47498429976973	42.877371713719064	5.989754197514518	4.126293952312931	33.99005861419301	33.34352091480008	32.0560058614193	34.690082096439546	0.5734848122943764	0.5119834867251486	0.24959685967451578	7.273476275312724	34.56264685524969
198	1725.0	1641.6666666666667		(34.836508268787945, 32.87167678459284, 31.658153652920245)	#22201f	34.836508268787945	32.87167678459284	31.658153652920245	22.908516103536854	23.265260134363704	34.836508268787945	42.796607345925615	5.319159189738798	4.3792260680244555	33.59173958551392	33.20649326146117	31.67028888423697	34.79159092085853	0.5724045889398913	0.4546633432034062	0.26489656021016	6.889925648412154	39.46438458607225
199	1733.3333333333333	1650.0		(35.27758007117438, 32.79736236131463, 31.941176470588236)	#23201f	35.27758007117438	32.79736236131463	31.941176470588236	15.397164010540852	24.116816301825885	35.27758007117438	42.80881745921048	5.906063150037777	4.115829982496699	33.84143186100063	33.22718523341009	31.9497383294955	34.770693524225436	0.572567899195287	0.5048298652438862	0.24896390088969714	7.1987247743647576	34.871952099867286
200	1741.6666666666667	1658.3333333333335		(35.138371362779985, 32.66045635335985, 31.645593468704206)	#23201f	35.138371362779985	32.66045635335985	31.645593468704206	17.433623014683857	25.347172576494135	35.138371362779985	42.72669729341872	5.825544088996493	4.273544222384906	33.671662131044584	33.08818498011304	31.655742097550764	34.80379989670809	0.5714695420436614	0.4979473741999535	0.2585039335332717	7.2249667233504535	36.263293098128564
201	1750.0	1666.6666666666667		(35.02281766799246, 32.855557881515594, 31.665480427046262)	#23201f	35.02281766799246	32.855557881515594	31.665480427046262	21.268237934904594	24.444663606369247	35.02281766799246	42.8083821130342	5.493544823749419	4.3922875603319085	33.679499685995395	33.2264473225874	31.677381201590954	34.74464041548846	0.5725620764405283	0.46956922447856464	0.2656866414550446	7.033578373999288	38.64359856405576
202	1758.3333333333333	1675.0		(35.07766380573582, 32.888423696880885, 31.691019468285536)	#23201f	35.07766380573582	32.888423696880885	31.691019468285536	21.213994313264877	24.619493214613936	35.07766380573582	42.83001315741709	5.508353082241513	4.403446439683423	33.721670504500736	33.26312511199497	31.70299351057149	34.718202222578284	0.5728513916418069	0.470834983233449	0.2663616348694289	7.052112749084503	38.639278039559876
203	1766.6666666666667	1683.3333333333335		(34.970692903495916, 32.73414276742726, 31.951433954364663)	#22201f	34.970692903495916	32.73414276742726	31.951433954364663	15.554322956389168	22.015892969381333	34.970692903495916	42.74647426160055	5.745037035596923	3.9986779387680915	33.673510571488386	33.12162485032447	31.95926104249529	34.897050387380375	0.5717340589772373	0.49106590952773316	0.2418774493287943	6.999633976028384	34.83880473055457
204	1775.0	1691.6666666666667		(34.8214360477287, 32.920452166631776, 31.730374712162444)	#22201f	34.8214360477287	32.920452166631776	31.730374712162444	23.100365704997934	22.63607507424466	34.8214360477287	42.8188649596416	5.280156483428389	4.344167539121502	33.613918777475405	33.24421876072849	31.742275486707136	34.79058320908099	0.5727022845054978	0.4513295266710339	0.26277589240992233	6.837532018019939	39.445314128863245
205	1783.3333333333333	1700.0		(35.00774544693322, 32.85241783546159, 31.645174795897006)	#23201f	35.00774544693322	32.85241783546159	31.645174795897006	21.54143061694579	24.493308696900115	35.00774544693322	42.80517592028526	5.475526427680233	4.40731520484513	33.66707975716977	33.22101316935315	31.65724722629265	34.74556513477237	0.5725191936150817	0.4680290742586233	0.26659565397866825	7.028927156763237	38.83099444362051
206	1791.6666666666667	1708.3333333333335		(35.06615030353778, 33.078919824157424, 31.94578187146745)	#23211f	35.06615030353778	33.078919824157424	31.94578187146745	21.788541526901987	22.69122624782847	35.06615030353778	42.921503076556064	5.381005103693493	4.30263119650407	33.8260351685158	33.41855474565627	31.95711325099435	34.69246063241584	0.5740750692369393	0.45994971817341207	0.26026338583635056	6.889691657767092	38.64569789848855
207	1800.0	1716.6666666666667		(34.670085827925476, 32.94180447979904, 31.572953736654803)	#22201f	34.670085827925476	32.94180447979904	31.572953736654803	26.518418384589445	22.779542202283565	34.670085827925476	42.812311220330244	5.054004251505928	4.491769781208477	33.514892191752146	33.23310754657735	31.586642244086246	34.787668439625705	0.5726146282474627	0.43199881552459285	0.2717042568288402	6.7615793082398765	41.62924252858866
208	1808.3333333333333	1725.0		(35.00711743772242, 32.9650408205987, 31.544274649361522)	#23201f	35.00711743772242	32.9650408205987	31.544274649361522	24.617337685890465	25.224153705398003	35.00711743772242	42.85841492635366	5.283026316463991	4.600065998521119	33.68150512874189	33.31132437513083	31.55848231107389	34.66482711266147	0.5732312652785626	0.4515748300800613	0.27825502516193795	7.005067754932937	41.04692208282041
209	1816.6666666666667	1733.3333333333335		(34.70902239899519, 32.81389993719908, 31.50366338706301)	#22201f	34.70902239899519	32.81389993719908	31.50366338706301	24.52586206896555	23.549108892976708	34.70902239899519	42.75458886972937	5.214239929715592	4.463762305724739	33.480462633451964	33.13535194473519	31.51676575256437	34.82018736957912	0.5718425918544545	0.44569520748364766	0.2700101027019309	6.863925405090698	40.56589037965378
210	1825.0	1741.6666666666667		(35.05212476449655, 32.729328030144444, 31.854929872304794)	#23201f	35.05212476449655	32.729328030144444	31.854929872304794	16.40934983303872	23.25920904899549	35.05212476449655	42.75207474561549	5.769871027077212	4.105424283068948	33.69261879840904	33.1310985158049	31.86367385388319	34.849477048281955	0.571808965446447	0.49318863328702484	0.24833446684309277	7.081378411941931	35.43291271868463
211	1833.3333333333333	1750.0		(34.88926104249529, 32.87837554950806, 31.940757797781036)	#22201f	34.88926104249529	32.87837554950806	31.940757797781036	19.07987220447276	21.550136200544806	34.88926104249529	42.807100514041544	5.490574887619393	4.11246818751132	33.676185890726394	33.22427507850115	31.950133975298307	34.845098401910136	0.572544935055029	0.469315364603007	0.248760548079423	6.85994221476022	36.8333952257371
212	1841.6666666666667	1758.3333333333335		(34.91438141092736, 32.96859953945991, 32.10948293908311)	#222020	34.91438141092736	32.96859953945991	32.10948293908311	18.37749085752658	20.485802165649396	34.91438141092736	42.85399009441773	5.478072233090381	4.023166723550253	33.7502093364036	33.3038121477915	32.118074105086876	34.8362954617825	0.5731720831549671	0.46824668090614685	0.24335876012475602	6.7967011024789015	36.294039108010956
213	1850.0	1766.6666666666667		(34.94661921708185, 32.81683064684949, 31.616286372200125)	#22201f	34.94661921708185	32.81683064684949	31.616286372200125	21.629266452951178	24.300916496945028	34.94661921708185	42.78154380596151	5.457446539263944	4.396147177949228	33.620318191333475	33.18097754448399	31.628291814946618	34.77444154599584	0.5722031141049485	0.4664836678853844	0.26592010723522425	7.00784080435015	38.85255171102061
214	1858.3333333333333	1775.0		(34.72472262926523, 32.91040401925895, 31.9995813271928)	#22201f	34.72472262926523	32.91040401925895	31.9995813271928	20.053771700722027	20.011996624065585	34.72472262926523	42.80564132189188	5.345718572465074	4.050560237777723	33.6172555997488	33.2218019384551	32.00868955411346	34.89463250827194	0.5725254183611972	0.4569335474430241	0.24501577613128483	6.706992268958118	37.15195329690821
215	1866.6666666666667	1783.3333333333335		(34.79191961482102, 32.86476868327402, 31.637848021770985)	#22201f	34.79191961482102	32.86476868327402	31.637848021770985	23.33974912059469	23.117099175095234	34.79191961482102	42.788509204676316	5.282020308459979	4.385860871740876	33.56368850743144	33.19277441699812	31.650117228386016	34.80354446626466	0.5722962763071745	0.4514888399928919	0.2652978952074515	6.865530869878256	39.70412947288353
216	1875.0	1791.6666666666667		(35.37575884446305, 32.67176051915428, 31.451538622566463)	#23201f	35.37575884446305	32.67176051915428	31.451538622566463	18.656780113090843	28.287058405822822	35.37575884446305	42.755749799417245	5.907833506679894	4.520101855909353	33.752675319238016	33.13731614402345	31.463740841532342	34.67707907088628	0.571858119288099	0.504981189210862	0.2734180457530244	7.438670414156338	37.41971560974689
217	1883.3333333333333	1800.0		(34.86811806573163, 33.120996441281136, 32.119531086455936)	#222120	34.86811806573163	33.120996441281136	32.119531086455936	21.861386138613796	20.10116170864225	34.86811806573163	42.92208151674718	5.25259978857301	4.12896510545544	33.77679296629684	33.419538978438354	32.12954574000419	34.777101461851395	0.5740828058740317	0.44897407563757874	0.24975843600518563	6.681179340579466	38.17018986820642
218	1891.6666666666667	1808.3333333333335		(34.97153024911032, 33.04102993510571, 32.163491731212055)	#222120	34.97153024911032	33.04102993510571	32.163491731212055	18.750559117340053	20.475221328991594	34.97153024911032	42.89491919291288	5.458353963968432	4.0389560532823054	33.81146744818924	33.37334234456772	32.17226711325099	34.79666413963598	0.5737195098145251	0.46656123141283884	0.24431384649597215	6.7901983768013485	36.49990901493085
219	1900.0	1816.6666666666667		(35.146116809713206, 33.086874607494245, 31.87502616705045)	#23211f	35.146116809713206	33.086874607494245	31.87502616705045	22.228337386407325	23.73315147147288	35.146116809713206	42.93317391279361	5.400959942139016	4.393806374620479	33.85353359849278	33.43841675109902	31.887144651454886	34.64607057822792	0.5742311666622595	0.4616553887948568	0.26577851355170984	6.9624638422217915	39.129155190988335
220	1908.3333333333333	1825.0		(34.9284069499686, 32.92505756751099, 31.65752564370944)	#22201f	34.9284069499686	32.92505756751099	31.65752564370944	23.251200000000015	23.879552660125963	34.9284069499686	42.83177661959762	5.325259006111582	4.439952503513922	33.653192380154906	33.2661164433745	31.670200962947458	34.73697241202009	0.5728749779470577	0.45518473442447116	0.26856986312375924	6.93336582877552	39.81977035557788
221	1916.6666666666667	1833.3333333333335		(35.255390412392714, 32.978857023236344, 32.154071593050034)	#232020	35.255390412392714	32.978857023236344	32.154071593050034	15.95680053999328	22.431642074637033	35.255390412392714	42.894698791162526	5.76045050338736	4.0486265002177335	33.929401297885704	33.37296766799247	32.1623194473519	34.74048058843802	0.5737165619412908	0.49238339948168625	0.24489880559356114	7.040892453392608	35.10075950845211
222	1925.0	1841.6666666666667		(35.40297257693113, 33.08373456144023, 32.595980741050866)	#232120	35.40297257693113	33.08373456144023	32.595980741050866	10.425833395480627	20.218158703878913	35.40297257693113	42.96286694009705	5.958481283041328	3.7250409571187193	34.122610424952896	33.488985289930916	32.600858279254766	34.762494042667264	0.5746283108786369	0.5093103860829411	0.22532532480741538	7.027049831370614	32.01222938100284
223	1933.3333333333333	1850.0		(35.519363617333056, 32.90642662759054, 32.270671969855556)	#232020	35.519363617333056	32.90642662759054	32.270671969855556	11.741735936593932	23.322950800348927	35.519363617333056	42.88829345921435	6.119753122156513	3.9218130939169593	34.05961482101738	33.36208001465356	32.277029516432904	34.73259319138213	0.5736308906316194	0.5230953454949704	0.23722794444234346	7.2685621837996885	32.653575836195635
224	1941.6666666666667	1858.3333333333335		(36.41092736026795, 33.59074733096085, 33.20766171237178)	#242121	36.41092736026795	33.59074733096085	33.20766171237178	7.175532610116298	22.43372524218816	36.41092736026795	43.311048264258744	6.4082067781264795	3.7176704766041846	34.896018421603515	34.085762390621724	33.211492568557674	34.37489098346936	0.5792852358101477	0.5477513670397948	0.22487948919512488	7.408521302111545	30.11982465336479
225	1950.0	1866.6666666666667		(35.55725350638476, 32.762821854720535, 32.212057776847395)	#232020	35.55725350638476	32.762821854720535	32.212057776847395	9.878598247809725	23.990179974920075	35.55725350638476	42.82315757266386	6.30463047004981	3.8694889515076714	34.02194054846138	33.25149780196776	32.217565417626126	34.78223143523706	0.5727596982012289	0.5388980222108506	0.23406289081760115	7.3973853563080265	31.53966675455179
226	1958.3333333333333	1875.0		(35.27653338915638, 32.938036424534225, 32.212057776847395)	#232020	35.27653338915638	32.938036424534225	32.212057776847395	14.214085661588845	22.151872819198186	35.27653338915638	42.87774968537566	5.857232454194506	3.961844908132184	33.938704207661715	33.34416307933849	32.21931756332427	34.770902820186556	0.5734898676649803	0.5006559861342179	0.2396494430633016	7.071307311845689	34.074506926699236
227	1966.6666666666667	1883.3333333333335		(35.0341218337869, 33.061544902658575, 31.973204940339127)	#23211f	35.0341218337869	33.061544902658575	31.973204940339127	21.333606893721807	22.27924568888252	35.0341218337869	42.91004518241881	5.390528042324205	4.255510729350065	33.81043960644757	33.399062788360894	31.98408833996232	34.71787975383621	0.5739218199120398	0.46076370605392386	0.25741309917137767	6.867835477258985	38.28905459211336
228	1975.0	1891.6666666666667		(34.74084153234247, 32.80741050868746, 31.6428720954574)	#22201f	34.74084153234247	32.80741050868746	31.6428720954574	22.554226636934963	22.739293913483607	34.74084153234247	42.755675689442484	5.316101502451098	4.3247575553174595	33.5218840276324	33.13719075361105	31.6545174795897	34.84880894719602	0.5718571280672461	0.4544019826621804	0.2616017950092496	6.853062315245519	39.129061102729665
229	1983.3333333333333	1900.0		(35.04940339124974, 32.87460749424325, 32.00334938245761)	#232020	35.04940339124974	32.87460749424325	32.00334938245761	17.16170709916849	22.161397829553696	35.04940339124974	42.82240386351869	5.654645940299963	4.07604279079703	33.7660058614193	33.250219650408205	32.01206196357546	34.81520748842797	0.5727496173420165	0.48333959111582797	0.246557199326921	6.970591477239165	35.78522346511861
230	1991.6666666666667	1908.3333333333335		(35.370106761565836, 32.69227548670714, 32.09294536319866)	#232020	35.370106761565836	32.69227548670714	32.09294536319866	10.9728521239221	23.626622396619386	35.370106761565836	42.76903573880402	6.187647022724119	3.896050444692878	33.8845467866862	33.15980040820599	32.098938664433746	34.84060938325663	0.5720358187167452	0.5288986814573038	0.23566957840794536	7.312057490571188	32.1965597577416
231	2000.0	1916.6666666666667		(34.994138580699186, 32.930500314004604, 31.818296001674693)	#22201f	34.994138580699186	32.930500314004604	31.818296001674693	21.012457979038896	23.14215724395366	34.994138580699186	42.84224628003103	5.449405016387631	4.295734200701096	33.719242202218965	33.28387964622148	31.82941804479799	34.75528806065806	0.5730150096469605	0.46579630630341784	0.25984619100886	6.938973076450417	38.24850650064891
232	2008.3333333333333	1925.0		(35.05107808247854, 32.754657734980114, 31.922336194264183)	#23201f	35.05107808247854	32.754657734980114	31.922336194264183	15.961461260537966	22.761901349148026	35.05107808247854	42.76454986333306	5.769440676500148	4.058873854330902	33.71343939711116	33.152207665899105	31.930659409671343	34.85472166142926	0.5719758201359176	0.49315184840709586	0.24551866143422077	7.054140818343894	35.12686696679667
233	2016.6666666666667	1933.3333333333335		(34.988067824994765, 32.96692484823111, 32.13481264391878)	#222020	34.988067824994765	32.96692484823111	32.13481264391878	17.4981658107117	20.795091481290896	34.988067824994765	42.861027961741236	5.551749776938564	4.009963117426163	33.79086246598283	33.315761168097126	32.1431337659619	34.82151002320422	0.5732662146247764	0.47454438270639615	0.24256008250676786	6.848483758384446	35.8401356593883
234	2025.0	1941.6666666666667		(35.113041657944315, 32.821226711325096, 31.950805945153864)	#23201f	35.113041657944315	32.821226711325096	31.950805945153864	16.515291936978606	22.964974513369285	35.113041657944315	42.803136353016015	5.748252709370405	4.0961184252298	33.77013188193426	33.217556629683905	31.959510152815575	34.809588441993434	0.5724919144044908	0.4913407742077231	0.24777156150477417	7.058370588478	35.473100779075246
235	2033.3333333333333	1950.0		(35.329286162863724, 32.84299769729956, 31.997697299560393)	#23201f	35.329286162863724	32.84299769729956	31.997697299560393	15.223374175306288	24.046768344709918	35.329286162863724	42.83642992230004	5.916738992239212	4.106218054682964	33.892218965878165	33.27401062382248	32.00615030353779	34.74697448843809	0.5729372158669718	0.5057423993369022	0.24838248157603396	7.202001597812114	34.76065580702053
236	2041.6666666666667	1958.3333333333335		(35.21122043123299, 32.904333263554534, 32.08561858907264)	#232020	35.21122043123299	32.904333263554534	32.08561858907264	15.716294956801365	22.635638867089952	35.21122043123299	42.854030151072166	5.786615543774243	4.047786135851283	33.87096504082059	33.30388014862885	32.093805735817455	34.773637931883954	0.5731726189126881	0.4946198967010779	0.244847972495078	7.061833476728232	34.97311177402597
237	2050.0	1966.6666666666667		(35.38434163701068, 32.869792756960436, 32.169143814109276)	#232020	35.38434163701068	32.869792756960436	32.169143814109276	13.075069991535877	23.170572261892787	35.38434163701068	42.85607083746989	6.009538249376445	3.9680533790454886	33.96179191961482	33.30734457400042	32.17615030353779	34.76329125513613	0.5731999130916215	0.5136745590997084	0.24002498946432155	7.2013885876039785	33.436485775628995
238	2058.3333333333335	1975.0000000000002		(35.31861000628009, 32.929662968390204, 31.77894075779778)	#23201f	35.31861000628009	32.929662968390204	31.77894075779778	19.505588739724445	25.556375468980587	35.31861000628009	42.87541859678074	5.692221648210538	4.392594907366654	33.870102574837766	33.34020274858698	31.790447979903703	34.6478864396089	0.5734586893568923	0.4865514327570434	0.2657052326789344	7.1900123304887416	37.65678522548843
239	2066.6666666666665	1983.3333333333333		(35.38936571069709, 33.09189868118066, 32.00167469122881)	#232120	35.38936571069709	33.09189868118066	32.00167469122881	19.30915157881727	24.410191949365586	35.38936571069709	42.96163858719561	5.650871973993333	4.315580692947163	33.99961272765334	33.486892340381	32.01257693112833	34.602866797133494	0.5746118816595649	0.4830170055197023	0.2610466925236385	7.110315800567625	37.369034964880015
240	2075.0	1991.6666666666667		(35.34770776638057, 32.88988905170609, 32.46116809713209)	#232020	35.34770776638057	32.88988905170609	32.46116809713209	8.911451156719192	20.82363078599519	35.34770776638057	42.86369609802029	6.095611167047377	3.6898313058018717	34.00847603098178	33.320291925894914	32.465455306677825	34.84388396645001	0.5733019009453697	0.5210317746128352	0.22319551570983673	7.125400379284537	31.187605523162134
241	2083.3333333333335	2000.0000000000002		(35.05086874607494, 32.795897006489426, 32.33472890935734)	#232020	35.05086874607494	32.795897006489426	32.33472890935734	10.187283236994158	19.760299334679083	35.05086874607494	42.78690494871343	5.916600623128154	3.684233563552075	33.80859953945991	33.19005713837136	32.33934059032865	34.94544108454656	0.5722748193849571	0.505730572023527	0.2228569118917463	6.969916777437453	31.910287103856163
242	2091.6666666666665	2008.3333333333333		(36.679924638894704, 34.05065940967134, 33.161607703579655)	#242221	36.679924638894704	34.05065940967134	33.161607703579655	15.161539834592663	24.459450975915974	36.679924638894704	43.55409199020991	6.022715778931264	4.177273239559431	35.16118903077245	34.506509857651245	33.170498220640575	34.045004798173416	0.5825359454498861	0.5148009287812388	0.25268056387790616	7.329578232867631	34.74464742359371
243	2100.0	2016.6666666666667		(35.36508268787942, 33.22587397948503, 32.12560184216035)	#232120	35.36508268787942	33.22587397948503	32.12560184216035	20.37867528271403	23.35828316729708	35.36508268787942	43.023704686671024	5.521879798068952	4.29704064661146	34.05403181913334	33.59275385178982	32.136604563533595	34.57520162875865	0.5754420156902875	0.47199120015068846	0.2599252170793072	6.996836058030304	37.889496614909916
244	2108.3333333333335	2025.0000000000002		(35.01381620263764, 33.11576303119112, 32.1073895750471)	#232120	35.01381620263764	33.11576303119112	32.1073895750471	20.816767502160687	21.16703834127503	35.01381620263764	42.93465769643528	5.370553062996219	4.1628564229399645	33.84413439397111	33.4409424911032	32.11747330960854	34.73182362856064	0.5742510122672771	0.45905631385945805	0.2518084999395856	6.79501389258849	37.78020170530697
245	2116.6666666666665	2033.3333333333333		(35.04919405484614, 33.16537575884446, 31.98660247016956)	#23211f	35.04919405484614	33.16537575884446	31.98660247016956	23.09364319890633	22.28184913098013	35.04919405484614	42.961246751311585	5.2778067258064105	4.329286695266243	33.852692066150304	33.48622472262926	31.99839020305631	34.66555333523409	0.5746066408549302	0.4511286775108532	0.261875759763411	6.826270367102134	39.36139198609823
246	2125.0	2041.6666666666667		(35.69332216872514, 33.13376596190078, 32.586560602888845)	#232120	35.69332216872514	33.13376596190078	32.586560602888845	10.568021022842158	22.19530576457268	35.69332216872514	43.016769420985696	6.121663549818135	3.8268146460423536	34.27850743144233	33.58091383085619	32.59203265647896	34.64912669566922	0.5753492565173065	0.5232586422485732	0.23148154960535816	7.219368043834324	32.010598509991695
247	2133.3333333333335	2050.0		(35.26481055055474, 33.121205777684736, 31.908938664433744)	#23211f	35.26481055055474	33.121205777684736	31.908938664433744	21.674256128750486	24.266324349994072	35.26481055055474	42.962096830063416	5.469220914221696	4.409218146409377	33.92911869374084	33.487673114925684	31.921061335566257	34.6017419993803	0.5746180106575544	0.46749010076160835	0.26671076168647323	7.02521046454736	38.87532990600997
248	2141.6666666666665	2058.333333333333		(35.254553066778314, 32.887377014862885, 32.3929244295583)	#232020	35.254553066778314	32.887377014862885	32.3929244295583	10.36722750548649	20.698469814917093	35.254553066778314	42.85235715976579	5.991412866436674	3.738194520709448	33.94840276324053	33.301040129788575	32.39786895541134	34.85338792195271	0.5731502426553066	0.5121252640118427	0.2261209753848384	7.061949193442633	31.96108571239404
249	2150.0	2066.6666666666665		(35.12518316935315, 33.04731002721373, 32.280720117228384)	#232120	35.12518316935315	33.04731002721373	32.280720117228384	16.170150132469875	20.650086713986887	35.12518316935315	42.91464228676607	5.630478938549288	3.955795629433778	33.912149884864974	33.406882386435	32.28838601632824	34.77811099233305	0.5739833061789987	0.4812738793333416	0.23928352609668035	6.881178106930128	35.09065868346218
250	2158.3333333333335	2075.0		(35.2158258321122, 33.07661712371782, 31.990370525434372)	#23211f	35.2158258321122	33.07661712371782	31.990370525434372	20.206386292834967	23.355723847681087	35.2158258321122	42.93624588168312	5.525699935111428	4.283299573341315	33.90758007117438	33.443646087502614	32.001232991417204	34.65968568921755	0.5742722542436938	0.4723177322617368	0.2590940284203259	6.991424390485556	37.78139832424051
251	2166.6666666666665	2083.333333333333		(35.245132928616286, 32.99120787104877, 31.81745865606029)	#23201f	35.245132928616286	32.99120787104877	31.81745865606029	20.54598754122383	24.79936566765261	35.245132928616286	42.89742834875699	5.573803049209847	4.391101472105308	33.86088130625916	33.37760803433117	31.829196148210176	34.648890823711795	0.5737530697719284	0.4764294201985583	0.2656148957432563	7.0957066293432955	38.23141677001765
252	2175.0	2091.6666666666665		(35.387900355871885, 33.15804898471844, 32.19740422859535)	#232120	35.387900355871885	33.15804898471844	32.19740422859535	18.065743717603805	22.990245374094922	35.387900355871885	42.994230482331375	5.6604119211382535	4.1750961095794015	34.058547205359005	33.542454128113874	32.207010676156585	34.62113687106118	0.5750477982308754	0.483832447229223	0.25254887068968473	7.033611493478234	36.41232996070645
253	2183.3333333333335	2100.0		(35.293908310655226, 32.88277161398367, 32.03223780615449)	#232020	35.293908310655226	32.88277161398367	32.03223780615449	15.645979077081021	23.565709167907297	35.293908310655226	42.85199732170975	5.8544949694313	4.098003542043527	33.8941218337869	33.30042930081641	32.040743144232785	34.74602518102033	0.5731454298215957	0.5004219953980865	0.24788559100491725	7.146239876865154	34.99108135068028
254	2191.6666666666665	2108.333333333333		(35.40925266903915, 33.09880678249948, 32.469750889679716)	#232120	35.40925266903915	33.09880678249948	32.469750889679716	12.840051274747236	21.168844221105534	35.40925266903915	42.96991711051357	5.8836281739889085	3.8623422003216112	34.10511408833997	33.50099952689973	32.476041448607916	34.71814637465895	0.5747226069023054	0.502912201032079	0.2336305884480824	7.0380940432862396	33.2831316167387
255	2200.0	2116.6666666666665		(35.729746702951644, 33.061754239062175, 32.23215407159305)	#232120	35.729746702951644	33.061754239062175	32.23215407159305	14.231505865453697	24.962005144099226	35.729746702951644	42.9840488831678	6.071665161544115	4.123796176833105	34.20315051287419	33.525090215616494	32.240450073267745	34.57951548879904	0.5749116193502256	0.5189849528257598	0.24944577084683128	7.3396738852602885	34.18383817919561
256	2208.3333333333335	2125.0		(35.74712162445049, 33.26041448607913, 32.65124555160142)	#232120	35.74712162445049	33.26041448607913	32.65124555160142	11.806072080600474	22.08425077885272	35.74712162445049	43.08294971930215	6.035260432474432	3.8755573823522127	34.357067196985554	33.694011582583215	32.65733724094619	34.58466525724208	0.5762344179542296	0.5158732024086701	0.2344299662851888	7.172469136336259	32.70664860045177
257	2216.6666666666665	2133.333333333333		(35.586560602888845, 33.30960854092527, 32.71090642662759)	#232120	35.586560602888845	33.30960854092527	32.71090642662759	12.491810438960526	20.605863632887676	35.586560602888845	43.090071031116565	5.874257271724748	3.8283035676833777	34.305574628427884	33.706196543855974	32.716893447770566	34.62218845998859	0.5763296654940379	0.5021112086947046	0.23157161351505434	7.01161940643874	33.09263037534186
258	2225.0	2141.6666666666665		(35.37659619007746, 33.4285116181704, 32.054427464936154)	#232120	35.37659619007746	33.4285116181704	32.054427464936154	24.81663516068044	23.94670816715387	35.37659619007746	43.1207115143238	5.241638714670094	4.533530353174564	34.10825622775801	33.75865763031191	32.0681683064685	34.45439532312598	0.5767394819323689	0.4480371609245517	0.27423032689108195	6.930200132628454	40.85675944824191
259	2233.3333333333335	2150.0		(35.7504710069081, 33.437931756332425, 32.97278626753192)	#232120	35.7504710069081	33.437931756332425	32.97278626753192	10.047479086592803	19.812595151657103	35.7504710069081	43.16946166646162	5.968005636328266	3.705591841903877	34.47804689135441	33.842237330960856	32.97743772241993	34.57921463291552	0.5773915151781271	0.5101244948833777	0.22414886037294351	7.024848907558832	31.836541810049535
260	2241.6666666666665	2158.333333333333		(35.69792756960435, 32.91396273812016, 32.6428720954574)	#232020	35.69792756960435	32.91396273812016	32.6428720954574	5.3241057969029155	21.82309167355699	35.69792756960435	42.91280632570167	6.43134254752381	3.593964703367092	34.22388737701486	33.40375930081641	32.64558300188403	34.781989119351195	0.5739587502012344	0.5497289326449124	0.21739660676347486	7.367411299271852	29.197344581484685
261	2250.0	2166.6666666666665		(35.62863722001256, 33.53904123927151, 32.66610843625706)	#232120	35.62863722001256	33.53904123927151	32.66610843625706	17.679479932165183	21.203304386655542	35.62863722001256	43.2028489993044	5.597571306748539	4.064779382811579	34.38835670923173	33.89955776428721	32.674837764287204	34.48059615670358	0.5778380707281313	0.47846104870396344	0.2458758830428919	6.917747896900018	35.98596737539078
262	2258.3333333333335	2175.0		(35.43897843835043, 33.02658572325728, 32.428720954574)	#232120	35.43897843835043	33.02658572325728	32.428720954574	11.916550764951417	21.660208397325377	35.43897843835043	42.93830498875902	5.979138836775588	3.84936002404217	34.08908519991627	33.44715155955621	32.434699602260835	34.73598072368974	0.574299794799183	0.5110761223785085	0.23284530497857261	7.111095121296865	32.77336988559253
263	2266.6666666666665	2183.333333333333		(35.94892191752146, 32.76658990998535, 32.755076407787314)	#232020	35.94892191752146	32.76658990998535	32.755076407787314	0.2162941600577309	22.655216388707746	35.94892191752146	42.869203194885245	6.8719795613858	3.409252621928227	34.32362989323843	33.329644816830644	32.75519154280929	34.82717311135746	0.5733755583615231	0.587393061638859	0.20622349209837898	7.671186774693252	26.386434902349187
264	2275.0	2191.6666666666665		(35.745028260414486, 33.1431861000628, 32.769101946828556)	#232120	35.745028260414486	33.1431861000628	32.769101946828556	7.542205965109651	21.229839418110245	35.745028260414486	43.027747785283225	6.238302067946955	3.6649889331040297	34.343271927988276	33.59965759263136	32.772842788360904	34.68019149965173	0.5754960921309842	0.5332284996465325	0.2216928166089233	7.235230236193336	30.43414336025481
265	2283.3333333333335	2200.0		(35.631149256855764, 33.27841741678878, 32.312748586979275)	#232120	35.631149256855764	33.27841741678878	32.312748586979275	17.46025738077212	23.74866341578049	35.631149256855764	43.07739857993001	5.757986501583767	4.202137188464839	34.2381222524597	33.684515310864555	32.32240527527737	34.51823728145779	0.5761601714695778	0.4921727851237175	0.25418456810969836	7.128279280660941	36.12169941725949
266	2291.6666666666665	2208.333333333333		(35.437303747121625, 33.41511408833996, 32.45279464098807)	#232120	35.437303747121625	33.41511408833996	32.45279464098807	19.346286034930213	21.475951655206643	35.437303747121625	43.12310127033756	5.4986133981077545	4.140131735423347	34.213523131672595	33.7627515365292	32.462417835461586	34.54412144777167	0.5767714449171369	0.4700024686964631	0.2504338982493563	6.882981918362829	36.97759166105569
267	2300.0	2216.6666666666665		(35.37240946200544, 32.77161398367176, 32.08875863512665)	#232020	35.37240946200544	32.77161398367176	32.08875863512665	12.477368353946188	23.67186667771371	35.37240946200544	42.807302841688795	6.0862160781465775	3.965419236602452	33.909432698346244	33.22461800711744	32.09558718861211	34.79656227178695	0.5725476411871487	0.5202287148853559	0.23986565188699052	7.264060563617754	33.085892122756704
268	2308.3333333333335	2225.0		(35.73539878584886, 33.245970274230686, 32.63973204940339)	#232120	35.73539878584886	33.245970274230686	32.63973204940339	11.750067622396477	22.090001640227747	35.73539878584886	43.07480559117494	6.0386814928834465	3.8730622594332242	34.34454259995813	33.68008012560183	32.645794431651666	34.59247935405631	0.5761254902470576	0.5161656228283981	0.23427903790919846	7.174000657787748	32.675117192645686
269	2316.6666666666665	2233.333333333333		(35.645593468704206, 33.36654804270463, 32.93343102365501)	#232120	35.645593468704206	33.36654804270463	32.93343102365501	9.581661006483598	19.402157635410127	35.645593468704206	43.12456935034463	5.955963243964691	3.6676333660407234	34.3966568976345	33.76526667783128	32.93776219384551	34.636315674069294	0.5767910804860544	0.5090951528056387	0.22185277665157818	6.994643141086871	31.624421175592722
270	2325.0	2241.6666666666665		(35.83881096922755, 33.570860372618796, 32.90747330960854)	#232120	35.83881096922755	33.570860372618796	32.90747330960854	13.578518888809473	20.857028539386246	35.83881096922755	43.241018591932935	5.839699556281386	3.8919388164196267	34.549478752355036	33.96516778522085	32.914107180238645	34.46660483046751	0.5783485889989357	0.4991573346186549	0.23542086866573778	7.017783030158942	33.681954982897494
271	2333.3333333333335	2250.0		(35.84676575256437, 33.50638476030982, 32.57462842788361)	#232120	35.84676575256437	33.50638476030982	32.57462842788361	17.08527925276697	23.27671688857744	35.84676575256437	43.20930984287196	5.767913362328459	4.166880643194992	34.46682018002931	33.91065741469542	32.58394599120787	34.40811876502521	0.5779244845056675	0.4930212988704771	0.25205192242714985	7.1155968723614675	35.84526058057774
272	2341.6666666666665	2258.333333333333		(35.04793803642453, 33.30290977601005, 32.29139627381202)	#232120	35.04793803642453	33.30290977601005	32.29139627381202	22.0170109356014	20.05590596330272	35.04793803642453	43.02851926992583	5.250623063095761	4.138909213639486	33.95567092317354	33.600975038727235	32.301511408834	34.67647857103035	0.5755064107374604	0.4488051119758378	0.25035994869518924	6.6857768456225735	38.24765626542242
273	2350.0	2266.6666666666665		(35.36068662340381, 33.12832321540716, 32.329704835670924)	#232120	35.36068662340381	33.12832321540716	32.329704835670924	15.809102838593779	21.857617305438122	35.36068662340381	42.97806927151737	5.740020422808079	4.015487950555396	34.06245760937827	33.51489525434373	32.33769101946829	34.6794629715796	0.5748316420491952	0.4906371068052027	0.24289427609918254	7.005139394423884	34.97509220631786
274	2358.3333333333335	2275.0		(35.54071593050031, 33.605610215616494, 32.32740213523132)	#232120	35.54071593050031	33.605610215616494	32.32740213523132	23.867100977198675	23.055107257713	35.54071593050031	43.223170787131735	5.281803456472723	4.435566734217556	34.29817039983253	33.93447852208499	32.34018421603517	34.38712482360505	0.5781098746240291	0.4514703042345156	0.26830457076788716	6.897224079766048	40.02295603136108
275	2366.6666666666665	2283.333333333333		(35.34707975716977, 32.78940757797781, 32.10278417416789)	#232020	35.34707975716977	32.78940757797781	32.10278417416789	12.698412698412737	23.404914333769625	35.34707975716977	42.813274193489136	6.050040082488273	3.96148706639623	33.90534226501988	33.23474001674692	32.10965040820599	34.79835282403547	0.5726275080126908	0.5171365158097114	0.23962779744750526	7.2316225549277195	33.216254371116705
276	2375.0	2291.6666666666665		(35.479380364245344, 33.54029725769311, 32.55160142348755)	#232120	35.479380364245344	33.54029725769311	32.55160142348755	20.261690261690195	21.042747145765105	35.479380364245344	43.18735373384462	5.42235649797107	4.1515262679306275	34.29270881306259	33.87294695834205	32.5614883818296	34.49497575327744	0.5776308215650299	0.4634842924355688	0.2511231461711342	6.829137598877848	37.43880189256643
277	2383.3333333333335	2300.0		(35.65250157002303, 33.05840485660456, 32.25790244923592)	#232120	35.65250157002303	33.05840485660456	32.25790244923592	14.148988653182013	24.27944008642962	35.65250157002303	42.97459504684843	6.026793369357131	4.081821700436727	34.169411764705885	33.5089728113879	32.26590747330961	34.610610441028946	0.5747851742970336	0.5151494671176766	0.24690676184357171	7.278977037405961	34.108967641136566
278	2391.6666666666665	2308.333333333333		(35.37178145279464, 33.113250994347915, 32.079547833368224)	#232120	35.37178145279464	33.113250994347915	32.079547833368224	18.838939403573406	23.734161483331466	35.37178145279464	42.9704776477372	5.647350658066264	4.252525271349583	34.01319028679087	33.50195486497801	32.08988486497802	34.617674777459115	0.5747301040872219	0.482716015604799	0.2572325107425788	7.069408789893841	36.98020189887716
279	2400.0	2316.6666666666665		(35.49005652082897, 33.37366548042704, 32.31505128741888)	#232120	35.49005652082897	33.37366548042704	32.31505128741888	20.005274609349186	22.812765430351078	35.49005652082897	43.108036861429504	5.526638896503178	4.251706825751267	34.19897425162236	33.73695013397529	32.325637429348966	34.513046908228986	0.5765699584600694	0.47239799143621974	0.2571830034962423	6.9728579810922415	37.57149769972801
280	2408.3333333333335	2325.0		(35.78145279464099, 33.7492149884865, 32.47456562696253)	#232120	35.78145279464099	33.7492149884865	32.47456562696253	23.127176046084703	23.566852709912954	35.78145279464099	43.31658587315109	5.364214886123209	4.44873343233353	34.490081641197406	34.09531059032866	32.48731212057777	34.28149019530441	0.5793593013246431	0.4585145484066669	0.2691010158442703	6.968933239489951	39.67012013905278
281	2416.6666666666665	2333.333333333333		(35.53171446514549, 33.23885283650827, 32.15009420138162)	#232120	35.53171446514549	33.23885283650827	32.15009420138162	19.31781602079985	24.26883082452059	35.53171446514549	43.04729413768652	5.650441166675235	4.313073564283698	34.14460330751518	33.633047054636805	32.16098178773289	34.52511692729161	0.5757575245787071	0.4829801815991284	0.2608950379279086	7.108451937586768	37.35508233544968
282	2425.0	2341.6666666666665		(35.85367385388319, 33.345823738748166, 32.42474356290559)	#232120	35.85367385388319	33.345823738748166	32.42474356290559	16.117216117216085	24.387381548755467	35.85367385388319	43.13307833881542	5.903609025876333	4.185924944229669	34.39045425999581	33.7798468913544	32.43395436466402	34.44813298523896	0.5769048882000293	0.5046200951926286	0.2532038999129727	7.237027509214862	35.33835968037059
283	2433.3333333333335	2350.0		(35.49842997697299, 33.34812643918777, 31.769939292442956)	#23211f	35.49842997697299	33.34812643918777	31.769939292442956	25.396664982314288	26.783300702929644	35.49842997697299	43.093397618603234	5.303141736512751	4.773234367716328	34.08613774335357	33.711889526899725	31.785721163910406	34.38531203293014	0.576374158599005	0.4532942266619409	0.288729868119225	7.13491966364666	41.98964067306102
284	2441.6666666666665	2358.333333333333		(35.120996441281136, 33.130835252250364, 32.22189658781662)	#232120	35.120996441281136	33.130835252250364	32.22189658781662	18.811466531879503	21.04924511095346	35.120996441281136	42.95370229583036	5.492925754284395	4.081022825199787	33.9242265019887	33.47337205987021	32.23098597446096	34.72153038728345	0.5745057337689176	0.4695163085603522	0.24685843839577173	6.8430242321566	36.610863550188725
285	2450.0	2366.6666666666665		(35.970274230688716, 33.904123927150934, 32.65815365292024)	#232120	35.970274230688716	33.904123927150934	32.65815365292024	22.571103526734998	23.48024209974976	35.970274230688716	43.40992918980131	5.408312891738875	4.4260381203550025	34.667343521038305	34.25652588235294	32.670613355662546	34.195763433515495	0.5806077681100025	0.46228389351303245	0.2677281910613926	6.988537885551208	39.29610019008038
286	2458.3333333333335	2375.0		(36.23613146326146, 33.99183588025958, 33.02156164957086)	#242121	36.23613146326146	33.99183588025958	33.02156164957086	18.11018494399585	22.62149046793757	36.23613146326146	43.480469899248	5.681614432875848	4.188353531878663	34.89748586979276	34.3786948545112	33.031264391877755	34.16692466177498	0.5815512500422965	0.48564476465140516	0.253350803613397	7.058544316774077	36.39677314463693
287	2466.6666666666665	2383.333333333333		(35.555788151559554, 33.237387481683065, 32.74356290558928)	#232120	35.555788151559554	33.237387481683065	32.74356290558928	10.535953550692343	20.16879599646748	35.555788151559554	43.052781993550425	5.956636747381894	3.732446641635967	34.274638894703784	33.64242549298723	32.74850115135022	34.677822898904004	0.575830924646487	0.5091527215499461	0.22577328988712306	7.029415286702013	32.071382853268936
288	2475.0	2391.6666666666665		(36.12204312329914, 33.79024492359221, 32.728909357337244)	#242120	36.12204312329914	33.79024492359221	32.728909357337244	18.76735147140472	23.953493089159963	36.12204312329914	43.372384837703066	5.703869657687044	4.292450407013071	34.72055892819762	34.19162125392506	32.73952271299979	34.22465707697005	0.5801056124307893	0.48754706434868095	0.25964755644675114	7.138575457929234	36.96331110141133
289	2483.3333333333335	2400.0		(35.987649152187565, 33.56458028051078, 32.72304793803642)	#232120	35.987649152187565	33.56458028051078	32.72304793803642	15.466495671689689	23.13219477293748	35.987649152187565	43.25222421914945	5.877298487178162	4.09332515387848	34.58357755913753	33.98444528993092	32.73146326146117	34.3766025322277	0.5784984642539726	0.5023711612804664	0.24760259832242076	7.1622586048509165	34.85581157776924
290	2491.6666666666665	2408.333333333333		(36.038308561858905, 33.92128951224618, 33.20891773079339)	#242121	36.038308561858905	33.92128951224618	33.20891773079339	15.10654039656707	20.020214341726895	36.038308561858905	43.428329821488816	5.702611568519089	3.9153812266038646	34.81615449026586	34.2883658614193	33.21604144860792	34.31042214694506	0.5808538765440703	0.4874395272348728	0.23683888493719316	6.917368636342126	34.47327483587303
291	2500.0	2416.6666666666665		(35.75696043541972, 33.36738538831903, 32.30207243039565)	#232120	35.75696043541972	33.36738538831903	32.30207243039565	18.5009694619486	24.63846005233855	35.75696043541972	43.13255160521632	5.740867845797859	4.306978002340067	34.325214569813696	33.778944207661716	32.31272555997488	34.433205553649216	0.5768978431385636	0.4907095415934648	0.26052632131763676	7.176881156571912	36.878373557143895
292	2508.3333333333335	2425.0		(36.21059242202219, 33.879422231526064, 32.59367804061126)	#242120	36.21059242202219	33.879422231526064	32.59367804061126	21.328857506655936	25.470811317046113	36.21059242202219	43.422515026903	5.5982274313879365	4.511853093922236	34.7645467866862	34.27830195938874	32.60653548252041	34.11945758608951	0.580776103671147	0.4785171319704094	0.2729190834609578	7.190060411059147	38.866839983940835
293	2516.6666666666665	2433.333333333333		(36.24303956458028, 33.52710906426628, 32.694787523550346)	#242120	36.24303956458028	33.52710906426628	32.694787523550346	14.074336283185858	24.96491136871652	36.24303956458028	43.26062350255052	6.112468972126528	4.136130216278644	34.69145070127695	33.99889970692904	32.703110738957506	34.31436311090227	0.5786108046627279	0.5224727215262392	0.2501918489373131	7.380369238813378	34.08507055434807
294	2525.0	2441.6666666666665		(36.33326355453213, 33.30249110320285, 33.045216663177726)	#242121	36.33326355453213	33.30249110320285	33.045216663177726	4.694722098427467	23.07670369431448	36.33326355453213	43.165891671304855	6.63299151703095	3.62957666694379	34.73611471634917	33.83611207661713	33.04778940757797	34.5068608635665	0.5773437664957677	0.5669651896094535	0.21955075147015646	7.561111244137818	28.687503357155766
295	2533.3333333333335	2450.0		(35.97697299560394, 33.86581536529202, 32.644546786686206)	#232120	35.97697299560394	33.86581536529202	32.644546786686206	21.98881839311508	23.619793788039242	35.97697299560394	43.392534590911865	5.45483886502407	4.409902289752532	34.6560288884237	34.226444846137746	32.65675947247227	34.208904281582804	0.580375115363802	0.4662607729041299	0.26675214507602135	7.014449746668779	38.95341178645224
296	2541.6666666666665	2458.333333333333		(35.47498429976973, 33.20787104877538, 32.194264182541346)	#232120	35.47498429976973	33.20787104877538	32.194264182541346	18.537519142419555	23.582353774252923	35.47498429976973	43.026957126954166	5.66552218452121	4.234156658510047	34.1160351685158	33.598307439815784	32.20440025120369	34.56915970851211	0.5754855170764669	0.4842692548808584	0.2561214051998544	7.072921902022315	36.77278626514657
297	2550.0	2466.6666666666665		(35.58572325727444, 33.41071802386435, 32.58886330332845)	#232120	35.58572325727444	33.41071802386435	32.58886330332845	16.454316848281564	21.47488425994008	35.58572325727444	43.13718919943588	5.687681230884256	4.0293782675925645	34.31209964412811	33.786892384341634	32.59708185053381	34.537706626160706	0.5769598709575321	0.48616333357680297	0.24373449241736733	6.970337653765441	35.31526529370483
298	2558.3333333333335	2475.0		(35.48356709231735, 33.08205987021143, 32.30898053171447)	#232120	35.48356709231735	33.08205987021143	32.30898053171447	14.611275964391687	22.813928792660946	35.48356709231735	42.968648090234474	5.886730268843565	4.020371044256565	34.10418254134394	33.49883676993929	32.31671132509943	34.66143392733889	0.5747056337570898	0.5031773573786448	0.24318965128752196	7.128602709620986	34.3313124019159
299	2566.6666666666665	2483.333333333333		(35.40736864140674, 33.3221687251413, 32.16725978647687)	#232120	35.40736864140674	33.3221687251413	32.16725978647687	21.38648404186588	23.334909927220483	35.40736864140674	43.07412137579234	5.454349205126108	4.341317107994613	34.11293489637848	33.67890987230479	32.17880887586351	34.52540787978453	0.5761163388668639	0.4662189184684384	0.26260347166961345	6.9711519481091875	38.517571912087426
300	2575.0	2491.6666666666665		(35.22608331588863, 33.08352522503663, 32.23424743562906)	#232120	35.22608331588863	33.08352522503663	32.23424743562906	17.031905961376925	21.657762590996843	35.22608331588863	42.942131121257205	5.643001427393379	4.0492139266585125	33.963523131672595	33.4536659074733	32.242740213523135	34.71705427183647	0.5743509693182787	0.4823442583989024	0.24493433864006794	6.945473240421344	35.661855223777934
301	2583.3333333333335	2500.0		(35.41532342474356, 33.34875444839858, 32.43144232782081)	#232120	35.41532342474356	33.34875444839858	32.43144232782081	18.44534867405644	21.484758746652926	35.41532342474356	43.08921059417176	5.554334776678549	4.103598388129304	34.17791082269207	33.704724132300605	32.44061544902659	34.57833363866321	0.576318157150591	0.4747653395497688	0.2482240196359142	6.905805857572175	36.457361537449295
302	2591.6666666666665	2508.333333333333		(35.16097969436885, 32.82834414904752, 31.949340590328656)	#23201f	35.16097969436885	32.82834414904752	31.949340590328656	16.42158779820101	23.291955419018358	35.16097969436885	42.811543935740644	5.776992199134412	4.112014093018345	33.7955348545112	33.23180685367385	31.958130625915842	34.791288167624224	0.5726043658166919	0.49379732646193475	0.24873308019643844	7.09100125299956	35.44293886371435
303	2600.0	2516.6666666666665		(35.56667364454679, 33.1431861000628, 32.16600376805526)	#232120	35.56667364454679	33.1431861000628	32.16600376805526	17.240997229916886	24.381555249496806	35.56667364454679	43.00550167218399	5.806844777428488	4.2260712651005505	34.13525853045845	33.561683242620894	32.17577559137534	34.56736559602898	0.5751985503861176	0.4963490216765862	0.25563232496767363	7.1818608039182354	36.04615783055528
304	2608.3333333333335	2525.0		(35.1419300816412, 33.09231735398786, 32.10341218337869)	#232120	35.1419300816412	33.09231735398786	32.10341218337869	19.52738546331385	22.048363941789358	35.1419300816412	42.93676231722494	5.501187097931237	4.170704802450698	33.89884655641616	33.444525256437096	32.113301235084776	34.70353169680739	0.5742791615686516	0.4702224596620285	0.2522832433539065	6.9034656539762995	37.16745161986341
305	2616.6666666666665	2533.333333333333		(35.02721373246808, 33.01611890307724, 31.576721791919613)	#23211f	35.02721373246808	33.01611890307724	31.576721791919613	25.029424255293286	25.119766920663395	35.02721373246808	42.885140509067504	5.2502593181014685	4.612762772892265	33.713675947247225	33.35672156374294	31.59111576303119	34.6419421095088	0.5735887199259332	0.44877402031091873	0.27902304485410206	6.988762644867261	41.301830841949354
306	2625.0	2541.6666666666665		(35.23278208080385, 32.97822901402554, 31.6079129160561)	#23201f	35.23278208080385	32.97822901402554	31.6079129160561	22.681912681912667	26.23527244856126	35.23278208080385	42.88862929938502	5.478893570644905	4.587598945614402	33.808896797153025	33.362650810131875	31.621616077035796	34.60557206898082	0.5736353824936329	0.46831688600156096	0.27750090117298454	7.145931628854033	39.94018423898138
307	2633.3333333333335	2550.0		(35.443793175633246, 32.86455934687042, 32.21708185053381)	#232020	35.443793175633246	32.86455934687042	32.21708185053381	12.039704165044757	23.214540944393597	35.443793175633246	42.86006359039018	6.086850386544995	3.927073577931328	33.99888842369688	33.31412367176052	32.223556625497174	34.76189360794775	0.5732533161587293	0.5202829333749254	0.2375461477273078	7.243732084683234	32.82902916946335
308	2641.6666666666665	2558.333333333333		(35.34331170190496, 33.24031819133347, 32.20033493824576)	#232120	35.34331170190496	33.24031819133347	32.20033493824576	19.8534700945784	22.676400035537647	35.34331170190496	43.02878564603845	5.522256760741529	4.230914643149431	34.06278836089596	33.60142993091898	32.21073477077663	34.5939274851819	0.5755099735177532	0.4720234216170638	0.25592529778182305	6.956720380263375	37.45777671723962
309	2650.0	2566.6666666666665		(35.413648733514755, 33.27527737073477, 31.95017793594306)	#23211f	35.413648733514755	33.27527737073477	31.95017793594306	22.955575702629204	24.93911486011194	35.413648733514755	43.051139946524664	5.413871602092113	4.51973458008692	34.058059451538625	33.63961914381411	31.963428930290977	34.49130322745263	0.5758089622688339	0.46275903286174347	0.2733958294754221	7.052517734708146	39.85659196755829
310	2658.3333333333335	2575.0		(35.536738538831905, 32.96001674691229, 32.15993301235085)	#232020	35.536738538831905	32.96001674691229	32.15993301235085	14.216105635112504	24.230850794361434	35.536738538831905	42.915013761650364	6.012157560058851	4.077979643653973	34.062593678040614	33.407514312329916	32.16793384969646	34.669124992687976	0.5739882746552784	0.5138984487238522	0.246674358306948	7.2647062226238015	34.14860849842455
311	2666.6666666666665	2583.333333333333		(35.60958760728491, 32.905379945572534, 32.586979275696045)	#232020	35.60958760728491	32.905379945572534	32.586979275696045	6.320382297943021	21.644876460110396	35.60958760728491	42.89916402110627	6.345199126315371	3.6259189955759386	34.166761565836296	33.380558976344986	32.59016328239481	34.79576459636066	0.5737762843882085	0.5423656907330772	0.21932950128834974	7.3081352282967345	29.745500214874948
312	2675.0	2591.6666666666665		(35.6070755704417, 32.96692484823111, 32.319866024701696)	#232020	35.6070755704417	32.96692484823111	32.319866024701696	11.810482073489162	23.541344542755525	35.6070755704417	42.9266270960501	6.136477939013119	3.938227274128514	34.131186937408415	33.4272740862466	32.32633661293699	34.68876547268607	0.5741436029935638	0.5245249250347515	0.23822082761602992	7.291501598346146	32.691261282072595
313	2683.3333333333335	2600.0		(35.786895541134605, 33.254343730374714, 32.51538622566464)	#232120	35.786895541134605	33.254343730374714	32.51538622566464	13.552597901203013	23.311183125285183	35.786895541134605	43.083337081909555	6.009396349333729	4.010998866443827	34.34750261670504	33.694674306049826	32.52277580071174	34.53922624338001	0.5762395989287931	0.5136624299744988	0.2426227342967779	7.225022933527561	33.721308126550795
314	2691.6666666666665	2608.333333333333		(35.49256855767218, 33.34645174795897, 32.255181075989114)	#232120	35.49256855767218	33.34645174795897	32.255181075989114	20.225024248302685	23.259342487083305	35.49256855767218	43.09501041642981	5.534117458751653	4.289246556265846	34.17979485032448	33.71464983253088	32.266093782708815	34.510324899515766	0.5763957297686424	0.47303723308945056	0.2594537575815673	7.001720650504294	37.777660460247525
315	2700.0	2616.6666666666665		(35.48921917521457, 33.11576303119112, 32.106133556625494)	#232120	35.48921917521457	33.11576303119112	32.106133556625494	17.90607016892518	24.308419649387762	35.48921917521457	42.984031868630254	5.75087819547393	4.249241927338954	34.07683064684949	33.525061203684324	32.11622985137115	34.58843691609572	0.5749113917807996	0.4915651916855202	0.2570339033811656	7.1504305448156575	36.460166853306106
316	2708.3333333333335	2625.0		(35.53966924848231, 32.80636382666946, 31.902030563114927)	#23201f	35.53966924848231	32.80636382666946	31.902030563114927	14.916268630948988	26.100351646021448	35.53966924848231	42.84023327857353	6.085513671007847	4.209252092421012	33.96481683064685	33.280463824576096	31.911073895750473	34.67904423689279	0.5729880857540803	0.5201686755508309	0.254614944060823	7.399410775026216	34.67098746127564
317	2716.6666666666665	2633.333333333333		(35.21770985974461, 33.06656897634499, 32.069081013188196)	#232120	35.21770985974461	33.06656897634499	32.069081013188196	19.00804467788048	22.798198947900236	35.21770985974461	42.93213777443595	5.577978482960544	4.197381724234939	33.921130416579444	33.436653081431864	32.07905589281977	34.68464686282116	0.5742173083125565	0.47678632184423164	0.25389691314575374	6.980820674914396	36.961152151458535
318	2725.0	2641.6666666666665		(36.08331588863303, 33.66673644546787, 32.280929453631984)	#242120	36.08331588863303	33.66673644546787	32.280929453631984	21.867430081479924	26.871381330858043	36.08331588863303	43.30751283947689	5.614105921376511	4.6267076077817215	34.57369897425162	34.079667381201595	32.29478752355034	34.18213616091326	0.5792379495065249	0.4798743704146271	0.27986655892200724	7.274930142918216	39.492682037076044
319	2733.3333333333335	2650.0		(36.09734142767427, 33.56855767217919, 32.445886539669246)	#242120	36.09734142767427	33.56855767217919	32.445886539669246	18.447514762368833	25.794725030010984	36.09734142767427	43.263669459391075	5.826832133509818	4.3878178343191525	34.583127485869795	34.00414253925057	32.45711325099435	34.26923319370521	0.5786515443330282	0.49805747179315074	0.265416270611551	7.2941701419196265	36.981085283017286
320	2741.6666666666665	2658.333333333333		(35.82541343939711, 33.7142558090852, 32.586351266485245)	#232120	35.82541343939711	33.7142558090852	32.586351266485245	20.893168745556785	23.055166006380784	35.82541343939711	43.305314442099366	5.496178442276234	4.3187001318824025	34.52314213941805	34.07587774963366	32.597630311911246	34.313764684901564	0.579208545943363	0.46979433708779694	0.26123538537276175	6.989931923735959	38.158993992264634
321	2750.0	2666.6666666666665		(35.944316516642246, 33.50345405065941, 32.862256646430815)	#232120	35.944316516642246	33.50345405065941	32.862256646430815	12.482510357943282	21.865077516219593	35.944316516642246	43.21974939211778	5.986195789091986	3.9004995736164005	34.57123717814528	33.92859755285744	32.868668620473095	34.458332720597795	0.5780641134684604	0.511679326271934	0.23593870334679656	7.144818888476065	33.08755609605602
322	2758.3333333333335	2675.0		(35.64036005861419, 33.20724303956458, 31.915218756541762)	#23211f	35.64036005861419	33.20724303956458	31.915218756541762	20.810339983141358	26.652677763811713	35.64036005861419	43.04205631823421	5.664032285174869	4.539892344501051	34.141065522294326	33.624097540297264	31.92813899937199	34.44793651090885	0.5756874687477318	0.4841419034341955	0.2746151596428731	7.258917565805697	38.71322451297593
323	2766.6666666666665	2683.333333333333		(35.487125811178565, 33.136696671551185, 32.25183169353151)	#232120	35.487125811178565	33.136696671551185	32.25183169353151	16.410223228728576	23.247867533417484	35.487125811178565	42.99469472587939	5.792890899718294	4.12174697729758	34.111433954364664	33.543246001674696	32.260680343311705	34.61693884639736	0.575054007487958	0.4951562924379865	0.24932181608868156	7.109597957754065	35.432541142570734
324	2775.0	2691.6666666666665		(36.004605400879214, 33.205568348335774, 32.88549298723048)	#242120	36.004605400879214	33.205568348335774	32.88549298723048	6.157046979865762	22.090886891403205	36.004605400879214	43.08499538765725	6.420461698567637	3.6482259529978633	34.513081431861	33.69751153443584	32.88869374084153	34.60578560967684	0.5762617787668389	0.5487988752830556	0.22067883475459119	7.3845704700342045	29.606045169608493
325	2783.3333333333335	2700.0		(35.712790454259995, 33.087711953108645, 32.51454888005024)	#232120	35.712790454259995	33.087711953108645	32.51454888005024	10.752716324126167	22.83640093786634	35.712790454259995	42.99641437899052	6.16090701860561	3.8636348694452094	34.25936780406113	33.54617937199079	32.52028051078083	34.64800800723217	0.5750770078469406	0.5266130383253502	0.23370878116958432	7.272169531597622	32.09269287755829
326	2791.6666666666665	2708.333333333333		(36.0357965250157, 33.35922126857861, 32.30270043960645)	#242120	36.0357965250157	33.35922126857861	32.30270043960645	16.98087814725514	26.41649674979522	36.0357965250157	43.157469146315435	5.972733322377854	4.349395253279265	34.45943897843835	33.8216639752983	32.313265647896166	34.35586178933013	0.5772311152307869	0.5105286011468391	0.26309211346739747	7.388557532393654	36.06242592733716
327	2800.0	2716.6666666666665		(35.50826878794222, 32.91794012978857, 32.104668201800294)	#232020	35.50826878794222	32.91794012978857	32.104668201800294	14.33667507226764	24.44270529350381	35.50826878794222	42.89160317801458	6.016241447021454	4.093350270140306	34.0245467866862	33.3677055118275	32.11280092108018	34.684449672009585	0.5736751581179189	0.5142475252664876	0.24760411758889836	7.276721623294141	34.23071727007918
328	2808.3333333333335	2725.0		(35.62800921080176, 32.75654176261252, 32.19886958342056)	#232020	35.62800921080176	32.75654176261252	32.19886958342056	9.7576460533545	24.543347336878252	35.62800921080176	42.82744982956877	6.362703291763083	3.890132065480212	34.052026376386856	33.25877730165376	32.20444630521248	34.76181665702758	0.5728171071338908	0.5438618862968038	0.23531157946678502	7.457688694621821	31.441453413079678
329	2816.6666666666665	2733.333333333333		(35.413230060707555, 32.896169143814106, 31.764705882352942)	#23201f	35.413230060707555	32.896169143814106	31.764705882352942	18.606919501979405	26.27192334292924	35.413230060707555	42.86916854236975	5.803742227119546	4.396512678406184	33.90323634079966	33.3295859598074	31.776020514967556	34.633109361210195	0.5733750948841562	0.49608382639936244	0.2659422161221141	7.280985343360943	37.14504495719753
330	2825.0	2741.6666666666665		(35.319656688298096, 33.05777684739376, 31.719698555578816)	#23211f	35.319656688298096	33.05777684739376	31.719698555578816	22.301564226318515	25.990890340323134	35.319656688298096	42.936358585392014	5.501997730286645	4.556117581471408	33.8984823110739	33.44383795059661	31.733079338496964	34.5683530732544	0.5742737616557099	0.47029174971402193	0.2755966137617698	7.143541589454929	39.627619777406544
331	2833.3333333333335	2750.0		(35.30102574837764, 32.80803851789826, 31.880259577140464)	#23201f	35.30102574837764	32.80803851789826	31.880259577140464	16.273177896089585	24.71019907135613	35.30102574837764	42.815999396255926	5.881786628225083	4.189349830673028	33.8440464726816	33.23936017793594	31.88953736654804	34.74195971687025	0.5726639575975118	0.5027547920650268	0.25341106908484545	7.221223299672121	35.46067595676568
332	2841.6666666666665	2758.333333333333		(35.28365082687879, 33.104668201800294, 32.50722210592422)	#232120	35.28365082687879	33.104668201800294	32.50722210592422	12.911106084596268	20.065648175615518	35.28365082687879	42.959901019099185	5.793966155091423	3.807786570238525	34.05288046891354	33.483931904961274	32.51319656688298	34.762379043673214	0.5745886416876683	0.49524820155093185	0.23033055357328389	6.933201451770586	33.31286221128271
333	2850.0	2766.6666666666665		(35.279254762403184, 33.0349591794013, 32.045425999581326)	#232120	35.279254762403184	33.0349591794013	32.045425999581326	18.359658208182296	23.3742560627548	35.279254762403184	42.92330064921751	5.655927402476446	4.2061749797482895	33.93675737910823	33.42161343102365	32.055321331379524	34.67596304877368	0.574099111769845	0.48344912607362217	0.2544288115000185	7.0485050005192225	36.63727998376082
334	2858.3333333333335	2775.0		(35.53317981997069, 32.887377014862885, 32.2855348545112)	#232020	35.53317981997069	32.887377014862885	32.2855348545112	11.118989299987144	23.306370845165013	35.53317981997069	42.88071840943174	6.162165718126444	3.8941143104177955	34.06345195729537	33.34920715511827	32.29155327611471	34.74282520292091	0.5735295743468504	0.5267206276100129	0.23555246289447163	7.289472724433055	32.29039870199581
335	2866.6666666666665	2783.333333333333		(35.48335775591375, 32.768892610424956, 32.00837345614402)	#232020	35.48335775591375	32.768892610424956	32.00837345614402	13.131325301204916	24.972861997356997	35.48335775591375	42.81707698910068	6.139591648293752	4.062888751065041	33.946876700858276	33.2411871886121	32.01597864768683	34.743914250202934	0.5726783704009464	0.5247910741423073	0.24576151994802026	7.362177029339164	33.49468941709024
336	2875.0	2791.6666666666665		(35.23152606238225, 33.129788570232364, 31.673435210383087)	#23211f	35.23152606238225	33.129788570232364	31.673435210383087	24.558451491439648	25.752877285339967	35.23152606238225	42.96126277151927	5.317777520369216	4.645038545672464	33.86836926941595	33.486252018002936	31.687998743981577	34.54825005957793	0.5746068551251952	0.45454524288108683	0.28097538553137985	7.060817293127413	41.13696772638541
337	2883.3333333333335	2800.0		(35.40192589491313, 32.954992673225874, 32.09210801758426)	#232020	35.40192589491313	32.954992673225874	32.09210801758426	15.642274365947737	23.84061141826568	35.40192589491313	42.89816119711409	5.878117625818858	4.116861221335633	33.981413020724304	33.378853981578395	32.10073686414067	34.69290492302267	0.5737628716181171	0.5024411784203264	0.24902627986190487	7.176406701037744	35.006271562219865
338	2891.6666666666665	2808.333333333333		(35.37554950805945, 32.91082269206615, 32.05233410090015)	#232020	35.37554950805945	32.91082269206615	32.05233410090015	15.499842519684996	23.954961565545673	35.37554950805945	42.874051120443184	5.893922759820702	4.115593673544593	33.94684111366966	33.33787966296839	32.06091898681181	34.71285992168673	0.5734403993619738	0.5037921466483349	0.24894960671360591	7.188632469701923	34.925730510552576
339	2900.0	2816.6666666666665		(35.47854301863094, 32.9279882771614, 32.562277580071175)	#232020	35.47854301863094	32.9279882771614	32.562277580071175	7.524226545115178	20.960491146500175	35.47854301863094	42.89617218325346	6.200233181371195	3.6450333974942684	34.104617961063425	33.3754724450492	32.56593468704208	34.814023033440584	0.5737362685593258	0.5299745027975651	0.220485719131409	7.192298657051512	30.45069570272143
340	2908.3333333333335	2825.0		(35.43500104668202, 32.95813271927988, 32.36696671551183)	#232020	35.43500104668202	32.95813271927988	32.36696671551183	11.561135371178981	22.078417703945686	35.43500104668202	42.904822170377344	6.033116685807583	3.85378675421868	34.05356499895332	33.39018001256018	32.37287837554951	34.75620821053931	0.5738519621301728	0.5156899623529088	0.23311307503166442	7.15892235546393	32.56930593315116
341	2916.6666666666665	2833.333333333333		(35.34059032865815, 33.02867908729328, 32.130207243039564)	#232120	35.34059032865815	33.02867908729328	32.130207243039564	16.791862284819985	23.164516472971528	35.34059032865815	42.92721069168695	5.753944374138175	4.128055963795729	33.981821226711325	33.4282672639732	32.139191961482105	34.68328401133487	0.5741514085847389	0.49182727804026477	0.2497034426125952	7.081576229972098	35.656815844312966
342	2925.0	2841.6666666666665		(35.35001046682018, 32.655432279673434, 32.09964412811388)	#232020	35.35001046682018	32.655432279673434	32.09964412811388	10.259547884330484	23.446765797935647	35.35001046682018	42.749287684251414	6.221883459945676	3.8556654453084316	33.86461796106343	33.12638375340172	32.10520200962947	34.868011574959326	0.571771688502937	0.531825093781371	0.23322671584390897	7.319698751676263	31.786257373825507
343	2933.3333333333335	2850.0		(35.58614193008164, 32.78354615867699, 32.63491731212058)	#232020	35.58614193008164	32.78354615867699	32.63491731212058	3.0217052064121956	21.147621988882	35.58614193008164	42.83874680511558	6.50486950946938	3.4754601757083003	34.127092317353984	33.277941607703575	32.63640360058614	34.88296955164966	0.572968204172772	0.5560137632245747	0.21022834432200085	7.375103441183641	28.114962480381973
344	2941.6666666666665	2858.333333333333		(35.612099644128115, 32.784592840695, 32.044588653966926)	#232020	35.612099644128115	32.784592840695	32.044588653966926	12.4457223330595	25.545118417108025	35.612099644128115	42.83825695908865	6.239877340432298	4.0629229511007665	34.022070337031614	33.27711047519364	32.051988695834204	34.70851162427967	0.5729616524825546	0.5333631484940466	0.24576358868612191	7.446033315143159	33.069046474726065
345	2950.0	2866.6666666666665		(35.462214779150095, 33.105505547414694, 32.31065522294327)	#232120	35.462214779150095	33.105505547414694	32.31065522294327	15.132514114911984	22.662083906424343	35.462214779150095	42.97761634582498	5.8408053157199	4.03392753472287	34.10132300607075	33.51412312120578	32.31860372618798	34.65604823427607	0.5748255841684227	0.49925185111367976	0.2440096746517567	7.098420816740662	34.63073429973599
346	2958.3333333333335	2875.0		(35.571069709022396, 32.86037261879841, 32.23885283650827)	#232020	35.571069709022396	32.86037261879841	32.23885283650827	11.191104410101714	23.887819777193158	35.571069709022396	42.871459879850434	6.204256500564886	3.9250188125676155	34.064310236550135	33.333477927569604	32.245068034331176	34.73341200909604	0.5734057415211232	0.5303184022166513	0.23742185629580106	7.341564642759154	32.31880492884931
347	2966.6666666666665	2883.333333333333		(35.36696671551183, 32.7504710069081, 32.045216663177726)	#232020	35.36696671551183	32.7504710069081	32.045216663177726	12.738845475170132	23.950209531926998	35.36696671551183	42.79632530431162	6.0877763531779205	3.9903429069775953	33.89150303537786	33.206015398785844	32.05226920661503	34.79740271674085	0.5724008166335303	0.5203620818023371	0.2413732686319661	7.279001129384351	33.2435609984189
348	2975.0	2891.6666666666665		(35.721163910404016, 32.84969646221478, 32.74628427883609)	#232020	35.721163910404016	32.84969646221478	32.74628427883609	2.085708254169258	21.236550632911346	35.721163910404016	42.88516358836406	6.5812890032874165	3.4446301962008596	34.23603307515177	33.35676078501152	32.747318400669876	34.84074809248675	0.5735890286115062	0.562545837431387	0.20836345874724108	7.428246235375524	27.627447593906954
349	2983.3333333333335	2900.0		(35.05149675528575, 32.93196566882981, 31.641406740632195)	#23201f	35.05149675528575	32.93196566882981	31.641406740632195	22.707182320442	24.808439987816627	35.05149675528575	42.8478209691294	5.407912886866817	4.483838229413006	33.712424115553695	33.29334044379318	31.654312329914173	34.69188029080725	0.5730895711091818	0.4622497024790851	0.27122448237666247	7.024978794237442	39.662991514513266
350	2991.6666666666665	2908.333333333333		(35.10885492987231, 32.94934059032866, 31.997278626753193)	#23201f	35.10885492987231	32.94934059032866	31.997278626753193	18.358449946178695	22.599767462659887	35.10885492987231	42.864342371917616	5.604524364529628	4.153685125385509	33.81709022398996	33.32138942432489	32.00679924638895	34.75775210422425	0.5733105448582282	0.4790553720515961	0.2512537340660953	6.975943912722856	36.543280052646985
351	3000.0	2916.6666666666665		(35.444421184844046, 32.80992254553067, 32.11806573163073)	#232020	35.444421184844046	32.80992254553067	32.11806573163073	12.47954688483325	23.93100556349593	35.444421184844046	42.833355799373805	6.1091393513581504	3.980602129050892	33.96245551601424	33.2687953317982	32.12498429976973	34.76345787811225	0.5728960994752981	0.5221881170509547	0.24078405525807905	7.291555178706198	33.0875211972246
352	3008.3333333333335	2925.0		(35.66652710906427, 32.8580699183588, 31.86079129160561)	#23201f	35.66652710906427	32.8580699183588	31.86079129160561	15.722772277227671	27.209339179124196	35.66652710906427	42.877937111987684	6.101140590213605	4.3152199802739215	34.03475821645384	33.34448151559556	31.87076407787314	34.60425532788908	0.573492374495766	0.5215044105940244	0.2610248732466974	7.472953899209287	35.27103856219422
353	3016.6666666666665	2933.333333333333		(35.1075989114507, 32.98220640569395, 32.096085409252666)	#232020	35.1075989114507	32.98220640569395	32.096085409252666	17.654664256916508	21.873781371303888	35.1075989114507	42.88054802811647	5.609635206544949	4.082234745496871	33.8464245342265	33.34891765124555	32.10494661921708	34.76750334635999	0.5735272954968952	0.47949222916272616	0.24693174667284162	6.937769646496668	36.04407114639413
354	3025.0	2941.6666666666665		(35.41532342474356, 32.85932593678041, 31.76428720954574)	#23201f	35.41532342474356	32.85932593678041	31.76428720954574	17.995527779370505	26.288457787314034	35.41532342474356	42.85175652533728	5.852049231601986	4.3672894536733065	33.89275696043542	33.30002055055475	31.775237596818084	34.65120826768395	0.5731422091703068	0.5002129421815141	0.26417452210729475	7.302033783902912	36.73338341284914
355	3033.3333333333335	2950.0		(35.24178354615868, 32.903914590747334, 31.66401507222106)	#23201f	35.24178354615868	32.903914590747334	31.66401507222106	20.793400035106245	25.887763587763608	35.24178354615868	42.854375915518425	5.6076009557847755	4.472574405736718	33.80149047519364	33.30446712790454	31.67641406740632	34.65410525852143	0.5731772435118796	0.4793183484386225	0.2705431409477628	7.172803517047535	38.57556207440492
356	3041.6666666666665	2958.333333333333		(35.111366966715515, 32.98283441490475, 31.7136277998744)	#23201f	35.111366966715515	32.98283441490475	31.7136277998744	22.412667118476946	24.676438498274	35.111366966715515	42.87884801097627	5.426622572210271	4.463853379870053	33.771974042285954	33.34602915428093	31.7263198660247	34.66689683959745	0.573504557769008	0.4638489417169234	0.2700156117182372	7.026679125888652	39.44017039105933
357	3050.0	2966.6666666666665		(35.40757797781034, 32.98199706929035, 31.902449235922127)	#23201f	35.40757797781034	32.98199706929035	31.902449235922127	18.47945532728144	25.243404949687243	35.40757797781034	42.910464817005376	5.756804851484498	4.328136029030949	33.954622147791504	33.39977652920243	31.913244714255807	34.62714758089215	0.5739274325242987	0.4920717817573082	0.26180615670502927	7.20233042729027	36.9369272455389
358	3058.3333333333335	2975.0		(35.38622566464308, 32.90182122671133, 32.155327611471634)	#232020	35.38622566464308	32.90182122671133	32.155327611471634	13.862900090708889	23.282477520113567	35.38622566464308	42.871502929618316	5.963636717853104	4.00815559998271	33.96988067824995	33.333551052962115	32.16279254762403	34.742195335971566	0.5734063173117342	0.5097510548321884	0.24245074694248026	7.1854209491301555	33.90501699378158
359	3066.6666666666665	2983.333333333333		(35.56039355243877, 32.97404228595353, 31.82457609378271)	#23201f	35.56039355243877	32.97404228595353	31.82457609378271	18.461279838619337	26.789170669680686	35.56039355243877	42.92207626594593	5.851574254121306	4.426603646574822	34.011461168097135	33.41953004396065	31.83607075570442	34.565716231130594	0.5740827356445692	0.5001723427481057	0.2677623993776594	7.337284313379496	37.10680617201319
360	3075.0	2991.6666666666665		(35.538413230060705, 32.76533389156374, 32.39669248482311)	#232020	35.538413230060705	32.76533389156374	32.39669248482311	7.040245202558584	22.54289702945799	35.538413230060705	42.823552231727945	6.375401870872932	3.6860070856565064	34.05041448607913	33.2521670839439	32.40037889889052	34.838199660051664	0.5727649767658946	0.5449473169496698	0.22296419109990384	7.364264881890117	30.034815344660576
361	3083.3333333333335	3000.0		(35.2838601632824, 32.72765333891564, 32.2853255181076)	#232020	35.2838601632824	32.72765333891564	32.2853255181076	8.850879642557942	21.67071094208877	35.2838601632824	42.77820471238866	6.166459420395509	3.71918503530404	33.891729118693746	33.17532331588863	32.28974879631568	34.90009064674939	0.5721584537310886	0.5270876384398709	0.22497110387397362	7.201219279414704	31.095496005649004
362	3091.6666666666665	3008.333333333333		(35.55264810550555, 32.745656269625286, 32.01507222105924)	#232020	35.55264810550555	32.745656269625286	32.01507222105924	12.391265755370112	25.373126858421408	35.55264810550555	42.81321726414468	6.227826122277181	4.049748593619729	33.974965459493404	33.23464350638476	32.022378061544906	34.73817475921828	0.5726267465827545	0.5323330520181507	0.24496668029968635	7.428746992652462	33.03461267181722
363	3100.0	3016.6666666666665		(35.77307933849696, 32.694787523550346, 32.284069499686)	#232020	35.77307933849696	32.694787523550346	32.284069499686	7.063058738825197	24.870587753382303	35.77307933849696	42.813537794810394	6.5980669154737654	3.7816885105489306	34.12100690810132	33.235186893447775	32.28817667992464	34.77886922759785	0.5726310336801513	0.5639799553764439	0.22875189877617	7.60497567464139	29.81922066562888
364	3108.3333333333335	3025.0		(35.59702742306887, 32.794222315260626, 32.403809922545534)	#232020	35.59702742306887	32.794222315260626	32.403809922545534	7.335780778812097	22.874675824918977	35.59702742306887	42.84354565375476	6.388675367216878	3.713103706829901	34.08951433954365	33.28608465145489	32.407714046472684	34.80785382657805	0.5730323887694736	0.5460818895406498	0.22460324823709066	7.389337729821102	30.16519165857149
365	3116.6666666666665	3033.333333333333		(35.494871258111786, 32.98325308771195, 32.003977391668414)	#232020	35.494871258111786	32.98325308771195	32.003977391668414	16.83137443031895	25.079058026999434	35.494871258111786	42.92078001034565	5.874042662526779	4.243925458290199	34.01809085199916	33.41732445467866	32.01377014862885	34.627519784099846	0.5740653982269548	0.5020928646422049	0.2567123135975821	7.246742750830084	35.847660298716924
366	3125.0	3041.6666666666665		(35.75779778103412, 32.811597236759475, 32.370944107180236)	#232020	35.75779778103412	32.811597236759475	32.370944107180236	7.806415724086868	24.152709071217412	35.75779778103412	42.86841271150917	6.478619448576694	3.788524667093529	34.16710487753821	33.32830220431234	32.37535063847602	34.74369790854264	0.5733649856470019	0.5537699987461991	0.22916541347616337	7.505026922846602	30.317962524910634
367	3133.3333333333335	3050.0		(35.49319656688298, 32.893866443374506, 32.29704835670923)	#232020	35.49319656688298	32.893866443374506	32.29704835670923	11.203824993450402	22.962648406674077	35.49319656688298	42.87972882242363	6.127561814678217	3.8808575178068794	34.048174586560606	33.34752571907055	32.303016537575886	34.754088333883985	0.5735163386214102	0.5237628055429446	0.2347505680602012	7.2531419995903	32.34789976352576
368	3141.6666666666665	3058.333333333333		(35.38999371990789, 32.895750471006906, 32.2853255181076)	#232020	35.38999371990789	32.895750471006906	32.2853255181076	11.79691187377787	22.370458659158402	35.38999371990789	42.86980552540245	6.037106367317524	3.8754234575857582	33.99584467238853	33.330667881515595	32.29142976763659	34.77978226379389	0.5733836145317078	0.5160309865390482	0.2344218652624488	7.17395011593416	32.69778247278902
369	3150.0	3066.6666666666665		(35.744818924010886, 32.569395017793596, 31.909148000837344)	#23201f	35.744818924010886	32.569395017793596	31.909148000837344	10.328003056268118	27.363296691712602	35.744818924010886	42.748074360342116	6.555336102155696	4.0456074843896905	33.99330332844882	33.124331360686625	31.915750471006906	34.74960324067091	0.5717554602966229	0.5603274731423206	0.24471618727341826	7.703205263393655	31.68069494664416
370	3158.3333333333335	3075.0		(35.58509524806364, 32.90663596399414, 32.412602051496755)	#232020	35.58509524806364	32.90663596399414	32.412602051496755	9.34345100626861	22.73383728454615	35.58509524806364	42.89612446575973	6.24022813702979	3.7938771061076904	34.120274230688715	33.37539132300608	32.417542390621726	34.75294090714286	0.5737356303378854	0.5333931333747601	0.22948917905975327	7.303009701378354	31.298383936965568
371	3166.6666666666665	3083.333333333333		(35.444002512036846, 32.79945572535064, 32.03914590747331)	#232020	35.444002512036846	32.79945572535064	32.03914590747331	13.398094067015046	24.496060620378465	35.444002512036846	42.827804629996834	6.084032350854085	4.050208500880526	33.943221687251416	33.25937907682646	32.04674900565208	34.74753868267905	0.5728218525893316	0.5200420574238976	0.2449944997932472	7.308873958883404	33.65215112996974
372	3175.0	3091.6666666666665		(35.869583420556836, 32.887586351266485, 32.55746284278836)	#232020	35.869583420556836	32.887586351266485	32.55746284278836	5.980280621918839	23.54615433997281	35.869583420556836	42.91753364254502	6.560126071754546	3.6870450890745032	34.282740213523134	33.41180115972368	32.56076407787314	34.723846939243415	0.574021978060224	0.5607369031883055	0.22302697925713588	7.525261162656227	29.337674172514916
373	3183.3333333333335	3100.0		(35.961691438141095, 32.93950177935943, 32.70316097969437)	#232020	35.961691438141095	32.93950177935943	32.70316097969437	4.351792367981553	23.105844960969588	35.961691438141095	42.95279485892246	6.636835593910928	3.6029793568089774	34.37310655222944	33.47182638057359	32.705524387691014	34.711451693066046	0.5744935968010019	0.5672937680150695	0.21794189733563282	7.551757871263793	28.496477101673246
374	3191.6666666666665	3108.333333333333		(35.3225873979485, 32.87711953108646, 32.181075989114504)	#232020	35.3225873979485	32.87711953108646	32.181075989114504	13.293796228426801	22.679125971932507	35.3225873979485	42.85321422459042	5.95657732454108	3.9511229324115993	33.93619007745447	33.30249503663387	32.188036424534225	34.780740369921645	0.5731617058966488	0.5091476422908934	0.2390008776677451	7.147879815040667	33.55715297583411
375	3200.0	3116.6666666666665		(35.280510780824784, 32.8936571069709, 31.616077035796526)	#23201f	35.280510780824784	32.8936571069709	31.616077035796526	20.91859468723217	26.485744800783205	35.280510780824784	42.85320414479713	5.628526862443195	4.519126249808902	33.80769939292443	33.30247792547624	31.62885283650827	34.63533892043489	0.5731615710794218	0.48110702261465266	0.2733590319692839	7.218228086099559	38.76086952121148
376	3208.3333333333335	3125.0		(35.31065522294327, 32.86100062800921, 32.20912706719699)	#232020	35.31065522294327	32.86100062800921	32.20912706719699	12.610691144708339	22.3980459926843	35.31065522294327	42.844430686337866	5.981090371411035	3.9081042033146662	33.93095666736445	33.287586585723254	32.21564580280511	34.80034379422216	0.5730442260795631	0.5112429328141581	0.2363987024921824	7.144698768664187	33.16100199403006
377	3216.6666666666665	3133.333333333333		(35.320494033912496, 32.77245132928616, 32.054218128532554)	#232020	35.320494033912496	32.77245132928616	32.054218128532554	13.19361661218994	23.58122044024036	35.320494033912496	42.802066515782805	6.026888455093915	3.990994764704725	33.877345614402344	33.215743627799874	32.06140046054009	34.80176515514645	0.5724776053323544	0.515157594717817	0.24141269908542543	7.228514623492495	33.51245472683288
378	3225.0	3141.6666666666665		(35.75842579024492, 32.57818714674482, 32.37345614402344)	#232020	35.75842579024492	32.57818714674482	32.37345614402344	3.6289424860853567	24.13884953576321	35.75842579024492	42.75663724871759	6.778645765256053	3.595654619818911	34.095557881515596	33.1388176889261	32.37550345405066	34.87374515478281	0.5718699889217796	0.5794152113304722	0.2174988287196324	7.673250325373785	27.943200170955397
379	3233.3333333333335	3150.0		(35.87795687670086, 32.98409043332636, 32.71655850952481)	#232020	35.87795687670086	32.98409043332636	32.71655850952481	5.077473182359957	22.46941168919823	35.87795687670086	42.965442576154345	6.520284352310113	3.61108896972524	34.348578605819554	33.493374113460334	32.719233828762825	34.71403584620839	0.5746627600088381	0.5573313707130747	0.2184324425901561	7.453460376378975	28.978729660718237
380	3241.6666666666665	3158.333333333333		(35.49047519363617, 32.70232363407997, 32.00774544693322)	#232020	35.49047519363617	32.70232363407997	32.00774544693322	11.966099657390178	25.02350505491394	35.49047519363617	42.785902604559524	6.229912150595207	4.010444645906541	33.92960226083316	33.18835944944526	32.014691228804686	34.77710487119078	0.5722614130327023	0.5325113585089436	0.24258920985395527	7.409147836425876	32.77101066976624
381	3250.0	3166.6666666666665		(35.34310236550136, 32.9639941385807, 32.278836089595984)	#232020	35.34310236550136	32.9639941385807	32.278836089595984	13.415767181308935	22.1086392551263	35.34310236550136	42.897506964829624	5.909758254269592	3.928971453047414	33.99272555997488	33.377741691438146	32.285687670085835	34.75590003590129	0.5737541212618369	0.5051457099824236	0.2376609489689314	7.096623091497046	33.617063709120714
382	3258.3333333333335	3175.0		(35.687251413020725, 32.711953108645595, 32.304793803642454)	#232020	35.687251413020725	32.711953108645595	32.304793803642454	7.222428518381005	24.169042339774045	35.687251413020725	42.812934144504425	6.5178324979931475	3.7598019071227284	34.088417416788786	33.23416354615868	32.30886539669248	34.7993090813224	0.572622959857793	0.557121794680278	0.22742799225199728	7.524510007482168	29.97843342137964
383	3266.6666666666665	3183.333333333333		(35.53966924848231, 33.030772451329284, 32.263554532133135)	#232120	35.53966924848231	33.030772451329284	32.263554532133135	14.051118210862619	23.5063879415455	35.53966924848231	42.94973597413595	5.97461708278757	4.033598281711437	34.10668829809504	33.4666163910404	32.27122671132509	34.659390276296925	0.5744526842194347	0.5106896184759178	0.2439897583494666	7.208742219289195	34.024170595503996
384	3275.0	3191.6666666666665		(35.66401507222106, 32.654176261251834, 32.33389156374294)	#232020	35.66401507222106	32.654176261251834	32.33389156374294	5.770681418154374	23.810597122682207	35.66401507222106	42.78298773478746	6.587204811861369	3.6797411309889894	34.06494033912497	33.18342280929454	32.33709441071803	34.846004286470205	0.5722224266518379	0.5630515003017844	0.22258516754366922	7.545313911594513	29.188577600401832
385	3283.3333333333335	3200.0		(35.67155118275068, 32.76742725559975, 32.455725350638474)	#232020	35.67155118275068	32.76742725559975	32.455725350638474	5.815649004035966	22.988503723526026	35.67155118275068	42.83881462232229	6.507156694663507	3.653572955743001	34.12810759891145	33.278056675737915	32.458842369688085	34.816292005707105	0.5729691112278574	0.5562092639098887	0.2210022715017743	7.462686084235404	29.312901591119843
386	3291.6666666666665	3208.333333333333		(35.34833577559137, 32.69353150512874, 31.80699183588026)	#23201f	35.34833577559137	32.69353150512874	31.80699183588026	15.020393686823848	25.546965219502635	35.34833577559137	42.765566492967324	6.030250357056954	4.177327348097615	33.81707766380573	33.153928300188404	31.815857232572746	34.76809806579506	0.5719894175564609	0.5154449584780493	0.2526838368684803	7.3358014655489265	34.71145585174452
387	3300.0	3216.6666666666665		(35.521247644965456, 32.69227548670714, 32.42453422650199)	#232020	35.521247644965456	32.69227548670714	32.42453422650199	5.187588724396669	22.230692164893743	35.521247644965456	42.78691407733776	6.468446839648589	3.5958654839583493	34.02492359221269	33.19007259995813	32.42721163910404	34.89103221561745	0.5722749414803002	0.552900479294088	0.21751158375541751	7.400746793133977	29.07006073458673
388	3308.3333333333335	3225.0		(35.2493196566883, 32.98325308771195, 32.144860791291606)	#232020	35.2493196566883	32.98325308771195	32.144860791291606	16.20364126770055	22.45822099224402	35.2493196566883	42.89611002809963	5.745557523497091	4.060229972668628	33.92594724722629	33.375366778312745	32.153244714255806	34.73756734073333	0.5737354372341932	0.49111039903450404	0.2456006921577599	7.035403235548814	35.247814418953304
389	3316.6666666666665	3233.333333333333		(35.27716139836718, 32.5342265019887, 31.74565626962529)	#23201f	35.27716139836718	32.5342265019887	31.74565626962529	13.397747480735044	25.527388603065525	35.27716139836718	42.68115248149711	6.147125677051446	4.0952493113072475	33.72055055474147	33.011261189030776	31.753541971948923	34.85618686142214	0.570860380220725	0.5254350568810401	0.24771898936418613	7.386353702012089	33.67177328048302
390	3325.0	3241.6666666666665		(35.462214779150095, 32.679924638894704, 32.003768055264814)	#232020	35.462214779150095	32.679924638894704	32.003768055264814	11.730524786635144	24.868833491732712	35.462214779150095	42.77217760187931	6.234001832071845	3.9909989889725495	33.90801549089387	33.16511898053171	32.010529621101114	34.796087551175134	0.5720778411328583	0.5328609303466115	0.24141295460866144	7.402084285676234	32.62731313393214
391	3333.3333333333335	3250.0		(35.42432489009839, 32.86623403809922, 32.063219593887375)	#232020	35.42432489009839	32.86623403809922	32.063219593887375	14.334828101644202	24.19472645400719	35.42432489009839	42.85787245216493	5.994899905683415	4.077239973329172	33.959095666736445	33.310403332635545	32.07124973832949	34.72472544317703	0.5732240096867233	0.5124233240745802	0.24662961612609557	7.250014529590702	34.22032921133582
392	3341.6666666666665	3258.333333333333		(35.720326564789616, 33.005442746493614, 32.413020724303955)	#232120	35.720326564789616	33.005442746493614	32.413020724303955	10.747515665548454	23.610170186830448	35.720326564789616	42.95735730599221	6.222483180491012	3.8980412452105817	34.217251413020726	33.47959828972158	32.418944944525855	34.66148965229113	0.5745546195269019	0.5318763558208031	0.235790000647175	7.3426168687230575	32.06486590388371
393	3350.0	3266.6666666666665		(35.93950177935943, 32.91019468285535, 32.487963156792965)	#232020	35.93950177935943	32.91019468285535	32.487963156792965	7.339883551673952	24.489553421130825	35.93950177935943	42.935163103347875	6.553443470542875	3.786216894006733	34.31010885492987	33.44180283860163	32.492185472053585	34.67208939857889	0.5742577720843279	0.5601656975334617	0.22902581777067982	7.568557305726305	30.016944306141543
394	3358.3333333333335	3275.0		(36.13983671760519, 32.65773498011304, 32.68201800293071)	#242020	36.13983671760519	32.65773498011304	32.68201800293071	359.5815798965973	24.569450880444865	36.13983671760519	42.83655371609963	7.1270393655455955	3.4262999644638414	34.36882143604773	33.274220653129575	32.68177517270253	34.81625228047712	0.572938871608942	0.6091946921483969	0.20725467485265175	7.907858216010292	25.67576260267227
395	3366.6666666666665	3283.333333333333		(35.66631777266067, 32.87397948503245, 32.64852417835461)	#232020	35.66631777266067	32.87397948503245	32.64852417835461	4.482519422863591	21.576025073659785	35.66631777266067	42.89044859235592	6.4598507770942675	3.5502191474346745	34.197134184634706	33.36574300188403	32.65077873142139	34.81445014181849	0.5736597155356601	0.5521657175770721	0.2147504663014443	7.371141570824508	28.792412854529687
396	3375.0	3291.6666666666665		(35.57420975507641, 32.894285116181706, 32.29767636592003)	#232020	35.57420975507641	32.894285116181706	32.29767636592003	10.925121390237706	23.486565688662942	35.57420975507641	42.88836960306185	6.191939811289016	3.8951248090009383	34.08812643918778	33.362209428511626	32.30364245342265	34.73070207419103	0.5736319090555186	0.5292656141868876	0.23561358730198423	7.315197598446706	32.17250946908828
397	3383.3333333333335	3300.0		(35.69269415951434, 32.78354615867699, 32.338078291814945)	#232020	35.69269415951434	32.78354615867699	32.338078291814945	7.9675507020280545	23.966446534978658	35.69269415951434	42.8479990870058	6.4468033818076975	3.7863544747478772	34.11993510571488	33.29364275696044	32.34253297048357	34.76802821082932	0.5730919534356358	0.5510504713230153	0.2290341399409707	7.476480057629422	30.42668657167956
398	3391.6666666666665	3308.333333333333		(35.52208499057986, 32.86435001046682, 32.28302281766799)	#232020	35.52208499057986	32.86435001046682	32.28302281766799	10.768435338977627	23.25203755104929	35.52208499057986	42.86853497439812	6.181409533375204	3.8758466793780144	34.05037471216245	33.32850986183797	32.288836089595975	34.7575938054338	0.5733666209130436	0.5283655224260712	0.2344474656756801	7.296027090228451	32.08839670970247
399	3400.0	3316.6666666666665		(35.529202428302284, 32.72409462005443, 32.194264182541346)	#232020	35.529202428302284	32.72409462005443	32.194264182541346	9.532358295147834	23.935500786575773	35.529202428302284	42.80155832911974	6.323089991911502	3.8504222812267397	33.99263135859326	33.21488245132929	32.19956248691648	34.80615449485194	0.5724708083361433	0.540475878338895	0.23290956023050072	7.403189771279589	31.339170497334027
400	3408.3333333333335	3325.0		(35.73435210383086, 32.518944944525856, 32.17207452375968)	#232020	35.73435210383086	32.518944944525856	32.17207452375968	5.842392901216459	25.420379255197627	35.73435210383086	42.724391866846894	6.738440075031549	3.7416339105337704	34.02512036843207	33.08428831693532	32.175543227967346	34.85520379919301	0.5714387069651116	0.5759785678909343	0.22632902185687082	7.707554668326876	29.041972116633726
401	3416.6666666666665	3333.333333333333		(35.26083315888633, 32.787942223152605, 31.765961900774546)	#23201f	35.26083315888633	32.787942223152605	31.765961900774546	17.545372866127565	25.27428001496071	35.26083315888633	42.80145425071963	5.819786284644579	4.279599711324577	33.79526271718652	33.21470608122252	31.776181703998326	34.73383002508147	0.5724694162876253	0.49745521698435397	0.25887022615338146	7.223910719832198	36.329031060423866
402	3425.0	3341.6666666666665		(35.60121415114088, 32.9656688298095, 32.0002093364036)	#232020	35.60121415114088	32.9656688298095	32.0002093364036	16.08650156958492	25.792834588720897	35.60121415114088	42.923421134361654	5.979481476727555	4.252438466848152	34.063994138580696	33.42181845091061	32.00986393133766	34.60448692209161	0.5741007232585513	0.5111054100573539	0.25722725999427704	7.337399515145526	35.419363733339935
403	3433.3333333333335	3350.0		(35.38455097341428, 32.686414067406325, 32.00230270043961)	#232020	35.38455097341428	32.686414067406325	32.00230270043961	12.135916321099256	24.374290075252027	35.38455097341428	42.767163449710665	6.162863745747149	3.9837586125630597	33.871678877956874	33.1566312518317	32.00914381410927	34.81454941140461	0.5720107768516227	0.5267802925984739	0.24097498890976665	7.33833920119634	32.87917476151271
404	3441.6666666666665	3358.333333333333		(35.37806154490266, 32.93929244295583, 31.74230688716768)	#23201f	35.37806154490266	32.93929244295583	31.74230688716768	19.75356978350994	26.205998781072285	35.37806154490266	42.88598543037086	5.709960693499272	4.447660776208995	33.89489219175215	33.358157454469335	31.754276742725562	34.61582719072587	0.5736000207476882	0.4880677050377774	0.26903613156717116	7.237771583956949	37.91610147799495
405	3450.0	3366.6666666666665		(35.380573581745864, 32.94850324471425, 32.036843207033705)	#232020	35.380573581745864	32.94850324471425	32.036843207033705	16.358855568772235	24.09941838793463	35.380573581745864	42.89249167311747	5.8425948016535	4.162537242996045	33.95788570232363	33.36921578605819	32.04595980741051	34.68777610019879	0.5736870417392078	0.49940481018637606	0.25178919295065216	7.173745905427486	35.467845615792946
406	3458.3333333333335	3375.0		(35.59137534017166, 32.845719070546366, 32.02805107808248)	#232020	35.59137534017166	32.845719070546366	32.02805107808248	13.76806485724354	25.529996471003443	35.59137534017166	42.865247206725414	6.137508067455721	4.125422432063619	34.02755704416999	33.32292604982206	32.036227758007115	34.6775361595949	0.5733226470230571	0.5246129768536454	0.2495441419767742	7.395141345576687	33.90764079336533
407	3466.6666666666665	3383.333333333333		(35.76805526481055, 32.70734770776638, 32.13439397111158)	#232020	35.76805526481055	32.70734770776638	32.13439397111158	9.460767369512604	25.90533991946809	35.76805526481055	42.818093456936275	6.505983446868536	3.9389810888112553	34.09250366338706	33.24291062591585	32.140123508478126	34.73097020308138	0.5726919656574325	0.5561089787434103	0.23826642537997092	7.605484378324637	31.192379858884337
408	3475.0	3391.6666666666665		(35.45049194054846, 32.779778103412184, 31.955202009629474)	#23201f	35.45049194054846	32.779778103412184	31.955202009629474	14.154638557824784	25.142075147478252	35.45049194054846	42.818528984069474	6.073748457169625	4.118662080752822	33.92351266485242	33.24364908729328	31.9634477705673	34.733204423761556	0.5726977908324898	0.5191630257354412	0.2491352126864783	7.338514676445198	34.14153982937824
409	3483.3333333333335	3400.0		(35.738120159095665, 32.569604354197196, 32.055892819761354)	#232020	35.738120159095665	32.569604354197196	32.055892819761354	8.370665150653839	26.27356915669426	35.738120159095665	42.74839624948044	6.6204979078010595	3.898835001956147	34.019434791710275	33.12487584257902	32.061029935105715	34.79274369901835	0.57175976556359	0.5658972790734994	0.2358380144807332	7.6832224307042285	30.49398392584383
410	3491.6666666666665	3408.333333333333		(35.493824576093786, 32.72241992882562, 32.04249528993092)	#232020	35.493824576093786	32.72241992882562	32.04249528993092	11.820221993085452	24.79555185958458	35.493824576093786	42.79610834633718	6.223718124782507	3.9929815266283253	33.944423278208085	33.20564781034122	32.04929453631986	34.77498784986572	0.572397914820796	0.5319819145905658	0.24153287703270268	7.394495842769901	32.68321326426103
411	3500.0	3416.6666666666665		(35.262717186518735, 32.65647896169144, 31.924010885492986)	#23201f	35.262717186518735	32.65647896169144	31.924010885492986	13.1632077246223	24.143633125556548	35.262717186518735	42.73955260096978	6.065579354680828	4.015088617043483	33.787042076617126	33.10991880468914	31.93133556625497	34.844253875586574	0.5716414817718503	0.5184647590891462	0.24287012067262104	7.2740765400593945	33.502425151091735
412	3508.3333333333335	3425.0		(35.613355662549715, 32.670504500732676, 32.05065940967134)	#232020	35.613355662549715	32.670504500732676	32.05065940967134	10.438921205711273	25.509742836149886	35.613355662549715	42.78374892461689	6.389412962660712	3.9640125645114876	33.988532551810756	33.184711917521454	32.05685786058196	34.77111558626977	0.5722326075651962	0.5461449366498756	0.23978056319952565	7.519175062400241	31.81559898632379
413	3516.6666666666665	3433.333333333333		(35.38894703788989, 32.786267531923805, 31.966087502616706)	#23201f	35.38894703788989	32.786267531923805	31.966087502616706	14.37710231790109	24.663892388777498	35.38894703788989	42.81528277193709	6.021482776051079	4.102066333354415	33.89754448398577	33.23814521038309	31.974289302909778	34.75062539218536	0.5726543727478219	0.5146955359566049	0.24813134663077183	7.285959307155067	34.2642005859646
414	3525.0	3441.6666666666665		(35.55683483357756, 32.73246807619845, 32.387481683064685)	#232020	35.55683483357756	32.73246807619845	32.387481683064685	6.531043593130776	22.7293868299432	35.55683483357756	42.80966925433351	6.427598405508828	3.6715709753745718	34.04741050868746	33.22862905589282	32.39093154699602	34.8483189324626	0.5725792919543745	0.5494088963261566	0.22209096010038523	7.4023276534960685	29.735859825543997
415	3533.3333333333335	3450.0		(35.469332216872516, 32.80992254553067, 31.805317144651454)	#23201f	35.469332216872516	32.80992254553067	31.805317144651454	16.450894132434446	26.34173763699784	35.469332216872516	42.83399477602934	5.978001380178288	4.295809956490704	33.912112204312336	33.26987931965669	31.815363198660247	34.671708515470165	0.5729046457875535	0.5109788965199038	0.2598507734277101	7.361418591799965	35.7011389501576
416	3541.6666666666665	3458.333333333333		(35.17521456981369, 32.76805526481055, 31.648733514758217)	#23201f	35.17521456981369	32.76805526481055	31.648733514758217	19.044283509438415	25.564951913921153	35.17521456981369	42.782237246224184	5.719478588958992	4.365029651670338	33.723698974251626	33.182151856813896	31.65992673225874	34.73861375394469	0.5722123888679057	0.48888126184546327	0.2640378281417301	7.194853660049078	37.35038986696098
417	3550.0	3466.6666666666665		(35.2503663387063, 33.030144442118484, 32.06824366757379)	#232120	35.2503663387063	33.030144442118484	32.06824366757379	18.136964673376777	23.019371581616603	35.2503663387063	42.918139617885274	5.649902903955562	4.1744547425837215	33.92567301653757	33.412832105924224	32.07786267531924	34.69303861808851	0.5740300829799141	0.4829341727622204	0.2525100748138042	7.024775812935614	36.45899932858451
