# Supplementary material for: Parallel and High Throughput Reaction Monitoring with Computer Vision
Source: Angew Chem Int Ed Engl. 2024 Oct 31;64(1):e202413395. doi: 10.1002/anie.202413395 (PMC11701362; doi:10.1002/anie.202413395)
Supplement: Supplementary file 3 — Supporting Information [file ANIE-64-e202413395-s003.zip › Supporting Info - Machine readable data part 2/Figure 10 - esterification and mutual information/Mutual Information and Regression outputs/data/frame number Regression Analysis.csv]

Time (seconds)	frame number	intercerpt	gradient	r_squared
180	4	36.745051598714326	35.98375909321604	0.9999667571370592
360	9
540	14
720	19
900	24
1080	29
1260	34
1440	39
1620	44
1800	49
2100	57
2400	66
2700	74
3000	82
3300	91
3600	99
