# Supplementary material for: Parallel and High Throughput Reaction Monitoring with Computer Vision
Source: Angew Chem Int Ed Engl. 2024 Oct 31;64(1):e202413395. doi: 10.1002/anie.202413395 (PMC11701362; doi:10.1002/anie.202413395)
Supplement: Supplementary file 3 — Supporting Information [file ANIE-64-e202413395-s003.zip › Supporting Info - Machine readable data part 2/Figure 10 - esterification and mutual information/Mutual Information and Regression outputs/data/a_component Cross Validation Analysis.csv]

Conversion (%)_true	a_component_Conversion (%)_predicted	r_squareds	r_squared_mean	r_squared_std	r_squared_rsd
9.818813042416869	-0.7113594287535552	0.8959341226511615	0.9278086193612068	0.011306381222630729	0.012186113587104995
15.237989666753192	-0.1905241246088485	0.9110477128147283
22.305397435723915	0.7750082863419716	0.9207355733589183
27.339481248343024	1.490037237897479	0.9287256312452795
33.70869889327376	1.932585283339672	0.9283249345992247
35.36240843033216	2.653040684493513	0.945528097378863
39.3930304802078	2.836972618722289	0.9360718450113008
40.9984137915274	2.718475097897577	0.9292465573904589
43.94112968128663	3.057899747572868	0.92917890579621
44.610013890741	3.338010804737779	0.9344887367465872
48.107155209437344	3.139920161620013	0.9264399550788464
48.07110501245863	3.156811256939784	0.9262340631882067
49.648523338252204	3.117960027113176	0.9289244436953606
50.430329391520516	2.950626227406217	0.9376907612722566
51.491124299811005	3.369005144881587	0.925922339102581
51.396432930061	2.982851337476833	0.9404442304493261
