# Supplementary material for: Parallel and High Throughput Reaction Monitoring with Computer Vision
Source: Angew Chem Int Ed Engl. 2024 Oct 31;64(1):e202413395. doi: 10.1002/anie.202413395 (PMC11701362; doi:10.1002/anie.202413395)
Supplement: Supplementary file 3 — Supporting Information [file ANIE-64-e202413395-s003.zip › Supporting Info - Machine readable data part 2/Figure 10 - esterification and mutual information/Mutual Information and Regression outputs/data/x Regression Analysis.csv]

Conversion (%)	x	intercerpt	gradient	r_squared
9.818813042416869	133.9993468468469	-305.9122887963463	2.380408673660351	0.9703700695318708
15.237989666753192	136.1168468468468
22.305397435723915	137.6891666666666
27.339481248343024	139.383963963964
33.70869889327376	141.3612162162162
35.36240843033216	142.4972522522522
39.3930304802078	144.1810585585586
40.9984137915274	145.6906306306306
43.94112968128663	146.4610585585586
44.610013890741	148.8449549549549
48.107155209437344	147.3648873873874
48.07110501245863	148.4629054054054
49.648523338252204	149.2834234234234
50.430329391520516	149.6054279279279
51.491124299811005	151.2836036036036
51.396432930061	151.0143018018018
