# Supplementary material for: Parallel and High Throughput Reaction Monitoring with Computer Vision
Source: Angew Chem Int Ed Engl. 2024 Oct 31;64(1):e202413395. doi: 10.1002/anie.202413395 (PMC11701362; doi:10.1002/anie.202413395)
Supplement: Supplementary file 3 — Supporting Information [file ANIE-64-e202413395-s003.zip › Supporting Info - Machine readable data part 2/Figure 10 - esterification and mutual information/Mutual Information and Regression outputs/data/Correlation Analysis.xlsx]

## Sheet: Time matched data
Time (seconds)	Conversion (%)	Umb (%)	frame number	Time (s)	normalised time	red	green	blue	hue	saturation	value	lightness	a_component	b_component	x	y	z	delta_e	light_ratio	a_ratio	b_ratio	chroma_ab	hue_ab
180	9.81881	88.4735	4	180	108	155.511	139.613	72.5946	48.4955	135.963	155.511	79.3708	-0.711359	36.152	133.999	141.714	73.2648	1.98841	1.00234	0.489368	0.951684	36.159	-88.8727
360	15.238	83.064	9	360	288	156.503	141.409	77.9673	48.468	127.963	156.503	79.7488	-0.190524	33.7616	136.117	143.406	78.6018	4.44627	1.00711	0.131068	0.888759	33.7621	-89.6767
540	22.3054	80.7527	14	540	468	157.074	142.005	83.5068	47.7094	119.432	157.074	79.8919	0.775008	31.0194	137.689	144.05	84.0917	7.34965	1.00892	-0.533155	0.816572	31.0291	88.5688
720	27.3395	79.0436	19	720	648	157.816	143.037	88.5619	47.1957	111.902	157.816	80.1186	1.49004	28.7917	139.384	145.074	89.1067	9.70028	1.01178	-1.02505	0.757928	28.8302	87.0375
900	33.7087	77.4115	24	900	828	159.373	144.616	92.1881	46.8213	107.497	159.373	80.4699	1.93259	27.5748	141.361	146.67	92.7123	11.0243	1.01622	-1.32949	0.725896	27.6425	85.991
1080	35.3624	73.1221	29	1080	1008	159.789	144.988	96.2714	46.018	101.365	159.789	80.5617	2.65304	25.7433	142.497	147.089	96.7586	12.9875	1.01738	-1.82512	0.67768	25.8796	84.116
1260	39.393	70.2926	34	1260	1188	160.689	146.655	99.9009	46.1482	96.4658	160.689	80.9003	2.83697	24.5981	144.181	148.642	100.368	14.1641	1.02165	-1.95165	0.647534	24.7611	83.421
1440	40.9984	68.1394	39	1440	1368	161.816	148.47	101.875	46.6401	94.4593	161.816	81.2671	2.71848	24.3032	145.691	150.336	102.341	14.4566	1.02628	-1.87013	0.639771	24.4548	83.6176
1620	43.9411	65.4093	44	1620	1548	162.408	148.851	103.687	46.1484	92.1988	162.408	81.3606	3.0579	23.6297	146.461	150.77	104.139	15.2061	1.02746	-2.10363	0.622042	23.8267	82.6264
1800	44.61	62.6315	49	1800	1728	165.973	150.739	103.946	45.2636	95.298	165.973	81.8248	3.33801	24.3031	148.845	152.937	104.414	14.7371	1.03333	-2.29633	0.639769	24.5313	82.1794
2100	48.1072	57.2561	57	2088	2016	162.818	149.779	105.764	46.2885	89.3564	162.818	81.5429	3.13992	22.9968	147.365	151.619	106.204	15.8547	1.02977	-2.16006	0.605382	23.2102	82.2251
2400	48.0711	52.097	66	2412	2340	163.443	150.994	107.839	46.5676	86.7517	163.443	81.7824	3.15681	22.4741	148.463	152.739	108.271	16.3908	1.03279	-2.17168	0.591621	22.6947	82.0043
2700	49.6485	44.592	74	2700	2628	164.016	151.953	109.052	46.8317	85.454	164.016	81.9726	3.11796	22.2596	149.283	153.631	109.481	16.6141	1.03519	-2.14495	0.585973	22.4769	82.0263
3000	50.4303	42.9846	82	2988	2916	163.811	152.619	110.131	47.491	83.5625	163.811	82.0823	2.95063	21.9704	149.605	154.148	110.556	16.8621	1.03658	-2.02984	0.578362	22.1677	82.3509
3300	51.4911	35.4104	91	3312	3240	165.238	153.846	113.125	46.8839	80.4219	165.238	82.3532	3.36901	21.1286	151.284	155.429	113.532	17.8188	1.04	-2.31765	0.5562	21.3955	80.9403
3600	51.3964	32.5282	99	3600	3528	165.003	154.091	111.972	47.654	81.9561	165.003	82.3839	2.98285	21.6797	151.014	155.575	112.393	17.2003	1.04039	-2.052	0.570709	21.8839	82.166

## Sheet: Selected time matched data
Conversion (%)	Umb (%)	red	green	blue	hue	saturation	value	lightness	a_component	b_component	x	y	z	delta_e	light_ratio	a_ratio	b_ratio	chroma_ab	hue_ab
9.81881	88.4735	155.511	139.613	72.5946	48.4955	135.963	155.511	79.3708	-0.711359	36.152	133.999	141.714	73.2648	1.98841	1.00234	0.489368	0.951684	36.159	-88.8727
15.238	83.064	156.503	141.409	77.9673	48.468	127.963	156.503	79.7488	-0.190524	33.7616	136.117	143.406	78.6018	4.44627	1.00711	0.131068	0.888759	33.7621	-89.6767
22.3054	80.7527	157.074	142.005	83.5068	47.7094	119.432	157.074	79.8919	0.775008	31.0194	137.689	144.05	84.0917	7.34965	1.00892	-0.533155	0.816572	31.0291	88.5688
27.3395	79.0436	157.816	143.037	88.5619	47.1957	111.902	157.816	80.1186	1.49004	28.7917	139.384	145.074	89.1067	9.70028	1.01178	-1.02505	0.757928	28.8302	87.0375
33.7087	77.4115	159.373	144.616	92.1881	46.8213	107.497	159.373	80.4699	1.93259	27.5748	141.361	146.67	92.7123	11.0243	1.01622	-1.32949	0.725896	27.6425	85.991
35.3624	73.1221	159.789	144.988	96.2714	46.018	101.365	159.789	80.5617	2.65304	25.7433	142.497	147.089	96.7586	12.9875	1.01738	-1.82512	0.67768	25.8796	84.116
39.393	70.2926	160.689	146.655	99.9009	46.1482	96.4658	160.689	80.9003	2.83697	24.5981	144.181	148.642	100.368	14.1641	1.02165	-1.95165	0.647534	24.7611	83.421
40.9984	68.1394	161.816	148.47	101.875	46.6401	94.4593	161.816	81.2671	2.71848	24.3032	145.691	150.336	102.341	14.4566	1.02628	-1.87013	0.639771	24.4548	83.6176
43.9411	65.4093	162.408	148.851	103.687	46.1484	92.1988	162.408	81.3606	3.0579	23.6297	146.461	150.77	104.139	15.2061	1.02746	-2.10363	0.622042	23.8267	82.6264
44.61	62.6315	165.973	150.739	103.946	45.2636	95.298	165.973	81.8248	3.33801	24.3031	148.845	152.937	104.414	14.7371	1.03333	-2.29633	0.639769	24.5313	82.1794
48.1072	57.2561	162.818	149.779	105.764	46.2885	89.3564	162.818	81.5429	3.13992	22.9968	147.365	151.619	106.204	15.8547	1.02977	-2.16006	0.605382	23.2102	82.2251
48.0711	52.097	163.443	150.994	107.839	46.5676	86.7517	163.443	81.7824	3.15681	22.4741	148.463	152.739	108.271	16.3908	1.03279	-2.17168	0.591621	22.6947	82.0043
49.6485	44.592	164.016	151.953	109.052	46.8317	85.454	164.016	81.9726	3.11796	22.2596	149.283	153.631	109.481	16.6141	1.03519	-2.14495	0.585973	22.4769	82.0263
50.4303	42.9846	163.811	152.619	110.131	47.491	83.5625	163.811	82.0823	2.95063	21.9704	149.605	154.148	110.556	16.8621	1.03658	-2.02984	0.578362	22.1677	82.3509
51.4911	35.4104	165.238	153.846	113.125	46.8839	80.4219	165.238	82.3532	3.36901	21.1286	151.284	155.429	113.532	17.8188	1.04	-2.31765	0.5562	21.3955	80.9403
51.3964	32.5282	165.003	154.091	111.972	47.654	81.9561	165.003	82.3839	2.98285	21.6797	151.014	155.575	112.393	17.2003	1.04039	-2.052	0.570709	21.8839	82.166

## Sheet: Correlation data
Parameters	Conversion (%)	Umb (%)	red	green	blue	hue	saturation	value	lightness	a_component	b_component	x	y	z	delta_e	light_ratio	a_ratio	b_ratio	chroma_ab	hue_ab
Conversion (%)	1.4849	0.903571	0.975793	0.988021	1.2526	0.197294	1.20573	0.975793	0.915104	0.843477	1.26927	1.0349	0.918229	1.2526	1.26927	0.915104	0.843477	1.26927	1.30573	0.0588713
Umb (%)	0.903571	1.4849	0.825893	1.05885	0.911012	0.200223	0.876637	0.825893	0.975521	0.480729	0.760367	0.837797	0.975521	0.91994	0.760367	0.975521	0.480729	0.760367	0.755679	0.0669643
red	0.975793	0.825893	1.4849	1.16302	1.04038	0.197296	0.999752	1.4849	1.2067	0.598361	0.90124	1.18274	1.17805	1.04038	0.881895	1.2067	0.598361	0.90124	0.90124	0.0513393
green	0.988021	1.05885	1.16302	1.4849	1.06198	0.243006	0.935937	1.16302	1.39948	0.575518	0.820759	1.30365	1.39115	1.08698	0.860342	1.39948	0.575518	0.820759	0.8218	0.0513393
blue	1.2526	0.911012	1.04038	1.06198	1.4849	0.269913	1.3599	1.04038	0.994271	0.702629	1.31823	1.18177	0.994271	1.4849	1.31823	0.994271	0.702629	1.31823	1.3026	0.0540636
hue	0.197294	0.200223	0.197296	0.243006	0.269913	1.4849	0.246897	0.197296	0.252827	0.230231	0.253023	0.245908	0.268006	0.254288	0.252875	0.252827	0.230231	0.253023	0.249452	0.129167
saturation	1.20573	0.876637	0.999752	0.935937	1.3599	0.246897	1.4849	0.999752	0.950521	0.664261	1.3651	1.07493	0.940104	1.3599	1.3651	0.950521	0.664261	1.3651	1.37031	0.0493288
value	0.975793	0.825893	1.4849	1.16302	1.04038	0.197296	0.999752	1.4849	1.2067	0.598361	0.90124	1.18274	1.17805	1.04038	0.881895	1.2067	0.598361	0.90124	0.90124	0.0513393
lightness	0.915104	0.975521	1.2067	1.39948	0.994271	0.252827	0.950521	1.2067	1.4849	0.55156	0.82128	1.32865	1.4849	1.00677	0.784821	1.4849	0.55156	0.82128	0.849925	0.0513393
a_component	0.843477	0.480729	0.598361	0.575518	0.702629	0.230231	0.664261	0.598361	0.55156	1.4849	0.752902	0.651882	0.543748	0.702629	0.790327	0.55156	1.4849	0.752902	0.74561	0.102012
b_component	1.26927	0.760367	0.90124	0.820759	1.31823	0.253023	1.3651	0.90124	0.82128	0.752902	1.4849	0.966146	0.810863	1.31823	1.4849	0.82128	0.752902	1.4849	1.4849	0.0388377
x	1.0349	0.837797	1.18274	1.30365	1.18177	0.245908	1.07493	1.18274	1.32865	0.651882	0.966146	1.4849	1.30052	1.18177	0.97805	1.32865	0.651882	0.966146	0.953646	0.0721726
y	0.918229	0.975521	1.17805	1.39115	0.994271	0.268006	0.940104	1.17805	1.4849	0.543748	0.810863	1.30052	1.4849	1.00677	0.784821	1.4849	0.543748	0.810863	0.842113	0.0513393
z	1.2526	0.91994	1.04038	1.08698	1.4849	0.254288	1.3599	1.04038	1.00677	0.702629	1.31823	1.18177	1.00677	1.4849	1.31823	1.00677	0.702629	1.31823	1.3026	0.0540636
delta_e	1.26927	0.760367	0.881895	0.860342	1.31823	0.252875	1.3651	0.881895	0.784821	0.790327	1.4849	0.97805	0.784821	1.31823	1.4849	0.784821	0.790327	1.4849	1.4849	0.0436454
light_ratio	0.915104	0.975521	1.2067	1.39948	0.994271	0.252827	0.950521	1.2067	1.4849	0.55156	0.82128	1.32865	1.4849	1.00677	0.784821	1.4849	0.55156	0.82128	0.849925	0.0513393
a_ratio	0.843477	0.480729	0.598361	0.575518	0.702629	0.230231	0.664261	0.598361	0.55156	1.4849	0.752902	0.651882	0.543748	0.702629	0.790327	0.55156	1.4849	0.752902	0.74561	0.102012
b_ratio	1.26927	0.760367	0.90124	0.820759	1.31823	0.253023	1.3651	0.90124	0.82128	0.752902	1.4849	0.966146	0.810863	1.31823	1.4849	0.82128	0.752902	1.4849	1.4849	0.0388377
chroma_ab	1.30573	0.755679	0.90124	0.8218	1.3026	0.249452	1.37031	0.90124	0.849925	0.74561	1.4849	0.953646	0.842113	1.3026	1.4849	0.849925	0.74561	1.4849	1.4849	0.0388377
hue_ab	0.0588713	0.0669643	0.0513393	0.0513393	0.0540636	0.129167	0.0493288	0.0513393	0.0513393	0.102012	0.0388377	0.0721726	0.0513393	0.0540636	0.0436454	0.0513393	0.102012	0.0388377	0.0388377	1.4849

## Sheet: Noramlised correlation data
Parameters	Conversion (%)	Umb (%)	red	green	blue	hue	saturation	value	lightness	a_component	b_component	x	y	z	delta_e	light_ratio	a_ratio	b_ratio	chroma_ab	hue_ab
Conversion (%)	1	0.608508	0.657146	0.665381	0.843564	0.132867	0.811996	0.657146	0.616275	0.568038	0.854788	0.696948	0.618379	0.843564	0.854788	0.616275	0.568038	0.854788	0.879341	0.0396468
Umb (%)	0.608508	1	0.556196	0.713083	0.613519	0.13484	0.590369	0.556196	0.656962	0.323746	0.512068	0.564213	0.656962	0.619532	0.512068	0.656962	0.323746	0.512068	0.508911	0.045097
red	0.657146	0.556196	1	0.783234	0.70064	0.132869	0.673281	1	0.812647	0.402965	0.606938	0.796512	0.793356	0.70064	0.59391	0.812647	0.402965	0.606938	0.606938	0.0345743
green	0.665381	0.713083	0.783234	1	0.715188	0.163652	0.630305	0.783234	0.942476	0.387582	0.552738	0.877938	0.936864	0.732024	0.579396	0.942476	0.387582	0.552738	0.55344	0.0345743
blue	0.843564	0.613519	0.70064	0.715188	1	0.181773	0.915819	0.70064	0.66959	0.473184	0.887759	0.795861	0.66959	1	0.887759	0.66959	0.473184	0.887759	0.877236	0.0364091
hue	0.132867	0.13484	0.132869	0.163652	0.181773	1	0.166273	0.132869	0.170266	0.155048	0.170398	0.165606	0.180488	0.17125	0.170298	0.170266	0.155048	0.170398	0.167993	0.086987
saturation	0.811996	0.590369	0.673281	0.630305	0.915819	0.166273	1	0.673281	0.640126	0.447345	0.919327	0.723906	0.633111	0.915819	0.919327	0.640126	0.447345	0.919327	0.922834	0.0332204
value	0.657146	0.556196	1	0.783234	0.70064	0.132869	0.673281	1	0.812647	0.402965	0.606938	0.796512	0.793356	0.70064	0.59391	0.812647	0.402965	0.606938	0.606938	0.0345743
lightness	0.616275	0.656962	0.812647	0.942476	0.66959	0.170266	0.640126	0.812647	1	0.371447	0.553089	0.894774	1	0.678008	0.528536	1	0.371447	0.553089	0.572381	0.0345743
a_component	0.568038	0.323746	0.402965	0.387582	0.473184	0.155048	0.447345	0.402965	0.371447	1	0.50704	0.439009	0.366186	0.473184	0.532244	0.371447	1	0.50704	0.50213	0.0686995
b_component	0.854788	0.512068	0.606938	0.552738	0.887759	0.170398	0.919327	0.606938	0.553089	0.50704	1	0.650649	0.546074	0.887759	1	0.553089	0.50704	1	1	0.0261552
x	0.696948	0.564213	0.796512	0.877938	0.795861	0.165606	0.723906	0.796512	0.894774	0.439009	0.650649	1	0.875833	0.795861	0.658666	0.894774	0.439009	0.650649	0.642231	0.0486045
y	0.618379	0.656962	0.793356	0.936864	0.66959	0.180488	0.633111	0.793356	1	0.366186	0.546074	0.875833	1	0.678008	0.528536	1	0.366186	0.546074	0.567119	0.0345743
z	0.843564	0.619532	0.70064	0.732024	1	0.17125	0.915819	0.70064	0.678008	0.473184	0.887759	0.795861	0.678008	1	0.887759	0.678008	0.473184	0.887759	0.877236	0.0364091
delta_e	0.854788	0.512068	0.59391	0.579396	0.887759	0.170298	0.919327	0.59391	0.528536	0.532244	1	0.658666	0.528536	0.887759	1	0.528536	0.532244	1	1	0.0293929
light_ratio	0.616275	0.656962	0.812647	0.942476	0.66959	0.170266	0.640126	0.812647	1	0.371447	0.553089	0.894774	1	0.678008	0.528536	1	0.371447	0.553089	0.572381	0.0345743
a_ratio	0.568038	0.323746	0.402965	0.387582	0.473184	0.155048	0.447345	0.402965	0.371447	1	0.50704	0.439009	0.366186	0.473184	0.532244	0.371447	1	0.50704	0.50213	0.0686995
b_ratio	0.854788	0.512068	0.606938	0.552738	0.887759	0.170398	0.919327	0.606938	0.553089	0.50704	1	0.650649	0.546074	0.887759	1	0.553089	0.50704	1	1	0.0261552
chroma_ab	0.879341	0.508911	0.606938	0.55344	0.877236	0.167993	0.922834	0.606938	0.572381	0.50213	1	0.642231	0.567119	0.877236	1	0.572381	0.50213	1	1	0.0261552
hue_ab	0.0396468	0.045097	0.0345743	0.0345743	0.0364091	0.086987	0.0332204	0.0345743	0.0345743	0.0686995	0.0261552	0.0486045	0.0345743	0.0364091	0.0293929	0.0345743	0.0686995	0.0261552	0.0261552	1
