# Supplementary material for: Parallel and High Throughput Reaction Monitoring with Computer Vision
Source: Angew Chem Int Ed Engl. 2024 Oct 31;64(1):e202413395. doi: 10.1002/anie.202413395 (PMC11701362; doi:10.1002/anie.202413395)
Supplement: Supplementary file 3 — Supporting Information [file ANIE-64-e202413395-s003.zip › Supporting Info - Machine readable data part 2/Figure 10 - esterification and mutual information/Mutual Information and Regression outputs/data/hue_ab Regression Analysis.csv]

Conversion (%)	hue_ab	intercerpt	gradient	r_squared
9.818813042416869	-88.87274080136261	28.029319250565297	0.16492122136810475	0.5385950899366466
15.237989666753192	-89.67667076929675
22.305397435723915	88.56878472560072
27.339481248343024	87.03745105372917
33.70869889327376	85.99097560909195
35.36240843033216	84.11600126929586
39.3930304802078	83.42096846899074
40.9984137915274	83.61761779148462
43.94112968128663	82.62638156289839
44.610013890741	82.17941455778134
48.107155209437344	82.22508144332384
48.07110501245863	82.00429776117572
49.648523338252204	82.02629429961257
50.430329391520516	82.35094988707567
51.491124299811005	80.94030459746162
51.396432930061	82.16601816909738
