# Supplementary material for: Parallel and High Throughput Reaction Monitoring with Computer Vision
Source: Angew Chem Int Ed Engl. 2024 Oct 31;64(1):e202413395. doi: 10.1002/anie.202413395 (PMC11701362; doi:10.1002/anie.202413395)
Supplement: Supplementary file 3 — Supporting Information [file ANIE-64-e202413395-s003.zip › Supporting Info - Machine readable data part 2/Figure 10 - esterification and mutual information/Mutual Information and Regression outputs/data/hue Regression Analysis.csv]

Conversion (%)	hue	intercerpt	gradient	r_squared
9.818813042416869	48.49545022409339	451.7714426783243	-8.814634762497489	0.34733927737007164
15.237989666753192	48.46802408947521
22.305397435723915	47.70940484937552
27.339481248343024	47.19568116036299
33.70869889327376	46.82132081796838
35.36240843033216	46.01801290688607
39.3930304802078	46.14820303816225
40.9984137915274	46.64011422559556
43.94112968128663	46.14835839214484
44.610013890741	45.2636165577342
48.107155209437344	46.28848886783521
48.07110501245863	46.56756318859366
49.648523338252204	46.83166693984596
50.430329391520516	47.49097927330706
51.491124299811005	46.88391390785721
51.396432930061	47.65395396245643
