# Supplementary material for: Parallel and High Throughput Reaction Monitoring with Computer Vision
Source: Angew Chem Int Ed Engl. 2024 Oct 31;64(1):e202413395. doi: 10.1002/anie.202413395 (PMC11701362; doi:10.1002/anie.202413395)
Supplement: Supplementary file 3 — Supporting Information [file ANIE-64-e202413395-s003.zip › Supporting Info - Machine readable data part 2/Figure 10 - esterification and mutual information/Mutual Information and Regression outputs/data/frame number Cross Validation Analysis.csv]

Time (seconds)_true	frame number_Time (seconds)_predicted	r_squareds	r_squared_mean	r_squared_std	r_squared_rsd
180	4	0.9999613502151627	0.9999668274179674	4.971718600309411e-06	4.971883530523684e-06
360	9	0.9999627120641116
540	14	0.9999638248597352
720	19	0.9999647244746742
900	24	0.9999654376835769
1080	29	0.9999659843466363
1260	34	0.9999663788906669
1440	39	0.9999666313082137
1620	44	0.9999667478105642
1800	49	0.9999667312172008
2100	57	0.9999757837411068
2400	66	0.9999746843218424
2700	74	0.9999645179603633
3000	82	0.9999750552121784
3300	91	0.9999715774039246
3600	99	0.9999570971775196
