# Supplementary material for: Parallel and High Throughput Reaction Monitoring with Computer Vision
Source: Angew Chem Int Ed Engl. 2024 Oct 31;64(1):e202413395. doi: 10.1002/anie.202413395 (PMC11701362; doi:10.1002/anie.202413395)
Supplement: Supplementary file 3 — Supporting Information [file ANIE-64-e202413395-s003.zip › Supporting Info - Machine readable data part 2/Figure 10 - esterification and mutual information/Mutual Information and Regression outputs/data/b_component Cross Validation Analysis.csv]

Conversion (%)_true	b_component_Conversion (%)_predicted	r_squareds	r_squared_mean	r_squared_std	r_squared_rsd
9.818813042416869	36.15196400595067	0.9825866369777697	0.985909495332326	0.0017890023202296642	0.0018145705348203746
15.237989666753192	33.76160062870724	0.9822265427646112
22.305397435723915	31.01942003442131	0.9845570044160591
27.339481248343024	28.79167588933336	0.9871753836646082
33.70869889327376	27.57484232093768	0.9860694904301566
35.36240843033216	25.74325575744736	0.9894937210073288
39.3930304802078	24.59807928178823	0.988077309061817
40.9984137915274	24.3032103173521	0.9868923001897504
43.94112968128663	23.62970462956251	0.9859148273740524
44.610013890741	24.30313074195427	0.9875136003341679
48.107155209437344	22.99684125809556	0.9867267585879409
48.07110501245863	22.47411101267169	0.9854164338922002
49.648523338252204	22.25955564116981	0.9857743253008983
50.430329391520516	21.97042526159638	0.9856032329922563
51.491124299811005	21.12856369092286	0.9849464826005401
51.396432930061	21.67971008639986	0.9855778757230589
