# Supplementary material for: Parallel and High Throughput Reaction Monitoring with Computer Vision
Source: Angew Chem Int Ed Engl. 2024 Oct 31;64(1):e202413395. doi: 10.1002/anie.202413395 (PMC11701362; doi:10.1002/anie.202413395)
Supplement: Supplementary file 3 — Supporting Information [file ANIE-64-e202413395-s003.zip › Supporting Info - Machine readable data part 2/Figure 10 - esterification and mutual information/Mutual Information and Regression outputs/data/x Cross Validation Analysis.csv]

Conversion (%)_true	x_Conversion (%)_predicted	r_squareds	r_squared_mean	r_squared_std	r_squared_rsd
9.818813042416869	133.9993468468469	0.9645830615953146	0.9704025831394054	0.0028019479779503543	0.0028874077899562166
15.237989666753192	136.1168468468468	0.9673845443321523
22.305397435723915	137.6891666666666	0.9670926501099376
27.339481248343024	139.383963963964	0.9698432976286333
33.70869889327376	141.3612162162162	0.9741936663451974
35.36240843033216	142.4972522522522	0.9720294247655756
39.3930304802078	144.1810585585586	0.9721286903795724
40.9984137915274	145.6906306306306	0.9702835367193913
43.94112968128663	146.4610585585586	0.9705865322128425
44.610013890741	148.8449549549549	0.9760358158546831
48.107155209437344	147.3648873873874	0.9736266176966364
48.07110501245863	148.4629054054054	0.9693142475233212
49.648523338252204	149.2834234234234	0.9687459680367955
50.430329391520516	149.6054279279279	0.9685014477460062
51.491124299811005	151.2836036036036	0.9716884673616659
51.396432930061	151.0143018018018	0.9704033619227613
