# Supplementary material for: Parallel and High Throughput Reaction Monitoring with Computer Vision
Source: Angew Chem Int Ed Engl. 2024 Oct 31;64(1):e202413395. doi: 10.1002/anie.202413395 (PMC11701362; doi:10.1002/anie.202413395)
Supplement: Supplementary file 3 — Supporting Information [file ANIE-64-e202413395-s003.zip › Supporting Info - Machine readable data part 2/Figure 10 - esterification and mutual information/Mutual Information and Regression outputs/data/lightness Regression Analysis.csv]

Conversion (%)	lightness	intercerpt	gradient	r_squared
9.818813042416869	79.37077353119373	-1032.6675121120409	13.204469402360612	0.9367536900193145
15.237989666753192	79.74881150085376
22.305397435723915	79.89190077546003
27.339481248343024	80.11858559160588
33.70869889327376	80.4699105936733
35.36240843033216	80.56169738162721
39.3930304802078	80.90028933813062
40.9984137915274	81.26707759594318
43.94112968128663	81.36059246781616
44.610013890741	81.8248297275535
48.107155209437344	81.54288415204185
48.07110501245863	81.78243547956836
49.648523338252204	81.97260470342651
50.430329391520516	82.08233762275133
51.491124299811005	82.35320212576957
51.396432930061	82.3839311716537
