# Supplementary material for: Parallel and High Throughput Reaction Monitoring with Computer Vision
Source: Angew Chem Int Ed Engl. 2024 Oct 31;64(1):e202413395. doi: 10.1002/anie.202413395 (PMC11701362; doi:10.1002/anie.202413395)
Supplement: Supplementary file 3 — Supporting Information [file ANIE-64-e202413395-s003.zip › Supporting Info - Machine readable data part 2/Figure 10 - esterification and mutual information/Mutual Information and Regression outputs/data/Time matched data Correlation Analysis.csv]

Time (seconds)	Conversion (%)	Umb (%)	frame number	Time (s)	normalised time	red	green	blue	hue	saturation	value	lightness	a_component	b_component	x	y	z	delta_e	light_ratio	a_ratio	b_ratio	chroma_ab	hue_ab
180	9.818813042416869	88.47347456327729	4	180	108	155.5112612612613	139.6126126126126	72.59459459459458	48.49545022409339	135.9628224253046	155.5112612612613	79.37077353119373	-0.7113594287535552	36.15196400595067	133.9993468468469	141.7137949324324	73.26477477477475	1.988412145599797	1.002335504655797	0.4893682961676244	0.9516844471136668	36.15896201115886	-88.87274080136261
360	15.237989666753192	83.06396094399862	9	360	288	156.5033783783784	141.4087837837838	77.96734234234232	48.46802408947521	127.9633027522936	156.5033783783784	79.74881150085376	-0.1905241246088485	33.76160062870724	136.1168468468468	143.4056916666667	78.60175675675674	4.446265521993897	1.007109565210333	0.1310680121328108	0.888759189479027	33.76213820915942	-89.67667076929675
540	22.305397435723915	80.7526750853723	14	540	468	157.0743243243243	142.0045045045045	83.50675675675673	47.70940484937552	119.4321847980385	157.0743243243243	79.89190077546003	0.7750082863419716	31.01942003442131	137.6891666666666	144.0495794594595	84.09173423423421	7.34964668400108	1.008916571163436	-0.5331545056871021	0.8165724993636775	31.029100166066	88.56878472560072
720	27.339481248343024	79.04355424940145	19	720	648	157.8164414414414	143.0371621621622	88.56193693693693	47.19568116036299	111.9015134757137	157.8164414414414	80.11858559160588	1.490037237897479	28.79167588933336	139.383963963964	145.0735795720721	89.10668918918918	9.70028308909268	1.011779265194005	-1.02504719114199	0.7579281210200898	28.83020658071566	87.03745105372917
900	33.70869889327376	77.41147767616484	24	900	828	159.3727477477478	144.6159909909909	92.18806306306307	46.82132081796838	107.4970146195319	159.3727477477478	80.4699105936733	1.932585283339672	27.57484232093768	141.3612162162162	146.6701853603603	92.71234234234235	11.02431277042341	1.016215980468136	-1.329491012670905	0.7258955160535276	27.64248206840255	85.99097560909195
1080	35.36240843033216	73.12212313265447	29	1080	1008	159.7894144144144	144.9876126126126	96.27139639639641	46.01801290688607	101.3652540999203	159.7894144144144	80.56169738162721	2.653040684493513	25.74325575744736	142.4972522522522	147.0892340990991	96.75855855855858	12.98750978318083	1.017375111875471	-1.825116736990308	0.6776798106570189	25.87960281509213	84.11600126929586
1260	39.3930304802078	70.29259687774197	34	1260	1188	160.6891891891892	146.6554054054054	99.9009009009009	46.14820303816225	96.46581448154073	160.6891891891892	80.90028933813062	2.836972618722289	24.59807928178823	144.1810585585586	148.6419637387388	100.3684459459459	14.16407443631276	1.0216510276124	-1.951649757607	0.6475335469324299	24.76113725159891	83.42096846899074
1440	40.9984137915274	68.13941979624668	39	1440	1368	161.8164414414414	148.4695945945946	101.875	46.64011422559556	94.45929864363605	161.8164414414414	81.26707759594318	2.718475097897577	24.3032103173521	145.6906306306306	150.3362855405405	102.3409459459459	14.45660808172117	1.026283020941177	-1.870131290961123	0.6397712519892232	24.45477741847876	83.61761779148462
1620	43.94112968128663	65.40926289326002	44	1620	1548	162.4076576576576	148.8513513513514	103.686936936937	46.14835839214484	92.19875466307944	162.4076576576576	81.36059246781616	3.057899747572868	23.62970462956251	146.4610585585586	150.7703131531532	104.1385810810811	15.20609245994398	1.027463975493104	-2.103633028303575	0.6220415129353107	23.82674320478093	82.62638156289839
1800	44.610013890741	62.631508127323926	49	1800	1728	165.972972972973	150.7387387387387	103.9459459459459	45.2636165577342	95.29799706888133	165.972972972973	81.8248297275535	3.338010804737779	24.30313074195427	148.8449549549549	152.9373337837838	104.4138738738738	14.73708845064372	1.03332660561899	-2.296330932122313	0.6397691572021054	24.53129592975204	82.17941455778134
2100	48.107155209437344	57.2560868356932	57	2088	2016	162.8175675675675	149.7792792792793	105.7635135135135	46.28848886783521	89.3563514130389	162.8175675675675	81.54288415204185	3.139920161620013	22.99684125809556	147.3648873873874	151.6187775675676	106.2036711711712	15.85470038571864	1.029766049911355	-2.160057655082678	0.6053816648652618	23.21020910012217	82.22508144332384
2400	48.07110501245863	52.0970048227778	66	2412	2340	163.4425675675676	150.9943693693694	107.838963963964	46.56756318859366	86.75168978275697	163.4425675675676	81.78243547956836	3.156811256939784	22.47411101267169	148.4629054054054	152.7385850450451	108.270518018018	16.39081657560054	1.032791228955035	-2.171677612874655	0.5916210225797163	22.69473778482212	82.00429776117572
2700	49.648523338252204	44.591980917570936	74	2700	2628	164.0157657657657	151.9527027027027	109.0518018018018	46.83166693984596	85.45404611180533	164.0157657657657	81.97260470342651	3.117960027113176	22.25955564116981	149.2834234234234	153.6314663963964	109.4808108108108	16.61411493767796	1.035192785050377	-2.144950533179404	0.5859729474137468	22.47686570839027	82.02629429961257
3000	50.430329391520516	42.98456940613048	82	2988	2916	163.8108108108108	152.6193693693694	110.1306306306306	47.49097927330706	83.56253093548916	163.8108108108108	82.08233762275133	2.950626227406217	21.97042526159638	149.6054279279279	154.1482634684685	110.555518018018	16.86205368461502	1.0365785495601	-2.029835932678033	0.5783617181764413	22.16767424222148	82.35094988707567
3300	51.491124299811005	35.41038495467891	91	3312	3240	165.2376126126126	153.8457207207207	113.125	46.88391390785721	80.42186041122866	165.2376126126126	82.35320212576957	3.369005144881587	21.12856369092286	151.2836036036036	155.4288825675675	113.5322072072072	17.81876717492931	1.039999167707653	-2.317652990724379	0.5562000850408033	21.39547614117579	80.94030459746162
3600	51.396432930061	32.52822773657497	99	3600	3528	165.0033783783784	154.0912162162162	111.9718468468468	47.65395396245643	81.95614340410722	165.0033783783784	82.3839311716537	2.982851337476833	21.67971008639986	151.0143018018018	155.5746126576576	112.3930405405405	17.2002638836498	1.040387230118331	-2.052004679687831	0.5707087698959852	21.88394917586484	82.16601816909738
