# Supplementary material for: Parallel and High Throughput Reaction Monitoring with Computer Vision
Source: Angew Chem Int Ed Engl. 2024 Oct 31;64(1):e202413395. doi: 10.1002/anie.202413395 (PMC11701362; doi:10.1002/anie.202413395)
Supplement: Supplementary file 3 — Supporting Information [file ANIE-64-e202413395-s003.zip › Supporting Info - Machine readable data part 2/Figure 10 - esterification and mutual information/Mutual Information and Regression outputs/data/Correlation data Correlation Analysis.csv]

Parameters	Conversion (%)	Umb (%)	red	green	blue	hue	saturation	value	lightness	a_component	b_component	x	y	z	delta_e	light_ratio	a_ratio	b_ratio	chroma_ab	hue_ab
Conversion (%)	1.4848956598956604	0.9035712551337556	0.9757934773559778	0.98802065989566	1.2526039932289934	0.1972941988566994	1.2057289932289936	0.9757934773559778	0.9151039932289935	0.8434770091020094	1.2692706598956605	1.03489565989566	0.9182289932289938	1.2526039932289934	1.2692706598956605	0.9151039932289935	0.8434770091020094	1.2692706598956605	1.3057289932289937	0.0588713369963374
Umb (%)	0.9035712551337554	1.4848956598956602	0.8258926837051843	1.0588539932289938	0.9110117313242314	0.20022304084804143	0.8766367313242314	0.8258926837051843	0.9755206598956603	0.4807289932289933	0.7603668900543905	0.837797445609946	0.9755206598956603	0.919940302752803	0.7603668900543905	0.9755206598956603	0.4807289932289933	0.7603668900543905	0.7556793900543903	0.06696428571428603
red	0.9757934773559775	0.8258926837051845	1.4848956598956602	1.1630206598956605	1.0403768106893112	0.1972964535464541	0.9997518106893113	1.4848956598956604	1.2066962551337554	0.5983606671106676	0.9012399059274063	1.1827379218004224	1.1780504218004224	1.0403768106893112	0.8818946678321682	1.2066962551337554	0.5983606671106676	0.9012399059274063	0.9012399059274061	0.05133928571428603
green	0.9880206598956602	1.0588539932289938	1.1630206598956607	1.4848956598956602	1.0619789932289936	0.24300577894327935	0.935937326562327	1.1630206598956607	1.399478993228993	0.5755184052059055	0.8207587551337554	1.30364565989566	1.3911456598956604	1.0869789932289935	0.8603420884670885	1.399478993228993	0.5755184052059055	0.8207587551337554	0.821800421800422	0.05133928571428603
blue	1.2526039932289936	0.9110117313242314	1.0403768106893114	1.0619789932289936	1.4848956598956604	0.269913246475747	1.3598956598956602	1.0403768106893114	0.9942706598956605	0.7026287948162953	1.3182289932289937	1.1817706598956603	0.9942706598956605	1.4848956598956602	1.3182289932289937	0.9942706598956605	0.7026287948162953	1.3182289932289937	1.3026039932289937	0.05406364468864533
hue	0.1972941988566994	0.20022304084804143	0.1972964535464541	0.24300577894327935	0.2699132464757472	1.4848956598956602	0.24689737345987384	0.1972964535464541	0.252827207514708	0.230230706793207	0.253023365523366	0.24590756465756525	0.2680057789432795	0.2542882464757472	0.25287455599955644	0.252827207514708	0.230230706793207	0.253023365523366	0.24945193695193746	0.12916666666666732
saturation	1.2057289932289934	0.8766367313242316	0.9997518106893111	0.9359373265623268	1.3598956598956602	0.24689737345987406	1.4848956598956602	0.9997518106893111	0.9505206598956604	0.6642607392607396	1.3651039932289937	1.0749254218004223	0.9401039932289939	1.3598956598956602	1.3651039932289937	0.9505206598956604	0.6642607392607396	1.3651039932289937	1.3703123265623267	0.049328796203796266
value	0.9757934773559775	0.8258926837051845	1.4848956598956602	1.1630206598956605	1.0403768106893112	0.1972964535464541	0.9997518106893113	1.4848956598956602	1.2066962551337554	0.5983606671106676	0.9012399059274063	1.1827379218004224	1.1780504218004224	1.0403768106893112	0.8818946678321682	1.2066962551337554	0.5983606671106676	0.9012399059274063	0.9012399059274061	0.05133928571428603
lightness	0.9151039932289937	0.9755206598956603	1.2066962551337557	1.3994789932289933	0.9942706598956605	0.252827207514708	0.9505206598956604	1.2066962551337557	1.4848956598956602	0.5515600718725719	0.8212795884670891	1.3286456598956606	1.4848956598956604	1.0067706598956605	0.7848212551337557	1.4848956598956602	0.5515600718725719	0.8212795884670891	0.8499254218004222	0.05133928571428603
a_component	0.8434770091020094	0.4807289932289933	0.5983606671106674	0.5755184052059055	0.7026287948162953	0.230230706793207	0.6642607392607396	0.5983606671106674	0.5515600718725719	1.4848956598956604	0.7529016122766126	0.6518824925074929	0.5437475718725719	0.7026287948162953	0.7903272075147079	0.5515600718725719	1.4848956598956602	0.7529016122766126	0.7456099456099461	0.1020115301365303
b_component	1.2692706598956602	0.7603668900543903	0.9012399059274063	0.8207587551337556	1.3182289932289937	0.253023365523366	1.3651039932289937	0.9012399059274063	0.8212795884670891	0.7529016122766128	1.4848956598956602	0.9661456598956604	0.8108629218004222	1.3182289932289937	1.4848956598956606	0.8212795884670891	0.7529016122766128	1.4848956598956604	1.4848956598956602	0.038837724775225624
x	1.0348956598956602	0.8377974456099457	1.1827379218004221	1.3036456598956603	1.18177065989566	0.24590756465756525	1.074925421800422	1.1827379218004221	1.3286456598956604	0.6518824925074926	0.9661456598956604	1.4848956598956602	1.3005206598956602	1.18177065989566	0.9780504218004222	1.3286456598956604	0.6518824925074926	0.9661456598956604	0.9536456598956602	0.07217261904761951
y	0.9182289932289938	0.9755206598956603	1.1780504218004224	1.3911456598956606	0.9942706598956605	0.2680057789432795	0.9401039932289936	1.1780504218004224	1.48489565989566	0.5437475718725719	0.8108629218004224	1.3005206598956605	1.48489565989566	1.0067706598956605	0.7848212551337557	1.48489565989566	0.5437475718725719	0.8108629218004224	0.8421129218004222	0.05133928571428603
z	1.2526039932289936	0.9199403027528028	1.0403768106893114	1.0869789932289935	1.4848956598956602	0.254288246475747	1.3598956598956602	1.0403768106893114	1.0067706598956603	0.7026287948162953	1.3182289932289937	1.1817706598956603	1.0067706598956603	1.48489565989566	1.3182289932289937	1.0067706598956603	0.7026287948162953	1.3182289932289937	1.3026039932289937	0.05406364468864533
delta_e	1.2692706598956602	0.7603668900543903	0.8818946678321682	0.8603420884670887	1.3182289932289937	0.25287455599955644	1.3651039932289937	0.8818946678321682	0.7848212551337552	0.7903272075147081	1.4848956598956604	0.9780504218004222	0.7848212551337552	1.3182289932289937	1.4848956598956602	0.7848212551337552	0.7903272075147081	1.4848956598956604	1.4848956598956602	0.04364541708291769
light_ratio	0.9151039932289937	0.9755206598956603	1.2066962551337557	1.3994789932289933	0.9942706598956605	0.252827207514708	0.9505206598956604	1.2066962551337557	1.4848956598956602	0.5515600718725719	0.8212795884670891	1.3286456598956606	1.4848956598956604	1.0067706598956605	0.7848212551337557	1.4848956598956602	0.5515600718725719	0.8212795884670891	0.8499254218004222	0.05133928571428603
a_ratio	0.8434770091020094	0.4807289932289933	0.5983606671106674	0.5755184052059055	0.7026287948162953	0.230230706793207	0.6642607392607396	0.5983606671106674	0.5515600718725719	1.4848956598956602	0.7529016122766126	0.6518824925074929	0.5437475718725719	0.7026287948162953	0.7903272075147079	0.5515600718725719	1.4848956598956602	0.7529016122766126	0.7456099456099461	0.1020115301365303
b_ratio	1.2692706598956602	0.7603668900543903	0.9012399059274063	0.8207587551337556	1.3182289932289937	0.253023365523366	1.3651039932289937	0.9012399059274063	0.8212795884670891	0.7529016122766128	1.4848956598956602	0.9661456598956604	0.8108629218004222	1.3182289932289937	1.4848956598956606	0.8212795884670891	0.7529016122766128	1.4848956598956602	1.4848956598956602	0.038837724775225624
chroma_ab	1.3057289932289935	0.7556793900543901	0.9012399059274059	0.8218004218004225	1.3026039932289937	0.24945193695193746	1.3703123265623267	0.9012399059274059	0.8499254218004224	0.7456099456099459	1.4848956598956602	0.9536456598956602	0.8421129218004224	1.3026039932289937	1.4848956598956602	0.8499254218004224	0.7456099456099459	1.4848956598956602	1.4848956598956602	0.038837724775225624
hue_ab	0.0588713369963374	0.06696428571428625	0.051339285714286254	0.051339285714286254	0.05406364468864533	0.12916666666666732	0.04932879620379649	0.051339285714286254	0.051339285714286254	0.10201153013653008	0.0388377247752254	0.07217261904761951	0.051339285714286254	0.05406364468864533	0.04364541708291747	0.051339285714286254	0.10201153013653008	0.0388377247752254	0.0388377247752254	1.48489565989566
