# Supplementary material for: Parallel and High Throughput Reaction Monitoring with Computer Vision
Source: Angew Chem Int Ed Engl. 2024 Oct 31;64(1):e202413395. doi: 10.1002/anie.202413395 (PMC11701362; doi:10.1002/anie.202413395)
Supplement: Supplementary file 3 — Supporting Information [file ANIE-64-e202413395-s003.zip › Supporting Info - Machine readable data part 2/Figure 10 - esterification and mutual information/Mutual Information and Regression outputs/data/Conversion (%) Regression Analysis.csv]

Time (seconds)	Conversion (%)	intercerpt	gradient	r_squared
180	9.818813042416869	-1089.3772302786565	72.61470318421111	0.8088916673047097
360	15.237989666753192
540	22.305397435723915
720	27.339481248343024
900	33.70869889327376
1080	35.36240843033216
1260	39.3930304802078
1440	40.9984137915274
1620	43.94112968128663
1800	44.610013890741
2100	48.107155209437344
2400	48.07110501245863
2700	49.648523338252204
3000	50.430329391520516
3300	51.491124299811005
3600	51.396432930061
