# Supplementary material for: Parallel and High Throughput Reaction Monitoring with Computer Vision
Source: Angew Chem Int Ed Engl. 2024 Oct 31;64(1):e202413395. doi: 10.1002/anie.202413395 (PMC11701362; doi:10.1002/anie.202413395)
Supplement: Supplementary file 3 — Supporting Information [file ANIE-64-e202413395-s003.zip › Supporting Info - Machine readable data part 2/Figure 10 - esterification and mutual information/Mutual Information and Regression outputs/data/lightness Cross Validation Analysis.csv]

Conversion (%)_true	lightness_Conversion (%)_predicted	r_squareds	r_squared_mean	r_squared_std	r_squared_rsd
9.818813042416869	79.37077353119373	0.9300701759420418	0.9370184836154931	0.004232482617169567	0.004516968118748843
15.237989666753192	79.74881150085376	0.9352707161793036
22.305397435723915	79.89190077546003	0.9295288394218016
27.339481248343024	80.11858559160588	0.935551275773953
33.70869889327376	80.4699105936733	0.9423295421298841
35.36240843033216	80.56169738162721	0.9440419650802178
39.3930304802078	80.90028933813062	0.9426177542830821
40.9984137915274	81.26707759594318	0.9366942158804278
43.94112968128663	81.36059246781616	0.9380602882608815
44.610013890741	81.8248297275535	0.9400101860176736
48.107155209437344	81.54288415204185	0.9411419227967643
48.07110501245863	81.78243547956836	0.9344968569229641
49.648523338252204	81.97260470342651	0.9332501013438268
50.430329391520516	82.08233762275133	0.9329821206481503
51.491124299811005	82.35320212576957	0.9372003337602836
51.396432930061	82.3839311716537	0.9390494434066337
