# Supplementary material for: Parallel and High Throughput Reaction Monitoring with Computer Vision
Source: Angew Chem Int Ed Engl. 2024 Oct 31;64(1):e202413395. doi: 10.1002/anie.202413395 (PMC11701362; doi:10.1002/anie.202413395)
Supplement: Supplementary file 3 — Supporting Information [file ANIE-64-e202413395-s003.zip › Supporting Info - Machine readable data part 2/Figure 10 - esterification and mutual information/Mutual Information and Regression outputs/data/delta_e Regression Analysis.csv]

Conversion (%)	delta_e	intercerpt	gradient	r_squared
9.818813042	1.988412146	2.501192085	2.765174953	0.986636543
15.23798967	4.446265522
22.30539744	7.349646684
27.33948125	9.700283089
33.70869889	11.02431277
35.36240843	12.98750978
39.39303048	14.16407444
40.99841379	14.45660808
43.94112968	15.20609246
44.61001389	14.73708845
48.10715521	15.85470039
48.07110501	16.39081658
49.64852334	16.61411494
50.43032939	16.86205368
51.4911243	17.81876717
51.39643293	17.20026388
