# Supplementary material for: Parallel and High Throughput Reaction Monitoring with Computer Vision
Source: Angew Chem Int Ed Engl. 2024 Oct 31;64(1):e202413395. doi: 10.1002/anie.202413395 (PMC11701362; doi:10.1002/anie.202413395)
Supplement: Supplementary file 3 — Supporting Information [file ANIE-64-e202413395-s003.zip › Supporting Info - Machine readable data part 2/Figure 10 - esterification and mutual information/Mutual Information and Regression outputs/data/a_ratio Regression Analysis.csv]

Conversion (%)	a_ratio	intercerpt	gradient	r_squared
9.818813042416869	0.4893682961676244	15.464801620398728	-14.4668089002131	0.9285218948069722
15.237989666753192	0.1310680121328108
22.305397435723915	-0.5331545056871021
27.339481248343024	-1.02504719114199
33.70869889327376	-1.329491012670905
35.36240843033216	-1.825116736990308
39.3930304802078	-1.951649757607
40.9984137915274	-1.870131290961123
43.94112968128663	-2.103633028303575
44.610013890741	-2.296330932122313
48.107155209437344	-2.160057655082678
48.07110501245863	-2.171677612874655
49.648523338252204	-2.144950533179404
50.430329391520516	-2.029835932678033
51.491124299811005	-2.317652990724379
51.396432930061	-2.052004679687831
