# Supplementary material for: Parallel and High Throughput Reaction Monitoring with Computer Vision
Source: Angew Chem Int Ed Engl. 2024 Oct 31;64(1):e202413395. doi: 10.1002/anie.202413395 (PMC11701362; doi:10.1002/anie.202413395)
Supplement: Supplementary file 3 — Supporting Information [file ANIE-64-e202413395-s003.zip › Supporting Info - Machine readable data part 2/Figure 10 - esterification and mutual information/Mutual Information and Regression outputs/data/blue Cross Validation Analysis.csv]

Conversion (%)_true	blue_Conversion (%)_predicted	r_squareds	r_squared_mean	r_squared_std	r_squared_rsd
9.818813042416869	72.59459459459458	0.9895269605382434	0.9926269767790183	0.001242490053350214	0.0012517190066524062
15.237989666753192	77.96734234234232	0.9912964294003226
22.305397435723915	83.50675675675673	0.9918542684354769
27.339481248343024	88.56193693693693	0.9923154886406294
33.70869889327376	92.18806306306307	0.9948997327730603
35.36240843033216	96.27139639639641	0.9926977068351047
39.3930304802078	99.9009009009009	0.9926827640446055
40.9984137915274	101.875	0.992838116756712
43.94112968128663	103.686936936937	0.9926223560481136
44.610013890741	103.9459459459459	0.9927716460817405
48.107155209437344	105.7635135135135	0.9946290796531173
48.07110501245863	107.838963963964	0.9923767344132708
49.648523338252204	109.0518018018018	0.9923156437515964
50.430329391520516	110.1306306306306	0.9922064669746705
51.491124299811005	113.125	0.994371134202156
51.396432930061	111.9718468468468	0.9926270999154732
