# Supplementary material for: Parallel and High Throughput Reaction Monitoring with Computer Vision
Source: Angew Chem Int Ed Engl. 2024 Oct 31;64(1):e202413395. doi: 10.1002/anie.202413395 (PMC11701362; doi:10.1002/anie.202413395)
Supplement: Supplementary file 3 — Supporting Information [file ANIE-64-e202413395-s003.zip › Supporting Info - Machine readable data part 2/Figure 10 - esterification and mutual information/Mutual Information and Regression outputs/data/green Regression Analysis.csv]

Conversion (%)	green	intercerpt	gradient	r_squared
9.818813042416869	139.6126126126126	-367.89257278633465	2.7491809631247426	0.9278956284907985
15.237989666753192	141.4087837837838
22.305397435723915	142.0045045045045
27.339481248343024	143.0371621621622
33.70869889327376	144.6159909909909
35.36240843033216	144.9876126126126
39.3930304802078	146.6554054054054
40.9984137915274	148.4695945945946
43.94112968128663	148.8513513513514
44.610013890741	150.7387387387387
48.107155209437344	149.7792792792793
48.07110501245863	150.9943693693694
49.648523338252204	151.9527027027027
50.430329391520516	152.6193693693694
51.491124299811005	153.8457207207207
51.396432930061	154.0912162162162
