# Supplementary material for: Parallel and High Throughput Reaction Monitoring with Computer Vision
Source: Angew Chem Int Ed Engl. 2024 Oct 31;64(1):e202413395. doi: 10.1002/anie.202413395 (PMC11701362; doi:10.1002/anie.202413395)
Supplement: Supplementary file 3 — Supporting Information [file ANIE-64-e202413395-s003.zip › Supporting Info - Machine readable data part 2/Figure 10 - esterification and mutual information/Mutual Information and Regression outputs/data/red Regression Analysis.csv]

Conversion (%)	red	intercerpt	gradient	r_squared
9.818813042416869	155.5112612612613	-572.6975448988771	3.786886724953416	0.9010014725569385
15.237989666753192	156.5033783783784
22.305397435723915	157.0743243243243
27.339481248343024	157.8164414414414
33.70869889327376	159.3727477477478
35.36240843033216	159.7894144144144
39.3930304802078	160.6891891891892
40.9984137915274	161.8164414414414
43.94112968128663	162.4076576576576
44.610013890741	165.972972972973
48.107155209437344	162.8175675675675
48.07110501245863	163.4425675675676
49.648523338252204	164.0157657657657
50.430329391520516	163.8108108108108
51.491124299811005	165.2376126126126
51.396432930061	165.0033783783784
