# Supplementary material for: Parallel and High Throughput Reaction Monitoring with Computer Vision
Source: Angew Chem Int Ed Engl. 2024 Oct 31;64(1):e202413395. doi: 10.1002/anie.202413395 (PMC11701362; doi:10.1002/anie.202413395)
Supplement: Supplementary file 3 — Supporting Information [file ANIE-64-e202413395-s003.zip › Supporting Info - Machine readable data part 2/Figure 10 - esterification and mutual information/Mutual Information and Regression outputs/data/red Cross Validation Analysis.csv]

Conversion (%)_true	red_Conversion (%)_predicted	r_squareds	r_squared_mean	r_squared_std	r_squared_rsd
9.818813042416869	155.5112612612613	0.8843239869873523	0.901326613867077	0.01614556355217564	0.017913110856567587
15.237989666753192	156.5033783783784	0.8875859557294252
22.305397435723915	157.0743243243243	0.8897076185131382
27.339481248343024	157.8164414414414	0.8986738148742026
33.70869889327376	159.3727477477478	0.9036348628941778
35.36240843033216	159.7894144144144	0.904262626150927
39.3930304802078	160.6891891891892	0.9061361364283743
40.9984137915274	161.8164414414414	0.90103658482266
43.94112968128663	162.4076576576576	0.900766404332133
44.610013890741	165.972972972973	0.9592648750597801
48.107155209437344	162.8175675675675	0.9045908909313329
48.07110501245863	163.4425675675676	0.8984312559242386
49.648523338252204	164.0157657657657	0.8961954890538933
50.430329391520516	163.8108108108108	0.898177157449402
51.491124299811005	165.2376126126126	0.8946026495519638
51.396432930061	165.0033783783784	0.8938355131702312
