# Supplementary material for: Parallel and High Throughput Reaction Monitoring with Computer Vision
Source: Angew Chem Int Ed Engl. 2024 Oct 31;64(1):e202413395. doi: 10.1002/anie.202413395 (PMC11701362; doi:10.1002/anie.202413395)
Supplement: Supplementary file 3 — Supporting Information [file ANIE-64-e202413395-s003.zip › Supporting Info - Machine readable data part 2/Figure 10 - esterification and mutual information/Mutual Information and Regression outputs/data/y Cross Validation Analysis.csv]

Conversion (%)_true	y_Conversion (%)_predicted	r_squareds	r_squared_mean	r_squared_std	r_squared_rsd
9.818813042416869	141.7137949324324	0.9269872984557315	0.933537590728409	0.00436918950157119	0.004680250206274022
15.237989666753192	143.4056916666667	0.9314409936702953
22.305397435723915	144.0495794594595	0.9256157074482375
27.339481248343024	145.0735795720721	0.9318730371197876
33.70869889327376	146.6701853603603	0.9390399910474725
35.36240843033216	147.0892340990991	0.9408427132028032
39.3930304802078	148.6419637387388	0.9394778637243251
40.9984137915274	150.3362855405405	0.9332310601262198
43.94112968128663	150.7703131531532	0.9347084764390742
44.610013890741	152.9373337837838	0.9363372671335735
48.107155209437344	151.6187775675676	0.9377884652351797
48.07110501245863	152.7385850450451	0.9308784205398213
49.648523338252204	153.6314663963964	0.9295439301714126
50.430329391520516	154.1482634684685	0.9292655403152619
51.491124299811005	155.4288825675675	0.9338049797762816
51.396432930061	155.5746126576576	0.9357657072490679
