# Supplementary material for: Parallel and High Throughput Reaction Monitoring with Computer Vision
Source: Angew Chem Int Ed Engl. 2024 Oct 31;64(1):e202413395. doi: 10.1002/anie.202413395 (PMC11701362; doi:10.1002/anie.202413395)
Supplement: Supplementary file 3 — Supporting Information [file ANIE-64-e202413395-s003.zip › Supporting Info - Machine readable data part 2/Figure 10 - esterification and mutual information/Mutual Information and Regression outputs/data/normalised time Cross Validation Analysis.csv]

Time (seconds)_true	normalised time_Time (seconds)_predicted	r_squareds	r_squared_mean	r_squared_std	r_squared_rsd
180	108	0.9999613502151627	0.9999668274179674	4.971718600309411e-06	4.971883530523684e-06
360	288	0.9999627120641116
540	468	0.9999638248597352
720	648	0.9999647244746742
900	828	0.9999654376835769
1080	1008	0.9999659843466363
1260	1188	0.9999663788906669
1440	1368	0.9999666313082137
1620	1548	0.9999667478105642
1800	1728	0.9999667312172008
2100	2016	0.9999757837411068
2400	2340	0.9999746843218424
2700	2628	0.9999645179603633
3000	2916	0.9999750552121784
3300	3240	0.9999715774039246
3600	3528	0.9999570971775196
