# Supplementary material for: Parallel and High Throughput Reaction Monitoring with Computer Vision
Source: Angew Chem Int Ed Engl. 2024 Oct 31;64(1):e202413395. doi: 10.1002/anie.202413395 (PMC11701362; doi:10.1002/anie.202413395)
Supplement: Supplementary file 3 — Supporting Information [file ANIE-64-e202413395-s003.zip › Supporting Info - Machine readable data part 2/Figure 10 - esterification and mutual information/Mutual Information and Regression outputs/data/light_ratio Regression Analysis.csv]

Conversion (%)	light_ratio	intercerpt	gradient	r_squared
9.818813042416869	1.002335504655797	-1032.6675121120393	1045.6069306796037	0.936753690019314
15.237989666753192	1.007109565210333
22.305397435723915	1.008916571163436
27.339481248343024	1.011779265194005
33.70869889327376	1.016215980468136
35.36240843033216	1.017375111875471
39.3930304802078	1.0216510276124
40.9984137915274	1.026283020941177
43.94112968128663	1.027463975493104
44.610013890741	1.03332660561899
48.107155209437344	1.029766049911355
48.07110501245863	1.032791228955035
49.648523338252204	1.035192785050377
50.430329391520516	1.0365785495601
51.491124299811005	1.039999167707653
51.396432930061	1.040387230118331
