# Supplementary material for: Parallel and High Throughput Reaction Monitoring with Computer Vision
Source: Angew Chem Int Ed Engl. 2024 Oct 31;64(1):e202413395. doi: 10.1002/anie.202413395 (PMC11701362; doi:10.1002/anie.202413395)
Supplement: Supplementary file 3 — Supporting Information [file ANIE-64-e202413395-s003.zip › Supporting Info - Machine readable data part 2/Figure 10 - esterification and mutual information/Mutual Information and Regression outputs/data/Umb (%) Cross Validation Analysis.csv]

Conversion (%)_true	Umb (%)_Conversion (%)_predicted	r_squareds	r_squared_mean	r_squared_std	r_squared_rsd
9.818813042416869	88.47347456327729	0.7741930082854654	0.7859609965368435	0.011167962634033564	0.01420930896474841
15.237989666753192	83.06396094399862	0.7800760879924296
22.305397435723915	80.7526750853723	0.7689689130535582
27.339481248343024	79.04355424940145	0.7740811396695997
33.70869889327376	77.41147767616484	0.7934249782232073
35.36240843033216	73.12212313265447	0.7898176321085545
39.3930304802078	70.29259687774197	0.798641249955041
40.9984137915274	68.13941979624668	0.7988153012734702
43.94112968128663	65.40926289326002	0.8026496430100317
44.610013890741	62.631508127323926	0.795592059892049
48.107155209437344	57.2560868356932	0.7902829239618385
48.07110501245863	52.0970048227778	0.7784069292557533
49.648523338252204	44.591980917570936	0.7735775171458688
50.430329391520516	42.98456940613048	0.7721670132247789
51.491124299811005	35.41038495467891	0.7844683836522461
51.396432930061	32.52822773657497	0.800213163885604
