# Supplementary material for: Parallel and High Throughput Reaction Monitoring with Computer Vision
Source: Angew Chem Int Ed Engl. 2024 Oct 31;64(1):e202413395. doi: 10.1002/anie.202413395 (PMC11701362; doi:10.1002/anie.202413395)
Supplement: Supplementary file 3 — Supporting Information [file ANIE-64-e202413395-s003.zip › Supporting Info - Machine readable data part 2/Figure 10 - esterification and mutual information/Mutual Information and Regression outputs/data/Umb (%) Regression Analysis.csv]

Conversion (%)	Umb (%)	intercerpt	gradient	r_squared
9.818813042416869	88.47347456327729	80.76184667217015	-0.6714606410431319	0.7848701978343561
15.237989666753192	83.06396094399862
22.305397435723915	80.7526750853723
27.339481248343024	79.04355424940145
33.70869889327376	77.41147767616484
35.36240843033216	73.12212313265447
39.3930304802078	70.29259687774197
40.9984137915274	68.13941979624668
43.94112968128663	65.40926289326002
44.610013890741	62.631508127323926
48.107155209437344	57.2560868356932
48.07110501245863	52.0970048227778
49.648523338252204	44.591980917570936
50.430329391520516	42.98456940613048
51.491124299811005	35.41038495467891
51.396432930061	32.52822773657497
