# Supplementary material for: Parallel and High Throughput Reaction Monitoring with Computer Vision
Source: Angew Chem Int Ed Engl. 2024 Oct 31;64(1):e202413395. doi: 10.1002/anie.202413395 (PMC11701362; doi:10.1002/anie.202413395)
Supplement: Supplementary file 3 — Supporting Information [file ANIE-64-e202413395-s003.zip › Supporting Info - Machine readable data part 2/Figure 10 - esterification and mutual information/Mutual Information and Regression outputs/data/Cross Validation Analysis.xlsx]

## Sheet: Umb (%)
Conversion (%)_true	Umb (%)_Conversion (%)_predicted	r_squareds	r_squared_mean	r_squared_std	r_squared_rsd
9.81881	88.4735	0.774193	0.785961	0.011168	0.0142093
15.238	83.064	0.780076
22.3054	80.7527	0.768969
27.3395	79.0436	0.774081
33.7087	77.4115	0.793425
35.3624	73.1221	0.789818
39.393	70.2926	0.798641
40.9984	68.1394	0.798815
43.9411	65.4093	0.80265
44.61	62.6315	0.795592
48.1072	57.2561	0.790283
48.0711	52.097	0.778407
49.6485	44.592	0.773578
50.4303	42.9846	0.772167
51.4911	35.4104	0.784468
51.3964	32.5282	0.800213

## Sheet: red
Conversion (%)_true	red_Conversion (%)_predicted	r_squareds	r_squared_mean	r_squared_std	r_squared_rsd
9.81881	155.511	0.884324	0.901327	0.0161456	0.0179131
15.238	156.503	0.887586
22.3054	157.074	0.889708
27.3395	157.816	0.898674
33.7087	159.373	0.903635
35.3624	159.789	0.904263
39.393	160.689	0.906136
40.9984	161.816	0.901037
43.9411	162.408	0.900766
44.61	165.973	0.959265
48.1072	162.818	0.904591
48.0711	163.443	0.898431
49.6485	164.016	0.896195
50.4303	163.811	0.898177
51.4911	165.238	0.894603
51.3964	165.003	0.893836

## Sheet: green
Conversion (%)_true	green_Conversion (%)_predicted	r_squareds	r_squared_mean	r_squared_std	r_squared_rsd
9.81881	139.613	0.921539	0.928252	0.00468451	0.00504659
15.238	141.409	0.927027
22.3054	142.005	0.919678
27.3395	143.037	0.926085
33.7087	144.616	0.934108
35.3624	144.988	0.936665
39.393	146.655	0.934685
40.9984	148.47	0.927885
43.9411	148.851	0.929745
44.61	150.739	0.928231
48.1072	149.779	0.932569
48.0711	150.994	0.925285
49.6485	151.953	0.923916
50.4303	152.619	0.924029
51.4911	153.846	0.928696
51.3964	154.091	0.931892

## Sheet: blue
Conversion (%)_true	blue_Conversion (%)_predicted	r_squareds	r_squared_mean	r_squared_std	r_squared_rsd
9.81881	72.5946	0.989527	0.992627	0.00124249	0.00125172
15.238	77.9673	0.991296
22.3054	83.5068	0.991854
27.3395	88.5619	0.992315
33.7087	92.1881	0.9949
35.3624	96.2714	0.992698
39.393	99.9009	0.992683
40.9984	101.875	0.992838
43.9411	103.687	0.992622
44.61	103.946	0.992772
48.1072	105.764	0.994629
48.0711	107.839	0.992377
49.6485	109.052	0.992316
50.4303	110.131	0.992206
51.4911	113.125	0.994371
51.3964	111.972	0.992627

## Sheet: hue
Conversion (%)_true	hue_Conversion (%)_predicted	r_squareds	r_squared_mean	r_squared_std	r_squared_rsd
9.81881	48.4955	0.193776	0.34726	0.065354	0.188199
15.238	48.468	0.226879
22.3054	47.7094	0.310782
27.3395	47.1957	0.344722
33.7087	46.8213	0.353542
35.3624	46.018	0.395878
39.393	46.1482	0.360361
40.9984	46.6401	0.345378
43.9411	46.1484	0.33914
44.61	45.2636	0.372893
48.1072	46.2885	0.328891
48.0711	46.5676	0.340344
49.6485	46.8317	0.359795
50.4303	47.491	0.437835
51.4911	46.8839	0.370816
51.3964	47.654	0.475127

## Sheet: saturation
Conversion (%)_true	saturation_Conversion (%)_predicted	r_squareds	r_squared_mean	r_squared_std	r_squared_rsd
9.81881	135.963	0.985202	0.989866	0.00179834	0.00181675
15.238	127.963	0.987484
22.3054	119.432	0.988862
27.3395	111.902	0.989994
33.7087	107.497	0.991295
35.3624	101.365	0.990657
39.393	96.4658	0.990498
40.9984	94.4593	0.990447
43.9411	92.1988	0.989853
44.61	95.298	0.993957
48.1072	89.3564	0.99131
48.0711	86.7517	0.98958
49.6485	85.454	0.989535
50.4303	83.5625	0.989366
51.4911	80.4219	0.990469
51.3964	81.9561	0.989353

## Sheet: value
Conversion (%)_true	value_Conversion (%)_predicted	r_squareds	r_squared_mean	r_squared_std	r_squared_rsd
9.81881	155.511	0.884324	0.901327	0.0161456	0.0179131
15.238	156.503	0.887586
22.3054	157.074	0.889708
27.3395	157.816	0.898674
33.7087	159.373	0.903635
35.3624	159.789	0.904263
39.393	160.689	0.906136
40.9984	161.816	0.901037
43.9411	162.408	0.900766
44.61	165.973	0.959265
48.1072	162.818	0.904591
48.0711	163.443	0.898431
49.6485	164.016	0.896195
50.4303	163.811	0.898177
51.4911	165.238	0.894603
51.3964	165.003	0.893836

## Sheet: lightness
Conversion (%)_true	lightness_Conversion (%)_predicted	r_squareds	r_squared_mean	r_squared_std	r_squared_rsd
9.81881	79.3708	0.93007	0.937018	0.00423248	0.00451697
15.238	79.7488	0.935271
22.3054	79.8919	0.929529
27.3395	80.1186	0.935551
33.7087	80.4699	0.94233
35.3624	80.5617	0.944042
39.393	80.9003	0.942618
40.9984	81.2671	0.936694
43.9411	81.3606	0.93806
44.61	81.8248	0.94001
48.1072	81.5429	0.941142
48.0711	81.7824	0.934497
49.6485	81.9726	0.93325
50.4303	82.0823	0.932982
51.4911	82.3532	0.9372
51.3964	82.3839	0.939049

## Sheet: a_component
Conversion (%)_true	a_component_Conversion (%)_predicted	r_squareds	r_squared_mean	r_squared_std	r_squared_rsd
9.81881	-0.711359	0.895934	0.927809	0.0113064	0.0121861
15.238	-0.190524	0.911048
22.3054	0.775008	0.920736
27.3395	1.49004	0.928726
33.7087	1.93259	0.928325
35.3624	2.65304	0.945528
39.393	2.83697	0.936072
40.9984	2.71848	0.929247
43.9411	3.0579	0.929179
44.61	3.33801	0.934489
48.1072	3.13992	0.92644
48.0711	3.15681	0.926234
49.6485	3.11796	0.928924
50.4303	2.95063	0.937691
51.4911	3.36901	0.925922
51.3964	2.98285	0.940444

## Sheet: b_component
Conversion (%)_true	b_component_Conversion (%)_predicted	r_squareds	r_squared_mean	r_squared_std	r_squared_rsd
9.81881	36.152	0.982587	0.985909	0.001789	0.00181457
15.238	33.7616	0.982227
22.3054	31.0194	0.984557
27.3395	28.7917	0.987175
33.7087	27.5748	0.986069
35.3624	25.7433	0.989494
39.393	24.5981	0.988077
40.9984	24.3032	0.986892
43.9411	23.6297	0.985915
44.61	24.3031	0.987514
48.1072	22.9968	0.986727
48.0711	22.4741	0.985416
49.6485	22.2596	0.985774
50.4303	21.9704	0.985603
51.4911	21.1286	0.984946
51.3964	21.6797	0.985578

[truncated: 9 more sheets: x, y, z, delta_e, light_ratio, a_ratio, b_ratio, chroma_ab, hue_ab]
