# Supplementary material for: Parallel and High Throughput Reaction Monitoring with Computer Vision
Source: Angew Chem Int Ed Engl. 2024 Oct 31;64(1):e202413395. doi: 10.1002/anie.202413395 (PMC11701362; doi:10.1002/anie.202413395)
Supplement: Supplementary file 3 — Supporting Information [file ANIE-64-e202413395-s003.zip › Supporting Info - Machine readable data part 2/Figure 10 - esterification and mutual information/Mutual Information and Regression outputs/data/z Cross Validation Analysis.csv]

Conversion (%)_true	z_Conversion (%)_predicted	r_squareds	r_squared_mean	r_squared_std	r_squared_rsd
9.818813042416869	73.26477477477475	0.9894658391560046	0.9925739102205768	0.0012477700261974186	0.0012571054037881473
15.237989666753192	78.60175675675674	0.9912453496033707
22.305397435723915	84.09173423423421	0.9917948493421587
27.339481248343024	89.10668918918918	0.9922577080832404
33.70869889327376	92.71234234234235	0.994861231910948
35.36240843033216	96.75855855855858	0.9926384241273797
39.3930304802078	100.3684459459459	0.992626808653171
40.9984137915274	102.3409459459459	0.992781703485773
43.94112968128663	104.1385810810811	0.9925702094773541
44.610013890741	104.4138738738738	0.9927102987328087
48.107155209437344	106.2036711711712	0.9945851054916645
48.07110501245863	108.270518018018	0.9923209809555299
49.648523338252204	109.4808108108108	0.9922577893327226
50.430329391520516	110.555518018018	0.9921496965582504
51.491124299811005	113.5322072072072	0.9943315492203759
51.396432930061	112.3930405405405	0.9925850193984784
