# Supplementary material for: Parallel and High Throughput Reaction Monitoring with Computer Vision
Source: Angew Chem Int Ed Engl. 2024 Oct 31;64(1):e202413395. doi: 10.1002/anie.202413395 (PMC11701362; doi:10.1002/anie.202413395)
Supplement: Supplementary file 3 — Supporting Information [file ANIE-64-e202413395-s003.zip › Supporting Info - Machine readable data part 2/Figure 10 - esterification and mutual information/Mutual Information and Regression outputs/data/saturation Cross Validation Analysis.csv]

Conversion (%)_true	saturation_Conversion (%)_predicted	r_squareds	r_squared_mean	r_squared_std	r_squared_rsd
9.818813042416869	135.9628224253046	0.9852021937633718	0.9898663562089215	0.0017983356715648745	0.001816745927654619
15.237989666753192	127.9633027522936	0.9874835450950994
22.305397435723915	119.4321847980385	0.9888615787231663
27.339481248343024	111.9015134757137	0.9899941301439008
33.70869889327376	107.4970146195319	0.9912946326732169
35.36240843033216	101.3652540999203	0.9906574384727644
39.3930304802078	96.46581448154073	0.9904977914781045
40.9984137915274	94.45929864363605	0.9904468591185148
43.94112968128663	92.19875466307944	0.9898531509650014
44.610013890741	95.29799706888133	0.9939569306415509
48.107155209437344	89.3563514130389	0.9913097552701917
48.07110501245863	86.75168978275697	0.9895799851423476
49.648523338252204	85.45404611180533	0.9895351371501767
50.430329391520516	83.56253093548916	0.9893662393731841
51.491124299811005	80.42186041122866	0.9904690072550559
51.396432930061	81.95614340410722	0.9893533240770962
