# Supplementary material for: Parallel and High Throughput Reaction Monitoring with Computer Vision
Source: Angew Chem Int Ed Engl. 2024 Oct 31;64(1):e202413395. doi: 10.1002/anie.202413395 (PMC11701362; doi:10.1002/anie.202413395)
Supplement: Supplementary file 3 — Supporting Information [file ANIE-64-e202413395-s003.zip › Supporting Info - Machine readable data part 2/Figure 10 - esterification and mutual information/Mutual Information and Regression outputs/data/blue Regression Analysis.csv]

Conversion (%)	blue	intercerpt	gradient	r_squared
9.818813042416869	72.59459459459458	-66.81035525568396	1.0649051934713163	0.9926733580618327
15.237989666753192	77.96734234234232
22.305397435723915	83.50675675675673
27.339481248343024	88.56193693693693
33.70869889327376	92.18806306306307
35.36240843033216	96.27139639639641
39.3930304802078	99.9009009009009
40.9984137915274	101.875
43.94112968128663	103.686936936937
44.610013890741	103.9459459459459
48.107155209437344	105.7635135135135
48.07110501245863	107.838963963964
49.648523338252204	109.0518018018018
50.430329391520516	110.1306306306306
51.491124299811005	113.125
51.396432930061	111.9718468468468
