# Supplementary material for: Parallel and High Throughput Reaction Monitoring with Computer Vision
Source: Angew Chem Int Ed Engl. 2024 Oct 31;64(1):e202413395. doi: 10.1002/anie.202413395 (PMC11701362; doi:10.1002/anie.202413395)
Supplement: Supplementary file 3 — Supporting Information [file ANIE-64-e202413395-s003.zip › Supporting Info - Machine readable data part 2/Figure 10 - esterification and mutual information/Mutual Information and Regression outputs/data/a_component Regression Analysis.csv]

Conversion (%)	a_component	intercerpt	gradient	r_squared
9.818813042416869	-0.7113594287535552	15.464801620398717	9.952208878266772	0.9285218948069722
15.237989666753192	-0.1905241246088485
22.305397435723915	0.7750082863419716
27.339481248343024	1.490037237897479
33.70869889327376	1.932585283339672
35.36240843033216	2.653040684493513
39.3930304802078	2.836972618722289
40.9984137915274	2.718475097897577
43.94112968128663	3.057899747572868
44.610013890741	3.338010804737779
48.107155209437344	3.139920161620013
48.07110501245863	3.156811256939784
49.648523338252204	3.117960027113176
50.430329391520516	2.950626227406217
51.491124299811005	3.369005144881587
51.396432930061	2.982851337476833
