# Supplementary material for: Parallel and High Throughput Reaction Monitoring with Computer Vision
Source: Angew Chem Int Ed Engl. 2024 Oct 31;64(1):e202413395. doi: 10.1002/anie.202413395 (PMC11701362; doi:10.1002/anie.202413395)
Supplement: Supplementary file 3 — Supporting Information [file ANIE-64-e202413395-s003.zip › Supporting Info - Machine readable data part 2/Figure 10 - esterification and mutual information/Mutual Information and Regression outputs/data/chroma_ab Regression Analysis.csv]

Conversion (%)	chroma_ab	intercerpt	gradient	r_squared
9.818813042416869	36.15896201115886	115.34111223941225	-2.974636632643094	0.9850921378698176
15.237989666753192	33.76213820915942
22.305397435723915	31.029100166066
27.339481248343024	28.83020658071566
33.70869889327376	27.64248206840255
35.36240843033216	25.87960281509213
39.3930304802078	24.76113725159891
40.9984137915274	24.45477741847876
43.94112968128663	23.82674320478093
44.610013890741	24.53129592975204
48.107155209437344	23.21020910012217
48.07110501245863	22.69473778482212
49.648523338252204	22.47686570839027
50.430329391520516	22.16767424222148
51.491124299811005	21.39547614117579
51.396432930061	21.88394917586484
