# Supplementary material for: Parallel and High Throughput Reaction Monitoring with Computer Vision
Source: Angew Chem Int Ed Engl. 2024 Oct 31;64(1):e202413395. doi: 10.1002/anie.202413395 (PMC11701362; doi:10.1002/anie.202413395)
Supplement: Supplementary file 3 — Supporting Information [file ANIE-64-e202413395-s003.zip › Supporting Info - Machine readable data part 2/Figure 10 - esterification and mutual information/Mutual Information and Regression outputs/data/chroma_ab Cross Validation Analysis.csv]

Conversion (%)_true	chroma_ab_Conversion (%)_predicted	r_squareds	r_squared_mean	r_squared_std	r_squared_rsd
9.818813042416869	36.15896201115886	0.9818897804589609	0.9850428377201325	0.00184882205225726	0.001876895076498736
15.237989666753192	33.76213820915942	0.981112440240468
22.305397435723915	31.029100166066	0.9836577073644177
27.339481248343024	28.83020658071566	0.9865405801256719
33.70869889327376	27.64248206840255	0.9851126254316621
35.36240843033216	25.87960281509213	0.9886790756803063
39.3930304802078	24.76113725159891	0.9872179752259918
40.9984137915274	24.45477741847876	0.9860893579439354
43.94112968128663	23.82674320478093	0.9850081679203709
44.610013890741	24.53129592975204	0.9869191213141855
48.107155209437344	23.21020910012217	0.9858936323489644
48.07110501245863	22.69473778482212	0.9845117788433404
49.648523338252204	22.47686570839027	0.9848728382793357
50.430329391520516	22.16767424222148	0.9846209676520103
51.491124299811005	21.39547614117579	0.9839747745466073
51.396432930061	21.88394917586484	0.9845845801458903
